# Supplementary material for: A hybrid next generation transcript sequencing-based approach to identify allelic and homeolog-specific single nucleotide polymorphisms in allotetraploid white clover
Source: BMC Genomics. 2013 Feb 13;14:100. doi: 10.1186/1471-2164-14-100 (PMC3727989; doi:10.1186/1471-2164-14-100)
Supplement: Additional file 1 — Summary table of the GO annotations. [file 1471-2164-14-100-S1.csv]

Name	Hit-Description	GO-Group	GO-ID	GO-Terms
wcc-10001	clathrin assembly protein	C	GO:0030118	clathrin coat
wcc-10001	clathrin assembly protein	F	GO:0022892	substrate-specific transporter activity
wcc-10001	clathrin assembly protein	C	GO:0043231	intracellular membrane-bounded organelle
wcc-10001	clathrin assembly protein	P	GO:0015031	protein transport
wcc-10004	phytochelatin synthase	P	GO:0010035	response to inorganic substance
wcc-10004	phytochelatin synthase	F	GO:0016755	transferase activity, transferring amino-acyl groups
wcc-10004	phytochelatin synthase	F	GO:0016747	transferase activity, transferring acyl groups other than amino-acyl groups
wcc-10004	phytochelatin synthase	F	GO:0043169	cation binding
wcc-10004	phytochelatin synthase	P	GO:0043043	peptide biosynthetic process
wcc-10009	got1-like family protein	P	GO:0006810	transport
wcc-10010	at5g49970 k9p8_11	P	GO:0008614	pyridoxine metabolic process
wcc-10010	at5g49970 k9p8_11	C	GO:0043231	intracellular membrane-bounded organelle
wcc-10010	at5g49970 k9p8_11	F	GO:0016641	oxidoreductase activity, acting on the CH-NH2 group of donors, oxygen as acceptor
wcc-10010	at5g49970 k9p8_11	F	GO:0000166	nucleotide binding
wcc-10016	protein kinase	F	GO:0016772	transferase activity, transferring phosphorus-containing groups
wcc-10022	acidic 82 kda	C	GO:0043231	intracellular membrane-bounded organelle
wcc-10028	fkbp-type peptidyl-prolyl cis-trans	P	GO:0044267	cellular protein metabolic process
wcc-10028	fkbp-type peptidyl-prolyl cis-trans	F	GO:0005488	binding
wcc-10028	fkbp-type peptidyl-prolyl cis-trans	C	GO:0043231	intracellular membrane-bounded organelle
wcc-10028	fkbp-type peptidyl-prolyl cis-trans	F	GO:0016859	cis-trans isomerase activity
wcc-10042	transferase family protein	P	GO:0045489	pectin biosynthetic process
wcc-10042	transferase family protein	F	GO:0008415	acyltransferase activity
wcc-10042	transferase family protein	P	GO:0006631	fatty acid metabolic process
wcc-10042	transferase family protein	P	GO:0042967	acyl-carrier-protein biosynthetic process
wcc-10044	protein	F	GO:0016301	kinase activity
wcc-10046	smad nuclear interacting	C	GO:0043231	intracellular membrane-bounded organelle
wcc-10049	cytochrome p450	F	GO:0004497	monooxygenase activity
wcc-10049	cytochrome p450	F	GO:0005506	iron ion binding
wcc-10051	abc transporter	C	GO:0044464	cell part
wcc-10053	zinc finger	C	GO:0016020	membrane
wcc-10053	zinc finger	F	GO:0046914	transition metal ion binding
wcc-10058	glycosyl hydrolase family 17 protein	F	GO:0016798	hydrolase activity, acting on glycosyl bonds
wcc-10058	glycosyl hydrolase family 17 protein	C	GO:0031224	intrinsic to membrane
wcc-10069	---NA---	F	GO:0005488	binding
wcc-10075	nrx2_orysjame: full=probable nucleoredoxin 2 short=rx2	F	GO:0003824	catalytic activity
wcc-10076	phospholipase c	F	GO:0042578	phosphoric ester hydrolase activity
wcc-10076	phospholipase c	C	GO:0031225	anchored to membrane
wcc-10076	phospholipase c	F	GO:0004620	phospholipase activity
wcc-10076	phospholipase c	P	GO:0007165	signal transduction
wcc-10076	phospholipase c	C	GO:0031410	cytoplasmic vesicle
wcc-10076	phospholipase c	P	GO:0009395	phospholipid catabolic process
wcc-10077	attic110 tic110	F	GO:0005488	binding
wcc-10082	protein kinase	F	GO:0004672	protein kinase activity
wcc-10082	protein kinase	P	GO:0006464	protein modification process
wcc-10082	protein kinase	F	GO:0032559	adenyl ribonucleotide binding
wcc-10083	lipase class 3 family protein	P	GO:0044238	primary metabolic process
wcc-10083	lipase class 3 family protein	F	GO:0004091	carboxylesterase activity
wcc-10084	purine permease family protein	C	GO:0031224	intrinsic to membrane
wcc-10087	nuclear transcriptionx-box	F	GO:0005488	binding
wcc-10087	nuclear transcriptionx-box	F	GO:0046873	metal ion transmembrane transporter activity
wcc-10087	nuclear transcriptionx-box	P	GO:0006351	transcription, DNA-dependent
wcc-10087	nuclear transcriptionx-box	P	GO:0034220	ion transmembrane transport
wcc-10087	nuclear transcriptionx-box	C	GO:0044464	cell part
wcc-10087	nuclear transcriptionx-box	P	GO:0030001	metal ion transport
wcc-10095	kinase family protein	F	GO:0016301	kinase activity
wcc-10095	kinase family protein	C	GO:0016020	membrane
wcc-10096	elongation factor 1-	P	GO:0006412	translation
wcc-10096	elongation factor 1-	F	GO:0017111	nucleoside-triphosphatase activity
wcc-10096	elongation factor 1-	F	GO:0046914	transition metal ion binding
wcc-10096	elongation factor 1-	P	GO:0009207	purine ribonucleoside triphosphate catabolic process
wcc-10096	elongation factor 1-	F	GO:0008135	translation factor activity, nucleic acid binding
wcc-10096	elongation factor 1-	F	GO:0004779	sulfate adenylyltransferase activity
wcc-10096	elongation factor 1-	F	GO:0032561	guanyl ribonucleotide binding
wcc-10096	elongation factor 1-	C	GO:0005840	ribosome
wcc-10096	elongation factor 1-	N	GO:0006445
wcc-10099	cazy family gt8	F	GO:0016740	transferase activity
wcc-10109	protein binding	F	GO:0046872	metal ion binding
wcc-10111	amidase family protein	F	GO:0016879	ligase activity, forming carbon-nitrogen bonds
wcc-10114	hexokinase 2	F	GO:0016773	phosphotransferase activity, alcohol group as acceptor
wcc-10114	hexokinase 2	C	GO:0009532	plastid stroma
wcc-10114	hexokinase 2	P	GO:0006796	phosphate metabolic process
wcc-10114	hexokinase 2	F	GO:0032559	adenyl ribonucleotide binding
wcc-10114	hexokinase 2	P	GO:0006007	glucose catabolic process
wcc-10115	heat shock protein binding	P	GO:0050896	response to stimulus
wcc-10115	heat shock protein binding	F	GO:0005515	protein binding
wcc-10115	heat shock protein binding	C	GO:0043231	intracellular membrane-bounded organelle
wcc-10122	pentatricopeptide repeat-containing	C	GO:0043231	intracellular membrane-bounded organelle
wcc-10126	cytidine deaminase	F	GO:0046872	metal ion binding
wcc-10126	cytidine deaminase	P	GO:0006216	cytidine catabolic process
wcc-10126	cytidine deaminase	F	GO:0016787	hydrolase activity
wcc-10126	cytidine deaminase	C	GO:0044444	cytoplasmic part
wcc-10132	dna binding	F	GO:0003676	nucleic acid binding
wcc-10133	r3h domain containing protein	F	GO:0005488	binding
wcc-10138	lambda class glutathione transferase gstl1	C	GO:0044424	intracellular part
wcc-10138	lambda class glutathione transferase gstl1	F	GO:0016765	transferase activity, transferring alkyl or aryl (other than methyl) groups
wcc-10159	atnudt3 (arabidopsis thaliana nudix hydrolase homolog 3) hydrolase	C	GO:0044424	intracellular part
wcc-10159	atnudt3 (arabidopsis thaliana nudix hydrolase homolog 3) hydrolase	P	GO:0019538	protein metabolic process
wcc-10159	atnudt3 (arabidopsis thaliana nudix hydrolase homolog 3) hydrolase	F	GO:0016863	intramolecular oxidoreductase activity, transposing C=C bonds
wcc-10159	atnudt3 (arabidopsis thaliana nudix hydrolase homolog 3) hydrolase	F	GO:0005488	binding
wcc-10159	atnudt3 (arabidopsis thaliana nudix hydrolase homolog 3) hydrolase	F	GO:0008238	exopeptidase activity
wcc-10165	uridylate kinase	F	GO:0019205	nucleobase, nucleoside, nucleotide kinase activity
wcc-10165	uridylate kinase	C	GO:0043231	intracellular membrane-bounded organelle
wcc-10165	uridylate kinase	F	GO:0016776	phosphotransferase activity, phosphate group as acceptor
wcc-10165	uridylate kinase	P	GO:0009117	nucleotide metabolic process
wcc-10165	uridylate kinase	P	GO:0006796	phosphate metabolic process
wcc-10165	uridylate kinase	F	GO:0032559	adenyl ribonucleotide binding
wcc-10173	atsly1	P	GO:0015031	protein transport
wcc-10173	atsly1	F	GO:0022892	substrate-specific transporter activity
wcc-10173	atsly1	P	GO:0006887	exocytosis
wcc-10176	transmembrane protein	C	GO:0031224	intrinsic to membrane
wcc-10176	transmembrane protein	C	GO:0043231	intracellular membrane-bounded organelle
wcc-10178	wd and tetratricopeptide repeat	C	GO:0031461	cullin-RING ubiquitin ligase complex
wcc-10178	wd and tetratricopeptide repeat	C	GO:0016020	membrane
wcc-10184	histidinol-phosphate aminotransferase	P	GO:0003006	reproductive developmental process
wcc-10184	histidinol-phosphate aminotransferase	F	GO:0008483	transaminase activity
wcc-10184	histidinol-phosphate aminotransferase	F	GO:0048037	cofactor binding
wcc-10184	histidinol-phosphate aminotransferase	P	GO:0006547	histidine metabolic process
wcc-10184	histidinol-phosphate aminotransferase	C	GO:0009536	plastid
wcc-10185	protein	F	GO:0003824	catalytic activity
wcc-10187	major pollen allergen ory s 1	C	GO:0031410	cytoplasmic vesicle
wcc-10189	at-p4h-1 (thaliana p4h isoform 1)acting on pairedwith incorporation or reduction of molecular2-oxoglutarate as oneand incorporation of one atom each of oxygen into both donors procollagen-proline 4-dioxygenase	P	GO:0019471	4-hydroxyproline metabolic process
wcc-10189	at-p4h-1 (thaliana p4h isoform 1)acting on pairedwith incorporation or reduction of molecular2-oxoglutarate as oneand incorporation of one atom each of oxygen into both donors procollagen-proline 4-dioxygenase	F	GO:0046914	transition metal ion binding
wcc-10189	at-p4h-1 (thaliana p4h isoform 1)acting on pairedwith incorporation or reduction of molecular2-oxoglutarate as oneand incorporation of one atom each of oxygen into both donors procollagen-proline 4-dioxygenase	F	GO:0019842	vitamin binding
wcc-10189	at-p4h-1 (thaliana p4h isoform 1)acting on pairedwith incorporation or reduction of molecular2-oxoglutarate as oneand incorporation of one atom each of oxygen into both donors procollagen-proline 4-dioxygenase	F	GO:0019798	procollagen-proline dioxygenase activity
wcc-10189	at-p4h-1 (thaliana p4h isoform 1)acting on pairedwith incorporation or reduction of molecular2-oxoglutarate as oneand incorporation of one atom each of oxygen into both donors procollagen-proline 4-dioxygenase	C	GO:0043231	intracellular membrane-bounded organelle
wcc-10191	jumonji domain protein	P	GO:0010468	regulation of gene expression
wcc-10191	jumonji domain protein	F	GO:0003676	nucleic acid binding
wcc-10191	jumonji domain protein	N	GO:0001071
wcc-10191	jumonji domain protein	C	GO:0043231	intracellular membrane-bounded organelle
wcc-10191	jumonji domain protein	P	GO:0003006	reproductive developmental process
wcc-10191	jumonji domain protein	P	GO:0048229	gametophyte development
wcc-10195	adaptin family protein	P	GO:0016192	vesicle-mediated transport
wcc-10195	adaptin family protein	P	GO:0015031	protein transport
wcc-10195	adaptin family protein	C	GO:0044424	intracellular part
wcc-10206	anthranilate n-benzoyltransferase	F	GO:0016747	transferase activity, transferring acyl groups other than amino-acyl groups
wcc-10207	parvulin-type peptidyl prolyl cis trans isomerase	C	GO:0043231	intracellular membrane-bounded organelle
wcc-10207	parvulin-type peptidyl prolyl cis trans isomerase	F	GO:0016859	cis-trans isomerase activity
wcc-10225	beta-ketoacyl-coa synthase family protein	F	GO:0016747	transferase activity, transferring acyl groups other than amino-acyl groups
wcc-10225	beta-ketoacyl-coa synthase family protein	C	GO:0043231	intracellular membrane-bounded organelle
wcc-10225	beta-ketoacyl-coa synthase family protein	P	GO:0006631	fatty acid metabolic process
wcc-10229	rna recognition motif-containing protein	F	GO:0005488	binding
wcc-10239	chloroplast rna binding protein precursor	F	GO:0003676	nucleic acid binding
wcc-10239	chloroplast rna binding protein precursor	C	GO:0009532	plastid stroma
wcc-10241	protein binding	P	GO:0043412	macromolecule modification
wcc-10241	protein binding	F	GO:0016881	acid-amino acid ligase activity
wcc-10241	protein binding	C	GO:0009536	plastid
wcc-10243	purine permease	C	GO:0031224	intrinsic to membrane
wcc-10246	translin-like protein	F	GO:0003677	DNA binding
wcc-10248	caax amino terminal protease family protein	F	GO:0016787	hydrolase activity
wcc-10248	caax amino terminal protease family protein	P	GO:0019538	protein metabolic process
wcc-10248	caax amino terminal protease family protein	C	GO:0044464	cell part
wcc-10254	rna helicase	F	GO:0032559	adenyl ribonucleotide binding
wcc-10254	rna helicase	F	GO:0042623	ATPase activity, coupled
wcc-10267	50s ribosomal protein	P	GO:0010467	gene expression
wcc-10267	50s ribosomal protein	C	GO:0030529	ribonucleoprotein complex
wcc-10267	50s ribosomal protein	F	GO:0005198	structural molecule activity
wcc-10268	protein	C	GO:0044464	cell part
wcc-10268	protein	F	GO:0005215	transporter activity
wcc-10268	protein	P	GO:0006810	transport
wcc-10272	atpup5 purine transmembrane transporter	C	GO:0031224	intrinsic to membrane
wcc-10278	s1 rna-binding domain-containing protein	F	GO:0003676	nucleic acid binding
wcc-10278	s1 rna-binding domain-containing protein	P	GO:0006396	RNA processing
wcc-10278	s1 rna-binding domain-containing protein	C	GO:0043231	intracellular membrane-bounded organelle
wcc-10280	protein	F	GO:0008194	UDP-glycosyltransferase activity
wcc-10280	protein	C	GO:0044464	cell part
wcc-10286	electron transfer flavoprotein beta-	P	GO:0006551	leucine metabolic process
wcc-10286	electron transfer flavoprotein beta-	C	GO:0043231	intracellular membrane-bounded organelle
wcc-10286	electron transfer flavoprotein beta-	P	GO:0006787	porphyrin catabolic process
wcc-10288	60s ribosomal protein	P	GO:0010467	gene expression
wcc-10288	60s ribosomal protein	C	GO:0030529	ribonucleoprotein complex
wcc-10288	60s ribosomal protein	F	GO:0005198	structural molecule activity
wcc-10290	dnaj heat shock family protein	C	GO:0005737	cytoplasm
wcc-10290	dnaj heat shock family protein	F	GO:0046914	transition metal ion binding
wcc-10290	dnaj heat shock family protein	F	GO:0005515	protein binding
wcc-10290	dnaj heat shock family protein	P	GO:0006950	response to stress
wcc-10290	dnaj heat shock family protein	P	GO:0044267	cellular protein metabolic process
wcc-10290	dnaj heat shock family protein	F	GO:0032559	adenyl ribonucleotide binding
wcc-10300	tubulin family protein	C	GO:0005856	cytoskeleton
wcc-10301	---NA---	C	GO:0043231	intracellular membrane-bounded organelle
wcc-10305	nucleic acid binding	F	GO:0070566	adenylyltransferase activity
wcc-10305	nucleic acid binding	P	GO:0031123	RNA 3'-end processing
wcc-10305	nucleic acid binding	F	GO:0003676	nucleic acid binding
wcc-10305	nucleic acid binding	C	GO:0043231	intracellular membrane-bounded organelle
wcc-10309	glycosyltransferase family-37	P	GO:0042546	cell wall biogenesis
wcc-10309	glycosyltransferase family-37	P	GO:0009250	glucan biosynthetic process
wcc-10309	glycosyltransferase family-37	F	GO:0016758	transferase activity, transferring hexosyl groups
wcc-10321	dna-binding protein smubp-	F	GO:0003676	nucleic acid binding
wcc-10321	dna-binding protein smubp-	F	GO:0016462	pyrophosphatase activity
wcc-10321	dna-binding protein smubp-	F	GO:0032559	adenyl ribonucleotide binding
wcc-10326	interleukin-1 receptor-associated	P	GO:0006464	protein modification process
wcc-10326	interleukin-1 receptor-associated	F	GO:0004672	protein kinase activity
wcc-10326	interleukin-1 receptor-associated	C	GO:0044464	cell part
wcc-10326	interleukin-1 receptor-associated	P	GO:0007167	enzyme linked receptor protein signaling pathway
wcc-10326	interleukin-1 receptor-associated	F	GO:0032559	adenyl ribonucleotide binding
wcc-10329	phospholipid glycerol acyltransferase family protein	F	GO:0016747	transferase activity, transferring acyl groups other than amino-acyl groups
wcc-10338	dna binding	F	GO:0003690	double-stranded DNA binding
wcc-10338	dna binding	C	GO:0043231	intracellular membrane-bounded organelle
wcc-10338	dna binding	P	GO:0010038	response to metal ion
wcc-10338	dna binding	P	GO:0009725	response to hormone stimulus
wcc-10338	dna binding	P	GO:0010468	regulation of gene expression
wcc-10338	dna binding	F	GO:0042802	identical protein binding
wcc-10338	dna binding	N	GO:0001071
wcc-10338	dna binding	P	GO:0006970	response to osmotic stress
wcc-10338	dna binding	C	GO:0000785	chromatin
wcc-10338	dna binding	P	GO:0034728	nucleosome organization
wcc-10342	at5g49550 k6m13_10	F	GO:0046914	transition metal ion binding
wcc-10342	at5g49550 k6m13_10	F	GO:0003824	catalytic activity
wcc-10342	at5g49550 k6m13_10	C	GO:0043231	intracellular membrane-bounded organelle
wcc-10345	phosphoribosylformylglycinamidine synthase	F	GO:0016884	carbon-nitrogen ligase activity, with glutamine as amido-N-donor
wcc-10345	phosphoribosylformylglycinamidine synthase	P	GO:0006188	IMP biosynthetic process
wcc-10354	short-chain dehydrogenase reductase family protein	P	GO:0008152	metabolic process
wcc-10354	short-chain dehydrogenase reductase family protein	F	GO:0016628	oxidoreductase activity, acting on the CH-CH group of donors, NAD or NADP as acceptor
wcc-10356	phospholipase	F	GO:0042578	phosphoric ester hydrolase activity
wcc-10356	phospholipase	F	GO:0004620	phospholipase activity
wcc-10356	phospholipase	P	GO:0007165	signal transduction
wcc-10356	phospholipase	C	GO:0031410	cytoplasmic vesicle
wcc-10356	phospholipase	P	GO:0009395	phospholipid catabolic process
wcc-10357	mannan endo--beta-mannosidase	F	GO:0016798	hydrolase activity, acting on glycosyl bonds
wcc-10357	mannan endo--beta-mannosidase	P	GO:0044238	primary metabolic process
wcc-10357	mannan endo--beta-mannosidase	F	GO:0043167	ion binding
wcc-10359	aspartate semialdehyde	P	GO:0051234	establishment of localization
wcc-10359	aspartate semialdehyde	F	GO:0016620	oxidoreductase activity, acting on the aldehyde or oxo group of donors, NAD or NADP as acceptor
wcc-10359	aspartate semialdehyde	P	GO:0008652	cellular amino acid biosynthetic process
wcc-10359	aspartate semialdehyde	F	GO:0005488	binding
wcc-10359	aspartate semialdehyde	P	GO:0009066	aspartate family amino acid metabolic process
wcc-10360	50s ribosomal protein l12-a	F	GO:0005488	binding
wcc-10360	50s ribosomal protein l12-a	P	GO:0006952	defense response
wcc-10360	50s ribosomal protein l12-a	C	GO:0000315	organellar large ribosomal subunit
wcc-10360	50s ribosomal protein l12-a	C	GO:0009532	plastid stroma
wcc-10360	50s ribosomal protein l12-a	P	GO:0010467	gene expression
wcc-10360	50s ribosomal protein l12-a	C	GO:0009534	chloroplast thylakoid
wcc-10360	50s ribosomal protein l12-a	F	GO:0005198	structural molecule activity
wcc-10361	(isocitrate dehydrogenase (nadp(+))) kinase	F	GO:0003824	catalytic activity
wcc-10361	(isocitrate dehydrogenase (nadp(+))) kinase	P	GO:0044237	cellular metabolic process
wcc-10364	s-locus-specific glycoprotein s6	F	GO:0004672	protein kinase activity
wcc-10366	armadillo beta-catenin repeat family protein	C	GO:0043234	protein complex
wcc-10366	armadillo beta-catenin repeat family protein	P	GO:0032446	protein modification by small protein conjugation
wcc-10366	armadillo beta-catenin repeat family protein	F	GO:0033612	receptor serine/threonine kinase binding
wcc-10366	armadillo beta-catenin repeat family protein	P	GO:0015996	chlorophyll catabolic process
wcc-10366	armadillo beta-catenin repeat family protein	P	GO:0031326	regulation of cellular biosynthetic process
wcc-10366	armadillo beta-catenin repeat family protein	P	GO:0009688	abscisic acid biosynthetic process
wcc-10366	armadillo beta-catenin repeat family protein	P	GO:0010260	organ senescence
wcc-10366	armadillo beta-catenin repeat family protein	F	GO:0019787	small conjugating protein ligase activity
wcc-10366	armadillo beta-catenin repeat family protein	C	GO:0016020	membrane
wcc-10370	aldehyde dehydrogenase 3b1	F	GO:0004030	aldehyde dehydrogenase [NAD(P)+] activity
wcc-10370	aldehyde dehydrogenase 3b1	F	GO:0005488	binding
wcc-10370	aldehyde dehydrogenase 3b1	C	GO:0043231	intracellular membrane-bounded organelle
wcc-10370	aldehyde dehydrogenase 3b1	P	GO:0006094	gluconeogenesis
wcc-10370	aldehyde dehydrogenase 3b1	P	GO:0006096	glycolysis
wcc-10370	aldehyde dehydrogenase 3b1	P	GO:0006547	histidine metabolic process
wcc-10370	aldehyde dehydrogenase 3b1	P	GO:0006558	L-phenylalanine metabolic process
wcc-10370	aldehyde dehydrogenase 3b1	P	GO:0006570	tyrosine metabolic process
wcc-10375	protein	P	GO:0006351	transcription, DNA-dependent
wcc-10375	protein	F	GO:0005488	binding
wcc-10376	af507018_1 auxin transport protein	F	GO:0005488	binding
wcc-10376	af507018_1 auxin transport protein	C	GO:0031410	cytoplasmic vesicle
wcc-10376	af507018_1 auxin transport protein	F	GO:0003824	catalytic activity
wcc-10380	hda2 histone deacetylase	C	GO:0043231	intracellular membrane-bounded organelle
wcc-10382	2 protease	F	GO:0004175	endopeptidase activity
wcc-10382	2 protease	P	GO:0009765	photosynthesis, light harvesting
wcc-10382	2 protease	P	GO:0019538	protein metabolic process
wcc-10382	2 protease	F	GO:0016491	oxidoreductase activity
wcc-10382	2 protease	C	GO:0009532	plastid stroma
wcc-10382	2 protease	C	GO:0009534	chloroplast thylakoid
wcc-10383	topoisomerase i	P	GO:0016568	chromatin modification
wcc-10383	topoisomerase i	P	GO:0048646	anatomical structure formation involved in morphogenesis
wcc-10383	topoisomerase i	P	GO:0009887	organ morphogenesis
wcc-10383	topoisomerase i	P	GO:0048509	regulation of meristem development
wcc-10383	topoisomerase i	P	GO:0003006	reproductive developmental process
wcc-10383	topoisomerase i	C	GO:0044464	cell part
wcc-10383	topoisomerase i	F	GO:0003916	DNA topoisomerase activity
wcc-10383	topoisomerase i	P	GO:0006265	DNA topological change
wcc-10386	---NA---	C	GO:0030312	external encapsulating structure
wcc-10398	splicing factor	F	GO:0003676	nucleic acid binding
wcc-10398	splicing factor	P	GO:0006396	RNA processing
wcc-10398	splicing factor	C	GO:0043231	intracellular membrane-bounded organelle
wcc-10400	small molecule transporter	C	GO:0031224	intrinsic to membrane
wcc-10400	small molecule transporter	C	GO:0031410	cytoplasmic vesicle
wcc-10407	auxilin-like protein	C	GO:0005622	intracellular
wcc-10418	---NA---	C	GO:0043231	intracellular membrane-bounded organelle
wcc-10422	glutaredoxin-like protein	F	GO:0015036	disulfide oxidoreductase activity
wcc-10422	glutaredoxin-like protein	C	GO:0043231	intracellular membrane-bounded organelle
wcc-10422	glutaredoxin-like protein	P	GO:0019725	cellular homeostasis
wcc-10422	glutaredoxin-like protein	C	GO:0016020	membrane
wcc-10422	glutaredoxin-like protein	P	GO:0006091	generation of precursor metabolites and energy
wcc-10422	glutaredoxin-like protein	P	GO:0006118	electron transport
wcc-10424	---NA---	C	GO:0005576	extracellular region
wcc-10424	---NA---	F	GO:0046914	transition metal ion binding
wcc-10424	---NA---	P	GO:0009808	lignin metabolic process
wcc-10424	---NA---	F	GO:0016682	oxidoreductase activity, acting on diphenols and related substances as donors, oxygen as acceptor
wcc-10424	---NA---	P	GO:0006118	electron transport
wcc-10440	lipoic acid synthase	F	GO:0017111	nucleoside-triphosphatase activity
wcc-10440	lipoic acid synthase	F	GO:0043169	cation binding
wcc-10440	lipoic acid synthase	P	GO:0006633	fatty acid biosynthetic process
wcc-10440	lipoic acid synthase	F	GO:0016298	lipase activity
wcc-10440	lipoic acid synthase	F	GO:0016783	sulfurtransferase activity
wcc-10440	lipoic acid synthase	F	GO:0051536	iron-sulfur cluster binding
wcc-10440	lipoic acid synthase	P	GO:0006544	glycine metabolic process
wcc-10440	lipoic acid synthase	P	GO:0007623	circadian rhythm
wcc-10440	lipoic acid synthase	F	GO:0004091	carboxylesterase activity
wcc-10440	lipoic acid synthase	C	GO:0044429	mitochondrial part
wcc-10440	lipoic acid synthase	P	GO:0009639	response to red or far red light
wcc-10440	lipoic acid synthase	C	GO:0044421	extracellular region part
wcc-10440	lipoic acid synthase	P	GO:0016042	lipid catabolic process
wcc-10442	atp-binding cassette	F	GO:0017111	nucleoside-triphosphatase activity
wcc-10442	atp-binding cassette	F	GO:0000166	nucleotide binding
wcc-10446	rieske iron-sulfur protein tic55	F	GO:0016703	oxidoreductase activity, acting on single donors with incorporation of molecular oxygen, incorporation of one atom of oxygen (internal monooxygenases or internal mixed function oxidases)
wcc-10446	rieske iron-sulfur protein tic55	F	GO:0016709	oxidoreductase activity, acting on paired donors, with incorporation or reduction of molecular oxygen, NADH or NADPH as one donor, and incorporation of one atom of oxygen
wcc-10446	rieske iron-sulfur protein tic55	P	GO:0008152	metabolic process
wcc-10446	rieske iron-sulfur protein tic55	F	GO:0051536	iron-sulfur cluster binding
wcc-10446	rieske iron-sulfur protein tic55	C	GO:0043231	intracellular membrane-bounded organelle
wcc-10447	na+-dependent inorganic phosphate cotransporter	P	GO:0015698	inorganic anion transport
wcc-10447	na+-dependent inorganic phosphate cotransporter	P	GO:0009314	response to radiation
wcc-10447	na+-dependent inorganic phosphate cotransporter	F	GO:0015291	secondary active transmembrane transporter activity
wcc-10447	na+-dependent inorganic phosphate cotransporter	C	GO:0009534	chloroplast thylakoid
wcc-10447	na+-dependent inorganic phosphate cotransporter	P	GO:0051707	response to other organism
wcc-10447	na+-dependent inorganic phosphate cotransporter	F	GO:0015103	inorganic anion transmembrane transporter activity
wcc-10452	zinc finger family protein	C	GO:0044464	cell part
wcc-10452	zinc finger family protein	F	GO:0046914	transition metal ion binding
wcc-10459	crs2-associated factor 1	P	GO:0000377	RNA splicing, via transesterification reactions with bulged adenosine as nucleophile
wcc-10459	crs2-associated factor 1	F	GO:0003676	nucleic acid binding
wcc-10459	crs2-associated factor 1	C	GO:0009532	plastid stroma
wcc-10459	crs2-associated factor 1	C	GO:0032991	macromolecular complex
wcc-10461	polyneuridine-aldehyde esterase	F	GO:0004091	carboxylesterase activity
wcc-10461	polyneuridine-aldehyde esterase	C	GO:0016020	membrane
wcc-10469	atp binding	P	GO:0006464	protein modification process
wcc-10469	atp binding	F	GO:0004702	receptor signaling protein serine/threonine kinase activity
wcc-10469	atp binding	F	GO:0032559	adenyl ribonucleotide binding
wcc-10469	atp binding	P	GO:0007178	transmembrane receptor protein serine/threonine kinase signaling pathway
wcc-10469	atp binding	P	GO:0009069	serine family amino acid metabolic process
wcc-10469	atp binding	P	GO:0016310	phosphorylation
wcc-10470	protein binding	P	GO:0044260	cellular macromolecule metabolic process
wcc-10470	protein binding	F	GO:0005488	binding
wcc-10470	protein binding	P	GO:0044238	primary metabolic process
wcc-10471	fiber protein fb34	C	GO:0031410	cytoplasmic vesicle
wcc-10473	at1g72970 f3n23_17	F	GO:0016491	oxidoreductase activity
wcc-10473	at1g72970 f3n23_17	F	GO:0016832	aldehyde-lyase activity
wcc-10473	at1g72970 f3n23_17	F	GO:0050662	coenzyme binding
wcc-10473	at1g72970 f3n23_17	P	GO:0019395	fatty acid oxidation
wcc-10473	at1g72970 f3n23_17	P	GO:0007154	cell communication
wcc-10473	at1g72970 f3n23_17	P	GO:0048229	gametophyte development
wcc-10474	---NA---	F	GO:0016758	transferase activity, transferring hexosyl groups
wcc-10477	sugar binding protein	C	GO:0005789	endoplasmic reticulum membrane
wcc-10477	sugar binding protein	P	GO:0006497	protein amino acid lipidation
wcc-10477	sugar binding protein	F	GO:0016740	transferase activity
wcc-10478	dof zinc finger protein	P	GO:0010468	regulation of gene expression
wcc-10478	dof zinc finger protein	F	GO:0046914	transition metal ion binding
wcc-10478	dof zinc finger protein	F	GO:0003676	nucleic acid binding
wcc-10484	zinc finger	F	GO:0046872	metal ion binding
wcc-10491	protein	F	GO:0046914	transition metal ion binding
wcc-10494	methyltransferase family protein	P	GO:0044237	cellular metabolic process
wcc-10494	methyltransferase family protein	F	GO:0016740	transferase activity
wcc-10505	metal tolerance protein	C	GO:0005768	endosome
wcc-10505	metal tolerance protein	P	GO:0006828	manganese ion transport
wcc-10505	metal tolerance protein	P	GO:0030003	cellular cation homeostasis
wcc-10505	metal tolerance protein	F	GO:0005384	manganese ion transmembrane transporter activity
wcc-10505	metal tolerance protein	P	GO:0010038	response to metal ion
wcc-10507	inner membrane protein	C	GO:0031224	intrinsic to membrane
wcc-10507	inner membrane protein	C	GO:0043231	intracellular membrane-bounded organelle
wcc-10507	inner membrane protein	C	GO:0019866	organelle inner membrane
wcc-10507	inner membrane protein	F	GO:0008320	protein transmembrane transporter activity
wcc-10507	inner membrane protein	P	GO:0006612	protein targeting to membrane
wcc-10507	inner membrane protein	P	GO:0065003	macromolecular complex assembly
wcc-10509	leucine rich repeat receptor	F	GO:0004871	signal transducer activity
wcc-10509	leucine rich repeat receptor	P	GO:0006464	protein modification process
wcc-10509	leucine rich repeat receptor	F	GO:0004672	protein kinase activity
wcc-10509	leucine rich repeat receptor	C	GO:0031224	intrinsic to membrane
wcc-10509	leucine rich repeat receptor	F	GO:0016628	oxidoreductase activity, acting on the CH-CH group of donors, NAD or NADP as acceptor
wcc-10509	leucine rich repeat receptor	P	GO:0007167	enzyme linked receptor protein signaling pathway
wcc-10509	leucine rich repeat receptor	F	GO:0032559	adenyl ribonucleotide binding
wcc-10520	inosine monophosphate dehydrogenase	P	GO:0009168	purine ribonucleoside monophosphate biosynthetic process
wcc-10520	inosine monophosphate dehydrogenase	F	GO:0016616	oxidoreductase activity, acting on the CH-OH group of donors, NAD or NADP as acceptor
wcc-10523	retinol dehydrogenase 14	F	GO:0003824	catalytic activity
wcc-10537	pectate lyase	F	GO:0016837	carbon-oxygen lyase activity, acting on polysaccharides
wcc-10539	zinc finger family protein	C	GO:0044464	cell part
wcc-10539	zinc finger family protein	F	GO:0046914	transition metal ion binding
wcc-10541	white-brown-complex abc transporter family	F	GO:0017111	nucleoside-triphosphatase activity
wcc-10541	white-brown-complex abc transporter family	P	GO:0009207	purine ribonucleoside triphosphate catabolic process
wcc-10541	white-brown-complex abc transporter family	C	GO:0044464	cell part
wcc-10541	white-brown-complex abc transporter family	F	GO:0015098	molybdate ion transmembrane transporter activity
wcc-10541	white-brown-complex abc transporter family	F	GO:0032559	adenyl ribonucleotide binding
wcc-10541	white-brown-complex abc transporter family	P	GO:0015689	molybdate ion transport
wcc-10547	auxin-induced-related indole-3-acetic acid induced-related-like	C	GO:0043231	intracellular membrane-bounded organelle
wcc-10548	p30 dbc	F	GO:0046872	metal ion binding
wcc-10567	protein	P	GO:0003006	reproductive developmental process
wcc-10567	protein	F	GO:0042623	ATPase activity, coupled
wcc-10567	protein	C	GO:0031981	nuclear lumen
wcc-10567	protein	F	GO:0000166	nucleotide binding
wcc-10570	basic helix-loop-helixfamily protein	P	GO:0010468	regulation of gene expression
wcc-10570	basic helix-loop-helixfamily protein	C	GO:0043231	intracellular membrane-bounded organelle
wcc-10573	spore coat	F	GO:0046914	transition metal ion binding
wcc-10573	spore coat	P	GO:0032502	developmental process
wcc-10573	spore coat	P	GO:0008152	metabolic process
wcc-10573	spore coat	F	GO:0016634	oxidoreductase activity, acting on the CH-CH group of donors, oxygen as acceptor
wcc-10573	spore coat	C	GO:0030312	external encapsulating structure
wcc-10573	spore coat	P	GO:0009267	cellular response to starvation
wcc-10575	amino acid	C	GO:0031231	intrinsic to peroxisomal membrane
wcc-10575	amino acid	P	GO:0006996	organelle organization
wcc-10585	cyclin family protein	P	GO:0048827	phyllome development
wcc-10585	cyclin family protein	P	GO:0009791	post-embryonic development
wcc-10585	cyclin family protein	P	GO:0000904	cell morphogenesis involved in differentiation
wcc-10585	cyclin family protein	P	GO:0051707	response to other organism
wcc-10585	cyclin family protein	P	GO:0050789	regulation of biological process
wcc-10587	---NA---	C	GO:0043231	intracellular membrane-bounded organelle
wcc-10600	wd-repeat membrane protein	C	GO:0031461	cullin-RING ubiquitin ligase complex
wcc-10600	wd-repeat membrane protein	P	GO:0042254	ribosome biogenesis
wcc-10600	wd-repeat membrane protein	C	GO:0030684	preribosome
wcc-10601	molybdopterin biosynthesisfamily protein	P	GO:0009108	coenzyme biosynthetic process
wcc-10604	ankyrin repeat family protein	C	GO:0030312	external encapsulating structure
wcc-10604	ankyrin repeat family protein	C	GO:0043234	protein complex
wcc-10608	protein kinase	P	GO:0006464	protein modification process
wcc-10608	protein kinase	P	GO:0009793	embryonic development ending in seed dormancy
wcc-10608	protein kinase	F	GO:0004672	protein kinase activity
wcc-10608	protein kinase	P	GO:0060918	auxin transport
wcc-10608	protein kinase	P	GO:0048513	organ development
wcc-10608	protein kinase	P	GO:0009606	tropism
wcc-10608	protein kinase	F	GO:0032559	adenyl ribonucleotide binding
wcc-10609	cytosolic purine 5-	F	GO:0008252	nucleotidase activity
wcc-10609	cytosolic purine 5-	C	GO:0009536	plastid
wcc-10609	cytosolic purine 5-	F	GO:0043169	cation binding
wcc-10610	atpap27 pap27	F	GO:0043169	cation binding
wcc-10610	atpap27 pap27	F	GO:0016791	phosphatase activity
wcc-10613	kinase family protein	F	GO:0005488	binding
wcc-10613	kinase family protein	F	GO:0016301	kinase activity
wcc-10616	alpha beta fold family protein	F	GO:0004091	carboxylesterase activity
wcc-10618	dna-damage-inducible protein	F	GO:0015291	secondary active transmembrane transporter activity
wcc-10618	dna-damage-inducible protein	C	GO:0044464	cell part
wcc-10618	dna-damage-inducible protein	P	GO:0015893	drug transport
wcc-10630	nodulin21 family protein	C	GO:0044464	cell part
wcc-10631	5-3 exoribonuclease	P	GO:0050896	response to stimulus
wcc-10631	5-3 exoribonuclease	P	GO:0043170	macromolecule metabolic process
wcc-10631	5-3 exoribonuclease	P	GO:0006139	nucleobase, nucleoside, nucleotide and nucleic acid metabolic process
wcc-10633	aminophospholipid atpase	C	GO:0031224	intrinsic to membrane
wcc-10633	aminophospholipid atpase	F	GO:0042625	ATPase activity, coupled to transmembrane movement of ions
wcc-10633	aminophospholipid atpase	C	GO:0043231	intracellular membrane-bounded organelle
wcc-10633	aminophospholipid atpase	F	GO:0046872	metal ion binding
wcc-10633	aminophospholipid atpase	P	GO:0009206	purine ribonucleoside triphosphate biosynthetic process
wcc-10633	aminophospholipid atpase	F	GO:0005548	phospholipid transporter activity
wcc-10633	aminophospholipid atpase	P	GO:0006900	membrane budding
wcc-10633	aminophospholipid atpase	P	GO:0048513	organ development
wcc-10633	aminophospholipid atpase	F	GO:0032559	adenyl ribonucleotide binding
wcc-10633	aminophospholipid atpase	P	GO:0006811	ion transport
wcc-10633	aminophospholipid atpase	P	GO:0015914	phospholipid transport
wcc-10635	cbl-interacting protein kinase 26	P	GO:0006464	protein modification process
wcc-10635	cbl-interacting protein kinase 26	P	GO:0023052	signaling
wcc-10635	cbl-interacting protein kinase 26	F	GO:0004674	protein serine/threonine kinase activity
wcc-10635	cbl-interacting protein kinase 26	F	GO:0032559	adenyl ribonucleotide binding
wcc-10635	cbl-interacting protein kinase 26	P	GO:0009069	serine family amino acid metabolic process
wcc-10635	cbl-interacting protein kinase 26	P	GO:0016310	phosphorylation
wcc-10636	gdsl-motif lipase hydrolase family protein	F	GO:0016787	hydrolase activity
wcc-10636	gdsl-motif lipase hydrolase family protein	P	GO:0044238	primary metabolic process
wcc-10636	gdsl-motif lipase hydrolase family protein	C	GO:0044464	cell part
wcc-10641	arid bright dna-binding domain-containing protein	P	GO:0010468	regulation of gene expression
wcc-10641	arid bright dna-binding domain-containing protein	F	GO:0003676	nucleic acid binding
wcc-10641	arid bright dna-binding domain-containing protein	C	GO:0044464	cell part
wcc-10645	replication protein a1	F	GO:0032559	adenyl ribonucleotide binding
wcc-10645	replication protein a1	F	GO:0042623	ATPase activity, coupled
wcc-10646	---NA---	P	GO:0009056	catabolic process
wcc-10647	succinate fumarate mitochondrial	C	GO:0019866	organelle inner membrane
wcc-10647	succinate fumarate mitochondrial	F	GO:0046872	metal ion binding
wcc-10647	succinate fumarate mitochondrial	P	GO:0006810	transport
wcc-10647	succinate fumarate mitochondrial	C	GO:0031224	intrinsic to membrane
wcc-10650	e3 ubiquitin ligase	C	GO:0043234	protein complex
wcc-10650	e3 ubiquitin ligase	P	GO:0032446	protein modification by small protein conjugation
wcc-10650	e3 ubiquitin ligase	F	GO:0033612	receptor serine/threonine kinase binding
wcc-10650	e3 ubiquitin ligase	F	GO:0019787	small conjugating protein ligase activity
wcc-10651	ubiquitin carboxyl-terminal	F	GO:0019783	small conjugating protein-specific protease activity
wcc-10651	ubiquitin carboxyl-terminal	F	GO:0046872	metal ion binding
wcc-10651	ubiquitin carboxyl-terminal	P	GO:0006508	proteolysis
wcc-10652	c3hl domain class transcription factor	F	GO:0046872	metal ion binding
wcc-10656	crl (crumpled leaf)	P	GO:0048285	organelle fission
wcc-10656	crl (crumpled leaf)	C	GO:0009527	plastid outer membrane
wcc-10656	crl (crumpled leaf)	P	GO:0050794	regulation of cellular process
wcc-10660	---NA---	F	GO:0016757	transferase activity, transferring glycosyl groups
wcc-10660	---NA---	P	GO:0009987	cellular process
wcc-10660	---NA---	C	GO:0016020	membrane
wcc-10664	nodulin21 family protein	C	GO:0044464	cell part
wcc-10667	dihydrofolate reductase-thymidylate synthase	P	GO:0006544	glycine metabolic process
wcc-10667	dihydrofolate reductase-thymidylate synthase	F	GO:0042083	5,10-methylenetetrahydrofolate-dependent methyltransferase activity
wcc-10667	dihydrofolate reductase-thymidylate synthase	F	GO:0016646	oxidoreductase activity, acting on the CH-NH group of donors, NAD or NADP as acceptor
wcc-10667	dihydrofolate reductase-thymidylate synthase	P	GO:0009177	pyrimidine deoxyribonucleoside monophosphate biosynthetic process
wcc-10667	dihydrofolate reductase-thymidylate synthase	P	GO:0006730	one-carbon metabolic process
wcc-10667	dihydrofolate reductase-thymidylate synthase	P	GO:0009256	10-formyltetrahydrofolate metabolic process
wcc-10673	tha4 protein	C	GO:0044434	chloroplast part
wcc-10673	tha4 protein	C	GO:0016020	membrane
wcc-10680	receptor protein	F	GO:0016301	kinase activity
wcc-10680	receptor protein	C	GO:0044464	cell part
wcc-10697	cad1 (constitutively activated cell death 1)	F	GO:0046914	transition metal ion binding
wcc-10697	cad1 (constitutively activated cell death 1)	F	GO:0019829	cation-transporting ATPase activity
wcc-10697	cad1 (constitutively activated cell death 1)	P	GO:0015698	inorganic anion transport
wcc-10697	cad1 (constitutively activated cell death 1)	F	GO:0016614	oxidoreductase activity, acting on CH-OH group of donors
wcc-10697	cad1 (constitutively activated cell death 1)	P	GO:0010038	response to metal ion
wcc-10697	cad1 (constitutively activated cell death 1)	P	GO:0019762	glucosinolate catabolic process
wcc-10697	cad1 (constitutively activated cell death 1)	P	GO:0002376	immune system process
wcc-10697	cad1 (constitutively activated cell death 1)	P	GO:0015833	peptide transport
wcc-10697	cad1 (constitutively activated cell death 1)	P	GO:0009699	phenylpropanoid biosynthetic process
wcc-10697	cad1 (constitutively activated cell death 1)	P	GO:0043043	peptide biosynthetic process
wcc-10697	cad1 (constitutively activated cell death 1)	P	GO:0052482	cell wall thickening during defense response
wcc-10697	cad1 (constitutively activated cell death 1)	C	GO:0044444	cytoplasmic part
wcc-10697	cad1 (constitutively activated cell death 1)	F	GO:0016755	transferase activity, transferring amino-acyl groups
wcc-10697	cad1 (constitutively activated cell death 1)	P	GO:0006812	cation transport
wcc-10703	etg1 (e2f target gene 1)	P	GO:0006281	DNA repair
wcc-10703	etg1 (e2f target gene 1)	C	GO:0043234	protein complex
wcc-10703	etg1 (e2f target gene 1)	P	GO:0007059	chromosome segregation
wcc-10703	etg1 (e2f target gene 1)	C	GO:0009526	plastid envelope
wcc-10703	etg1 (e2f target gene 1)	C	GO:0030894	replisome
wcc-10706	protein	F	GO:0046872	metal ion binding
wcc-10706	protein	C	GO:0044464	cell part
wcc-10706	protein	F	GO:0017111	nucleoside-triphosphatase activity
wcc-10706	protein	F	GO:0032559	adenyl ribonucleotide binding
wcc-10710	dead box-like rna helicase	F	GO:0017111	nucleoside-triphosphatase activity
wcc-10710	dead box-like rna helicase	F	GO:0005488	binding
wcc-10715	---NA---	C	GO:0031410	cytoplasmic vesicle
wcc-10721	membrane attack complex component perforin complement c9	C	GO:0016020	membrane
wcc-10727	amino acid permease	C	GO:0031224	intrinsic to membrane
wcc-10728	aaa-type atpase family protein	F	GO:0017111	nucleoside-triphosphatase activity
wcc-10734	rna-dependent rna polymerase	F	GO:0034062	RNA polymerase activity
wcc-10734	rna-dependent rna polymerase	F	GO:0005488	binding
wcc-10740	copper-binding family protein	P	GO:0000041	transition metal ion transport
wcc-10744	udp-glucosyltransferase family 1 protein	F	GO:0016758	transferase activity, transferring hexosyl groups
wcc-10747	taf7 (tbp-associated factor 7) general rna polymerase ii transcription factor	F	GO:0003702	RNA polymerase II transcription factor activity
wcc-10747	taf7 (tbp-associated factor 7) general rna polymerase ii transcription factor	P	GO:0006352	transcription initiation
wcc-10747	taf7 (tbp-associated factor 7) general rna polymerase ii transcription factor	C	GO:0005667	transcription factor complex
wcc-10747	taf7 (tbp-associated factor 7) general rna polymerase ii transcription factor	P	GO:0006357	regulation of transcription from RNA polymerase II promoter
wcc-10751	speckle-type poz	F	GO:0005488	binding
wcc-10760	hydrolyzing o-glycosyl	F	GO:0003824	catalytic activity
wcc-10762	zinc finger	C	GO:0044464	cell part
wcc-10763	emb1273 (embryo defective 1273)	P	GO:0003006	reproductive developmental process
wcc-10770	ring finger	F	GO:0046914	transition metal ion binding
wcc-10780	ischemia reperfusion inducible protein	C	GO:0009536	plastid
wcc-10785	cytochrome p450	F	GO:0016712	oxidoreductase activity, acting on paired donors, with incorporation or reduction of molecular oxygen, reduced flavin or flavoprotein as one donor, and incorporation of one atom of oxygen
wcc-10785	cytochrome p450	P	GO:0008152	metabolic process
wcc-10785	cytochrome p450	F	GO:0005506	iron ion binding
wcc-10785	cytochrome p450	P	GO:0006118	electron transport
wcc-10792	gtp binding	C	GO:0044431	Golgi apparatus part
wcc-10792	gtp binding	F	GO:0005488	binding
wcc-10796	abc transporter family of the mitochondria family	C	GO:0031224	intrinsic to membrane
wcc-10796	abc transporter family of the mitochondria family	P	GO:0006810	transport
wcc-10796	abc transporter family of the mitochondria family	C	GO:0043231	intracellular membrane-bounded organelle
wcc-10796	abc transporter family of the mitochondria family	F	GO:0042626	ATPase activity, coupled to transmembrane movement of substances
wcc-10796	abc transporter family of the mitochondria family	P	GO:0006875	cellular metal ion homeostasis
wcc-10796	abc transporter family of the mitochondria family	P	GO:0009207	purine ribonucleoside triphosphate catabolic process
wcc-10796	abc transporter family of the mitochondria family	F	GO:0032559	adenyl ribonucleotide binding
wcc-10804	ysl1 (yellow stripe like 1) oligopeptide transporter	P	GO:0006810	transport
wcc-10815	actin depolymerizing	F	GO:0008092	cytoskeletal protein binding
wcc-10815	actin depolymerizing	C	GO:0044464	cell part
wcc-10815	actin depolymerizing	F	GO:0046914	transition metal ion binding
wcc-10818	trna pseudouridine synthase family protein	F	GO:0016866	intramolecular transferase activity
wcc-10818	trna pseudouridine synthase family protein	C	GO:0043231	intracellular membrane-bounded organelle
wcc-10818	trna pseudouridine synthase family protein	P	GO:0009451	RNA modification
wcc-10826	inositol-trisphosphate 5 6-kinase	F	GO:0046872	metal ion binding
wcc-10826	inositol-trisphosphate 5 6-kinase	P	GO:0043647	inositol phosphate metabolic process
wcc-10826	inositol-trisphosphate 5 6-kinase	F	GO:0051766	inositol trisphosphate kinase activity
wcc-10826	inositol-trisphosphate 5 6-kinase	C	GO:0044464	cell part
wcc-10826	inositol-trisphosphate 5 6-kinase	F	GO:0051765	inositol tetrakisphosphate kinase activity
wcc-10826	inositol-trisphosphate 5 6-kinase	P	GO:0006796	phosphate metabolic process
wcc-10826	inositol-trisphosphate 5 6-kinase	F	GO:0032559	adenyl ribonucleotide binding
wcc-10828	dopamine beta-monooxygenase	F	GO:0016491	oxidoreductase activity
wcc-10833	sigma factor	F	GO:0034062	RNA polymerase activity
wcc-10833	sigma factor	C	GO:0009536	plastid
wcc-10833	sigma factor	N	GO:0001071
wcc-10833	sigma factor	N	GO:0000996
wcc-10833	sigma factor	P	GO:0006351	transcription, DNA-dependent
wcc-10833	sigma factor	P	GO:0015979	photosynthesis
wcc-10838	flavonol synthase flavanone 3-	F	GO:0016706	oxidoreductase activity, acting on paired donors, with incorporation or reduction of molecular oxygen, 2-oxoglutarate as one donor, and incorporation of one atom each of oxygen into both donors
wcc-10838	flavonol synthase flavanone 3-	P	GO:0051553	flavone biosynthetic process
wcc-10838	flavonol synthase flavanone 3-	F	GO:0016701	oxidoreductase activity, acting on single donors with incorporation of molecular oxygen
wcc-10841	at5g52010 msg15_9	P	GO:0010468	regulation of gene expression
wcc-10841	at5g52010 msg15_9	F	GO:0046914	transition metal ion binding
wcc-10841	at5g52010 msg15_9	N	GO:0001071
wcc-10841	at5g52010 msg15_9	C	GO:0009536	plastid
wcc-10842	short chain alcohol	F	GO:0004312	fatty-acid synthase activity
wcc-10842	short chain alcohol	P	GO:0009746	response to hexose stimulus
wcc-10842	short chain alcohol	P	GO:0009756	carbohydrate mediated signaling
wcc-10842	short chain alcohol	F	GO:0004022	alcohol dehydrogenase (NAD) activity
wcc-10842	short chain alcohol	P	GO:0006560	proline metabolic process
wcc-10842	short chain alcohol	P	GO:0009688	abscisic acid biosynthetic process
wcc-10842	short chain alcohol	P	GO:0006950	response to stress
wcc-10842	short chain alcohol	C	GO:0005835	fatty acid synthase complex
wcc-10842	short chain alcohol	P	GO:0006633	fatty acid biosynthetic process
wcc-10842	short chain alcohol	P	GO:0042967	acyl-carrier-protein biosynthetic process
wcc-10847	tir-nbs-lrr resistance protein	F	GO:0004872	receptor activity
wcc-10847	tir-nbs-lrr resistance protein	P	GO:0006952	defense response
wcc-10847	tir-nbs-lrr resistance protein	P	GO:0012501	programmed cell death
wcc-10847	tir-nbs-lrr resistance protein	C	GO:0044425	membrane part
wcc-10847	tir-nbs-lrr resistance protein	F	GO:0032559	adenyl ribonucleotide binding
wcc-10847	tir-nbs-lrr resistance protein	P	GO:0007165	signal transduction
wcc-10850	enoyl-hydratase isomerase family protein	F	GO:0016856	racemase and epimerase activity, acting on hydroxy acids and derivatives
wcc-10850	enoyl-hydratase isomerase family protein	F	GO:0016863	intramolecular oxidoreductase activity, transposing C=C bonds
wcc-10850	enoyl-hydratase isomerase family protein	P	GO:0006631	fatty acid metabolic process
wcc-10850	enoyl-hydratase isomerase family protein	C	GO:0042579	microbody
wcc-10852	tubulin folding cofactor	P	GO:0043623	cellular protein complex assembly
wcc-10852	tubulin folding cofactor	C	GO:0044424	intracellular part
wcc-10856	peroxisomal targeting signal 2	F	GO:0005488	binding
wcc-10856	peroxisomal targeting signal 2	C	GO:0031461	cullin-RING ubiquitin ligase complex
wcc-10856	peroxisomal targeting signal 2	P	GO:0006605	protein targeting
wcc-10856	peroxisomal targeting signal 2	F	GO:0016740	transferase activity
wcc-10857	sucrose phosphate synthase	P	GO:0005984	disaccharide metabolic process
wcc-10857	sucrose phosphate synthase	F	GO:0035251	UDP-glucosyltransferase activity
wcc-10858	transcription regulator zinc ion binding protein	P	GO:0010468	regulation of gene expression
wcc-10858	transcription regulator zinc ion binding protein	F	GO:0046914	transition metal ion binding
wcc-10858	transcription regulator zinc ion binding protein	C	GO:0043231	intracellular membrane-bounded organelle
wcc-10866	mitochondrial protoporphyrinogen oxidase	P	GO:0008152	metabolic process
wcc-10866	mitochondrial protoporphyrinogen oxidase	F	GO:0003824	catalytic activity
wcc-10875	spermine synthase	P	GO:0006596	polyamine biosynthetic process
wcc-10875	spermine synthase	F	GO:0016765	transferase activity, transferring alkyl or aryl (other than methyl) groups
wcc-10877	atp binding	C	GO:0043231	intracellular membrane-bounded organelle
wcc-10879	emb1241 (embryo defective 1241) adenyl-nucleotide exchange factor chaperone binding protein binding protein homodimerization	F	GO:0030554	adenyl nucleotide binding
wcc-10879	emb1241 (embryo defective 1241) adenyl-nucleotide exchange factor chaperone binding protein binding protein homodimerization	P	GO:0044267	cellular protein metabolic process
wcc-10879	emb1241 (embryo defective 1241) adenyl-nucleotide exchange factor chaperone binding protein binding protein homodimerization	F	GO:0046914	transition metal ion binding
wcc-10879	emb1241 (embryo defective 1241) adenyl-nucleotide exchange factor chaperone binding protein binding protein homodimerization	C	GO:0009532	plastid stroma
wcc-10879	emb1241 (embryo defective 1241) adenyl-nucleotide exchange factor chaperone binding protein binding protein homodimerization	F	GO:0042802	identical protein binding
wcc-10879	emb1241 (embryo defective 1241) adenyl-nucleotide exchange factor chaperone binding protein binding protein homodimerization	P	GO:0006626	protein targeting to mitochondrion
wcc-10879	emb1241 (embryo defective 1241) adenyl-nucleotide exchange factor chaperone binding protein binding protein homodimerization	P	GO:0003006	reproductive developmental process
wcc-10880	protein	F	GO:0005488	binding
wcc-10881	purine permease	P	GO:0009914	hormone transport
wcc-10881	purine permease	P	GO:0015860	purine nucleoside transport
wcc-10881	purine permease	P	GO:0015851	nucleobase transport
wcc-10881	purine permease	C	GO:0016021	integral to membrane
wcc-10881	purine permease	F	GO:0005337	nucleoside transmembrane transporter activity
wcc-10881	purine permease	F	GO:0015205	nucleobase transmembrane transporter activity
wcc-10881	purine permease	P	GO:0009267	cellular response to starvation
wcc-10885	replication protein a1	P	GO:0006259	DNA metabolic process
wcc-10885	replication protein a1	F	GO:0005488	binding
wcc-10885	replication protein a1	C	GO:0043231	intracellular membrane-bounded organelle
wcc-10887	isoleucyl-trna synthetase	C	GO:0009536	plastid
wcc-10887	isoleucyl-trna synthetase	F	GO:0004812	aminoacyl-tRNA ligase activity
wcc-10887	isoleucyl-trna synthetase	P	GO:0006418	tRNA aminoacylation for protein translation
wcc-10887	isoleucyl-trna synthetase	P	GO:0003006	reproductive developmental process
wcc-10887	isoleucyl-trna synthetase	F	GO:0032559	adenyl ribonucleotide binding
wcc-10889	---NA---	C	GO:0044464	cell part
wcc-10890	peptidyl-prolyl cis-trans	F	GO:0016853	isomerase activity
wcc-10891	retroelement pol polyprotein	P	GO:0006259	DNA metabolic process
wcc-10891	retroelement pol polyprotein	F	GO:0003676	nucleic acid binding
wcc-10891	retroelement pol polyprotein	C	GO:0043229	intracellular organelle
wcc-10893	dna binding	F	GO:0003676	nucleic acid binding
wcc-10894	zinc finger (c3hc4-type ring finger) family protein	P	GO:0032446	protein modification by small protein conjugation
wcc-10894	zinc finger (c3hc4-type ring finger) family protein	F	GO:0005488	binding
wcc-10894	zinc finger (c3hc4-type ring finger) family protein	C	GO:0043231	intracellular membrane-bounded organelle
wcc-10902	peptidyl-prolyl cis-trans isomerase cyclophilin-type family protein	C	GO:0043234	protein complex
wcc-10902	peptidyl-prolyl cis-trans isomerase cyclophilin-type family protein	P	GO:0032446	protein modification by small protein conjugation
wcc-10902	peptidyl-prolyl cis-trans isomerase cyclophilin-type family protein	F	GO:0019787	small conjugating protein ligase activity
wcc-10902	peptidyl-prolyl cis-trans isomerase cyclophilin-type family protein	F	GO:0016859	cis-trans isomerase activity
wcc-10906	glycosyl hydrolase family 17 protein	F	GO:0043167	ion binding
wcc-10906	glycosyl hydrolase family 17 protein	C	GO:0005618	cell wall
wcc-10906	glycosyl hydrolase family 17 protein	C	GO:0031225	anchored to membrane
wcc-10906	glycosyl hydrolase family 17 protein	C	GO:0043231	intracellular membrane-bounded organelle
wcc-10906	glycosyl hydrolase family 17 protein	F	GO:0008422	beta-glucosidase activity
wcc-10906	glycosyl hydrolase family 17 protein	P	GO:0005975	carbohydrate metabolic process
wcc-10907	protein tyrosine	F	GO:0004672	protein kinase activity
wcc-10915	cytochrome p450	P	GO:0008152	metabolic process
wcc-10915	cytochrome p450	F	GO:0016491	oxidoreductase activity
wcc-10915	cytochrome p450	F	GO:0005506	iron ion binding
wcc-10918	fkbp-type peptidyl-prolyl cis-trans	P	GO:0044267	cellular protein metabolic process
wcc-10921	---NA---	C	GO:0009534	chloroplast thylakoid
wcc-10925	mate efflux family protein	C	GO:0044464	cell part
wcc-10926	receptor-like kinase	F	GO:0004871	signal transducer activity
wcc-10926	receptor-like kinase	P	GO:0006464	protein modification process
wcc-10926	receptor-like kinase	F	GO:0004672	protein kinase activity
wcc-10926	receptor-like kinase	C	GO:0031224	intrinsic to membrane
wcc-10926	receptor-like kinase	F	GO:0032559	adenyl ribonucleotide binding
wcc-10926	receptor-like kinase	P	GO:0007165	signal transduction
wcc-10927	atp binding	F	GO:0004672	protein kinase activity
wcc-10927	atp binding	F	GO:0032559	adenyl ribonucleotide binding
wcc-10927	atp binding	P	GO:0006464	protein modification process
wcc-10933	beta-adaptin-like protein	F	GO:0005515	protein binding
wcc-10933	beta-adaptin-like protein	P	GO:0006810	transport
wcc-10933	beta-adaptin-like protein	C	GO:0016020	membrane
wcc-10942	nucleic acid binding	F	GO:0005488	binding
wcc-10943	anthranilate n-benzoyltransferase	F	GO:0016746	transferase activity, transferring acyl groups
wcc-10944	at5g37830 k22f20_70	F	GO:0016812	hydrolase activity, acting on carbon-nitrogen (but not peptide) bonds, in cyclic amides
wcc-10944	at5g37830 k22f20_70	P	GO:0006749	glutathione metabolic process
wcc-10944	at5g37830 k22f20_70	C	GO:0044424	intracellular part
wcc-10954	histone acetyltransferase	N	GO:0000989
wcc-10954	histone acetyltransferase	C	GO:0043231	intracellular membrane-bounded organelle
wcc-10954	histone acetyltransferase	F	GO:0004468	lysine N-acetyltransferase activity
wcc-10954	histone acetyltransferase	F	GO:0046914	transition metal ion binding
wcc-10954	histone acetyltransferase	P	GO:0009791	post-embryonic development
wcc-10954	histone acetyltransferase	P	GO:0043543	protein amino acid acylation
wcc-10954	histone acetyltransferase	P	GO:0006351	transcription, DNA-dependent
wcc-10954	histone acetyltransferase	P	GO:0006554	lysine catabolic process
wcc-10954	histone acetyltransferase	P	GO:0042967	acyl-carrier-protein biosynthetic process
wcc-10957	---NA---	C	GO:0043231	intracellular membrane-bounded organelle
wcc-10957	---NA---	C	GO:0044444	cytoplasmic part
wcc-10959	---NA---	C	GO:0009536	plastid
wcc-10964	serine-threonine proteinplant-	F	GO:0004672	protein kinase activity
wcc-10966	zinc finger	F	GO:0046872	metal ion binding
wcc-10967	atp binding	P	GO:0006464	protein modification process
wcc-10967	atp binding	F	GO:0004674	protein serine/threonine kinase activity
wcc-10967	atp binding	F	GO:0032559	adenyl ribonucleotide binding
wcc-10967	atp binding	P	GO:0009069	serine family amino acid metabolic process
wcc-10967	atp binding	P	GO:0016310	phosphorylation
wcc-10975	protein	F	GO:0046872	metal ion binding
wcc-10976	leucine-rich repeat receptor-like protein kinase	F	GO:0016301	kinase activity
wcc-10979	longevity assurance	C	GO:0016020	membrane
wcc-10979	longevity assurance	C	GO:0031410	cytoplasmic vesicle
wcc-10979	longevity assurance	P	GO:0009607	response to biotic stimulus
wcc-10979	longevity assurance	C	GO:0043231	intracellular membrane-bounded organelle
wcc-10984	o-sialoglycoprotein endopeptidase	F	GO:0046914	transition metal ion binding
wcc-10984	o-sialoglycoprotein endopeptidase	P	GO:0019538	protein metabolic process
wcc-10984	o-sialoglycoprotein endopeptidase	F	GO:0004175	endopeptidase activity
wcc-10984	o-sialoglycoprotein endopeptidase	C	GO:0043231	intracellular membrane-bounded organelle
wcc-10989	transcription factor jumonji domain-containing protein	F	GO:0046914	transition metal ion binding
wcc-10991	kinesin motor	F	GO:0005488	binding
wcc-10995	retroelement pol polyprotein	F	GO:0005488	binding
wcc-10998	f-box leucine rich repeat	P	GO:0009314	response to radiation
wcc-10998	f-box leucine rich repeat	P	GO:0060918	auxin transport
wcc-10998	f-box leucine rich repeat	C	GO:0043231	intracellular membrane-bounded organelle
wcc-10998	f-box leucine rich repeat	P	GO:0032446	protein modification by small protein conjugation
wcc-10998	f-box leucine rich repeat	P	GO:0009933	meristem structural organization
wcc-10998	f-box leucine rich repeat	C	GO:0031461	cullin-RING ubiquitin ligase complex
wcc-10998	f-box leucine rich repeat	P	GO:0019941	modification-dependent protein catabolic process
wcc-10998	f-box leucine rich repeat	P	GO:0006950	response to stress
wcc-11001	heat shock factor	F	GO:0030528	transcription regulator activity
wcc-11001	heat shock factor	P	GO:0009743	response to carbohydrate stimulus
wcc-11001	heat shock factor	P	GO:0045449	regulation of transcription
wcc-11005	transcription factor	P	GO:0006351	transcription, DNA-dependent
wcc-11005	transcription factor	F	GO:0003677	DNA binding
wcc-11005	transcription factor	N	GO:0001071
wcc-11005	transcription factor	F	GO:0005515	protein binding
wcc-11006	methionyl-trna formyltransferase	P	GO:0006412	translation
wcc-11006	methionyl-trna formyltransferase	C	GO:0043231	intracellular membrane-bounded organelle
wcc-11006	methionyl-trna formyltransferase	P	GO:0006164	purine nucleotide biosynthetic process
wcc-11006	methionyl-trna formyltransferase	F	GO:0016811	hydrolase activity, acting on carbon-nitrogen (but not peptide) bonds, in linear amides
wcc-11006	methionyl-trna formyltransferase	F	GO:0016742	hydroxymethyl-, formyl- and related transferase activity
wcc-11018	chromatin remodeling complex subunit	F	GO:0005488	binding
wcc-11021	lipase class 3 family protein	P	GO:0044238	primary metabolic process
wcc-11021	lipase class 3 family protein	F	GO:0004091	carboxylesterase activity
wcc-11022	exostosin family protein	C	GO:0044464	cell part
wcc-11039	neutral invertase	F	GO:0004553	hydrolase activity, hydrolyzing O-glycosyl compounds
wcc-11039	neutral invertase	P	GO:0005975	carbohydrate metabolic process
wcc-11044	rna polymeraseii and iia subunit	F	GO:0034062	RNA polymerase activity
wcc-11044	rna polymeraseii and iia subunit	C	GO:0016591	DNA-directed RNA polymerase II, holoenzyme
wcc-11044	rna polymeraseii and iia subunit	P	GO:0006350	transcription
wcc-11051	peptidyl-trna hydrolase family protein	P	GO:0010467	gene expression
wcc-11051	peptidyl-trna hydrolase family protein	C	GO:0005737	cytoplasm
wcc-11051	peptidyl-trna hydrolase family protein	F	GO:0004091	carboxylesterase activity
wcc-11052	novel plant	C	GO:0016020	membrane
wcc-11052	novel plant	C	GO:0044444	cytoplasmic part
wcc-11052	novel plant	P	GO:0009987	cellular process
wcc-11052	novel plant	F	GO:0005515	protein binding
wcc-11053	tim50_arathame: full=mitochondrial import inner membrane translocase subunit tim50ame: full=protein embryo defective 1860 flags: precursor	C	GO:0019866	organelle inner membrane
wcc-11053	tim50_arathame: full=mitochondrial import inner membrane translocase subunit tim50ame: full=protein embryo defective 1860 flags: precursor	C	GO:0043231	intracellular membrane-bounded organelle
wcc-11053	tim50_arathame: full=mitochondrial import inner membrane translocase subunit tim50ame: full=protein embryo defective 1860 flags: precursor	P	GO:0003006	reproductive developmental process
wcc-11059	chromatin remodeling complex subunit	P	GO:0006260	DNA replication
wcc-11059	chromatin remodeling complex subunit	F	GO:0046914	transition metal ion binding
wcc-11059	chromatin remodeling complex subunit	F	GO:0003676	nucleic acid binding
wcc-11059	chromatin remodeling complex subunit	F	GO:0017111	nucleoside-triphosphatase activity
wcc-11059	chromatin remodeling complex subunit	F	GO:0032559	adenyl ribonucleotide binding
wcc-11059	chromatin remodeling complex subunit	F	GO:0034061	DNA polymerase activity
wcc-11061	rhomboid family protein	C	GO:0031224	intrinsic to membrane
wcc-11061	rhomboid family protein	C	GO:0043231	intracellular membrane-bounded organelle
wcc-11067	gem (gl2-expression modulator)	P	GO:0034968	histone lysine methylation
wcc-11067	gem (gl2-expression modulator)	P	GO:0010481	epidermal cell division
wcc-11067	gem (gl2-expression modulator)	P	GO:0048764	trichoblast maturation
wcc-11071	armadillo beta-catenin repeat family protein	C	GO:0043234	protein complex
wcc-11071	armadillo beta-catenin repeat family protein	P	GO:0032446	protein modification by small protein conjugation
wcc-11071	armadillo beta-catenin repeat family protein	F	GO:0033612	receptor serine/threonine kinase binding
wcc-11071	armadillo beta-catenin repeat family protein	P	GO:0015996	chlorophyll catabolic process
wcc-11071	armadillo beta-catenin repeat family protein	P	GO:0031326	regulation of cellular biosynthetic process
wcc-11071	armadillo beta-catenin repeat family protein	P	GO:0009688	abscisic acid biosynthetic process
wcc-11071	armadillo beta-catenin repeat family protein	P	GO:0010260	organ senescence
wcc-11071	armadillo beta-catenin repeat family protein	F	GO:0019787	small conjugating protein ligase activity
wcc-11071	armadillo beta-catenin repeat family protein	C	GO:0016020	membrane
wcc-11072	protein ariadne-	F	GO:0046914	transition metal ion binding
wcc-11073	cytochrome p450	P	GO:0000038	very-long-chain fatty acid metabolic process
wcc-11073	cytochrome p450	F	GO:0005506	iron ion binding
wcc-11073	cytochrome p450	C	GO:0043231	intracellular membrane-bounded organelle
wcc-11073	cytochrome p450	F	GO:0016712	oxidoreductase activity, acting on paired donors, with incorporation or reduction of molecular oxygen, reduced flavin or flavoprotein as one donor, and incorporation of one atom of oxygen
wcc-11073	cytochrome p450	P	GO:0006118	electron transport
wcc-11083	glycine-rich rna-binding	P	GO:0010260	organ senescence
wcc-11083	glycine-rich rna-binding	P	GO:0009725	response to hormone stimulus
wcc-11083	glycine-rich rna-binding	F	GO:0005488	binding
wcc-11083	glycine-rich rna-binding	P	GO:0006464	protein modification process
wcc-11083	glycine-rich rna-binding	P	GO:0009894	regulation of catabolic process
wcc-11083	glycine-rich rna-binding	P	GO:0010087	phloem or xylem histogenesis
wcc-11083	glycine-rich rna-binding	P	GO:0009845	seed germination
wcc-11083	glycine-rich rna-binding	F	GO:0016755	transferase activity, transferring amino-acyl groups
wcc-11086	exostosin family protein	P	GO:0051707	response to other organism
wcc-11086	exostosin family protein	C	GO:0044464	cell part
wcc-11086	exostosin family protein	P	GO:0006950	response to stress
wcc-11086	exostosin family protein	F	GO:0008375	acetylglucosaminyltransferase activity
wcc-11086	exostosin family protein	P	GO:0009719	response to endogenous stimulus
wcc-11086	exostosin family protein	F	GO:0016838	carbon-oxygen lyase activity, acting on phosphates
wcc-11087	heat shock 70 kda	P	GO:0050896	response to stimulus
wcc-11087	heat shock 70 kda	F	GO:0016628	oxidoreductase activity, acting on the CH-CH group of donors, NAD or NADP as acceptor
wcc-11087	heat shock 70 kda	P	GO:0008152	metabolic process
wcc-11087	heat shock 70 kda	C	GO:0031410	cytoplasmic vesicle
wcc-11087	heat shock 70 kda	F	GO:0032559	adenyl ribonucleotide binding
wcc-11092	nuclear acid binding	C	GO:0043231	intracellular membrane-bounded organelle
wcc-11092	nuclear acid binding	F	GO:0005488	binding
wcc-11095	transducin family protein	F	GO:0005488	binding
wcc-11103	nbs-lrr resistance protein	F	GO:0000166	nucleotide binding
wcc-11114	peptide deformylase	F	GO:0016811	hydrolase activity, acting on carbon-nitrogen (but not peptide) bonds, in linear amides
wcc-11114	peptide deformylase	F	GO:0046914	transition metal ion binding
wcc-11114	peptide deformylase	P	GO:0006464	protein modification process
wcc-11114	peptide deformylase	C	GO:0009532	plastid stroma
wcc-11114	peptide deformylase	C	GO:0005618	cell wall
wcc-11114	peptide deformylase	P	GO:0010467	gene expression
wcc-11114	peptide deformylase	P	GO:0006807	nitrogen compound metabolic process
wcc-11120	s-adenosylmethionine-dependent methyltransferase methyltransferase	P	GO:0006730	one-carbon metabolic process
wcc-11120	s-adenosylmethionine-dependent methyltransferase methyltransferase	F	GO:0016741	transferase activity, transferring one-carbon groups
wcc-11122	---NA---	F	GO:0046914	transition metal ion binding
wcc-11122	---NA---	C	GO:0043231	intracellular membrane-bounded organelle
wcc-11122	---NA---	C	GO:0031224	intrinsic to membrane
wcc-11122	---NA---	P	GO:0006631	fatty acid metabolic process
wcc-11122	---NA---	F	GO:0003824	catalytic activity
wcc-11124	nucleotide binding	C	GO:0043231	intracellular membrane-bounded organelle
wcc-11126	---NA---	C	GO:0044424	intracellular part
wcc-11130	at5g37830 k22f20_70	F	GO:0016812	hydrolase activity, acting on carbon-nitrogen (but not peptide) bonds, in cyclic amides
wcc-11130	at5g37830 k22f20_70	P	GO:0006749	glutathione metabolic process
wcc-11130	at5g37830 k22f20_70	C	GO:0044424	intracellular part
wcc-11140	dna polymerase v	P	GO:0010467	gene expression
wcc-11140	dna polymerase v	F	GO:0003676	nucleic acid binding
wcc-11140	dna polymerase v	F	GO:0034061	DNA polymerase activity
wcc-11140	dna polymerase v	P	GO:0006259	DNA metabolic process
wcc-11141	brassinosteroid insensitive 1-associated receptor kinase 1	F	GO:0004672	protein kinase activity
wcc-11145	suppressor of	F	GO:0005488	binding
wcc-11145	suppressor of	P	GO:0006305	DNA alkylation
wcc-11145	suppressor of	P	GO:0016246	RNA interference
wcc-11148	phosphatidylinositol n-	P	GO:0006497	protein amino acid lipidation
wcc-11148	phosphatidylinositol n-	C	GO:0031224	intrinsic to membrane
wcc-11148	phosphatidylinositol n-	F	GO:0008375	acetylglucosaminyltransferase activity
wcc-11150	glutamine-fructose-6-phosphate transaminase sugar binding transaminase	P	GO:0005975	carbohydrate metabolic process
wcc-11150	glutamine-fructose-6-phosphate transaminase sugar binding transaminase	F	GO:0030246	carbohydrate binding
wcc-11150	glutamine-fructose-6-phosphate transaminase sugar binding transaminase	F	GO:0008483	transaminase activity
wcc-11150	glutamine-fructose-6-phosphate transaminase sugar binding transaminase	C	GO:0043231	intracellular membrane-bounded organelle
wcc-11152	peptidase m48 family protein	P	GO:0019538	protein metabolic process
wcc-11152	peptidase m48 family protein	F	GO:0004175	endopeptidase activity
wcc-11152	peptidase m48 family protein	C	GO:0009536	plastid
wcc-11154	centromere protein312kda	C	GO:0000775	chromosome, centromeric region
wcc-11154	centromere protein312kda	P	GO:0007067	mitosis
wcc-11154	centromere protein312kda	P	GO:0050794	regulation of cellular process
wcc-11154	centromere protein312kda	F	GO:0005488	binding
wcc-11163	root phototropism	P	GO:0050896	response to stimulus
wcc-11171	map3k delta-1 protein	P	GO:0009987	cellular process
wcc-11171	map3k delta-1 protein	F	GO:0004672	protein kinase activity
wcc-11174	protein	P	GO:0006464	protein modification process
wcc-11174	protein	F	GO:0016301	kinase activity
wcc-11174	protein	C	GO:0031224	intrinsic to membrane
wcc-11174	protein	P	GO:0007167	enzyme linked receptor protein signaling pathway
wcc-11174	protein	F	GO:0032559	adenyl ribonucleotide binding
wcc-11182	per1-like family protein	C	GO:0044464	cell part
wcc-11183	---NA---	C	GO:0031090	organelle membrane
wcc-11183	---NA---	C	GO:0043231	intracellular membrane-bounded organelle
wcc-11184	pumilio mpt5 family rna-binding protein	F	GO:0003729	mRNA binding
wcc-11193	cationic peroxidase isozyme 40k precursor	P	GO:0008152	metabolic process
wcc-11193	cationic peroxidase isozyme 40k precursor	P	GO:0006950	response to stress
wcc-11193	cationic peroxidase isozyme 40k precursor	F	GO:0005506	iron ion binding
wcc-11193	cationic peroxidase isozyme 40k precursor	F	GO:0003824	catalytic activity
wcc-11193	cationic peroxidase isozyme 40k precursor	F	GO:0016209	antioxidant activity
wcc-11194	senescence-associated nodulin 1a	P	GO:0008152	metabolic process
wcc-11194	senescence-associated nodulin 1a	F	GO:0016491	oxidoreductase activity
wcc-11194	senescence-associated nodulin 1a	F	GO:0046914	transition metal ion binding
wcc-11199	at5g01500 f7a7_20	C	GO:0019866	organelle inner membrane
wcc-11199	at5g01500 f7a7_20	C	GO:0009526	plastid envelope
wcc-11199	at5g01500 f7a7_20	P	GO:0015868	purine ribonucleotide transport
wcc-11199	at5g01500 f7a7_20	P	GO:0051707	response to other organism
wcc-11201	protein phosphatase	F	GO:0003824	catalytic activity
wcc-11202	guanine nucleotide-	F	GO:0005083	small GTPase regulator activity
wcc-11202	guanine nucleotide-	P	GO:0006260	DNA replication
wcc-11202	guanine nucleotide-	F	GO:0003676	nucleic acid binding
wcc-11202	guanine nucleotide-	C	GO:0044464	cell part
wcc-11202	guanine nucleotide-	F	GO:0034061	DNA polymerase activity
wcc-11202	guanine nucleotide-	P	GO:0032011	ARF protein signal transduction
wcc-11208	60s ribosomal protein l38	P	GO:0010467	gene expression
wcc-11208	60s ribosomal protein l38	P	GO:0022613	ribonucleoprotein complex biogenesis
wcc-11208	60s ribosomal protein l38	C	GO:0015934	large ribosomal subunit
wcc-11208	60s ribosomal protein l38	F	GO:0005198	structural molecule activity
wcc-11209	serine protease-like protein	F	GO:0004175	endopeptidase activity
wcc-11209	serine protease-like protein	P	GO:0019538	protein metabolic process
wcc-11209	serine protease-like protein	F	GO:0005515	protein binding
wcc-11209	serine protease-like protein	C	GO:0031410	cytoplasmic vesicle
wcc-11209	serine protease-like protein	P	GO:0044092	negative regulation of molecular function
wcc-11210	domains rearranged methyltransferase	P	GO:0034968	histone lysine methylation
wcc-11210	domains rearranged methyltransferase	P	GO:0006305	DNA alkylation
wcc-11210	domains rearranged methyltransferase	C	GO:0043231	intracellular membrane-bounded organelle
wcc-11210	domains rearranged methyltransferase	F	GO:0016740	transferase activity
wcc-11214	calcium-binding ef hand family protein	F	GO:0046872	metal ion binding
wcc-11216	phosphoenolpyruvate carboxylase	P	GO:0071704	organic substance metabolic process
wcc-11216	phosphoenolpyruvate carboxylase	P	GO:0009060	aerobic respiration
wcc-11216	phosphoenolpyruvate carboxylase	F	GO:0046872	metal ion binding
wcc-11216	phosphoenolpyruvate carboxylase	F	GO:0004611	phosphoenolpyruvate carboxykinase activity
wcc-11216	phosphoenolpyruvate carboxylase	P	GO:0043648	dicarboxylic acid metabolic process
wcc-11216	phosphoenolpyruvate carboxylase	P	GO:0006094	gluconeogenesis
wcc-11218	receptor-like protein kinase	F	GO:0004871	signal transducer activity
wcc-11218	receptor-like protein kinase	P	GO:0006464	protein modification process
wcc-11218	receptor-like protein kinase	F	GO:0004672	protein kinase activity
wcc-11218	receptor-like protein kinase	F	GO:0032559	adenyl ribonucleotide binding
wcc-11218	receptor-like protein kinase	P	GO:0007165	signal transduction
wcc-11219	protein kinase	F	GO:0004672	protein kinase activity
wcc-11219	protein kinase	C	GO:0043231	intracellular membrane-bounded organelle
wcc-11220	---NA---	C	GO:0009536	plastid
wcc-11221	rna-binding region rnp-1 and splicing factor pwi family member protein	F	GO:0005488	binding
wcc-11221	rna-binding region rnp-1 and splicing factor pwi family member protein	C	GO:0043231	intracellular membrane-bounded organelle
wcc-11223	hemolysin a	F	GO:0003676	nucleic acid binding
wcc-11223	hemolysin a	P	GO:0006730	one-carbon metabolic process
wcc-11223	hemolysin a	P	GO:0001897	cytolysis by symbiont of host cells
wcc-11223	hemolysin a	F	GO:0016741	transferase activity, transferring one-carbon groups
wcc-11225	myb transcription factor myb61	P	GO:0010468	regulation of gene expression
wcc-11225	myb transcription factor myb61	F	GO:0003676	nucleic acid binding
wcc-11225	myb transcription factor myb61	C	GO:0043231	intracellular membrane-bounded organelle
wcc-11233	xpa-binding proteinexpressed	P	GO:0007275	multicellular organismal development
wcc-11233	xpa-binding proteinexpressed	P	GO:0009987	cellular process
wcc-11233	xpa-binding proteinexpressed	F	GO:0016462	pyrophosphatase activity
wcc-11233	xpa-binding proteinexpressed	F	GO:0032559	adenyl ribonucleotide binding
wcc-11233	xpa-binding proteinexpressed	C	GO:0015630	microtubule cytoskeleton
wcc-11235	ribonuclease p	P	GO:0006396	RNA processing
wcc-11240	e3 ubiquitin protein ligase	F	GO:0016879	ligase activity, forming carbon-nitrogen bonds
wcc-11240	e3 ubiquitin protein ligase	C	GO:0044464	cell part
wcc-11240	e3 ubiquitin protein ligase	P	GO:0043412	macromolecule modification
wcc-11245	fad-dependent oxidoreductase	P	GO:0008152	metabolic process
wcc-11245	fad-dependent oxidoreductase	F	GO:0016614	oxidoreductase activity, acting on CH-OH group of donors
wcc-11245	fad-dependent oxidoreductase	C	GO:0043231	intracellular membrane-bounded organelle
wcc-11246	rabbeta subunit	F	GO:0016740	transferase activity
wcc-11247	receptor protein	C	GO:0031224	intrinsic to membrane
wcc-11247	receptor protein	F	GO:0004672	protein kinase activity
wcc-11247	receptor protein	F	GO:0004871	signal transducer activity
wcc-11247	receptor protein	F	GO:0016628	oxidoreductase activity, acting on the CH-CH group of donors, NAD or NADP as acceptor
wcc-11247	receptor protein	P	GO:0007167	enzyme linked receptor protein signaling pathway
wcc-11247	receptor protein	C	GO:0031410	cytoplasmic vesicle
wcc-11247	receptor protein	F	GO:0032559	adenyl ribonucleotide binding
wcc-11247	receptor protein	P	GO:0006464	protein modification process
wcc-11249	exonuclease family protein	F	GO:0004518	nuclease activity
wcc-11249	exonuclease family protein	C	GO:0044464	cell part
wcc-11259	sad2 (super sensitive to aba and drought2) binding protein transporter	F	GO:0005049	nuclear export signal receptor activity
wcc-11259	sad2 (super sensitive to aba and drought2) binding protein transporter	F	GO:0022892	substrate-specific transporter activity
wcc-11259	sad2 (super sensitive to aba and drought2) binding protein transporter	C	GO:0043231	intracellular membrane-bounded organelle
wcc-11259	sad2 (super sensitive to aba and drought2) binding protein transporter	P	GO:0015031	protein transport
wcc-11259	sad2 (super sensitive to aba and drought2) binding protein transporter	P	GO:0007165	signal transduction
wcc-11264	g protein alpha subunit	P	GO:0007166	cell surface receptor linked signaling pathway
wcc-11264	g protein alpha subunit	F	GO:0032561	guanyl ribonucleotide binding
wcc-11264	g protein alpha subunit	P	GO:0006464	protein modification process
wcc-11264	g protein alpha subunit	F	GO:0060089	molecular transducer activity
wcc-11267	early-responsive to dehydrationexpressed	C	GO:0016020	membrane
wcc-11270	chromosome region maintenance protein 1	P	GO:0015031	protein transport
wcc-11270	chromosome region maintenance protein 1	F	GO:0022892	substrate-specific transporter activity
wcc-11279	nf-yb13 (nuclear factorsubunit b13) transcription factor	P	GO:0010468	regulation of gene expression
wcc-11279	nf-yb13 (nuclear factorsubunit b13) transcription factor	F	GO:0003677	DNA binding
wcc-11279	nf-yb13 (nuclear factorsubunit b13) transcription factor	N	GO:0001071
wcc-11279	nf-yb13 (nuclear factorsubunit b13) transcription factor	C	GO:0043231	intracellular membrane-bounded organelle
wcc-11283	peroxisomal 3-hydroxyacyl-dehydrogenase-like protein	P	GO:0032787	monocarboxylic acid metabolic process
wcc-11283	peroxisomal 3-hydroxyacyl-dehydrogenase-like protein	F	GO:0003824	catalytic activity
wcc-11283	peroxisomal 3-hydroxyacyl-dehydrogenase-like protein	F	GO:0048037	cofactor binding
wcc-11286	aaa-type atpase family protein	F	GO:0016887	ATPase activity
wcc-11286	aaa-type atpase family protein	F	GO:0000166	nucleotide binding
wcc-11287	dek1 (defective kernel 1) calcium-dependent cysteine-type endopeptidase cysteine-type endopeptidase	P	GO:0045165	cell fate commitment
wcc-11287	dek1 (defective kernel 1) calcium-dependent cysteine-type endopeptidase cysteine-type endopeptidase	P	GO:0003006	reproductive developmental process
wcc-11287	dek1 (defective kernel 1) calcium-dependent cysteine-type endopeptidase cysteine-type endopeptidase	F	GO:0004197	cysteine-type endopeptidase activity
wcc-11287	dek1 (defective kernel 1) calcium-dependent cysteine-type endopeptidase cysteine-type endopeptidase	C	GO:0016020	membrane
wcc-11287	dek1 (defective kernel 1) calcium-dependent cysteine-type endopeptidase cysteine-type endopeptidase	P	GO:0006508	proteolysis
wcc-11293	---NA---	C	GO:0043231	intracellular membrane-bounded organelle
wcc-11297	interferon-induced guanylate-binding	F	GO:0017111	nucleoside-triphosphatase activity
wcc-11297	interferon-induced guanylate-binding	C	GO:0031410	cytoplasmic vesicle
wcc-11297	interferon-induced guanylate-binding	P	GO:0009207	purine ribonucleoside triphosphate catabolic process
wcc-11297	interferon-induced guanylate-binding	F	GO:0032561	guanyl ribonucleotide binding
wcc-11315	nucleotide binding	C	GO:0031461	cullin-RING ubiquitin ligase complex
wcc-11317	protein	F	GO:0048037	cofactor binding
wcc-11317	protein	F	GO:0016855	racemase and epimerase activity, acting on amino acids and derivatives
wcc-11319	at1g69870-like protein	P	GO:0015833	peptide transport
wcc-11319	at1g69870-like protein	C	GO:0044464	cell part
wcc-11323	rna polymerase ii second largest subunit	F	GO:0043169	cation binding
wcc-11323	rna polymerase ii second largest subunit	F	GO:0003676	nucleic acid binding
wcc-11323	rna polymerase ii second largest subunit	C	GO:0016591	DNA-directed RNA polymerase II, holoenzyme
wcc-11323	rna polymerase ii second largest subunit	F	GO:0034062	RNA polymerase activity
wcc-11323	rna polymerase ii second largest subunit	F	GO:0001882	nucleoside binding
wcc-11323	rna polymerase ii second largest subunit	P	GO:0003006	reproductive developmental process
wcc-11323	rna polymerase ii second largest subunit	P	GO:0006350	transcription
wcc-11327	involucrin repeat protein	F	GO:0005488	binding
wcc-11330	f-box family protein	F	GO:0003824	catalytic activity
wcc-11341	short-chain dehydrogenase reductase family protein	P	GO:0008152	metabolic process
wcc-11341	short-chain dehydrogenase reductase family protein	F	GO:0016628	oxidoreductase activity, acting on the CH-CH group of donors, NAD or NADP as acceptor
wcc-11354	---NA---	C	GO:0009532	plastid stroma
wcc-11354	---NA---	F	GO:0005488	binding
wcc-11361	molybdopterin cofactor	F	GO:0048037	cofactor binding
wcc-11368	f-box family protein	P	GO:0019941	modification-dependent protein catabolic process
wcc-11369	nuclear fusion protein bik1	F	GO:0005488	binding
wcc-11372	mlo12 (mildew resistance locus o 12) calmodulin binding	P	GO:0010260	organ senescence
wcc-11372	mlo12 (mildew resistance locus o 12) calmodulin binding	P	GO:0050832	defense response to fungus
wcc-11372	mlo12 (mildew resistance locus o 12) calmodulin binding	C	GO:0031224	intrinsic to membrane
wcc-11372	mlo12 (mildew resistance locus o 12) calmodulin binding	P	GO:0009987	cellular process
wcc-11374	---NA---	F	GO:0005488	binding
wcc-11376	amino acid permease	C	GO:0016020	membrane
wcc-11376	amino acid permease	P	GO:0006865	amino acid transport
wcc-11376	amino acid permease	F	GO:0005275	amine transmembrane transporter activity
wcc-11379	nadh dehydrogenase subunit 3	C	GO:0005740	mitochondrial envelope
wcc-11379	nadh dehydrogenase subunit 3	F	GO:0050136	NADH dehydrogenase (quinone) activity
wcc-11379	nadh dehydrogenase subunit 3	C	GO:0044425	membrane part
wcc-11379	nadh dehydrogenase subunit 3	P	GO:0006091	generation of precursor metabolites and energy
wcc-11379	nadh dehydrogenase subunit 3	P	GO:0006118	electron transport
wcc-11383	anthranilate n-benzoyltransferase	F	GO:0016746	transferase activity, transferring acyl groups
wcc-11385	classes i and ii familyexpressed	P	GO:0008652	cellular amino acid biosynthetic process
wcc-11385	classes i and ii familyexpressed	F	GO:0008483	transaminase activity
wcc-11385	classes i and ii familyexpressed	F	GO:0048037	cofactor binding
wcc-11385	classes i and ii familyexpressed	F	GO:0016846	carbon-sulfur lyase activity
wcc-11386	rna recognition motif-containing protein	F	GO:0003676	nucleic acid binding
wcc-11397	rj2 protein	P	GO:0006952	defense response
wcc-11397	rj2 protein	P	GO:0009987	cellular process
wcc-11397	rj2 protein	F	GO:0000166	nucleotide binding
wcc-11398	---NA---	C	GO:0044424	intracellular part
wcc-11398	---NA---	P	GO:0006779	porphyrin biosynthetic process
wcc-11398	---NA---	F	GO:0016829	lyase activity
wcc-11400	transducin family protein	P	GO:0000911	cytokinesis by cell plate formation
wcc-11400	transducin family protein	C	GO:0005876	spindle microtubule
wcc-11400	transducin family protein	P	GO:0048229	gametophyte development
wcc-11400	transducin family protein	C	GO:0031461	cullin-RING ubiquitin ligase complex
wcc-11400	transducin family protein	P	GO:0007346	regulation of mitotic cell cycle
wcc-11403	cell division	F	GO:0005488	binding
wcc-11403	cell division	P	GO:0007049	cell cycle
wcc-11405	at5g53860 k19p17_2	P	GO:0003006	reproductive developmental process
wcc-11405	at5g53860 k19p17_2	C	GO:0009536	plastid
wcc-11407	atp binding	C	GO:0043231	intracellular membrane-bounded organelle
wcc-11407	atp binding	P	GO:0050896	response to stimulus
wcc-11409	quinone oxidoreductase	F	GO:0046914	transition metal ion binding
wcc-11409	quinone oxidoreductase	P	GO:0008152	metabolic process
wcc-11409	quinone oxidoreductase	F	GO:0003824	catalytic activity
wcc-11409	quinone oxidoreductase	P	GO:0009642	response to light intensity
wcc-11409	quinone oxidoreductase	P	GO:0048869	cellular developmental process
wcc-11410	trfl6 (trf-like 6) dna binding transcription factor	P	GO:0010468	regulation of gene expression
wcc-11410	trfl6 (trf-like 6) dna binding transcription factor	F	GO:0003676	nucleic acid binding
wcc-11410	trfl6 (trf-like 6) dna binding transcription factor	P	GO:0006970	response to osmotic stress
wcc-11410	trfl6 (trf-like 6) dna binding transcription factor	P	GO:0010038	response to metal ion
wcc-11422	brassinosteroid insensitive 1-associated receptor kinase 1	P	GO:0009987	cellular process
wcc-11422	brassinosteroid insensitive 1-associated receptor kinase 1	F	GO:0016301	kinase activity
wcc-11426	---NA---	P	GO:0010467	gene expression
wcc-11426	---NA---	C	GO:0030529	ribonucleoprotein complex
wcc-11426	---NA---	C	GO:0031410	cytoplasmic vesicle
wcc-11429	non-imprinted in prader-willi angelman syndrome region protein 1	C	GO:0044464	cell part
wcc-11430	phosphatidylinositol-4-phosphate 5-kinase	P	GO:0046488	phosphatidylinositol metabolic process
wcc-11430	phosphatidylinositol-4-phosphate 5-kinase	C	GO:0043231	intracellular membrane-bounded organelle
wcc-11430	phosphatidylinositol-4-phosphate 5-kinase	C	GO:0044444	cytoplasmic part
wcc-11430	phosphatidylinositol-4-phosphate 5-kinase	P	GO:0019752	carboxylic acid metabolic process
wcc-11430	phosphatidylinositol-4-phosphate 5-kinase	F	GO:0016307	phosphatidylinositol phosphate kinase activity
wcc-11430	phosphatidylinositol-4-phosphate 5-kinase	P	GO:0006796	phosphate metabolic process
wcc-11430	phosphatidylinositol-4-phosphate 5-kinase	F	GO:0032559	adenyl ribonucleotide binding
wcc-11442	at5g35570 k2k18_1	C	GO:0009536	plastid
wcc-11444	udp-glucuronosyl udp-glucosyltransferase	F	GO:0016740	transferase activity
wcc-11446	---NA---	F	GO:0016462	pyrophosphatase activity
wcc-11446	---NA---	F	GO:0032559	adenyl ribonucleotide binding
wcc-11449	receptor-like kinase	F	GO:0004672	protein kinase activity
wcc-11449	receptor-like kinase	C	GO:0016020	membrane
wcc-11449	receptor-like kinase	F	GO:0000166	nucleotide binding
wcc-11452	glycine-rich protein	C	GO:0009526	plastid envelope
wcc-11452	glycine-rich protein	C	GO:0009534	chloroplast thylakoid
wcc-11465	mannose-6-phosphate isomerase	P	GO:0044238	primary metabolic process
wcc-11465	mannose-6-phosphate isomerase	F	GO:0046914	transition metal ion binding
wcc-11465	mannose-6-phosphate isomerase	P	GO:0003006	reproductive developmental process
wcc-11465	mannose-6-phosphate isomerase	F	GO:0016861	intramolecular oxidoreductase activity, interconverting aldoses and ketoses
wcc-11469	abc transportercholesterol phospholipid flippase	C	GO:0031224	intrinsic to membrane
wcc-11469	abc transportercholesterol phospholipid flippase	F	GO:0042625	ATPase activity, coupled to transmembrane movement of ions
wcc-11469	abc transportercholesterol phospholipid flippase	P	GO:0009207	purine ribonucleoside triphosphate catabolic process
wcc-11469	abc transportercholesterol phospholipid flippase	F	GO:0032559	adenyl ribonucleotide binding
wcc-11469	abc transportercholesterol phospholipid flippase	P	GO:0006811	ion transport
wcc-11470	protein kinase family protein	F	GO:0004674	protein serine/threonine kinase activity
wcc-11470	protein kinase family protein	P	GO:0006464	protein modification process
wcc-11470	protein kinase family protein	F	GO:0032559	adenyl ribonucleotide binding
wcc-11470	protein kinase family protein	P	GO:0009069	serine family amino acid metabolic process
wcc-11470	protein kinase family protein	P	GO:0016310	phosphorylation
wcc-11472	cytidine deaminase	F	GO:0016814	hydrolase activity, acting on carbon-nitrogen (but not peptide) bonds, in cyclic amidines
wcc-11472	cytidine deaminase	F	GO:0046914	transition metal ion binding
wcc-11472	cytidine deaminase	P	GO:0006807	nitrogen compound metabolic process
wcc-11474	sulphate transporter	F	GO:0015291	secondary active transmembrane transporter activity
wcc-11474	sulphate transporter	C	GO:0031224	intrinsic to membrane
wcc-11474	sulphate transporter	P	GO:0015698	inorganic anion transport
wcc-11476	receptor kinase	P	GO:0006464	protein modification process
wcc-11476	receptor kinase	F	GO:0004672	protein kinase activity
wcc-11476	receptor kinase	P	GO:0003006	reproductive developmental process
wcc-11476	receptor kinase	P	GO:0007167	enzyme linked receptor protein signaling pathway
wcc-11476	receptor kinase	F	GO:0032559	adenyl ribonucleotide binding
wcc-11480	solanesyl diphosphate synthase	P	GO:0006720	isoprenoid metabolic process
wcc-11480	solanesyl diphosphate synthase	C	GO:0009536	plastid
wcc-11480	solanesyl diphosphate synthase	F	GO:0016765	transferase activity, transferring alkyl or aryl (other than methyl) groups
wcc-11483	rac gtp binding protein arac8	N	GO:0035556
wcc-11483	rac gtp binding protein arac8	F	GO:0032561	guanyl ribonucleotide binding
wcc-11483	rac gtp binding protein arac8	F	GO:0017111	nucleoside-triphosphatase activity
wcc-11483	rac gtp binding protein arac8	C	GO:0016020	membrane
wcc-11483	rac gtp binding protein arac8	F	GO:0019900	kinase binding
wcc-11483	rac gtp binding protein arac8	P	GO:0009738	abscisic acid mediated signaling pathway
wcc-11493	1 (arabidopsis thaliana polyprenyltransferase 1) 4-hydroxybenzoate nonaprenyltransferase	P	GO:0008152	metabolic process
wcc-11493	1 (arabidopsis thaliana polyprenyltransferase 1) 4-hydroxybenzoate nonaprenyltransferase	C	GO:0031224	intrinsic to membrane
wcc-11493	1 (arabidopsis thaliana polyprenyltransferase 1) 4-hydroxybenzoate nonaprenyltransferase	F	GO:0016765	transferase activity, transferring alkyl or aryl (other than methyl) groups
wcc-11493	1 (arabidopsis thaliana polyprenyltransferase 1) 4-hydroxybenzoate nonaprenyltransferase	C	GO:0043231	intracellular membrane-bounded organelle
wcc-11497	signal peptidase i family protein	C	GO:0031967	organelle envelope
wcc-11497	signal peptidase i family protein	P	GO:0009668	plastid membrane organization
wcc-11497	signal peptidase i family protein	P	GO:0019538	protein metabolic process
wcc-11497	signal peptidase i family protein	C	GO:0031224	intrinsic to membrane
wcc-11497	signal peptidase i family protein	C	GO:0009534	chloroplast thylakoid
wcc-11497	signal peptidase i family protein	F	GO:0070011	peptidase activity, acting on L-amino acid peptides
wcc-11503	heat shock protein 70-interacting	P	GO:0050896	response to stimulus
wcc-11511	metal transporter family protein	C	GO:0044464	cell part
wcc-11511	metal transporter family protein	F	GO:0008324	cation transmembrane transporter activity
wcc-11511	metal transporter family protein	P	GO:0006812	cation transport
wcc-11513	serine-threonine proteinplant-	C	GO:0031410	cytoplasmic vesicle
wcc-11513	serine-threonine proteinplant-	F	GO:0004674	protein serine/threonine kinase activity
wcc-11513	serine-threonine proteinplant-	P	GO:0009069	serine family amino acid metabolic process
wcc-11513	serine-threonine proteinplant-	P	GO:0016310	phosphorylation
wcc-11516	glycosyl transferase family 43 protein	F	GO:0015020	glucuronosyltransferase activity
wcc-11516	glycosyl transferase family 43 protein	C	GO:0044464	cell part
wcc-11522	rna recognition motif-containing protein	F	GO:0005488	binding
wcc-11541	calmodulin-binding heat-shock protein	C	GO:0031410	cytoplasmic vesicle
wcc-11541	calmodulin-binding heat-shock protein	F	GO:0004091	carboxylesterase activity
wcc-11541	calmodulin-binding heat-shock protein	F	GO:0005515	protein binding
wcc-11541	calmodulin-binding heat-shock protein	P	GO:0006629	lipid metabolic process
wcc-11547	nodulin-like protein	C	GO:0044464	cell part
wcc-11556	mitotic checkpoint serine threonine-protein kinase bub1 and	F	GO:0004672	protein kinase activity
wcc-11556	mitotic checkpoint serine threonine-protein kinase bub1 and	P	GO:0006464	protein modification process
wcc-11556	mitotic checkpoint serine threonine-protein kinase bub1 and	F	GO:0032559	adenyl ribonucleotide binding
wcc-11558	transcription initiation factor tfiid subunit 11	F	GO:0008135	translation factor activity, nucleic acid binding
wcc-11558	transcription initiation factor tfiid subunit 11	F	GO:0030528	transcription regulator activity
wcc-11558	transcription initiation factor tfiid subunit 11	P	GO:0006352	transcription initiation
wcc-11558	transcription initiation factor tfiid subunit 11	C	GO:0043231	intracellular membrane-bounded organelle
wcc-11558	transcription initiation factor tfiid subunit 11	P	GO:0006412	translation
wcc-11558	transcription initiation factor tfiid subunit 11	C	GO:0005840	ribosome
wcc-11558	transcription initiation factor tfiid subunit 11	N	GO:0006445
wcc-11558	transcription initiation factor tfiid subunit 11	P	GO:0045449	regulation of transcription
wcc-11559	---NA---	C	GO:0043231	intracellular membrane-bounded organelle
wcc-11559	---NA---	F	GO:0003824	catalytic activity
wcc-11567	integral membrane transporter family protein	P	GO:0051234	establishment of localization
wcc-11567	integral membrane transporter family protein	C	GO:0044464	cell part
wcc-11572	biotin carboxyl carrier protein subunit of of het-accase	C	GO:0043234	protein complex
wcc-11572	biotin carboxyl carrier protein subunit of of het-accase	F	GO:0016421	CoA carboxylase activity
wcc-11572	biotin carboxyl carrier protein subunit of of het-accase	F	GO:0019842	vitamin binding
wcc-11572	biotin carboxyl carrier protein subunit of of het-accase	P	GO:0006631	fatty acid metabolic process
wcc-11572	biotin carboxyl carrier protein subunit of of het-accase	C	GO:0009536	plastid
wcc-11573	isoamyl acetate-hydrolyzing	F	GO:0016787	hydrolase activity
wcc-11573	isoamyl acetate-hydrolyzing	P	GO:0044238	primary metabolic process
wcc-11575	carbon catabolite repressor	F	GO:0046872	metal ion binding
wcc-11576	nucleoporin family protein	C	GO:0012505	endomembrane system
wcc-11586	---NA---	C	GO:0043231	intracellular membrane-bounded organelle
wcc-11586	---NA---	F	GO:0005488	binding
wcc-11587	ubiquitin carboxyl-terminal hydrolase family protein	P	GO:0019941	modification-dependent protein catabolic process
wcc-11587	ubiquitin carboxyl-terminal hydrolase family protein	F	GO:0016790	thiolester hydrolase activity
wcc-11590	dna repair protein rad50	C	GO:0043234	protein complex
wcc-11590	dna repair protein rad50	F	GO:0005488	binding
wcc-11590	dna repair protein rad50	C	GO:0043231	intracellular membrane-bounded organelle
wcc-11590	dna repair protein rad50	P	GO:0006310	DNA recombination
wcc-11590	dna repair protein rad50	P	GO:0006281	DNA repair
wcc-11590	dna repair protein rad50	P	GO:0000723	telomere maintenance
wcc-11592	sulfate transporter	C	GO:0031224	intrinsic to membrane
wcc-11592	sulfate transporter	P	GO:0006810	transport
wcc-11592	sulfate transporter	C	GO:0043231	intracellular membrane-bounded organelle
wcc-11594	peptidyl-prolyl cis-trans	F	GO:0016853	isomerase activity
wcc-11595	---NA---	P	GO:0009127	purine nucleoside monophosphate biosynthetic process
wcc-11595	---NA---	F	GO:0016814	hydrolase activity, acting on carbon-nitrogen (but not peptide) bonds, in cyclic amidines
wcc-11596	proton extrusion	C	GO:0031224	intrinsic to membrane
wcc-11596	proton extrusion	C	GO:0009536	plastid
wcc-11597	protein	C	GO:0016020	membrane
wcc-11599	aspartate carbamoyltransferase	F	GO:0016743	carboxyl- or carbamoyltransferase activity
wcc-11599	aspartate carbamoyltransferase	F	GO:0031406	carboxylic acid binding
wcc-11599	aspartate carbamoyltransferase	P	GO:0006220	pyrimidine nucleotide metabolic process
wcc-11599	aspartate carbamoyltransferase	P	GO:0019856	pyrimidine base biosynthetic process
wcc-11599	aspartate carbamoyltransferase	P	GO:0019752	carboxylic acid metabolic process
wcc-11599	aspartate carbamoyltransferase	C	GO:0009536	plastid
wcc-11600	-9 protein	F	GO:0016773	phosphotransferase activity, alcohol group as acceptor
wcc-11600	-9 protein	F	GO:0008452	RNA ligase activity
wcc-11600	-9 protein	P	GO:0000394	RNA splicing, via endonucleolytic cleavage and ligation
wcc-11600	-9 protein	F	GO:0004112	cyclic-nucleotide phosphodiesterase activity
wcc-11600	-9 protein	F	GO:0032559	adenyl ribonucleotide binding
wcc-11613	squamosa promoter-binding	P	GO:0006952	defense response
wcc-11613	squamosa promoter-binding	F	GO:0030528	transcription regulator activity
wcc-11613	squamosa promoter-binding	C	GO:0043231	intracellular membrane-bounded organelle
wcc-11613	squamosa promoter-binding	F	GO:0003676	nucleic acid binding
wcc-11613	squamosa promoter-binding	N	GO:0001071
wcc-11613	squamosa promoter-binding	P	GO:0010557	positive regulation of macromolecule biosynthetic process
wcc-11613	squamosa promoter-binding	C	GO:0016020	membrane
wcc-11613	squamosa promoter-binding	P	GO:0045449	regulation of transcription
wcc-11615	had-superfamily subfamily ibhypothetical 1	P	GO:0006796	phosphate metabolic process
wcc-11615	had-superfamily subfamily ibhypothetical 1	F	GO:0042578	phosphoric ester hydrolase activity
wcc-11617	atp binding	F	GO:0004871	signal transducer activity
wcc-11617	atp binding	F	GO:0016491	oxidoreductase activity
wcc-11617	atp binding	P	GO:0006464	protein modification process
wcc-11617	atp binding	F	GO:0004672	protein kinase activity
wcc-11617	atp binding	F	GO:0032559	adenyl ribonucleotide binding
wcc-11617	atp binding	P	GO:0007165	signal transduction
wcc-11622	dna-damage inducible protein ddi1-like	P	GO:0019538	protein metabolic process
wcc-11622	dna-damage inducible protein ddi1-like	C	GO:0044444	cytoplasmic part
wcc-11622	dna-damage inducible protein ddi1-like	P	GO:0010038	response to metal ion
wcc-11622	dna-damage inducible protein ddi1-like	F	GO:0004175	endopeptidase activity
wcc-11622	dna-damage inducible protein ddi1-like	C	GO:0043231	intracellular membrane-bounded organelle
wcc-11624	nadp-thioredoxin reductase c	F	GO:0016209	antioxidant activity
wcc-11624	nadp-thioredoxin reductase c	C	GO:0043231	intracellular membrane-bounded organelle
wcc-11624	nadp-thioredoxin reductase c	P	GO:0006801	superoxide metabolic process
wcc-11624	nadp-thioredoxin reductase c	F	GO:0050662	coenzyme binding
wcc-11624	nadp-thioredoxin reductase c	P	GO:0019725	cellular homeostasis
wcc-11624	nadp-thioredoxin reductase c	F	GO:0003824	catalytic activity
wcc-11634	---NA---	C	GO:0016020	membrane
wcc-11643	dpe2 (disproportionating enzyme 2) 4-alpha-glucanotransferase heteroglycan binding	F	GO:0030247	polysaccharide binding
wcc-11643	dpe2 (disproportionating enzyme 2) 4-alpha-glucanotransferase heteroglycan binding	P	GO:0005982	starch metabolic process
wcc-11643	dpe2 (disproportionating enzyme 2) 4-alpha-glucanotransferase heteroglycan binding	F	GO:0043167	ion binding
wcc-11643	dpe2 (disproportionating enzyme 2) 4-alpha-glucanotransferase heteroglycan binding	C	GO:0044444	cytoplasmic part
wcc-11643	dpe2 (disproportionating enzyme 2) 4-alpha-glucanotransferase heteroglycan binding	F	GO:0004133	glycogen debranching enzyme activity
wcc-11643	dpe2 (disproportionating enzyme 2) 4-alpha-glucanotransferase heteroglycan binding	F	GO:0016740	transferase activity
wcc-11643	dpe2 (disproportionating enzyme 2) 4-alpha-glucanotransferase heteroglycan binding	P	GO:0000023	maltose metabolic process
wcc-11648	3 exoribonuclease family domain 1-containing protein	P	GO:0010467	gene expression
wcc-11648	3 exoribonuclease family domain 1-containing protein	F	GO:0003676	nucleic acid binding
wcc-11648	3 exoribonuclease family domain 1-containing protein	F	GO:0008408	3'-5' exonuclease activity
wcc-11650	glycoside hydrolase family 2 protein	C	GO:0043234	protein complex
wcc-11650	glycoside hydrolase family 2 protein	F	GO:0043167	ion binding
wcc-11650	glycoside hydrolase family 2 protein	F	GO:0015925	galactosidase activity
wcc-11650	glycoside hydrolase family 2 protein	C	GO:0009536	plastid
wcc-11650	glycoside hydrolase family 2 protein	P	GO:0005975	carbohydrate metabolic process
wcc-11652	act domain-containing protein	F	GO:0031406	carboxylic acid binding
wcc-11652	act domain-containing protein	C	GO:0009532	plastid stroma
wcc-11652	act domain-containing protein	C	GO:0009534	chloroplast thylakoid
wcc-11655	pola3 dna primase	F	GO:0003899	DNA-directed RNA polymerase activity
wcc-11655	pola3 dna primase	P	GO:0006259	DNA metabolic process
wcc-11655	pola3 dna primase	C	GO:0005730	nucleolus
wcc-11655	pola3 dna primase	P	GO:0006144	purine base metabolic process
wcc-11655	pola3 dna primase	P	GO:0006206	pyrimidine base metabolic process
wcc-11655	pola3 dna primase	P	GO:0006351	transcription, DNA-dependent
wcc-11657	arp2 3 complex 20 kd	F	GO:0005488	binding
wcc-11657	arp2 3 complex 20 kd	P	GO:0032989	cellular component morphogenesis
wcc-11657	arp2 3 complex 20 kd	P	GO:0008154	actin polymerization or depolymerization
wcc-11657	arp2 3 complex 20 kd	C	GO:0015629	actin cytoskeleton
wcc-11665	mechanosensitive ion channel domain-containing protein	C	GO:0009526	plastid envelope
wcc-11665	mechanosensitive ion channel domain-containing protein	P	GO:0006810	transport
wcc-11666	lysosomal pro-x	C	GO:0031410	cytoplasmic vesicle
wcc-11666	lysosomal pro-x	F	GO:0070011	peptidase activity, acting on L-amino acid peptides
wcc-11671	zinc finger	F	GO:0016787	hydrolase activity
wcc-11671	zinc finger	P	GO:0044238	primary metabolic process
wcc-11671	zinc finger	C	GO:0044464	cell part
wcc-11674	phot2 (phototropin 2) fmn binding blue light photoreceptor kinase protein serine threonine kinase	F	GO:0005515	protein binding
wcc-11674	phot2 (phototropin 2) fmn binding blue light photoreceptor kinase protein serine threonine kinase	C	GO:0016020	membrane
wcc-11674	phot2 (phototropin 2) fmn binding blue light photoreceptor kinase protein serine threonine kinase	F	GO:0000166	nucleotide binding
wcc-11674	phot2 (phototropin 2) fmn binding blue light photoreceptor kinase protein serine threonine kinase	C	GO:0043231	intracellular membrane-bounded organelle
wcc-11674	phot2 (phototropin 2) fmn binding blue light photoreceptor kinase protein serine threonine kinase	P	GO:0010360	negative regulation of anion channel activity
wcc-11674	phot2 (phototropin 2) fmn binding blue light photoreceptor kinase protein serine threonine kinase	F	GO:0004672	protein kinase activity
wcc-11674	phot2 (phototropin 2) fmn binding blue light photoreceptor kinase protein serine threonine kinase	P	GO:0006468	protein amino acid phosphorylation
wcc-11674	phot2 (phototropin 2) fmn binding blue light photoreceptor kinase protein serine threonine kinase	P	GO:0009606	tropism
wcc-11674	phot2 (phototropin 2) fmn binding blue light photoreceptor kinase protein serine threonine kinase	F	GO:0009881	photoreceptor activity
wcc-11674	phot2 (phototropin 2) fmn binding blue light photoreceptor kinase protein serine threonine kinase	P	GO:0009658	chloroplast organization
wcc-11674	phot2 (phototropin 2) fmn binding blue light photoreceptor kinase protein serine threonine kinase	P	GO:0009416	response to light stimulus
wcc-11674	phot2 (phototropin 2) fmn binding blue light photoreceptor kinase protein serine threonine kinase	P	GO:0030522	intracellular receptor mediated signaling pathway
wcc-11677	carboxyl-terminal-processing protease	P	GO:0019538	protein metabolic process
wcc-11677	carboxyl-terminal-processing protease	C	GO:0009536	plastid
wcc-11677	carboxyl-terminal-processing protease	F	GO:0070011	peptidase activity, acting on L-amino acid peptides
wcc-11678	sulfate transporter	C	GO:0031224	intrinsic to membrane
wcc-11678	sulfate transporter	P	GO:0006810	transport
wcc-11678	sulfate transporter	C	GO:0043231	intracellular membrane-bounded organelle
wcc-11680	mitochondrial substrate carrier family protein	P	GO:0006810	transport
wcc-11680	mitochondrial substrate carrier family protein	C	GO:0043231	intracellular membrane-bounded organelle
wcc-11680	mitochondrial substrate carrier family protein	C	GO:0016020	membrane
wcc-11682	protein	P	GO:0006351	transcription, DNA-dependent
wcc-11682	protein	F	GO:0003677	DNA binding
wcc-11682	protein	N	GO:0001071
wcc-11682	protein	F	GO:0005515	protein binding
wcc-11689	at1g07080 f10k1_15	C	GO:0043231	intracellular membrane-bounded organelle
wcc-11702	dna binding protein	P	GO:0010468	regulation of gene expression
wcc-11702	dna binding protein	P	GO:0006351	transcription, DNA-dependent
wcc-11702	dna binding protein	F	GO:0003677	DNA binding
wcc-11703	serine-threonine proteinplant-	P	GO:0006796	phosphate metabolic process
wcc-11703	serine-threonine proteinplant-	F	GO:0016772	transferase activity, transferring phosphorus-containing groups
wcc-11704	vacuolar protein sorting	C	GO:0012505	endomembrane system
wcc-11704	vacuolar protein sorting	C	GO:0043231	intracellular membrane-bounded organelle
wcc-11704	vacuolar protein sorting	P	GO:0000904	cell morphogenesis involved in differentiation
wcc-11704	vacuolar protein sorting	P	GO:0000003	reproduction
wcc-11712	histone mrna exonuclease 1	F	GO:0005488	binding
wcc-11714	apk (aps kinase) atp binding kinase transferring phosphorus-containing groups	P	GO:0006790	sulfur metabolic process
wcc-11714	apk (aps kinase) atp binding kinase transferring phosphorus-containing groups	F	GO:0060089	molecular transducer activity
wcc-11714	apk (aps kinase) atp binding kinase transferring phosphorus-containing groups	P	GO:0009314	response to radiation
wcc-11714	apk (aps kinase) atp binding kinase transferring phosphorus-containing groups	F	GO:0016301	kinase activity
wcc-11714	apk (aps kinase) atp binding kinase transferring phosphorus-containing groups	P	GO:0006796	phosphate metabolic process
wcc-11714	apk (aps kinase) atp binding kinase transferring phosphorus-containing groups	P	GO:0023052	signaling
wcc-11714	apk (aps kinase) atp binding kinase transferring phosphorus-containing groups	F	GO:0032559	adenyl ribonucleotide binding
wcc-11720	snl1 (sin3-like 1)	P	GO:0006351	transcription, DNA-dependent
wcc-11720	snl1 (sin3-like 1)	C	GO:0043231	intracellular membrane-bounded organelle
wcc-11725	importin alpha-2	C	GO:0043231	intracellular membrane-bounded organelle
wcc-11728	gata transcription	F	GO:0046872	metal ion binding
wcc-11728	gata transcription	P	GO:0006351	transcription, DNA-dependent
wcc-11730	protein	C	GO:0031224	intrinsic to membrane
wcc-11730	protein	P	GO:0071702	organic substance transport
wcc-11731	ap2 domain-containing transcription factor	P	GO:0010468	regulation of gene expression
wcc-11731	ap2 domain-containing transcription factor	P	GO:0006351	transcription, DNA-dependent
wcc-11732	mitochondrial translational initiation	P	GO:0006412	translation
wcc-11732	mitochondrial translational initiation	F	GO:0017111	nucleoside-triphosphatase activity
wcc-11732	mitochondrial translational initiation	P	GO:0009207	purine ribonucleoside triphosphate catabolic process
wcc-11732	mitochondrial translational initiation	F	GO:0008135	translation factor activity, nucleic acid binding
wcc-11732	mitochondrial translational initiation	F	GO:0032561	guanyl ribonucleotide binding
wcc-11732	mitochondrial translational initiation	C	GO:0005840	ribosome
wcc-11732	mitochondrial translational initiation	N	GO:0006445
wcc-11733	protein kinase	P	GO:0006351	transcription, DNA-dependent
wcc-11733	protein kinase	F	GO:0032559	adenyl ribonucleotide binding
wcc-11733	protein kinase	F	GO:0004702	receptor signaling protein serine/threonine kinase activity
wcc-11733	protein kinase	P	GO:0006464	protein modification process
wcc-11733	protein kinase	P	GO:0007178	transmembrane receptor protein serine/threonine kinase signaling pathway
wcc-11733	protein kinase	P	GO:0009069	serine family amino acid metabolic process
wcc-11733	protein kinase	P	GO:0016310	phosphorylation
wcc-11740	glucan endo--beta-glucosidase	C	GO:0044464	cell part
wcc-11740	glucan endo--beta-glucosidase	F	GO:0046914	transition metal ion binding
wcc-11740	glucan endo--beta-glucosidase	F	GO:0008422	beta-glucosidase activity
wcc-11740	glucan endo--beta-glucosidase	P	GO:0005975	carbohydrate metabolic process
wcc-11744	protein	P	GO:0012501	programmed cell death
wcc-11744	protein	C	GO:0009536	plastid
wcc-11744	protein	F	GO:0032559	adenyl ribonucleotide binding
wcc-11746	lupus la	F	GO:0005488	binding
wcc-11749	aldo keto reductase family protein	C	GO:0009526	plastid envelope
wcc-11749	aldo keto reductase family protein	F	GO:0016491	oxidoreductase activity
wcc-11749	aldo keto reductase family protein	C	GO:0009532	plastid stroma
wcc-11750	microtubule-associated protein eb1-like protein	F	GO:0015631	tubulin binding
wcc-11750	microtubule-associated protein eb1-like protein	C	GO:0045298	tubulin complex
wcc-11754	structural maintenance of	P	GO:0006996	organelle organization
wcc-11754	structural maintenance of	F	GO:0032559	adenyl ribonucleotide binding
wcc-11754	structural maintenance of	C	GO:0043232	intracellular non-membrane-bounded organelle
wcc-11755	small nuclear ribonucleoprotein sm d1	F	GO:0005488	binding
wcc-11755	small nuclear ribonucleoprotein sm d1	C	GO:0032991	macromolecular complex
wcc-11758	copper amine	P	GO:0006807	nitrogen compound metabolic process
wcc-11758	copper amine	F	GO:0046914	transition metal ion binding
wcc-11758	copper amine	F	GO:0016641	oxidoreductase activity, acting on the CH-NH2 group of donors, oxygen as acceptor
wcc-11758	copper amine	C	GO:0042579	microbody
wcc-11758	copper amine	F	GO:0048037	cofactor binding
wcc-11759	21 kda protein	F	GO:0004857	enzyme inhibitor activity
wcc-11761	potassium transporter	P	GO:0030001	metal ion transport
wcc-11761	potassium transporter	C	GO:0016020	membrane
wcc-11761	potassium transporter	F	GO:0046873	metal ion transmembrane transporter activity
wcc-11761	potassium transporter	P	GO:0034220	ion transmembrane transport
wcc-11762	kinesin-like protein	F	GO:0003777	microtubule motor activity
wcc-11762	kinesin-like protein	C	GO:0043231	intracellular membrane-bounded organelle
wcc-11762	kinesin-like protein	P	GO:0009207	purine ribonucleoside triphosphate catabolic process
wcc-11762	kinesin-like protein	C	GO:0044444	cytoplasmic part
wcc-11762	kinesin-like protein	C	GO:0005871	kinesin complex
wcc-11762	kinesin-like protein	F	GO:0015631	tubulin binding
wcc-11762	kinesin-like protein	P	GO:0007053	spindle assembly involved in male meiosis
wcc-11762	kinesin-like protein	F	GO:0032559	adenyl ribonucleotide binding
wcc-11762	kinesin-like protein	C	GO:0005874	microtubule
wcc-11762	kinesin-like protein	C	GO:0045298	tubulin complex
wcc-11769	lung seven transmembrane receptor familyexpressed	C	GO:0031224	intrinsic to membrane
wcc-11776	u3 small nucleolar ribonucleoprotein protein	C	GO:0044444	cytoplasmic part
wcc-11776	u3 small nucleolar ribonucleoprotein protein	C	GO:0031981	nuclear lumen
wcc-11780	type-b response regulator	P	GO:0010468	regulation of gene expression
wcc-11780	type-b response regulator	P	GO:0006351	transcription, DNA-dependent
wcc-11780	type-b response regulator	F	GO:0004871	signal transducer activity
wcc-11780	type-b response regulator	F	GO:0003676	nucleic acid binding
wcc-11780	type-b response regulator	C	GO:0043231	intracellular membrane-bounded organelle
wcc-11780	type-b response regulator	P	GO:0007165	signal transduction
wcc-11780	type-b response regulator	P	GO:0006796	phosphate metabolic process
wcc-11780	type-b response regulator	F	GO:0016772	transferase activity, transferring phosphorus-containing groups
wcc-11784	at4g08810 t32a17_120	F	GO:0046872	metal ion binding
wcc-11784	at4g08810 t32a17_120	C	GO:0016020	membrane
wcc-11785	protein tyrosine phosphatase	N	GO:0035556
wcc-11785	protein tyrosine phosphatase	F	GO:0004721	phosphoprotein phosphatase activity
wcc-11785	protein tyrosine phosphatase	C	GO:0043231	intracellular membrane-bounded organelle
wcc-11785	protein tyrosine phosphatase	P	GO:0006470	protein amino acid dephosphorylation
wcc-11789	dgs1 (dgd1 suppressor 1)	P	GO:0042743	hydrogen peroxide metabolic process
wcc-11789	dgs1 (dgd1 suppressor 1)	P	GO:0009247	glycolipid biosynthetic process
wcc-11789	dgs1 (dgd1 suppressor 1)	C	GO:0032991	macromolecular complex
wcc-11789	dgs1 (dgd1 suppressor 1)	C	GO:0031966	mitochondrial membrane
wcc-11795	endoplasmic reticulum	C	GO:0031224	intrinsic to membrane
wcc-11795	endoplasmic reticulum	C	GO:0043231	intracellular membrane-bounded organelle
wcc-11795	endoplasmic reticulum	P	GO:0009206	purine ribonucleoside triphosphate biosynthetic process
wcc-11795	endoplasmic reticulum	P	GO:0055080	cation homeostasis
wcc-11795	endoplasmic reticulum	P	GO:0000041	transition metal ion transport
wcc-11795	endoplasmic reticulum	F	GO:0019829	cation-transporting ATPase activity
wcc-11795	endoplasmic reticulum	F	GO:0005515	protein binding
wcc-11795	endoplasmic reticulum	P	GO:0048513	organ development
wcc-11795	endoplasmic reticulum	P	GO:0070838	divalent metal ion transport
wcc-11795	endoplasmic reticulum	F	GO:0032559	adenyl ribonucleotide binding
wcc-11796	mitochondrial import inner membrane translocase subunit tim14	F	GO:0005515	protein binding
wcc-11801	wd-40 repeat family	C	GO:0043231	intracellular membrane-bounded organelle
wcc-11806	molybdopterin cofactor synthesis protein	P	GO:0009108	coenzyme biosynthetic process
wcc-11806	molybdopterin cofactor synthesis protein	C	GO:0009536	plastid
wcc-11816	protein kinase family protein	P	GO:0006464	protein modification process
wcc-11816	protein kinase family protein	F	GO:0004672	protein kinase activity
wcc-11816	protein kinase family protein	P	GO:0006810	transport
wcc-11816	protein kinase family protein	C	GO:0043231	intracellular membrane-bounded organelle
wcc-11816	protein kinase family protein	C	GO:0031224	intrinsic to membrane
wcc-11816	protein kinase family protein	F	GO:0032559	adenyl ribonucleotide binding
wcc-11820	rna polymerase rpb4	P	GO:0006350	transcription
wcc-11820	rna polymerase rpb4	F	GO:0005488	binding
wcc-11820	rna polymerase rpb4	F	GO:0034062	RNA polymerase activity
wcc-11821	---NA---	C	GO:0042579	microbody
wcc-11823	ribonuclease iii family protein	F	GO:0003676	nucleic acid binding
wcc-11823	ribonuclease iii family protein	P	GO:0010467	gene expression
wcc-11823	ribonuclease iii family protein	F	GO:0016891	endoribonuclease activity, producing 5'-phosphomonoesters
wcc-11823	ribonuclease iii family protein	P	GO:0051252	regulation of RNA metabolic process
wcc-11830	transcription factor iia small subunit	F	GO:0008135	translation factor activity, nucleic acid binding
wcc-11830	transcription factor iia small subunit	F	GO:0030528	transcription regulator activity
wcc-11830	transcription factor iia small subunit	P	GO:0006352	transcription initiation
wcc-11830	transcription factor iia small subunit	C	GO:0005667	transcription factor complex
wcc-11830	transcription factor iia small subunit	P	GO:0006412	translation
wcc-11830	transcription factor iia small subunit	C	GO:0005840	ribosome
wcc-11830	transcription factor iia small subunit	N	GO:0006445
wcc-11830	transcription factor iia small subunit	P	GO:0045449	regulation of transcription
wcc-11831	rna lariat debranching	F	GO:0016209	antioxidant activity
wcc-11831	rna lariat debranching	F	GO:0005506	iron ion binding
wcc-11831	rna lariat debranching	P	GO:0006950	response to stress
wcc-11831	rna lariat debranching	C	GO:0043231	intracellular membrane-bounded organelle
wcc-11831	rna lariat debranching	F	GO:0016787	hydrolase activity
wcc-11831	rna lariat debranching	P	GO:0006396	RNA processing
wcc-11833	anion exchanger family protein	C	GO:0031224	intrinsic to membrane
wcc-11833	anion exchanger family protein	F	GO:0015301	anion:anion antiporter activity
wcc-11833	anion exchanger family protein	P	GO:0006820	anion transport
wcc-11835	atwhy1 ptac1	C	GO:0000229	cytoplasmic chromosome
wcc-11835	atwhy1 ptac1	C	GO:0009536	plastid
wcc-11835	atwhy1 ptac1	F	GO:0043565	sequence-specific DNA binding
wcc-11835	atwhy1 ptac1	P	GO:0007004	telomere maintenance via telomerase
wcc-11835	atwhy1 ptac1	P	GO:0006950	response to stress
wcc-11841	type receptor kinase	F	GO:0004871	signal transducer activity
wcc-11841	type receptor kinase	P	GO:0006464	protein modification process
wcc-11841	type receptor kinase	F	GO:0004672	protein kinase activity
wcc-11841	type receptor kinase	F	GO:0032559	adenyl ribonucleotide binding
wcc-11841	type receptor kinase	P	GO:0007165	signal transduction
wcc-11842	peptidylprolyl isomerase	F	GO:0005515	protein binding
wcc-11842	peptidylprolyl isomerase	P	GO:0006950	response to stress
wcc-11842	peptidylprolyl isomerase	C	GO:0043231	intracellular membrane-bounded organelle
wcc-11842	peptidylprolyl isomerase	P	GO:0010038	response to metal ion
wcc-11844	nadp-dependent oxidoreductase p2	P	GO:0008152	metabolic process
wcc-11844	nadp-dependent oxidoreductase p2	F	GO:0016491	oxidoreductase activity
wcc-11844	nadp-dependent oxidoreductase p2	F	GO:0046914	transition metal ion binding
wcc-11846	metal-dependent phosphohydrolase hd domain-containing protein	F	GO:0003824	catalytic activity
wcc-11846	metal-dependent phosphohydrolase hd domain-containing protein	C	GO:0043231	intracellular membrane-bounded organelle
wcc-11848	translation elongation factor ef-1 alpha	F	GO:0005488	binding
wcc-11848	translation elongation factor ef-1 alpha	F	GO:0016773	phosphotransferase activity, alcohol group as acceptor
wcc-11848	translation elongation factor ef-1 alpha	F	GO:0008452	RNA ligase activity
wcc-11848	translation elongation factor ef-1 alpha	P	GO:0000394	RNA splicing, via endonucleolytic cleavage and ligation
wcc-11848	translation elongation factor ef-1 alpha	F	GO:0004112	cyclic-nucleotide phosphodiesterase activity
wcc-11852	at1g04330-like protein	F	GO:0005488	binding
wcc-11860	---NA---	C	GO:0016020	membrane
wcc-11863	flavonoid glucoyltransferase ugt73n1	F	GO:0016757	transferase activity, transferring glycosyl groups
wcc-11864	mipnip subfamily	F	GO:0005372	water transmembrane transporter activity
wcc-11864	mipnip subfamily	C	GO:0031224	intrinsic to membrane
wcc-11864	mipnip subfamily	P	GO:0006833	water transport
wcc-11872	mucin-like protein	F	GO:0016843	amine-lyase activity
wcc-11872	mucin-like protein	P	GO:0009820	alkaloid metabolic process
wcc-11872	mucin-like protein	C	GO:0043231	intracellular membrane-bounded organelle
wcc-11875	10 kda photosystem ii polypeptide	P	GO:0044237	cellular metabolic process
wcc-11875	10 kda photosystem ii polypeptide	C	GO:0031224	intrinsic to membrane
wcc-11875	10 kda photosystem ii polypeptide	P	GO:0006810	transport
wcc-11875	10 kda photosystem ii polypeptide	C	GO:0009523	photosystem II
wcc-11876	class iii hd-zip protein 4	P	GO:0010468	regulation of gene expression
wcc-11876	class iii hd-zip protein 4	P	GO:0006351	transcription, DNA-dependent
wcc-11876	class iii hd-zip protein 4	F	GO:0003677	DNA binding
wcc-11876	class iii hd-zip protein 4	N	GO:0001071
wcc-11880	dna ligase	P	GO:0006259	DNA metabolic process
wcc-11880	dna ligase	F	GO:0003676	nucleic acid binding
wcc-11880	dna ligase	F	GO:0003909	DNA ligase activity
wcc-11880	dna ligase	C	GO:0043231	intracellular membrane-bounded organelle
wcc-11880	dna ligase	F	GO:0032559	adenyl ribonucleotide binding
wcc-11881	mitochondrial acidic proteinmitochondrial	C	GO:0044429	mitochondrial part
wcc-11887	ubiquitin carboxyl-terminal	F	GO:0046914	transition metal ion binding
wcc-11887	ubiquitin carboxyl-terminal	P	GO:0019941	modification-dependent protein catabolic process
wcc-11887	ubiquitin carboxyl-terminal	F	GO:0016790	thiolester hydrolase activity
wcc-11887	ubiquitin carboxyl-terminal	C	GO:0043231	intracellular membrane-bounded organelle
wcc-11887	ubiquitin carboxyl-terminal	F	GO:0070011	peptidase activity, acting on L-amino acid peptides
wcc-11898	zinc finger-like	C	GO:0043231	intracellular membrane-bounded organelle
wcc-11898	zinc finger-like	F	GO:0000166	nucleotide binding
wcc-11902	dna topoisomerase family protein	P	GO:0006261	DNA-dependent DNA replication
wcc-11902	dna topoisomerase family protein	C	GO:0043232	intracellular non-membrane-bounded organelle
wcc-11902	dna topoisomerase family protein	F	GO:0003916	DNA topoisomerase activity
wcc-11902	dna topoisomerase family protein	P	GO:0006265	DNA topological change
wcc-11903	rna-directed dna polymerase (reverse transcriptase) ribonuclease h endonuclease exonuclease phosphatase	F	GO:0003824	catalytic activity
wcc-11906	fad-binding domain-containing protein	F	GO:0016899	oxidoreductase activity, acting on the CH-OH group of donors, oxygen as acceptor
wcc-11906	fad-binding domain-containing protein	C	GO:0044464	cell part
wcc-11906	fad-binding domain-containing protein	P	GO:0008152	metabolic process
wcc-11906	fad-binding domain-containing protein	F	GO:0050662	coenzyme binding
wcc-11907	rna-directed dna polymerase (reverse transcriptase)	F	GO:0005488	binding
wcc-11908	abc transporter family protein	P	GO:0009207	purine ribonucleoside triphosphate catabolic process
wcc-11908	abc transporter family protein	F	GO:0017111	nucleoside-triphosphatase activity
wcc-11908	abc transporter family protein	F	GO:0032559	adenyl ribonucleotide binding
wcc-11930	exocyst componenet	C	GO:0043234	protein complex
wcc-11930	exocyst componenet	P	GO:0009856	pollination
wcc-11930	exocyst componenet	P	GO:0006887	exocytosis
wcc-11930	exocyst componenet	C	GO:0044444	cytoplasmic part
wcc-11930	exocyst componenet	P	GO:0010192	mucilage biosynthetic process
wcc-11930	exocyst componenet	P	GO:0000904	cell morphogenesis involved in differentiation
wcc-11932	transposase domain-containing protein	F	GO:0005488	binding
wcc-11932	transposase domain-containing protein	C	GO:0005622	intracellular
wcc-11932	transposase domain-containing protein	P	GO:0034641	cellular nitrogen compound metabolic process
wcc-11932	transposase domain-containing protein	P	GO:0010467	gene expression
wcc-11932	transposase domain-containing protein	F	GO:0003824	catalytic activity
wcc-11939	udp-rhamnose:soyasaponin iii-rhamnosyltransferase	F	GO:0016757	transferase activity, transferring glycosyl groups
wcc-11941	heat shock protein	C	GO:0016020	membrane
wcc-11941	heat shock protein	P	GO:0006950	response to stress
wcc-11941	heat shock protein	P	GO:0010038	response to metal ion
wcc-11941	heat shock protein	C	GO:0043231	intracellular membrane-bounded organelle
wcc-11941	heat shock protein	F	GO:0032559	adenyl ribonucleotide binding
wcc-11942	putrescine-binding periplasmic	C	GO:0030313	cell envelope
wcc-11942	putrescine-binding periplasmic	P	GO:0051234	establishment of localization
wcc-11943	atp binding	F	GO:0016301	kinase activity
wcc-11948	glutamate-gated kainate-type ion channel receptor subunit5	C	GO:0030313	cell envelope
wcc-11948	glutamate-gated kainate-type ion channel receptor subunit5	P	GO:0007166	cell surface receptor linked signaling pathway
wcc-11948	glutamate-gated kainate-type ion channel receptor subunit5	F	GO:0008066	glutamate receptor activity
wcc-11948	glutamate-gated kainate-type ion channel receptor subunit5	C	GO:0031224	intrinsic to membrane
wcc-11948	glutamate-gated kainate-type ion channel receptor subunit5	F	GO:0005231	excitatory extracellular ligand-gated ion channel activity
wcc-11948	glutamate-gated kainate-type ion channel receptor subunit5	P	GO:0006811	ion transport
wcc-11950	transferring glycosyl	C	GO:0043234	protein complex
wcc-11950	transferring glycosyl	F	GO:0035251	UDP-glucosyltransferase activity
wcc-11950	transferring glycosyl	P	GO:0006074	1,3-beta-glucan metabolic process
wcc-11950	transferring glycosyl	C	GO:0044464	cell part
wcc-11957	---NA---	F	GO:0005488	binding
wcc-11957	---NA---	F	GO:0004672	protein kinase activity
wcc-11957	---NA---	P	GO:0009987	cellular process
wcc-11962	potassium channel	F	GO:0005267	potassium channel activity
wcc-11962	potassium channel	F	GO:0005515	protein binding
wcc-11962	potassium channel	C	GO:0031224	intrinsic to membrane
wcc-11962	potassium channel	P	GO:0006813	potassium ion transport
wcc-11965	serine-threonine proteinplant-	P	GO:0006796	phosphate metabolic process
wcc-11965	serine-threonine proteinplant-	F	GO:0016772	transferase activity, transferring phosphorus-containing groups
wcc-11969	conserved plasmodium protein	F	GO:0005488	binding
wcc-11971	quiescin-sulfhydryl oxidase 1	F	GO:0005506	iron ion binding
wcc-11971	quiescin-sulfhydryl oxidase 1	P	GO:0006813	potassium ion transport
wcc-11971	quiescin-sulfhydryl oxidase 1	P	GO:0008152	metabolic process
wcc-11971	quiescin-sulfhydryl oxidase 1	F	GO:0016670	oxidoreductase activity, acting on sulfur group of donors, oxygen as acceptor
wcc-11971	quiescin-sulfhydryl oxidase 1	P	GO:0019725	cellular homeostasis
wcc-11971	quiescin-sulfhydryl oxidase 1	C	GO:0030312	external encapsulating structure
wcc-11972	beta-galactosidase stbg5	C	GO:0030312	external encapsulating structure
wcc-11972	beta-galactosidase stbg5	F	GO:0030246	carbohydrate binding
wcc-11972	beta-galactosidase stbg5	F	GO:0043167	ion binding
wcc-11972	beta-galactosidase stbg5	F	GO:0015925	galactosidase activity
wcc-11972	beta-galactosidase stbg5	P	GO:0005975	carbohydrate metabolic process
wcc-11976	glucose-6-phosphate dehydrogenase	C	GO:0044444	cytoplasmic part
wcc-11976	glucose-6-phosphate dehydrogenase	P	GO:0006098	pentose-phosphate shunt
wcc-11976	glucose-6-phosphate dehydrogenase	F	GO:0016616	oxidoreductase activity, acting on the CH-OH group of donors, NAD or NADP as acceptor
wcc-11981	protein phosphatase	F	GO:0043169	cation binding
wcc-11981	protein phosphatase	C	GO:0043234	protein complex
wcc-11981	protein phosphatase	F	GO:0004690	cyclic nucleotide-dependent protein kinase activity
wcc-11981	protein phosphatase	F	GO:0004721	phosphoprotein phosphatase activity
wcc-11981	protein phosphatase	C	GO:0016020	membrane
wcc-11981	protein phosphatase	F	GO:0032559	adenyl ribonucleotide binding
wcc-11981	protein phosphatase	F	GO:0019887	protein kinase regulator activity
wcc-11981	protein phosphatase	P	GO:0009069	serine family amino acid metabolic process
wcc-11981	protein phosphatase	P	GO:0006470	protein amino acid dephosphorylation
wcc-11981	protein phosphatase	P	GO:0045859	regulation of protein kinase activity
wcc-11985	sentrin sumo-specific	P	GO:0070646	protein modification by small protein removal
wcc-11985	sentrin sumo-specific	F	GO:0019783	small conjugating protein-specific protease activity
wcc-11985	sentrin sumo-specific	C	GO:0043231	intracellular membrane-bounded organelle
wcc-11985	sentrin sumo-specific	P	GO:0009908	flower development
wcc-11985	sentrin sumo-specific	P	GO:0006508	proteolysis
wcc-11986	---NA---	C	GO:0031410	cytoplasmic vesicle
wcc-11988	guanine nucleotide-	F	GO:0005488	binding
wcc-11988	guanine nucleotide-	P	GO:0009987	cellular process
wcc-11991	signal transducer	F	GO:0060089	molecular transducer activity
wcc-11991	signal transducer	P	GO:0023052	signaling
wcc-11997	arogenate dehydrogenase	F	GO:0016628	oxidoreductase activity, acting on the CH-CH group of donors, NAD or NADP as acceptor
wcc-11997	arogenate dehydrogenase	P	GO:0006570	tyrosine metabolic process
wcc-12001	exostosin family protein	C	GO:0043231	intracellular membrane-bounded organelle
wcc-12004	atpdr4 pdr4	F	GO:0017111	nucleoside-triphosphatase activity
wcc-12004	atpdr4 pdr4	P	GO:0009207	purine ribonucleoside triphosphate catabolic process
wcc-12004	atpdr4 pdr4	C	GO:0044464	cell part
wcc-12004	atpdr4 pdr4	F	GO:0015604	phosphonate transmembrane transporter activity
wcc-12004	atpdr4 pdr4	F	GO:0032559	adenyl ribonucleotide binding
wcc-12004	atpdr4 pdr4	P	GO:0015716	phosphonate transport
wcc-12005	rna binding	F	GO:0016788	hydrolase activity, acting on ester bonds
wcc-12005	rna binding	C	GO:0043231	intracellular membrane-bounded organelle
wcc-12007	potassium efflux antiporter	F	GO:0046873	metal ion transmembrane transporter activity
wcc-12007	potassium efflux antiporter	F	GO:0005451	monovalent cation:hydrogen antiporter activity
wcc-12007	potassium efflux antiporter	C	GO:0031224	intrinsic to membrane
wcc-12007	potassium efflux antiporter	P	GO:0030001	metal ion transport
wcc-12007	potassium efflux antiporter	P	GO:0015992	proton transport
wcc-12014	protein	C	GO:0044464	cell part
wcc-12014	protein	P	GO:0007606	sensory perception of chemical stimulus
wcc-12014	protein	F	GO:0005488	binding
wcc-12014	protein	F	GO:0004930	G-protein coupled receptor activity
wcc-12014	protein	P	GO:0007186	G-protein coupled receptor protein signaling pathway
wcc-12020	serine threonine kinase	P	GO:0006351	transcription, DNA-dependent
wcc-12020	serine threonine kinase	F	GO:0032559	adenyl ribonucleotide binding
wcc-12020	serine threonine kinase	F	GO:0004702	receptor signaling protein serine/threonine kinase activity
wcc-12020	serine threonine kinase	P	GO:0006464	protein modification process
wcc-12020	serine threonine kinase	P	GO:0007178	transmembrane receptor protein serine/threonine kinase signaling pathway
wcc-12020	serine threonine kinase	P	GO:0009069	serine family amino acid metabolic process
wcc-12020	serine threonine kinase	P	GO:0016310	phosphorylation
wcc-12021	dnaj heat shock n-terminal domain-containing protein	P	GO:0044267	cellular protein metabolic process
wcc-12021	dnaj heat shock n-terminal domain-containing protein	F	GO:0005515	protein binding
wcc-12032	leucine-rich repeat containing	F	GO:0003824	catalytic activity
wcc-12034	translation initiation factor	P	GO:0006412	translation
wcc-12034	translation initiation factor	F	GO:0017111	nucleoside-triphosphatase activity
wcc-12034	translation initiation factor	P	GO:0009207	purine ribonucleoside triphosphate catabolic process
wcc-12034	translation initiation factor	F	GO:0008135	translation factor activity, nucleic acid binding
wcc-12034	translation initiation factor	F	GO:0032561	guanyl ribonucleotide binding
wcc-12034	translation initiation factor	C	GO:0005840	ribosome
wcc-12034	translation initiation factor	N	GO:0006445
wcc-12035	lupus la	F	GO:0005488	binding
wcc-12035	lupus la	C	GO:0044424	intracellular part
wcc-12041	cysteinyl-trna synthetase	F	GO:0004812	aminoacyl-tRNA ligase activity
wcc-12041	cysteinyl-trna synthetase	C	GO:0043231	intracellular membrane-bounded organelle
wcc-12041	cysteinyl-trna synthetase	P	GO:0006418	tRNA aminoacylation for protein translation
wcc-12041	cysteinyl-trna synthetase	F	GO:0032559	adenyl ribonucleotide binding
wcc-12050	protein	F	GO:0017111	nucleoside-triphosphatase activity
wcc-12050	protein	F	GO:0000166	nucleotide binding
wcc-12050	protein	C	GO:0044464	cell part
wcc-12051	leaf senescence	C	GO:0043231	intracellular membrane-bounded organelle
wcc-12053	fructokinase-like protein 1	F	GO:0003676	nucleic acid binding
wcc-12053	fructokinase-like protein 1	F	GO:0004396	hexokinase activity
wcc-12053	fructokinase-like protein 1	P	GO:0006796	phosphate metabolic process
wcc-12053	fructokinase-like protein 1	P	GO:0005982	starch metabolic process
wcc-12053	fructokinase-like protein 1	P	GO:0005985	sucrose metabolic process
wcc-12053	fructokinase-like protein 1	P	GO:0006000	fructose metabolic process
wcc-12053	fructokinase-like protein 1	P	GO:0006012	galactose metabolic process
wcc-12053	fructokinase-like protein 1	P	GO:0006013	mannose metabolic process
wcc-12053	fructokinase-like protein 1	P	GO:0006040	amino sugar metabolic process
wcc-12053	fructokinase-like protein 1	P	GO:0006094	gluconeogenesis
wcc-12053	fructokinase-like protein 1	P	GO:0006096	glycolysis
wcc-12053	fructokinase-like protein 1	P	GO:0019872	streptomycin biosynthetic process
wcc-12056	heat shock protein 70-interacting	P	GO:0009725	response to hormone stimulus
wcc-12056	heat shock protein 70-interacting	C	GO:0043234	protein complex
wcc-12056	heat shock protein 70-interacting	F	GO:0005515	protein binding
wcc-12056	heat shock protein 70-interacting	P	GO:0006970	response to osmotic stress
wcc-12056	heat shock protein 70-interacting	P	GO:0032446	protein modification by small protein conjugation
wcc-12056	heat shock protein 70-interacting	F	GO:0019787	small conjugating protein ligase activity
wcc-12060	af411838_1nucleoporin precoz	F	GO:0005488	binding
wcc-12060	af411838_1nucleoporin precoz	P	GO:0009725	response to hormone stimulus
wcc-12060	af411838_1nucleoporin precoz	P	GO:0002218	activation of innate immune response
wcc-12060	af411838_1nucleoporin precoz	P	GO:0006405	RNA export from nucleus
wcc-12060	af411838_1nucleoporin precoz	F	GO:0022829	wide pore channel activity
wcc-12060	af411838_1nucleoporin precoz	C	GO:0005635	nuclear envelope
wcc-12062	ubiquitin carboxyl-terminal hydrolase family protein	P	GO:0019941	modification-dependent protein catabolic process
wcc-12062	ubiquitin carboxyl-terminal hydrolase family protein	F	GO:0016790	thiolester hydrolase activity
wcc-12063	mechanosensitive ion channel domain-containing protein	P	GO:0009612	response to mechanical stimulus
wcc-12063	mechanosensitive ion channel domain-containing protein	C	GO:0043231	intracellular membrane-bounded organelle
wcc-12063	mechanosensitive ion channel domain-containing protein	C	GO:0016020	membrane
wcc-12063	mechanosensitive ion channel domain-containing protein	F	GO:0005216	ion channel activity
wcc-12063	mechanosensitive ion channel domain-containing protein	P	GO:0006811	ion transport
wcc-12064	cytokinin oxidase	P	GO:0009690	cytokinin metabolic process
wcc-12064	cytokinin oxidase	F	GO:0016645	oxidoreductase activity, acting on the CH-NH group of donors
wcc-12064	cytokinin oxidase	F	GO:0050662	coenzyme binding
wcc-12068	cbl-interacting serine threonine-protein	F	GO:0004672	protein kinase activity
wcc-12070	actin 6	F	GO:0032559	adenyl ribonucleotide binding
wcc-12070	actin 6	C	GO:0043232	intracellular non-membrane-bounded organelle
wcc-12071	protein translocase	C	GO:0016020	membrane
wcc-12074	wd-repeat protein	C	GO:0031461	cullin-RING ubiquitin ligase complex
wcc-12082	myosin heavy	P	GO:0009416	response to light stimulus
wcc-12082	myosin heavy	P	GO:0009902	chloroplast relocation
wcc-12084	atp binding	F	GO:0004672	protein kinase activity
wcc-12088	pentatricopeptide repeat-containing	C	GO:0043231	intracellular membrane-bounded organelle
wcc-12088	pentatricopeptide repeat-containing	C	GO:0000229	cytoplasmic chromosome
wcc-12088	pentatricopeptide repeat-containing	P	GO:0006355	regulation of transcription, DNA-dependent
wcc-12092	acyl acp-thioesterase	F	GO:0016297	acyl-[acyl-carrier-protein] hydrolase activity
wcc-12092	acyl acp-thioesterase	C	GO:0005835	fatty acid synthase complex
wcc-12092	acyl acp-thioesterase	P	GO:0006633	fatty acid biosynthetic process
wcc-12092	acyl acp-thioesterase	P	GO:0042967	acyl-carrier-protein biosynthetic process
wcc-12102	catalytic protein serine threonine phosphatase	C	GO:0016020	membrane
wcc-12102	catalytic protein serine threonine phosphatase	F	GO:0004721	phosphoprotein phosphatase activity
wcc-12102	catalytic protein serine threonine phosphatase	P	GO:0006470	protein amino acid dephosphorylation
wcc-12103	gras family transcription factor	P	GO:0010468	regulation of gene expression
wcc-12105	transparent testa 12	P	GO:0042221	response to chemical stimulus
wcc-12105	transparent testa 12	F	GO:0022857	transmembrane transporter activity
wcc-12114	glutamate decarboxylase	F	GO:0016831	carboxy-lyase activity
wcc-12114	glutamate decarboxylase	P	GO:0009064	glutamine family amino acid metabolic process
wcc-12114	glutamate decarboxylase	F	GO:0048037	cofactor binding
wcc-12116	ribosomal rna small subunit methyltransferase	P	GO:0006351	transcription, DNA-dependent
wcc-12116	ribosomal rna small subunit methyltransferase	F	GO:0003676	nucleic acid binding
wcc-12116	ribosomal rna small subunit methyltransferase	P	GO:0006730	one-carbon metabolic process
wcc-12116	ribosomal rna small subunit methyltransferase	F	GO:0016741	transferase activity, transferring one-carbon groups
wcc-12116	ribosomal rna small subunit methyltransferase	C	GO:0009536	plastid
wcc-12124	long-chain acyl-synthetase 2	P	GO:0006633	fatty acid biosynthetic process
wcc-12124	long-chain acyl-synthetase 2	P	GO:0006952	defense response
wcc-12124	long-chain acyl-synthetase 2	F	GO:0015645	fatty-acid ligase activity
wcc-12124	long-chain acyl-synthetase 2	C	GO:0043231	intracellular membrane-bounded organelle
wcc-12124	long-chain acyl-synthetase 2	P	GO:0010102	lateral root morphogenesis
wcc-12126	phototropic-responsive nph3 family protein	P	GO:0050896	response to stimulus
wcc-12129	protein	C	GO:0031410	cytoplasmic vesicle
wcc-12129	protein	F	GO:0003824	catalytic activity
wcc-12129	protein	P	GO:0009628	response to abiotic stimulus
wcc-12130	gata transcription	F	GO:0005488	binding
wcc-12131	calmodulin binding	C	GO:0016020	membrane
wcc-12139	histidinol dehydrogenase	F	GO:0046914	transition metal ion binding
wcc-12139	histidinol dehydrogenase	F	GO:0016616	oxidoreductase activity, acting on the CH-OH group of donors, NAD or NADP as acceptor
wcc-12139	histidinol dehydrogenase	P	GO:0006547	histidine metabolic process
wcc-12139	histidinol dehydrogenase	C	GO:0009536	plastid
wcc-12139	histidinol dehydrogenase	F	GO:0000166	nucleotide binding
wcc-12141	mitochondrial substrate carrier family protein	C	GO:0019866	organelle inner membrane
wcc-12141	mitochondrial substrate carrier family protein	P	GO:0051234	establishment of localization
wcc-12141	mitochondrial substrate carrier family protein	F	GO:0046872	metal ion binding
wcc-12149	transcription factor	P	GO:0006351	transcription, DNA-dependent
wcc-12149	transcription factor	F	GO:0003677	DNA binding
wcc-12149	transcription factor	N	GO:0001071
wcc-12149	transcription factor	F	GO:0005515	protein binding
wcc-12150	nadh-dependent glutamate synthase	F	GO:0045181	glutamate synthase activity, NADH or NADPH as acceptor
wcc-12150	nadh-dependent glutamate synthase	F	GO:0046914	transition metal ion binding
wcc-12150	nadh-dependent glutamate synthase	F	GO:0051536	iron-sulfur cluster binding
wcc-12150	nadh-dependent glutamate synthase	F	GO:0050662	coenzyme binding
wcc-12150	nadh-dependent glutamate synthase	C	GO:0009536	plastid
wcc-12150	nadh-dependent glutamate synthase	F	GO:0000166	nucleotide binding
wcc-12150	nadh-dependent glutamate synthase	P	GO:0006118	electron transport
wcc-12150	nadh-dependent glutamate synthase	P	GO:0006537	glutamate biosynthetic process
wcc-12151	2 protease	F	GO:0004175	endopeptidase activity
wcc-12151	2 protease	P	GO:0006351	transcription, DNA-dependent
wcc-12151	2 protease	P	GO:0019538	protein metabolic process
wcc-12151	2 protease	F	GO:0003676	nucleic acid binding
wcc-12151	2 protease	F	GO:0016628	oxidoreductase activity, acting on the CH-CH group of donors, NAD or NADP as acceptor
wcc-12155	kinase family protein	F	GO:0004672	protein kinase activity
wcc-12155	kinase family protein	P	GO:0006464	protein modification process
wcc-12155	kinase family protein	F	GO:0032559	adenyl ribonucleotide binding
wcc-12159	abhydrolase domain	F	GO:0003824	catalytic activity
wcc-12163	bifunctional 3-phosphoadenosine 5-phosphosulfate synthetase 2	P	GO:0006790	sulfur metabolic process
wcc-12163	bifunctional 3-phosphoadenosine 5-phosphosulfate synthetase 2	F	GO:0004779	sulfate adenylyltransferase activity
wcc-12164	lipase class 3 family protein	P	GO:0044238	primary metabolic process
wcc-12164	lipase class 3 family protein	F	GO:0004091	carboxylesterase activity
wcc-12164	lipase class 3 family protein	C	GO:0043231	intracellular membrane-bounded organelle
wcc-12167	zinc ion binding protein	F	GO:0046914	transition metal ion binding
wcc-12167	zinc ion binding protein	P	GO:0023052	signaling
wcc-12167	zinc ion binding protein	F	GO:0005543	phospholipid binding
wcc-12168	protein kinasechloroplast	F	GO:0004871	signal transducer activity
wcc-12168	protein kinasechloroplast	P	GO:0006464	protein modification process
wcc-12168	protein kinasechloroplast	F	GO:0016301	kinase activity
wcc-12168	protein kinasechloroplast	C	GO:0031224	intrinsic to membrane
wcc-12168	protein kinasechloroplast	P	GO:0007167	enzyme linked receptor protein signaling pathway
wcc-12168	protein kinasechloroplast	F	GO:0032559	adenyl ribonucleotide binding
wcc-12169	pentatricopeptide repeat-containing	C	GO:0044464	cell part
wcc-12169	pentatricopeptide repeat-containing	F	GO:0005488	binding
wcc-12170	precursor monofunctional aspartokinase	F	GO:0031406	carboxylic acid binding
wcc-12170	precursor monofunctional aspartokinase	F	GO:0016774	phosphotransferase activity, carboxyl group as acceptor
wcc-12170	precursor monofunctional aspartokinase	P	GO:0006520	cellular amino acid metabolic process
wcc-12170	precursor monofunctional aspartokinase	P	GO:0016310	phosphorylation
wcc-12171	---NA---	P	GO:0010468	regulation of gene expression
wcc-12171	---NA---	P	GO:0006351	transcription, DNA-dependent
wcc-12171	---NA---	F	GO:0003677	DNA binding
wcc-12171	---NA---	N	GO:0001071
wcc-12176	at1g61067 at1g61067	C	GO:0044464	cell part
wcc-12177	disease resistance response protein	P	GO:0006950	response to stress
wcc-12177	disease resistance response protein	P	GO:0009699	phenylpropanoid biosynthetic process
wcc-12186	guanine nucleotide-binding protein	C	GO:0043231	intracellular membrane-bounded organelle
wcc-12191	histone acetyltransferase hat b	P	GO:0044238	primary metabolic process
wcc-12191	histone acetyltransferase hat b	P	GO:0044260	cellular macromolecule metabolic process
wcc-12191	histone acetyltransferase hat b	P	GO:0010468	regulation of gene expression
wcc-12191	histone acetyltransferase hat b	P	GO:0006325	chromatin organization
wcc-12191	histone acetyltransferase hat b	F	GO:0004402	histone acetyltransferase activity
wcc-12191	histone acetyltransferase hat b	C	GO:0000123	histone acetyltransferase complex
wcc-12191	histone acetyltransferase hat b	P	GO:0042967	acyl-carrier-protein biosynthetic process
wcc-12203	ketopantoate hydroxymethyltransferase	F	GO:0046914	transition metal ion binding
wcc-12203	ketopantoate hydroxymethyltransferase	P	GO:0009108	coenzyme biosynthetic process
wcc-12203	ketopantoate hydroxymethyltransferase	F	GO:0016742	hydroxymethyl-, formyl- and related transferase activity
wcc-12203	ketopantoate hydroxymethyltransferase	C	GO:0043231	intracellular membrane-bounded organelle
wcc-12203	ketopantoate hydroxymethyltransferase	P	GO:0006730	one-carbon metabolic process
wcc-12205	saur family protein	P	GO:0009725	response to hormone stimulus
wcc-12206	pathogenesis-related thaumatin family protein	P	GO:0009607	response to biotic stimulus
wcc-12206	pathogenesis-related thaumatin family protein	C	GO:0031224	intrinsic to membrane
wcc-12207	rna polymerase ii mediator complex	F	GO:0016251	general RNA polymerase II transcription factor activity
wcc-12207	rna polymerase ii mediator complex	C	GO:0005667	transcription factor complex
wcc-12207	rna polymerase ii mediator complex	P	GO:0006357	regulation of transcription from RNA polymerase II promoter
wcc-12214	transparent testa 12	F	GO:0015291	secondary active transmembrane transporter activity
wcc-12214	transparent testa 12	C	GO:0044464	cell part
wcc-12214	transparent testa 12	P	GO:0015893	drug transport
wcc-12216	chromatin remodeling complex subunit	F	GO:0017111	nucleoside-triphosphatase activity
wcc-12216	chromatin remodeling complex subunit	F	GO:0003676	nucleic acid binding
wcc-12216	chromatin remodeling complex subunit	F	GO:0032559	adenyl ribonucleotide binding
wcc-12219	cytochrome p450 probable 6-deoxoteasterone to 3-dehydro 6-deoxoteasterone or teasterone to 3-dehydro teasterone	P	GO:0016129	phytosteroid biosynthetic process
wcc-12219	cytochrome p450 probable 6-deoxoteasterone to 3-dehydro 6-deoxoteasterone or teasterone to 3-dehydro teasterone	F	GO:0004497	monooxygenase activity
wcc-12219	cytochrome p450 probable 6-deoxoteasterone to 3-dehydro 6-deoxoteasterone or teasterone to 3-dehydro teasterone	F	GO:0005506	iron ion binding
wcc-12219	cytochrome p450 probable 6-deoxoteasterone to 3-dehydro 6-deoxoteasterone or teasterone to 3-dehydro teasterone	P	GO:0048827	phyllome development
wcc-12219	cytochrome p450 probable 6-deoxoteasterone to 3-dehydro 6-deoxoteasterone or teasterone to 3-dehydro teasterone	P	GO:0048437	floral organ development
wcc-12221	---NA---	F	GO:0005488	binding
wcc-12226	protein	F	GO:0016758	transferase activity, transferring hexosyl groups
wcc-12231	ptr46_arathame: full=probable peptide nitrate transporter at3g54450	P	GO:0015833	peptide transport
wcc-12231	ptr46_arathame: full=probable peptide nitrate transporter at3g54450	C	GO:0044464	cell part
wcc-12235	ap2 domain-containing transcription factor	P	GO:0010468	regulation of gene expression
wcc-12235	ap2 domain-containing transcription factor	P	GO:0006351	transcription, DNA-dependent
wcc-12235	ap2 domain-containing transcription factor	F	GO:0003676	nucleic acid binding
wcc-12235	ap2 domain-containing transcription factor	N	GO:0001071
wcc-12235	ap2 domain-containing transcription factor	C	GO:0043231	intracellular membrane-bounded organelle
wcc-12238	nucleoporin family protein	C	GO:0044464	cell part
wcc-12241	lew1 (leaf wilting 1) dehydrodolichyl diphosphate synthase	P	GO:0006984	ER-nucleus signaling pathway
wcc-12241	lew1 (leaf wilting 1) dehydrodolichyl diphosphate synthase	P	GO:0016094	polyprenol biosynthetic process
wcc-12241	lew1 (leaf wilting 1) dehydrodolichyl diphosphate synthase	P	GO:0009642	response to light intensity
wcc-12241	lew1 (leaf wilting 1) dehydrodolichyl diphosphate synthase	P	GO:0006950	response to stress
wcc-12241	lew1 (leaf wilting 1) dehydrodolichyl diphosphate synthase	F	GO:0004659	prenyltransferase activity
wcc-12248	beta-ketoacyl-acp synthase iii	F	GO:0004312	fatty-acid synthase activity
wcc-12248	beta-ketoacyl-acp synthase iii	C	GO:0009536	plastid
wcc-12248	beta-ketoacyl-acp synthase iii	C	GO:0005835	fatty acid synthase complex
wcc-12248	beta-ketoacyl-acp synthase iii	P	GO:0006633	fatty acid biosynthetic process
wcc-12248	beta-ketoacyl-acp synthase iii	P	GO:0042967	acyl-carrier-protein biosynthetic process
wcc-12249	protein	C	GO:0043231	intracellular membrane-bounded organelle
wcc-12249	protein	C	GO:0044444	cytoplasmic part
wcc-12252	protein	F	GO:0016787	hydrolase activity
wcc-12254	gdsl-motif lipase hydrolase family protein	P	GO:0044238	primary metabolic process
wcc-12254	gdsl-motif lipase hydrolase family protein	F	GO:0016787	hydrolase activity
wcc-12254	gdsl-motif lipase hydrolase family protein	C	GO:0031410	cytoplasmic vesicle
wcc-12264	swap (suppressor-of-white-apricot) surp domain-containing protein d111 g-patch domain-containing protein	P	GO:0010467	gene expression
wcc-12264	swap (suppressor-of-white-apricot) surp domain-containing protein d111 g-patch domain-containing protein	C	GO:0044464	cell part
wcc-12264	swap (suppressor-of-white-apricot) surp domain-containing protein d111 g-patch domain-containing protein	F	GO:0003676	nucleic acid binding
wcc-12266	kelch repeat-containing serine threonine phosphoesterase family protein	F	GO:0004721	phosphoprotein phosphatase activity
wcc-12266	kelch repeat-containing serine threonine phosphoesterase family protein	C	GO:0016020	membrane
wcc-12266	kelch repeat-containing serine threonine phosphoesterase family protein	F	GO:0046914	transition metal ion binding
wcc-12266	kelch repeat-containing serine threonine phosphoesterase family protein	P	GO:0006470	protein amino acid dephosphorylation
wcc-12267	bccip_arathame: full=protein bccip homolog	C	GO:0031981	nuclear lumen
wcc-12269	ubiquitin-conjugating enzyme 22	P	GO:0006464	protein modification process
wcc-12269	ubiquitin-conjugating enzyme 22	F	GO:0019787	small conjugating protein ligase activity
wcc-12270	glucosamine galactosamine-6-phosphate isomerase family protein	F	GO:0004091	carboxylesterase activity
wcc-12270	glucosamine galactosamine-6-phosphate isomerase family protein	P	GO:0006007	glucose catabolic process
wcc-12273	photosystem ii reaction centerfamily protein	F	GO:0046872	metal ion binding
wcc-12273	photosystem ii reaction centerfamily protein	C	GO:0009523	photosystem II
wcc-12273	photosystem ii reaction centerfamily protein	P	GO:0044237	cellular metabolic process
wcc-12273	photosystem ii reaction centerfamily protein	C	GO:0009534	chloroplast thylakoid
wcc-12276	23s rrna	F	GO:0003676	nucleic acid binding
wcc-12276	23s rrna	C	GO:0043231	intracellular membrane-bounded organelle
wcc-12276	23s rrna	P	GO:0006730	one-carbon metabolic process
wcc-12276	23s rrna	P	GO:0010467	gene expression
wcc-12276	23s rrna	F	GO:0008168	methyltransferase activity
wcc-12276	23s rrna	P	GO:0009451	RNA modification
wcc-12277	plant rna cleavage stimulation	F	GO:0030528	transcription regulator activity
wcc-12277	plant rna cleavage stimulation	F	GO:0003723	RNA binding
wcc-12277	plant rna cleavage stimulation	C	GO:0043231	intracellular membrane-bounded organelle
wcc-12277	plant rna cleavage stimulation	P	GO:0006396	RNA processing
wcc-12277	plant rna cleavage stimulation	P	GO:0045449	regulation of transcription
wcc-12278	pmm_soybname: full=phosphomannomutaseame: full=	F	GO:0016868	intramolecular transferase activity, phosphotransferases
wcc-12278	pmm_soybname: full=phosphomannomutaseame: full=	C	GO:0044424	intracellular part
wcc-12278	pmm_soybname: full=phosphomannomutaseame: full=	P	GO:0006013	mannose metabolic process
wcc-12284	hydroxyproline-rich glycoprotein	C	GO:0016020	membrane
wcc-12288	---NA---	F	GO:0008194	UDP-glycosyltransferase activity
wcc-12288	---NA---	C	GO:0043231	intracellular membrane-bounded organelle
wcc-12292	clathrin heavy	C	GO:0012510	trans-Golgi network transport vesicle membrane
wcc-12292	clathrin heavy	C	GO:0005905	coated pit
wcc-12292	clathrin heavy	P	GO:0015031	protein transport
wcc-12298	---NA---	C	GO:0031224	intrinsic to membrane
wcc-12306	heat shock protein	P	GO:0044238	primary metabolic process
wcc-12306	heat shock protein	P	GO:0009987	cellular process
wcc-12306	heat shock protein	P	GO:0050896	response to stimulus
wcc-12306	heat shock protein	F	GO:0005515	protein binding
wcc-12308	cr88 atp binding	P	GO:0010035	response to inorganic substance
wcc-12308	cr88 atp binding	P	GO:0044267	cellular protein metabolic process
wcc-12308	cr88 atp binding	P	GO:0009416	response to light stimulus
wcc-12308	cr88 atp binding	C	GO:0009532	plastid stroma
wcc-12308	cr88 atp binding	C	GO:0009526	plastid envelope
wcc-12308	cr88 atp binding	P	GO:0006970	response to osmotic stress
wcc-12308	cr88 atp binding	F	GO:0005515	protein binding
wcc-12308	cr88 atp binding	C	GO:0031090	organelle membrane
wcc-12308	cr88 atp binding	P	GO:0003006	reproductive developmental process
wcc-12308	cr88 atp binding	F	GO:0032559	adenyl ribonucleotide binding
wcc-12309	early nodulin	P	GO:0044403	symbiosis, encompassing mutualism through parasitism
wcc-12309	early nodulin	C	GO:0031224	intrinsic to membrane
wcc-12311	initiator trna phosphoribosyl transferase family protein	F	GO:0016757	transferase activity, transferring glycosyl groups
wcc-12311	initiator trna phosphoribosyl transferase family protein	F	GO:0004721	phosphoprotein phosphatase activity
wcc-12311	initiator trna phosphoribosyl transferase family protein	C	GO:0043231	intracellular membrane-bounded organelle
wcc-12311	initiator trna phosphoribosyl transferase family protein	P	GO:0006412	translation
wcc-12311	initiator trna phosphoribosyl transferase family protein	P	GO:0006470	protein amino acid dephosphorylation
wcc-12315	tetratricopeptide repeat-containing protein	F	GO:0003824	catalytic activity
wcc-12317	dna primase large subunit	F	GO:0003899	DNA-directed RNA polymerase activity
wcc-12317	dna primase large subunit	P	GO:0006259	DNA metabolic process
wcc-12317	dna primase large subunit	C	GO:0005730	nucleolus
wcc-12317	dna primase large subunit	P	GO:0006144	purine base metabolic process
wcc-12317	dna primase large subunit	P	GO:0006206	pyrimidine base metabolic process
wcc-12317	dna primase large subunit	P	GO:0006351	transcription, DNA-dependent
wcc-12320	fad linked oxidase family protein	F	GO:0004457	lactate dehydrogenase activity
wcc-12320	fad linked oxidase family protein	P	GO:0008152	metabolic process
wcc-12320	fad linked oxidase family protein	F	GO:0050662	coenzyme binding
wcc-12320	fad linked oxidase family protein	C	GO:0043231	intracellular membrane-bounded organelle
wcc-12321	dna binding	P	GO:0006351	transcription, DNA-dependent
wcc-12321	dna binding	F	GO:0003677	DNA binding
wcc-12323	at3g02350 f11a12_103	F	GO:0008194	UDP-glycosyltransferase activity
wcc-12323	at3g02350 f11a12_103	C	GO:0043231	intracellular membrane-bounded organelle
wcc-12326	isoleucyl trna	F	GO:0004812	aminoacyl-tRNA ligase activity
wcc-12326	isoleucyl trna	F	GO:0046914	transition metal ion binding
wcc-12326	isoleucyl trna	P	GO:0006418	tRNA aminoacylation for protein translation
wcc-12326	isoleucyl trna	F	GO:0032559	adenyl ribonucleotide binding
wcc-12326	isoleucyl trna	C	GO:0044424	intracellular part
wcc-12335	receptor-like protein kinase	F	GO:0004672	protein kinase activity
wcc-12340	amino acid binding	P	GO:0009725	response to hormone stimulus
wcc-12340	amino acid binding	C	GO:0044444	cytoplasmic part
wcc-12340	amino acid binding	F	GO:0031406	carboxylic acid binding
wcc-12342	af243369_1glutathione s-transferase gst 14	F	GO:0016765	transferase activity, transferring alkyl or aryl (other than methyl) groups
wcc-12354	methyl binding domain protein	F	GO:0046914	transition metal ion binding
wcc-12354	methyl binding domain protein	F	GO:0003676	nucleic acid binding
wcc-12354	methyl binding domain protein	C	GO:0043231	intracellular membrane-bounded organelle
wcc-12369	protein binding	F	GO:0046914	transition metal ion binding
wcc-12370	flavonoid 3-	P	GO:0008152	metabolic process
wcc-12370	flavonoid 3-	F	GO:0005506	iron ion binding
wcc-12370	flavonoid 3-	F	GO:0004497	monooxygenase activity
wcc-12381	patched family protein	C	GO:0031224	intrinsic to membrane
wcc-12381	patched family protein	P	GO:0015918	sterol transport
wcc-12381	patched family protein	F	GO:0004888	transmembrane receptor activity
wcc-12381	patched family protein	P	GO:0007165	signal transduction
wcc-12386	lej1 (loss of the timing of et and ja biosynthesis 1)	C	GO:0009532	plastid stroma
wcc-12387	protein	F	GO:0016791	phosphatase activity
wcc-12406	map3k delta-1 protein	P	GO:0006464	protein modification process
wcc-12406	map3k delta-1 protein	F	GO:0004674	protein serine/threonine kinase activity
wcc-12406	map3k delta-1 protein	F	GO:0032559	adenyl ribonucleotide binding
wcc-12406	map3k delta-1 protein	P	GO:0009069	serine family amino acid metabolic process
wcc-12406	map3k delta-1 protein	P	GO:0016310	phosphorylation
wcc-12411	protein	F	GO:0046914	transition metal ion binding
wcc-12411	protein	P	GO:0008152	metabolic process
wcc-12411	protein	C	GO:0031224	intrinsic to membrane
wcc-12411	protein	F	GO:0003824	catalytic activity
wcc-12411	protein	F	GO:0050662	coenzyme binding
wcc-12412	pseudo response regulator	P	GO:0006351	transcription, DNA-dependent
wcc-12412	pseudo response regulator	F	GO:0004871	signal transducer activity
wcc-12412	pseudo response regulator	P	GO:0007165	signal transduction
wcc-12414	atp binding	P	GO:0006464	protein modification process
wcc-12414	atp binding	F	GO:0004702	receptor signaling protein serine/threonine kinase activity
wcc-12414	atp binding	F	GO:0032559	adenyl ribonucleotide binding
wcc-12414	atp binding	P	GO:0007178	transmembrane receptor protein serine/threonine kinase signaling pathway
wcc-12414	atp binding	P	GO:0009069	serine family amino acid metabolic process
wcc-12414	atp binding	P	GO:0016310	phosphorylation
wcc-12415	atp binding	F	GO:0016887	ATPase activity
wcc-12415	atp binding	F	GO:0000166	nucleotide binding
wcc-12415	atp binding	C	GO:0043231	intracellular membrane-bounded organelle
wcc-12416	gc1 (golgin candidate 1)	C	GO:0043231	intracellular membrane-bounded organelle
wcc-12418	receptor protein	C	GO:0043234	protein complex
wcc-12418	receptor protein	F	GO:0004871	signal transducer activity
wcc-12418	receptor protein	F	GO:0004672	protein kinase activity
wcc-12418	receptor protein	P	GO:0032446	protein modification by small protein conjugation
wcc-12418	receptor protein	F	GO:0019787	small conjugating protein ligase activity
wcc-12418	receptor protein	P	GO:0006796	phosphate metabolic process
wcc-12418	receptor protein	F	GO:0032559	adenyl ribonucleotide binding
wcc-12418	receptor protein	P	GO:0007165	signal transduction
wcc-12421	2-isopropylmalate synthase	F	GO:0016747	transferase activity, transferring acyl groups other than amino-acyl groups
wcc-12421	2-isopropylmalate synthase	C	GO:0009526	plastid envelope
wcc-12421	2-isopropylmalate synthase	P	GO:0006551	leucine metabolic process
wcc-12421	2-isopropylmalate synthase	F	GO:0046912	transferase activity, transferring acyl groups, acyl groups converted into alkyl on transfer
wcc-12422	gtp-binding protein	C	GO:0043231	intracellular membrane-bounded organelle
wcc-12427	gcn5-related n-acetyltransferasefamily protein	C	GO:0009536	plastid
wcc-12427	gcn5-related n-acetyltransferasefamily protein	F	GO:0016407	acetyltransferase activity
wcc-12427	gcn5-related n-acetyltransferasefamily protein	P	GO:0042967	acyl-carrier-protein biosynthetic process
wcc-12431	auxin-responsive family protein	P	GO:0009725	response to hormone stimulus
wcc-12435	log1_arathame: full=cytokinin riboside 5-monophosphate phosphoribohydrolase log1ame: full=protein lonely guy 1	F	GO:0003824	catalytic activity
wcc-12445	set domain protein	P	GO:0016571	histone methylation
wcc-12445	set domain protein	F	GO:0003676	nucleic acid binding
wcc-12445	set domain protein	F	GO:0016279	protein-lysine N-methyltransferase activity
wcc-12449	---NA---	C	GO:0043231	intracellular membrane-bounded organelle
wcc-12452	kaps_catroame: full=adenylyl-sulfatechloroplasticame: full=atp adenosine-5-phosphosulfate 3-phosphotransferaseame: full=adenosine-5-phosphosulfate kinase short=aps kinase flags: precursor	P	GO:0009314	response to radiation
wcc-12452	kaps_catroame: full=adenylyl-sulfatechloroplasticame: full=atp adenosine-5-phosphosulfate 3-phosphotransferaseame: full=adenosine-5-phosphosulfate kinase short=aps kinase flags: precursor	P	GO:0000097	sulfur amino acid biosynthetic process
wcc-12452	kaps_catroame: full=adenylyl-sulfatechloroplasticame: full=atp adenosine-5-phosphosulfate 3-phosphotransferaseame: full=adenosine-5-phosphosulfate kinase short=aps kinase flags: precursor	P	GO:0006796	phosphate metabolic process
wcc-12452	kaps_catroame: full=adenylyl-sulfatechloroplasticame: full=atp adenosine-5-phosphosulfate 3-phosphotransferaseame: full=adenosine-5-phosphosulfate kinase short=aps kinase flags: precursor	F	GO:0060089	molecular transducer activity
wcc-12452	kaps_catroame: full=adenylyl-sulfatechloroplasticame: full=atp adenosine-5-phosphosulfate 3-phosphotransferaseame: full=adenosine-5-phosphosulfate kinase short=aps kinase flags: precursor	C	GO:0009536	plastid
wcc-12452	kaps_catroame: full=adenylyl-sulfatechloroplasticame: full=atp adenosine-5-phosphosulfate 3-phosphotransferaseame: full=adenosine-5-phosphosulfate kinase short=aps kinase flags: precursor	P	GO:0023052	signaling
wcc-12452	kaps_catroame: full=adenylyl-sulfatechloroplasticame: full=atp adenosine-5-phosphosulfate 3-phosphotransferaseame: full=adenosine-5-phosphosulfate kinase short=aps kinase flags: precursor	F	GO:0016301	kinase activity
wcc-12452	kaps_catroame: full=adenylyl-sulfatechloroplasticame: full=atp adenosine-5-phosphosulfate 3-phosphotransferaseame: full=adenosine-5-phosphosulfate kinase short=aps kinase flags: precursor	F	GO:0032559	adenyl ribonucleotide binding
wcc-12454	wall-associated kinase	F	GO:0016301	kinase activity
wcc-12457	dna-repair protein	F	GO:0003676	nucleic acid binding
wcc-12457	dna-repair protein	F	GO:0005515	protein binding
wcc-12457	dna-repair protein	C	GO:0043231	intracellular membrane-bounded organelle
wcc-12457	dna-repair protein	F	GO:0032559	adenyl ribonucleotide binding
wcc-12457	dna-repair protein	P	GO:0006281	DNA repair
wcc-12460	pentatricopeptide repeat-containing	C	GO:0043231	intracellular membrane-bounded organelle
wcc-12465	dna repair and recombination protein	F	GO:0003676	nucleic acid binding
wcc-12465	dna repair and recombination protein	P	GO:0009607	response to biotic stimulus
wcc-12465	dna repair and recombination protein	F	GO:0042623	ATPase activity, coupled
wcc-12465	dna repair and recombination protein	F	GO:0032559	adenyl ribonucleotide binding
wcc-12465	dna repair and recombination protein	P	GO:0006310	DNA recombination
wcc-12467	chlorophyll a-b binding protein	F	GO:0046906	tetrapyrrole binding
wcc-12467	chlorophyll a-b binding protein	C	GO:0009521	photosystem
wcc-12467	chlorophyll a-b binding protein	F	GO:0043169	cation binding
wcc-12467	chlorophyll a-b binding protein	P	GO:0006464	protein modification process
wcc-12467	chlorophyll a-b binding protein	C	GO:0031224	intrinsic to membrane
wcc-12467	chlorophyll a-b binding protein	C	GO:0009534	chloroplast thylakoid
wcc-12467	chlorophyll a-b binding protein	P	GO:0006091	generation of precursor metabolites and energy
wcc-12469	glucose-methanol-choline oxidoreductase	F	GO:0016491	oxidoreductase activity
wcc-12469	glucose-methanol-choline oxidoreductase	F	GO:0016832	aldehyde-lyase activity
wcc-12469	glucose-methanol-choline oxidoreductase	P	GO:0044281	small molecule metabolic process
wcc-12469	glucose-methanol-choline oxidoreductase	F	GO:0050662	coenzyme binding
wcc-12471	acr3 amino acid binding	C	GO:0044444	cytoplasmic part
wcc-12471	acr3 amino acid binding	F	GO:0031406	carboxylic acid binding
wcc-12472	pre-mrna-processing protein	C	GO:0043231	intracellular membrane-bounded organelle
wcc-12472	pre-mrna-processing protein	P	GO:0048506	regulation of timing of meristematic phase transition
wcc-12472	pre-mrna-processing protein	P	GO:0006396	RNA processing
wcc-12477	sulfite oxidase	P	GO:0008152	metabolic process
wcc-12477	sulfite oxidase	F	GO:0016670	oxidoreductase activity, acting on sulfur group of donors, oxygen as acceptor
wcc-12477	sulfite oxidase	F	GO:0046914	transition metal ion binding
wcc-12487	protein	C	GO:0016020	membrane
wcc-12487	protein	F	GO:0016491	oxidoreductase activity
wcc-12487	protein	P	GO:0006810	transport
wcc-12487	protein	F	GO:0005215	transporter activity
wcc-12489	af361805_1at1g56180 f14g9_20	C	GO:0009536	plastid
wcc-12490	spxm2_orysiame: full=spx domain-containing membrane protein_17046	C	GO:0044464	cell part
wcc-12492	---NA---	C	GO:0009536	plastid
wcc-12496	eto1 (ethylene overproducer 1) proteinbridging	F	GO:0005488	binding
wcc-12497	cell division protein	C	GO:0032991	macromolecular complex
wcc-12497	cell division protein	C	GO:0009532	plastid stroma
wcc-12497	cell division protein	P	GO:0048285	organelle fission
wcc-12497	cell division protein	P	GO:0009658	chloroplast organization
wcc-12497	cell division protein	F	GO:0000166	nucleotide binding
wcc-12498	helix-loop-helix dna-binding domain containing protein	P	GO:0006259	DNA metabolic process
wcc-12498	helix-loop-helix dna-binding domain containing protein	P	GO:0010468	regulation of gene expression
wcc-12498	helix-loop-helix dna-binding domain containing protein	P	GO:0019941	modification-dependent protein catabolic process
wcc-12498	helix-loop-helix dna-binding domain containing protein	F	GO:0003676	nucleic acid binding
wcc-12498	helix-loop-helix dna-binding domain containing protein	F	GO:0016790	thiolester hydrolase activity
wcc-12498	helix-loop-helix dna-binding domain containing protein	C	GO:0043231	intracellular membrane-bounded organelle
wcc-12505	flavonoid glycosyltransferase	F	GO:0046872	metal ion binding
wcc-12505	flavonoid glycosyltransferase	F	GO:0016757	transferase activity, transferring glycosyl groups
wcc-12521	ras-gtpase-activating protein sh3-domain binding protein	C	GO:0044464	cell part
wcc-12521	ras-gtpase-activating protein sh3-domain binding protein	P	GO:0051234	establishment of localization
wcc-12521	ras-gtpase-activating protein sh3-domain binding protein	F	GO:0005488	binding
wcc-12524	mee40 (maternal effect embryo arrest 40)	C	GO:0009536	plastid
wcc-12530	---NA---	C	GO:0009536	plastid
wcc-12532	helix-loop-helix dna-binding	C	GO:0043231	intracellular membrane-bounded organelle
wcc-12532	helix-loop-helix dna-binding	F	GO:0003676	nucleic acid binding
wcc-12532	helix-loop-helix dna-binding	P	GO:0009416	response to light stimulus
wcc-12532	helix-loop-helix dna-binding	P	GO:0010468	regulation of gene expression
wcc-12532	helix-loop-helix dna-binding	N	GO:0001071
wcc-12532	helix-loop-helix dna-binding	P	GO:0031325	positive regulation of cellular metabolic process
wcc-12532	helix-loop-helix dna-binding	F	GO:0005515	protein binding
wcc-12532	helix-loop-helix dna-binding	P	GO:0010476	gibberellin mediated signaling pathway
wcc-12541	zinc finger	F	GO:0046872	metal ion binding
wcc-12543	atp binding protein	F	GO:0004175	endopeptidase activity
wcc-12543	atp binding protein	P	GO:0019538	protein metabolic process
wcc-12543	atp binding protein	C	GO:0043231	intracellular membrane-bounded organelle
wcc-12543	atp binding protein	F	GO:0042623	ATPase activity, coupled
wcc-12543	atp binding protein	F	GO:0032559	adenyl ribonucleotide binding
wcc-12560	syringolide-induced protein 19-1-5	C	GO:0005576	extracellular region
wcc-12560	syringolide-induced protein 19-1-5	F	GO:0016798	hydrolase activity, acting on glycosyl bonds
wcc-12560	syringolide-induced protein 19-1-5	C	GO:0030312	external encapsulating structure
wcc-12560	syringolide-induced protein 19-1-5	F	GO:0016758	transferase activity, transferring hexosyl groups
wcc-12560	syringolide-induced protein 19-1-5	P	GO:0044042	glucan metabolic process
wcc-12569	---NA---	P	GO:0044238	primary metabolic process
wcc-12569	---NA---	F	GO:0016772	transferase activity, transferring phosphorus-containing groups
wcc-12570	---NA---	P	GO:0008152	metabolic process
wcc-12570	---NA---	F	GO:0016671	oxidoreductase activity, acting on sulfur group of donors, disulfide as acceptor
wcc-12570	---NA---	C	GO:0016020	membrane
wcc-12575	peroxiredoxin-like protein	C	GO:0044424	intracellular part
wcc-12580	---NA---	F	GO:0016835	carbon-oxygen lyase activity
wcc-12580	---NA---	P	GO:0006281	DNA repair
wcc-12580	---NA---	F	GO:0003676	nucleic acid binding
wcc-12580	---NA---	F	GO:0051536	iron-sulfur cluster binding
wcc-12580	---NA---	F	GO:0004518	nuclease activity
wcc-12582	4-coumarate:coenzyme a ligase isoenzyme 4	F	GO:0016405	CoA-ligase activity
wcc-12582	4-coumarate:coenzyme a ligase isoenzyme 4	P	GO:0006725	cellular aromatic compound metabolic process
wcc-12582	4-coumarate:coenzyme a ligase isoenzyme 4	F	GO:0032559	adenyl ribonucleotide binding
wcc-12584	---NA---	F	GO:0004672	protein kinase activity
wcc-12584	---NA---	P	GO:0006464	protein modification process
wcc-12584	---NA---	F	GO:0032559	adenyl ribonucleotide binding
wcc-12586	stress-induced receptor-like kinase	F	GO:0016301	kinase activity
[truncated: 117,554 more rows]
[truncated: 2 more columns]
