# Supplementary material for: A hybrid next generation transcript sequencing-based approach to identify allelic and homeolog-specific single nucleotide polymorphisms in allotetraploid white clover
Source: BMC Genomics. 2013 Feb 13;14:100. doi: 10.1186/1471-2164-14-100 (PMC3727989; doi:10.1186/1471-2164-14-100)
Supplement: Additional file 2 — A multi fasta file containing 71,545 transcript reference sequences. Contigs are marked with the prefix wcc or wcd, singlets have the prefix wcs. The header of each sequence entry contains the description resulting from the annotation procedure (if any) as well as the number of assigned GO terms and the number of detected SNPs. [file 1471-2164-14-100-S2.gz]

Archive with 1 entries (1 files):
- Oak_Park_White_Clover_Transcript_Reference_Sequences.fasta
