# Supplementary material for: A hybrid next generation transcript sequencing-based approach to identify allelic and homeolog-specific single nucleotide polymorphisms in allotetraploid white clover
Source: BMC Genomics. 2013 Feb 13;14:100. doi: 10.1186/1471-2164-14-100 (PMC3727989; doi:10.1186/1471-2164-14-100)
Supplement: Additional file 2 — A multi fasta file containing 71,545 transcript reference sequences. Contigs are marked with the prefix wcc or wcd, singlets have the prefix wcs. The header of each sequence entry contains the description resulting from the annotation procedure (if any) as well as the number of assigned GO terms and the number of detected SNPs. [file 1471-2164-14-100-S2.gz › Oak_Park_White_Clover_Transcript_Reference_Sequences.fasta]

>wcd-8466 wd-40 repeat protein Length=999 GO-Terms=1 SNVs=3
AGAATTTTCTTCAGTTACTAACAAGGTAATCATACCTCATACACTTACAACTGTGTAAAA
AGGAGTAACGGCACAAATACAGATGGAAAAGCACCCGAGTCCCAAACACCGAACCTATAT
TCCACACTAAACTCAGTCAAATTACATTTAAGGGGCCTTCGCTGACTGTTCTGGCATATC
ATCTTCATCATGGTAAATGTTCTCTGCCATCTGCCATATTTGAAGTATGTTGTCTTCAGC
CACACTAGCAACAACCCAATCTTCACATGGGTTCCAAGAGAAGTCGGATATTTTGCTCGT
ATGACCACCATGAATAAAGAGCAATTCTGGTGGACCATCTTCAGCATCCTCTGGCGACTG
CTCTTCATCAATCCTGCTAAGATCCCACACCATGAGTCTCCTACCAAGACAACAAGAAGC
CAAGACGGTCTCATTCTTTGGATTCCAGCCAMCCTGGAAAACCTCCTCCTTGTGACAGTC
AAAGGTGTGGAGAGGATTGCTGATCTTGCGCAGATCCCACAATTTCACTGTTTTATCAGT
AGAACCAGTAGCAACTATCCATTCATTGAAGGGGTTGAAAGCCAAGCAGTTAACCTCGCT
TGAATGAGCAATACAAGACTGAACAGGCTTAGTAACAGACGGTGTTCGAAGATCCCATAT
AAGCAAATACTGATCATCACCAACAGAACCAAACAAGTACTCATGCCTCAAATGCCAAGC
CACATCTTCAACAACACCTTCATGTACCTTAAAAATCTGCATAGCATCGAGAGATCGATT
CTTAGGAGTACCATTAATATCCCACAAACAAATCTGAGCATCATCAGAACCACTAAGCAA
ATGACCTTGTTTAAAAGTACTCCAAGACAAACCATAACCTTCAGTATTATGACCTCTTAA
TCTCAAATCAGGGTTACAAGAACCATCAAGAGGAGGTTTAGAAGGATGTTTACTATAAAT
CAAAAACAATAAACCTCAGCACTAATAGTTTAGTAGCAA
>wcd-7834 no annotation Length=999 GO-Terms=0 SNVs=3
GAGCGATTTGTCTGGTTAATTCCGTTAACGAACGAGACCTCAGGCTTAAGCAGTGGTATC
AACGCAGAGTACGCGGGGGCGCTGCAATTTCTTCTTCACCTACACACCACTCTCTATTTC
TTCAACACTAACGAGAAGAGAAGCGTAACCTAATCCGAAATCCAATCATGTCTTTGTCGG
CATCGGAGATCGCTCAGAAGCTGAATCTGCAACCTCATCCAGAAGGTGGCTTTTACGCCG
AAACATTCCGAGATCACTCTGTTCAACTTTCCACTTCTCAACTTCCACCTGAATATAAAG
TTAGATCGTCCTGTATCAACTAGCATATATTTTCTGCTTCCATCTGGTAACATGTCTCGT
CTTCATCGTATACCTTGTTCCGAAGTCTGGCATCATTACATCGGAGAACCAATCACCGTG
GTGGAATTGAATGAGAAAGATTCAAGTTTTAAGTTTACCACTCTTGGATCCGATCTGACT
AAGGATCAAACACCGCAATACACGGTGCCTCCCAACATCTGGTTTGGTTCTTTTCCGACA
AATGATTTTACTGTCTCTGCAGATGGGACATTTGCGAAGGCTCCTGAAAGAGATGGTGAG
ACTCACTACTCTCTTGTAGGATGCACTTGTGCACCTGGTTTTCAGTTCCAGGATTTTGAA
CTTGCTAAACGTTCGTACCTCGTTTCACGGTTTCCTCAATTGGAGTCTCTCGTCACTACC
CTCACATTTCCGGAGTAACGTTGCTGCTCACTGCCTTGCTTTGTATACAATGTTAGAACA
TCTCTAATGTATGATCTAAATAAATGGTTCTTAAATATAAATAATGAATTGTTATGTTAA
AATATTTGTCACATGTAATAATAGTATGTTTTTCTTCTGTTTTTCAGTAAATGTTGTTCT
TAATTTCATCTCATTTGAGTGAAGTGTTCTTATCAAATGTAGTAACATACGATCCACCTA
TTTAGTAATCTTAACTTTCTCGTATTAGAGATGCTACTT
>wcd-7404 dna binding Length=999 GO-Terms=1 SNVs=3
CTGGAACAGAACAAGGATCTAGAAAAGATATGGTCTTATATTTGGTCTGCATATATTTTC
TGTAATATTGATACATATTCTGCTTCACTCTTGTGCTACTTTTTTTGGAAATTTCTTTAC
CTAATGTAAAAGCTAAATCAAACATGTTGGTAGTTTTGTAGGGCATGCACCACTGTGAAT
TTTAAATTAATGAAAGGAACATAAGTTGTTGTTGAATCCATGTGAATTAAGAAATTTTTG
TCTCTGCTCTTCTACCTCCCAAAAATGACTACCATCCTCAGAGAGAATATTTGTCCTCTG
GCTCTGGCCTTGAAGAAAAATTGATGTTGAAGTATCCAAAAGGTAGTCATTAGTAGTTTG
AAAGATGTTGGTTGGAGTACTCATGATTGTTGTATCACCAAAATTTGTGCCTTGTTTAGG
ACTATTGCAATGTGACACAGATGATAGTTGTGATGGTGATGCTAAGTTATTTACTTTCTC
TGGTTTAATCAAGAAAGTGTCTAGGTCTGTTGCCATGTCATAGAACATTGGATTCACAGA
AGTAAGTTTCATTGACAAAAACTCCACTTGATTCTGTAAAGACTGAACATAATTGATTAT
TTCATCTAACATAAGGGCCTTTCCAGTTACCTTATCACAGCCTGGCACAAGTTGTTGCAA
CTTCTTCATCCTTTCACTTATTTTCTCTCTTCTTACCCTTTCAGCAAGGCTGTGGCTATC
AGTTGCCTGACCCCTTCTTGCTCTGACGTGGATGTATCCAGTTGGGGGCTCATCCAAACA
CTTCCTCTGATCTTTCTTCTCTGCTTTTGGATTCTCCTCTTCTTTGTTCTTTTTCTGTTT
CTTGTTTCTCCCTTCTACTAAATTATTATCATGAGATTGTTGCTTAGTAGAGGAAGGTCC
ATTGTTTCTGGTTCTCCTCTTCTTCTCCATAGGAGAAACTTTTTGTGTAACTTGCTCATC
GCCGGTTTCGAGCTTGTCGAGTACCATGGAGGATTGAGG
>wcd-6537 hydroxyproline-rich glycoprotein family protein Length=999 GO-Terms=0 SNVs=15
AAAAATAGAAGGAAAAAAAGTGAAGGATATAATCAGTAAAAATAGTAGACAATCCTCACA
ACTCAAGACATTTTTACACACGATGATAAGTTGTAGCCACTACATAACCTTTTATTCCAT
GCATGATAAAATACGCAATGATCAAGTTTTTCAGGTAGTAAAGGAAATTCCAAGACAACA
GGTAAAGTTGTAGTTCACCCTGACCACCCTCTCTGGGGACCAACAGAGCTGTGCCCACTC
AACCTGTCAAGAACAGAGTTGAAATCTATGGTCTGCCCACTCTCCTCCATCCTTTGGATC
ACGCTCACCACGTGCTCACCCCTGAATCCCATGCTCACCAATTTCTCAATCAACTCATTG
TAAGGATGGTTGCGTCCAAACTGTGACTGGCTAGGATTTCGGGACATGGGATTGGGGTTC
TGAAGGGAAGCACCTGTYGGAGGATATCCAGATTGGGCAAAATGAGAGGGTTGGGGTGGT
GGATGCTGTGTCCTTCCTCCCTCACCACCATCATACATCATGTATGCATTACCAGGAGGA
GGGTGGGTTCCGCTAGCTCCATACGCATCACCAGGTTGTGAAGAGAATGAGCCCTTGATT
TGCTGGGGTGGAGGTTGCTGTGGAACTGTTCTACCAGTTCCACCATATCCATATTGCATG
GAATCAGCACGGCTGGATCCTGGTTGCGGAACCCCTGAATATGGCATTTGCATGGGCATG
CTGTTTGGCAGTGTTTCTGTGGGTGATGGATTTGATGTTTGGTTTGGTTGGTATGGAGGA
TACACAGTAGGTGAGGGGGGTCTCATTTGAGGTTGCATTGAGGATTGTTGCACCTGCTGA
GGCCACTGCTGCTGCTGCTGCTGTTGCGGCTGCTGGTACTGAGAAAATTGTTGCACAGGT
GTGGGAGGGGTTTTATTTGGAGATGGTGTTGGTTGTTGAGCCACCCGGGACATGTCTTGT
TGTAGTTGGGGGTTCGGTATTGTTGATCAGAAGGCATAT
>wcd-42747 senescence-associated protein 5 Length=999 GO-Terms=3 SNVs=6
CTTTAAATGGAGAAGCCATTGAATATAACCAACAAGTGTTAATGTCGTATGATTATCTTA
CACCGATGAGTGTCGGACACGCCCTCAAATTCAAACCCAACCTTGTTTGTAACGAGTGAA
GAGGTCTTCTGTTTGAGCATTCTTGAAGGCACTACAAGCAATGACATAGACCCATATAAG
AACAACAACGGCCACAATGAGAATAATATTTGCTTTCCTCCATTCTTTTCTTAGGTTCCC
AAGTAGACCAGCCTTACAAGCATTACAATTGTAGCATAGCTGATTCTGATCATTGTTCCA
CAAGTTACAATCTGAATCAGCCATGGGATTCGCAGGATTTGTCCACATTATCGGACTCAC
ATAACTGTAACCACAAACAGTTGGAGGTTTGCAACATCCTGACTGTAATGGAGAGATATG
AGAATTGAAAAATTGATCAGCAGTGATGTAATTCTGAGTGAGTTTAATACAAACATCAGA
AGCAGCCAAACACGGTTTAATCTTCCTCCAACTACCAGAACCAGTAACACGATTTCTCAA
CCAAGAAGAAAATTTATCTAACCTATACTCTTTGTAACCTCTATCAGGAACAACGTAGCT
TCCATCAGGTCGACTTACGACGAAGGCGAAAACAAGGATGATAAGAAGAAGAGCGATTAA
AAGTGCCATAGTGAAAAGGTAAAGTGCTAATAGACCTTGTTTGTTCCAATAAGCACCGAT
GAAACCGGTTAAGGCGACGAGGAGGACGAGGATGCCGATTATGACAATTGGCCATCGGAA
ATTGGTTATGCATTCGTTGTCTGGTTTTGATGCTAACCAAATGCCAGAGGATATGATTGG
TATTGAAGCTAATATTGCTATGAAGTTTAGAACTGCGGTTATGTTGTTGCTTACTCCCAT
AGTGGTAGTTACTAATTAGTTACTCACTCGCTCGCCGCCTTTGTTTTGTTCTGTTTTGCT
TTATTCAGAGTTTTGTTTTGATGAAGGTGCTGAAACTGA
>wcd-41619 dehydroquinate synthase Length=999 GO-Terms=3 SNVs=15
CGTTGAGTCCAAAGATCAAGATTTACAGAATGCACGAAGCGTGTCATCTAGAGCCTTCCT
GTCATAATCCCCTGTGAAAACACAATTTCCTAGAGGGCCCTTTAGAAGAATAAGTCTCAG
CAATCCATCTGCTACCTTCTTATCAACCGCCATAACGGATTTAAACATTTCCACGGTCAT
GATTTCAGGAGGCACAATAGGTAGCTTGGCCTGTTTCAAAATGTCACTAACTCGCTTCAC
AATAGAATCGTCAATCCAACCTAGGCGATATGACATATCAACAGCCATTACCGTGCCAGC
TGCAACAGCCTCTCCATGAAGCCAATGGCCATATCCAACGCTAGTTTCTATCGCATGACC
AAATGTATGACCCAAGTTCAACGTTGCCCTGACTCCACCTTCTCTCTCATCCAAGGACAC
AACCTCCGCCTTGTTTTCACATGATCGTTTTATAGCATATGCCAGTGCATTAGGATCTCT
AGCCATTAATGCCTGCATATTTTTCTCTTGCCACTCAAAAAATTCTGTATCCCTAATGAG
CCCGTACTTAATAACCTCTGCAAACCCTGATGCTAGTTCCCTCTCTGGTAATGTACCTAA
TGTGTCTGTGTCTATAAGCACACACTGAGGTTGGTAAAAAGCACCGATCAGGTTCTTCCC
AAGAGGATGGTTTATCCCAGTTTTGCCACCAACTGAAGAATCAACCTGTGCCATAACAGT
GGTTGGAATTTGAATAAAATTAACACCACGTAGGAACGAAGCGGCAGCAAAGCCACACAT
ATCGCCAATTACACCACCTCCAAGGGCAACAAAAGTMMACCGCCGGTCCAATCGCGACTC
GATGGCCTTGTCAAACACTTTCATAAGAGTATCCATGTCCTTGTACTGCTCACCATCTGG
TAAAATTACACTCTCCACAGAAACATTTGGGTTCCGCTTGTTAAAGCATCAACAACTTGT
CTAGATACAAAGGTGCAACCGTAGTGTTAGTGACAATAA
>wcd-3612 integral membrane family protein Length=999 GO-Terms=2 SNVs=16
AGCAGTGGTATCAACGCAGAGTACGCGGGGAGTCTTGTTCACATTGACATTCACAAATTC
AATCAAAATACAAATTTTATGGCGCATTCAACTCTTCACTCATTCACATTCCCTTCTTCT
CTTCCTTTCCTCTTCCAACATCTCCAACACAAACCATATTTTCTCTCTCCAAAACTCACA
CCTTTATCTCCAACAACCTTAAACCCTCTTGTTCTTCGCAACAGGTTCCACAACAACATG
CACTCTTCACGTGTCTCAAGTTTTCAAGATGCTATTGGAGGAGCTATGACTATTGTCCAA
TCATCACCTGCCACATGGCAATCTTCTTTGCTTAGTAACCTCTTGATCTTTCTATTGGGT
TCTCCAATTTTGGTTACTGGGTTATCGTTTTCTGGGATTGTTGCTGCTTTTTTGCTTGGT
ACACTTACTTGGCGTGCTTTTGGGTCTTCTGGGTTTCTTCTTGTTGCTACTTATTTCATC
ATTGGTACAGCTGCGACAAAAGTCAAAATGGCACAGAAAATGGAACAAGGGGTTGCTGAG
AAAAGAAGAGGAAGAAGGGGTCCGGGGAGTGTTATTGGTTCCAGTGCTGCCGGTTGCATT
TGTGCTTTCCTAACGATTTTTGGTGTTGGAGGACCGGCATTTTCACAACTTTGGAGACTT
GGGTTTGTTGCGAGTTTTTGTACTAAGTTGAGTGACACAGTATCAAGTGAGATAGGCAAA
GCGTATGGAAAAACAACGTACCTAGTTACGACATTCAAGGTAGTTCCAAGAGGCACAGAA
GGGGCGGTTAGTGTTGAAGGAACCTTGGCTGGAATTTTAGCATCTGTAGTTCTTGCCTTT
GTCAGTTTTCTCCTCGGCGAGGTTGGGTCACATGAAGTAATTATATGTATACTAGCTTCC
CAGTTTGCTAATCTTGGCGAAAGCATAATTGGTGCTGCACTTCAAGAAAAGGAAGGATTT
CGATGGCTCAATAATGATTTAGTAAACATCATCAACATA
>wcd-17669 no annotation Length=999 GO-Terms=4 SNVs=2
TTCTCTGTTTCGTATCTTTGTTTCCGGTTTCGGATTTGTTTGTGGGGTTTGATTTCGGTT
TGTATTTTGGTTTGGATTTTTTGAGTTATGTGTTGTTGTGATATGTTGTTAGTGATTATG
GTGATGGTGGTTACTGATGAAAGAAAAAATTATGGTACGGCTGGTGATCAAAATTGGCTC
TCTGAGATATCTGTGTTTTTTTTCYTGTGTGATCTCCCCCCGCGTACTCTGCGTTGATAC
CACTGCTTAAGCAGTGGTATCAACGCAGAGTACGCGGGGATTCAATCACCAACAAAACAC
GCAATCTCACTCAATTCAGCAGAAATCTCTCGATTCCGATCAATGGCTCCCGCAAAGGCT
GAGAAGAAACCCGCCGAGAAGAAACCGGCAGAGAAAGCACCGGCTGAGAAAAAACCAAAG
GCTGAGAAGAAGATCTCAAAGGAAGGAGGAAGCGATAAGAAGAAGAAGCGTGTGAAGAAG
AGCGTTGAAACCTATAAGATTTACATCTTCAAGGTTCTGAAACAGGTTCATCCTGATATA
GGTATTTCAAGCAAAGCTATGGGAATTATGAACAGTTTCATCAACGATATCTTCGAGAAA
CTCGCTCAAGAAGCTTCAAGATTGGCTAGGTATAACAAAAAGCCTACGATTACTTCTCGC
GAGATTCAAACCGCGGTGCGTTTGGTTCTTCCTGGTGAATTGGCTAAACATGCGGTTTCT
GAAGGAACTAAGGCTGTTACCAAATTTACTAGTTCTTGAATTAGATTTCTAGGTTATTTT
TAATTGCGTCTCTCAGATCTAGAATTTTCTTTTGAGTTTTTCTGATGTAGATTTTATGTG
GTGTTATGAACAGCTTTAATTTAAGCGTTTGGTTTGAATAATTTCTTACTTTTGGTTTCA
ATTGTGTGATTCTTTATTCTTGTTGCGATTAACGTAGATTTGTGGAAAGAATTCTGAATA
ATAATATGTATTAGAGAATGCAATTATATTTTGTTTGTT
>wcd-1589 ubiquitin-conjugating enzyme family Length=999 GO-Terms=3 SNVs=2
AAACSCMAAAATATAAAGGCACACAGTCCAAATTGATGCTTCCAATTTTCCATTCAGCTC
CAGATTACTTACAAGGCAGAAAGAAAGTAAAGCAAAAGGATGCAAGACTAAAATTGAAAA
TACCATTGTAATCTGAAGTAAAAATACTACTTAAAAGAGTTGCTTTCAATATTTGACGCA
CATAAATTCATCAAACAGCATCCCTTCAGCACAGTTGACAAAGTACGACAACAAAAATAA
CTCTGAAGCCATAGAGATGGAAATAGGAAGCTTTTTGGGGCATTCCCCAACATGTTCTTG
AATTCAGAAGGATCCACAAAGCATTACACACTATATATTGCATACTGCAAAATGCAATAT
GATCCGACAAATATGTGATCTTGGATACTAAAAGTAAGTTCCTTCTGGCGGCTGGACAAG
CTTTCGGTTATGGGGAGATGCCATTTCTTTCTTCAGCTGGGTCAGTATATCCTCCATGCT
ATACTCTCTTTGCCAATTTGCAAGAAGCCCAAATTTCTTTGGTTCAACTGATACCACGCC
AGTTTCATGGTTAACACAAGTCATATTGATTCGTGAATGAAACCGAACACTTGGGGGCTT
TTCTGGGTAGTCTTTATCACAAAACAGCTTCAGTTGATAAATTCTTCCTTCATGTACAGT
ATTATGGGGGCCAATGATGGTGCCAGTCCATGAGCGCATGTAAATGTCATCACCATCATC
CATTCCATAGCTGACTGTGCCATCACCAATCCCTTTTTCTCCTCGTTCAAGTTCCTCCAG
CAATCTGAAGTTCCTTGGAACGACGACACTGGATCCTCCTGAACCAAGCGTCATGGATGA
ATTTGTTGAAGTGAGAGTGTTGTGGATCTGATCGGAAAATCGAAAACTGTTGAGAGAGGA
AAAGGGAAAAAGAAGAATCTGCGAAGAGAAAATGAAGAACGCGAAATGTCCGCGTACTCT
GCGTTGATACCACTGCWKAAGSATTTGGTGGAATGGAAT
>wcd-13378 no annotation Length=999 GO-Terms=3 SNVs=4
ATTTTGGACGATAACAAGAGAAAAGTAAGGAGAAGAAAAAGAGAGTAGCGAGTGAGAGTT
ATGAGCACGAAAWATGAAGTTAGGAAGAACAACAAGACCTAAACCTAATTCCATCAACAT
CCTCCTTACAAAWTKASAAGACTTAACTCTCCTCCCACGCATCAAACTCAACCTCACCGT
ACACCCTTCTTCTCTATCTACCACTCTCACTGCTCCAATCGACGAATGGAAAATGAAAAC
CGCTTTACTCACATTCCTCCAAACCTCACACACTCTCCCTTTTCCTCTCCCCGAAGAAGA
TCTCGTTTTCAAACGCTTCAACAAAGATCTCAAAAAACGTAAACGTGATGATCCTGTCGT
TTACGGTACACTCCACATCTGGAACTTGTCGTTTCTCACTGACAAAAACGAAAGCGAAAA
AGTAAACGACGACGTTGTGGTGAAATGGAGGAATCGTTTGGTTGAGAAAATGAATGGTGT
TGAGTTGAATCTTCAAGGTGTTAAGTTTAGGCTTGATGTTGTTGTTCCTGATTGTGATGA
TTTTGATGTCATGAAGAAGAATTGGGAACAGTTTTATGCTTTTGGGAAGAGGAATTTGAA
TTTGAGGAGAGAGCCGGATACGATTGTGATGAGTGGTGTTCCGTCGCGGTGGTTTGCTGA
AACTAGAGTTTCTTCTAAACCTTCTATGCTTGTTACTCATACTATATTTTCCAAGTTTGG
CAAGATAAGGAATCTTAATGTTGCTGAGGACGATTCCGGTAAGGATGCAAATGAAGACAG
TGGAGACCTTGTGTCTGGGCTTTACTGCAAGATTGTGGTTCAGTTTGAGAAATATAAAGA
CTTCCATGATGCATTGAGAGTTCTCTGTGGTCGCTCTTTGCAAAAGCAAGGGTCAAGGTT
AAAGGCTGATTATGAGGTTACTTGGGACAAAGATGAATTTTCGTAATCCAAGGAATCAAT
CTCAAGAGAAAATAACATGGCCGCCGATAATTACAGAAG
>wcd-10742 nitrilase-associated protein Length=999 GO-Terms=0 SNVs=1
ATTGTAATGTTCTTCCTCAGGGAATGTGAATTATTATCATGTGTTGTATGCAAGTGAATG
TTAGTGTTTTTTTAAATCACAACGTTTTATTCATTTGGAGTACAAAATACAAAAGCACTG
TTTCTTTCACCGTATTACACACACATTCTTGTCTTGGCAATAACAATGTAAACAAGGGAT
TAGAATAAAGATTTCAAGAAAACTTTATATATCTCTTATTTAACATATTTACTTAATATC
ATATTCTAGAAACCTGCTGGAGGGTACTTTGGGTGGTGAGGAGGCTCGTAAACGGGTGGC
TTCTCGAAGCAGTGGTATCAACGCAGAGTACGYRGSGTGGTTCACTTCTCAAGTCACCGA
CTTCATTGCTCAAGGAAGGTTTTGCCACGCAAGCTTGAACTCGACAAGAAATGGGCCGTG
GAGTCAGCAGTGGTGGCGGTCAGAGTTCMTTGGGTTAYCTCTTCGGCACCGGAGAGACTA
CCAACAACAATGTCCAACGTGCAAATAATCAAGCYGAACCTTTAAGTGGTGGCAGGCGTA
TGCAAAATGCTAGTGTTGCTTCRCCAGCTGTTGTTGCTTCACCAACWAGTGTTGCTTCAC
CAGTTGGCGTTGCTTCACCAGCTAGGGTTGCTTCACCAATTGATAAGGAAACTCCAGCTG
GAATTCCTGGGTGTCTCAAGAACAATTACCATCGCGCCGATGGACAAAACTGTGGCAACT
TCCTCACTGATCGACCATCGACCAAAGTTCATGCAGCCCCTGGTGGCGGATCATCCTTAG
GTTATCTCTTTGGTGGTCCTCCTGGAAGTAACTAATTCATCAGTGTGACTGTAAAGAATG
CTTTTCATTCAAATCTACATTGTGTAAAGTWGCCGATTGTGTTATTGCTTTGTGTTTAAA
CCAATGGAGTTGTTTCTCCTGCAAGTTAACTCTTGACTGTGTGAGTGTCTTAATGGAATT
AAGCTGATTTATAGACCCCTTGTTCTGTGCTATTGTGTT
>wcc-26375 gene product Length=999 GO-Terms=0 SNVs=0
AAAAGTTCATCAATCCATAAGTTGTATTTTCCAATCCAACATCAGAACCAAGTTCCATTT
CCTGTATCTGAGCATACTTATAAAGCTTTCATTAAACAACACCTGAGGATCCTTCTGAAT
CAAACACCATTTTGATCATAACCATCTTTCAAAAACACAACCCAATTCATCTCGGTTCCA
GCCAAATAWAACGCCCTCGGCTGCTTAAGTAACATATGATAAGTATGCTTAGTTAAACTA
AACTCCTCTTTAAACTCAACAAGGTGATGAATTGAAGCTCTCTTCTCCAATGTCAAACTC
AAAACTCATGAATCAAACCAACCCTATATTTCTCAGCTTCTAAAGTCCACACATCCAATT
TCGAACCGTCCGAATAAGGCGACACCAACGGAAGCGCATTTAACAAATTCAGCTTCTTTT
CATCATCAAATTCCAAATCCAAATCCTTTCCATGTTTGACAGGAAAATTAAATTTCCTCT
TAGCAGCTTCTTCATTCACCATAAACTCTCTTTCAATCGCACTCACAGCTAAAAGTGGAT
CCCATTTAACCAACTCAAGAACCCGAACACTCTTCCCATCGTCGTTGTTATCAACAACGA
CGCGGAAGTAATTCGGGTATTTAACAACCGATCACGAAAATCATCAGGTATACCAAATAA
ATTTCTACAGTGATGAATTTTAGCTAATGAAATACGGTGAAATCTCGACATCATGAGAAG
CTTACGAACCTTATCAACACGATCGAGTTCCATTGATTCCATAATCGATAGTTCTTCCGC
GATTTAATTCTTCCATTAGATCGGTAAATCCGAGCCACATTTTGCCGTCGGAGTGACGGT
AGGTTTGGAAGAGTAACGGATGACGTTGGATTGATTTTGCAATTTTCCGGCCGCGTGGGA
AACCGAGTTCGCGGTTGGAGTTTACCGGCGTCGTCTAGTTGAAGAACGTGTTCCGGTTGG
TTACAGAGATAGTTTTTTGATCTTGTGACGAATTTCATT
>wcc-22266 2og-feoxygenase family protein Length=999 GO-Terms=9 SNVs=0
AACACCAGTCTTTGAAGCGTTGTGAGCCAGCTCGAGGAGACAAAAGAAAATGCAGGAATC
AATAGAAACATACACAAAATTATCTGCACTCCAGGATGTAGTCGAAAATCAACACCGCAG
TCAGAATGATACACAGCAGGAGCTTGGTGATGTGTGTTATTTCTGGAAAAAATGCTTCAA
TTGCTTCCACAAAGGAAAGTAACAGTGGTTGTGGTGGTGCGTTTGTTCTTTTTATTGATT
GGAAATTTTCAAATGGAGTTGTTGTGTTTTCCATTTCAGACTTAAGGTAAGAACCACATA
ATCCAAGTAATGCCATGTGATACATTGGAGGAATGTTAAGAAAACTGTCACGTATGTAAC
ACATATAAGCTTTCAAATTCTGGTATGAAGGAGGACGAAAACCAATTTCTCTGTTTCCAG
TACAATCCTGTGCAGTATTCTTGGTAGAATCAATTGTTAAACTCTCCGAAATTTCCAGCT
GATTAATGTCAACCAAATGGTTTCGTTCAATATGGACTTTGGGAATGAGTTCTCCACAGT
CAAATGTGCCACTTGCACTGTTAGGTAAATACATTCTCCATATTCTAATTTAGATGGTGG
ACATACTGTGTGTTCTCCAACGACAAATATTTCATTCAATGTTGCACTTGCCTCATCTTC
TAATCCGCGGAGTTTATCGATTTAATCCCTTTTCTGAAGCAGTTTTAAACTTTCTTGCAT
CGTCAACCGAAACACTTGTGTGATAGAGAACAAAGCGTCCGCTAAGTTTCTCTCTAGTTC
CCAGTCTATTCTATTGCTCAGAGACAGCAACCTCTCTATTCTCGCCGGATCGTCATGTGA
ATAGTGTTGAATTCTCCGTGTTCTTGCATCCCGCGACAAGTTTGCTATCTTCATCATTTG
ATTTTGATATTCCTGGTATGCTACCTTCCGATATTGATATCCCTGAATCATTTCTATTTC
CGTCATATTGTTCTTGTGTTGTATTCTCTTTTCAGTAAC
>wcc-14061 endomembrane protein 70 family protein Length=999 GO-Terms=5 SNVs=0
GGTACCCAATTGCTAANCTTGCTTTAGTTTTCTACCTGTTCCTAGCATTTATTGGTACCC
TCTATCCATACAATAGTGGCGGACTCTCAAATTGTCTTGTCCTTCTATTCATTCTTTCAT
CTGTTTTTGCTGGTTATTCAACAGCATCTTTCCATGGCCAATTTGCTGAGAATGGATGGG
AGAGGAGTGTTGGTCTAGCMGGGATTCTTTACATTGGACCRGTGTTTGTTACAGTGTCTA
TCCTCAACATTATTGCAATATCTTACAGAGTTACAGCTGGACTCCCATTGGGCTCCATTA
TKGTGATTCTTAGTTTATACGCATTTGTCGCAATCCCTTTGCTTGCATTCGGTGGAGTAA
TTGGATACCGKTTTAGGTCTGTGTTTCAGCGCCCCTCTGCTACAAAGAGATATCCTAAAG
AGATTCAACATCTTCCTTGGTACAGGAGAACACCATTTCAAATGTTTATTGGAGGTTTTG
TTCCTTTTAGTGCAATTGTCCTGCAATTACATCAGGTGTATGCTAGTATGTGGGGCTACA
AAATATACACACTTCCTGGCATTTTGGTTGCMACACTCATCACAGTCATTGTGATTGTTG
CGCTCGTAAATATTGGCTTGACGTACATTCAACTATCTGTCGAAGACCATGAATGGTGGT
GGAGATCTGTGCTGTGTGGTGGTTCAACATCCATTTTCATGTTCGGGTATGGTATCTACT
TCTATGCAAGATCAAGAATGAGTGGATTCTTACAACTATCTTTCTTTATTGGTTACAATG
CATGCATATGCTATGCTTTCTTCCTGATATTTGGTGCCATCAGTTTCCGAGTTTCGTTGC
TATTTGTTCGCCATATATACCTCAATGTTAAAAGAGAGTGAGTCACCGATATCAAGCACA
AAGCAACATTTGTTACATTACATCGAAGATGAACTCTTCCCTTTGGAAAATGAAGTCTAC
ACTCAACAAGGACATTTGTGCTGTAATTGTATGCTCTAT
>wcc-13771 no annotation Length=999 GO-Terms=0 SNVs=11
ATTATGAAACCAAAAAGAATGAAATATAAAAATAAAGAGAAAGGAATTTGATGATTGGAT
TGATTATTAGTATTGATTAACAAATAATAATCCGCAATTATAATAATAATAATTGTAATC
AAAGATGATATCACTCACAAAACTAAAAGGAGAATTTCCAGATCTTGATTCGAAGATCCA
CCTTACATTCCGAGTCGATTACAGAAGCCACCGACGGCGACTTACCGGCGGGAACAGTTC
CTCTAAATTCCTTCACATGTCACTCTTATTCCAACCTTCTTACTCTTCAACCATTCCATC
TTCATCTTCACCTTCGTATCCATCTGAATCACCACCGGAAAACCTTTCTTTCTCTTCAAA
CCCGATCTCAAACTAGTCAACGATTCCGTATCCAGATCTTGAGAATTCGAAAGCACTGAC
CGGAGACTTGTTTGGTTATTCTTATCAGAATTAAACGCCGGCAACGATCCGTTACCGATT
TGAACTGAATCAGAGAAAGCAGTAACAGTGAAAGGCTCGTAGAAGAAAACCAGGTGATTG
TTAGGGTTTTTAGCGATGAGTGTGAGATTGAAAAGTGTAGTGAGATGTGAAGGTGAATCT
GTTGAAGTTTTGAGATTCATCTTCACAATGCGGAGGTTAGTGATGGAGAATTGTGGTTGA
TGAGGATGGTACAGTACGTAGAGTCCAGCACCGACAATAGCAACAAGAAGTGCGGCGGCG
AGAACGGTGAGAATTGTCCAGAAACAGCAGCAACAGCAGAGACTACGGTTAGATCGACGG
CGACGGTTGTATTGAGATTGAGGACGGTAAACTTGACGATTTGGATTGTAAAGTTGAGAT
TTCACGGGAGCTGGATTTCCGTTACCGTTAGTAGTGGCGGCGCCGTTAATGGCACCGTTA
ACTGCGGCGTTTTCCGTTGGGTTTGGATGATGGTTCGGTCTATTTTGAAAGAGAGAAGAG
ATCCCGCGTACTCTGCGTTGATACCACTGCTTAAGCAGT
>wcd-9542 zinc finger Length=998 GO-Terms=5 SNVs=7
GCAGTGGTATCAACGCAGAGTACGCGGGGTGTAATGGAAAATTAGCTACTGATATTACTG
CTGAAACACTGGGTTTTACRCGATWTGCCCCTGCATATCTTAGCCCTCAAGCAACAGGAA
AAAACCTTCTTATTGGAGCAAATTTTGCTTCAGCTGCATCCGGTTATGATGAAAAGGCTG
CTATTTTGAATCACGCGATTCCATTGTCGCAACAGTTACAATATTACAAGGAATACCAAA
GCAAACTGACCAAGATAGCTGGTAGAAAAAAAACAGCATCAATTATTAAAGGTGCATTGT
ACATATTGAGTGGTGGAAGTAGTGACTTTATTCAAAACTATTATACCAATCCTTTAATCA
ACAAATTTGTTACTCCTGATCAATATTCTTCATACCTTGTGGATTCATTCTCAAGCTTTG
TTAAGGATTTGTATAAATTGGGAGCTAGAAAAATTGGAGTGACTTCACTTCCACCATTGG
GTTGTCTACCTGCTACAAGAACATTATTTGGATTTCATGAGAAAGGATGTGTGACAAGAA
TCAACAATGATGCACAAGGATTTAACAAGAAAATGAACTCGACCGCAGCGAGACTCCAAA
AGCAACTTCCTGGTCTTAAGATTGTTGTCTTTAATATTTACAAACCTCTCTATGACCTTG
TTCAATCCCCTTCAAATTTTGGTTTCACGGAGGCAAGGAGAGGCTGCTGCGGAACTGGGA
TTGTAGAGACGACATCCTTATTGTGTAATCCAAAATCACTAGGAACGTGTTCTAATGCAA
CTCAGTATGTGTTTTGGGACAGTGTTCATCCATCGGAAGCTGCTAACCGAGTTCTAGCCG
ATGCATTGATCGTACAAGGCATAAGCCTTATCGGTTAAGGATTCATCGTGGTAAATGTGA
TGCAAAAGTTTGTTATTTCTTTAGTGTTGGGAAACCTGCATCCTATTAAATAAAATTTTA
GAAATTTCATTGTAACATATTCAAGTATGCTGCTTATT
>wcd-9410 no annotation Length=998 GO-Terms=1 SNVs=9
AAGCTTAGCAATACAAACAATTTCATTCTTTTTTGAGATAGTTCTATACAAAATAGTCCT
AATCCTTAAACTTCTATACTAGAGAAAACAAAACACATACTATAATAAGCTAAACAAAAT
TTAACTAAGGTACAACAACATAACAAAAGTTGATGGAATATAACGGAATAGAACGGAGCA
GAATAGAATAAAATAATGTTCCATTGTTTTGATTTGAAAAAAAATAATGGAATGGGACGG
AGCGAGATGGAATAGAATGAAATAAATTTATCTCAAACCACCACATACCTTCAATTTTGT
TCTTCTCTTTCTTAAAATATCCAAATAATAGAATGTAATATTTATTTCATTCCGTTCCAT
CTCATTCCACTTCATTTTATTCCGCTCCGCTCCATTATATTATATTTCATCAATCCAAAC
GGAACCTAAGGTAACTAAAACATAGACAACTATATTTTTTTTTCTCCTCACTACAATCAA
TTAGCACTTTCAACATGTCGTATAAAAACACTTTCTAAATCTGGTGCTTTAAAAAAACTC
TCTTACAATACCATTATTATGATAATTCCACTTCAAAGAAGATTTTTGTTTTCTAGGAGC
AGGTGGACATGTGAATGATGTTGGAATCTTTGATTCTTCACTTGTTGGTGTTGAACATTC
CTCTGTTTCTTCTTCTTCTTTTGGTTGTTCTTTCTCAATAGGAATTGTGAAAATTGGCTT
CAATGGAGCACGTAAAGAAATTCCAGCTATAACCCATTTTCTATTATTTTCTGAATCAAT
TCCTCCTTCTACTTGTGACTTCTCAGAAGAACACCCCATATTGAACCCAAGAAAATAAAT
ATTTAAGACTAAGGTTTATAAATTAATATATACTACTACTATGTGTTGTATAAATATAAA
TTATGTGTGAATATAAAGTAAGGAATATGAAGAAATGAAATTTTGGAGAAGGAAAGGAGA
AGAAGAGGAAAGAAGAGAGTTTTAGAGACCCGCGTACT
>wcd-9248 early nodulin 55-2 Length=998 GO-Terms=2 SNVs=10
GCATCAATCTAGCTTCAACATTTCCATCATTTTGTTGCTATAGTCATTTTCTCATTGATC
CTTTCCAATATGGATACCATAGTTCAACATTATGCATTGGCCTTGTTTTGTCTCTTGGTG
TTGATGCAAAAGGGTGATGCCTATGAATTTATAGTTGGAGGCCAAAACGGTTGGAGTGTT
CCAAGTGACCCTAATGCCAACCCTTACAATCAATGGGCAGAAAAGAGCAGATTTCAAGTA
GGAGACACCCTTGTGTTCAATTACCAATCTGGCCAAGATTCAATAATTCAAGTAAACAGC
CAACAAGACTATGAAARTTGCAACACTGATGCTGCATCTTCTGCAAAAGCCTCTGAYGGC
CACACAGTAATCAAACTCAATAAATCAGGACCTCACTACTTCATAAGTGGAAACAAAAAC
AACTGTCTCAAGAATGAGAAGTTATTGGTGATTGTACTTGCTGACAGAACCAACAACTCA
AACACAAACCAAACAACTCCTCCTCCTTCTCCTTCACCTTCTGTTTCTGTTTCTCCTTCT
CCTTCTCCATTATCCTCACATTCATCAGATGCATTAGCTCCTATACTACCACCTGTTCAG
CAAGTAGGTTTAACTCCACCACCTATTCAGCAAGTAGGTTCATCTCCACCACTAGGGACT
GATGTGACAAATCCAATTACTCCAACTCCAGCTCCTGTCACTCAACCTCCTCCTCCTCCT
CCTCCTAATACTGCTTCTTCAATCTTGGTTAGCTTTGGTTGTTCTGTCGGAGCACTCATG
GTTTCAGTTCTGGTTTTTTTCAAGTGAAAAGTATGAGTGATTATGATTTCTGTAACTTAT
TTATTTTTTCTTCTCATGGCATCGTTTGTATATTTGTTTGTGAGGAGTAAGTGAGAAATA
AGGTGGTAATATATATAGTTATGYACCCTTTTGTGTGCTTCTTACATGATGGAATGTAAG
AAATATTYAATAAGTTGAACTTGAAATAATAAACCTAT
>wcd-7997 sentrin sumo-specific Length=998 GO-Terms=5 SNVs=21
GTCACAATCAAATAGGCTGTATCCCAATTTCCTTTGCGTCGTCCATCTTCGGACAGATTT
GAAATCATATCCATCCCTGCCACTTATTAACTTTTTGTAGAAAAAGGTGTTGAAAAAATG
ACATTTCAGAAACTTCTTTGGTTCTCTTCGCTCCCTCTCTTTCAGCAACTCAAGATACAA
ATTTATCACCTCATCATTTAACCATGCACCCGGGAGAAGACACCGAATCTTTTCTCCCGC
TATCTCAATATTAGAACTCTCATGAGCAACCAATATCTTCTTCCGGTTGGAAGAAAACGC
GCGAGAAACCTCATGTTCTTCATCATCTGTTAGAGGGACAAAAGGCTCATACGGAACTTC
CTCAACAATTTCCTTCTTAGGACGCAACAATTGAAAAGTATCTCTCCTCTTCTCATTGAG
TTCAATTTCAAAATTCAAACTCTGAATTGTATCAGTTCTTCTCTGAACACCTTCAAGCAA
CTTCTTATACACATGAACACTTGAAAAATCATGTTCCTCCAAATTCACAATAGCTTTAGT
CAAAGCAGAATCCGGCGACGACATTGACGGCCGTTGAACATCATTTTCAACAATCATATC
CTCCAATTCATCAACTTTAGCATCCGAATCACGAACATCAAAAACCTCGACAACACCGGA
ATCATCCGAACGACGACCACTACTCTCCCCTCCATCCAAATCAATCACCACAGTCTCTTT
CTTAGACACCAATCTACATTTCCCCAATGCAGAAAGCTTCGCTTTTTCGTAATTCCTCAC
CAGAAAATTCCCCATGATATCGATACTGTTGTTGTTGTTGGTGCAAGAAACGAAGCTGGA
TAATTTTCTAGCAAGGTTGAATTTTTTAGGTCTGCAAGGCGCGTGAACTTCACGAACGAA
CGGTGGTTTAACGTCGGGGTAACGGGAGATTCTAGAAACGACGCCGTGTGAAATAGAAAC
GGGTCGGGTAAAATCGGATGAAAATTTGGGTCTTTTTC
>wcd-7498 protein phosphatase Length=998 GO-Terms=1 SNVs=13
TCAATCTACTAATGTAGACTACCTAATATTACACAACTTAAAATAAAAGAAATACAAATA
CAAACAATCAACAAATAACGACCTAACCTAGTAAACAAATTMMAATGTTGACACTACCTT
TTGTATTTTTCTTTAACAAATTCCCTAAATGAATTTAGTCAAAACTAACTCCAACCAAGT
ATATAGTATATGATGTGTATAGATATATGTATATATACCCTTATTTAAGTTCTATAAATT
TCATTCAGCAAGAAACCTGTGATTTAAAATATATATCAACACCTAAATCTAACCACAACA
CAAGATATATCATCTTTACTCTCTCTTTTTAATGCTTCAGCTGTTAATTGTTTAGCTGCT
TTCAGTGGATCTCTCACCTTTCTAGCAATATCAACTGCYTCTTGATTAGCCATTACCTTC
CAAAGTCCATCACTTGCAAGGATTAGAAGATCAATATCAACATCTACATCAGTATTCTGT
ACATCAGGGTCTGATCGCAAATGAGATTTGAGACTCTTGTCTCCAAATGCACGAGCAACG
GCTAGTTGTCCATTTACTCTAGGGACATCACCTGGCAAGTTGGAGACAAAACCACCTTTG
TTCTCAATGATGCCTCGCTCTGTATTGGGCTCATGATCTGTAGTCAATTGCACTGCTTGA
CCTTTTCTTGAAAGAACTGCTCGTGAATCTCCAACATTAGCTGTCCACAAAATTTGACCG
TTGATTAATATTGCAGTTACAGCTGTTGATCCGCCGCGCCCTAAATCAGAACTATGCGAA
AGAATTGTCTGATCTGTGCTCAGATATGCTTTTTGATATAGATGCACCAGGGTCATTCCA
AAATTCATCCTCTTTTTAAAATGTTGGAAAATARATGTTTCTGTAGATACGAAGGCACGC
GATCCCCCAAGTGGCCATCGTAAATAGCAAACAAACCCAATTCTTTTCCCTGTGTCTGCA
CAAACTTGGCAACATGGTAATCCTCCATTCGGATGATT
>wcd-7034 ribosomal protein Length=998 GO-Terms=5 SNVs=1
CTGTGATGCTAATGCAGAAATGCCATTAAAACAGGAAAATTCTAAACTGAAGAAATCTTA
AAGGCCTTTGTTGGAGGCATGACATGTTCCTGTTCTTGTTCAAAATGCCTCAAACTTCAA
TCCAACTWAAGCAGTGGTATCAACGCAGAGTACGCGGGGCCATCGTTCACATCTTCAATT
AGCCGCAGCGACACACACCCTTGGCGGCAGTCATCACCGTTCACCGGTAACCTTCATCGG
ACAGGCTATAATGTCTTTGGTGGCGAACGAAGAATTTCAGCACATTCTGCGTGTGTTGAA
CACTAACGTTGATGGAAAGCAGAAGATCATGTTCGCAATGACCTCAATCAAGGGTATTGG
AAGAAGATTTGCTAACATCTGCTGTAAAAAGGCTGATATTGACATGAACAAGAGGGCTGG
TGAATTGAGTGCTGCGGAATTGGATAATTTGATGACCGTGGTTGCAAACCCTCGTCAATT
CAAAGTTCCTGATTGGTTTTTGAATAGGAAGAAGGATTACAAGGATGGAAAGTTTTCACA
AGTTGTGTCTAATGCTCTTGACATGAAGTTGAGGGATGATTTGGAGAGACTCAAGAAAAT
CAGAAACCACCGTGGTTTGAGGCACTACTGGGGCCTTCGTGTTCGTGGTCAGCATACCAA
GACTACTGGCCGCAGGGGAAAGACTGTTGGTGTCTCAAAGAAGCGTTAAGCTGTTATGTT
TTGGCTTGGAGATTAGATGATTTTGATTTGAAGCACATTAGACATGTTTCCTATACCGAC
TTTGTATGGTTTAAATGATCATGACAATTTCAGTTTTGTTTGGTTGGTGTTAAAAAAGTT
TCTGATTAGTTGAATGATGTTGGTATTTATTTATTATTCACGTTGGTTTTTAACTATGAA
GATGACTACTACTCAAATAAACTTAAGTAAATTACTTTCCTTCCWWGAAGATAATAGTAA
CTAATAATAATAATAATAAGTTGTAAAAATGTAGTACA
>wcd-605 auxin-induced protein Length=998 GO-Terms=4 SNVs=6
CTTTTTTTTTTACCTTGCAACAGAAACACATAATTTGGAGTCATTATCGTTTGTTTCTGT
TCATAGTTAATACTTAAACATCTCAAAGCTTAGTTTGTTTGAAATATTATACAACAAACC
ATAATGTTACAATACACAGATTATCTATATATTTTCAACACCCTTCTGATGAGTCCATAT
TGCTGCAGCTTACCTAACCTAGCTTCCTTCAGTTGCTAAGTCAACTGTGCAGCAAGTTAT
GGACTGAATAATAACTAGCCTAGCTAGCTCCTGTTCTTGCATTTTTCCATAGCTCTTGGC
GCGAGTCCAACAGCTTCCTTTCCTTTCATGATACGTAAACGCTTGCATGATTCAATAAAC
ATCTCCCATGGTACATCACCGACAAGCATCCAGTCACCATCCTTGTCTTCATAAGTTGGG
ACATAGTCGGAGCTGTTCAATAGATCCATCAGCTTATTACTCTCCTTCATGAAATCCTTA
ATGCCTTGGGATTCACAATTTCCGTTGGTAACAGAGTTGAACATTTTGGCTAAGGCATCT
GAGAGTTCTGGGTAAGTCTTGTACATCTTGAGATCTACTTTGCGGAGGTAAGGTGCACCA
TCCATGCTAACTTTGACAAAGCTTATTGGATTAGTGTTTGTCTTCTCACTTTCTTCTAAT
CCCTTGTTGCTCTTTTGGGCTGCAAACATGTTCTTTCGGAACGACCGGACCGGTGGCCAA
CCCACCACTTGCGCCTTAGCAGGTGGCTTGGCGCCGGAATCAGAGAGCAAAAGAGTCTTC
TCCTTAGTCTTTTCAAGTGAATCTGCTGCTCCTTCTTTGGAAGAGAGATTAAGCTTCAAA
TCAACAGTAGTTGCTTCATCACTTTCACTCTCAGTTTCAGAGAAACATCTCTTCCTTACT
ACTTCTGTTGTTTTGCCAGCTCCAATATTTCCAGGCAATCCAAGCCTCAGTTCAGTTTCA
TCAAACACCCCCGCGTACTCTGCGTTGATACCACTGCT
>wcd-5219 no annotation Length=998 GO-Terms=1 SNVs=4
TTAACTTCTCCAAGCAAACGAAAAGCCTCAGCATCATTTGGTTTTTTCCTTTTGTCAAAT
CATCAAGTAGAGAAGCAGCTCTTGCATATTCCCCAAGCTCTGCCAAAGTTAACTGCAGCT
CCCTGAAAAGACCTTTCAAATGTATCTAGAGACACAGAAAATTAGCAGAACATAACTAGC
ATCCACTACTTACTTCGAGAGCAGTTGGATCTCTTGGGGAGTTACTTAATGTTGCTTCAA
ATTCCTTAAGCCTATTCTGAAGAGCAGCTTTATCCTTGTCTGACAATTTATCATTGACCA
CAGCAGTGTCTTGGTTGGGACTTCCTGATGGAAGAAAATCTCCTAAAGCAAAAACGAGAC
CAAAGAGTGCAACAGCTACACCTATTCCAAGCTTGGTACCAAAGCCAATAGTGTTGTTGT
TGTTGTCTGAAGAAATAGGTGCATCATAGTCAATTGGTCCAAATTGTTTTATCTGTTGTG
CCTTCTTTTGGTCTAGTGCTGACCTTCTAACAGCCTTGAGGCGTTCCTCAAAGTCAATGT
CGAGTTGTGAAGTTAAACGCGGAGGAGGAGGCTGAGATGTTGATTTCCTACTACTACTGC
TTCTCCTGTTGATGAGGGCGATGAAATGAGTTAGATAGACTTAATTACGAGATGTTGATT
TCCTACTACTACTGCTTCTCCTTTGWWTTTGCTGCTGCTGCGGCGACAGAGAAGAACCCT
TGTTGACAGCTTTGTTGTTGGTCGTCTTATTATTATCTCCTCCGAAGCCATCGTCGGAGG
AGGAGCAATTTACNCGAAACGGAACCAAACGGAAGCTGCTTGTAGTAGTCCACATCACTC
GACTCGAGATATCAATTCAATCACCACCACCAGCTTCAATTCCCTCGCATCGCAACGATA
AGGTTTCCCTCCCTCCCCGCGTACTCTGCGTTGATACCACTGCTTAGCGAGGTGGACTTG
ACTACTTGGGCAACCCAAGTTTGGTCCATGCTCAAAGT
>wcd-4900 gun24_arathame: full=endoglucanase 24ame: full=endo--beta glucanase 24 flags: precursor Length=998 GO-Terms=3 SNVs=1
TCAAGATGAGAGACATTAACCTTTCCTATATATATATATATCTACAAAAGAACATACWTA
GATCTGTATATATATAATAATCACATACTAGTGASCAATTAAGGATTAATGGGATTAATT
AGCAGCAGCAAAATATGCTAAAACCCCAACAAATGGTGCATTAATGTATGTGGTTGGCTC
AGACTTTCTAAAATCAGCCCTGTCATCCACAAAAACATCATCTTCTCCAGGTCCTCCCAC
GATGGCTCCTACAAGAACATTTGGGTTAGGATTTGTTGAGTTGAAGTAAGTTGAACCTTC
TTTACAAGCAATCTTTTGAGGATGGTCATTAATAGAAGGTAAAGATGAACCACGGTGATG
AATACGCTGTGGATAGTTATTACCATAACCAACCATGTAAGATAAACCCAATGGATTATC
ACCTAAAATGTAATCAACTTGTTTCTTAGCACGCTCCCAAAGTGTCTGTGCACTAACATA
AACATTTCCACAGTTTATGGTCTGTGACGTGCGAGATAAGTAATTTGCATAGACCAATTC
AAGAAAAGCAATTGAAGTTGCATGTTGTAAGTTGCTTCCACCAGGTCTGTATATCAGTCC
ACCAGGAGTGTACTCTATGTGTGAACTTGATGTTTCAGGTAAGAGTGTGCATAGGAAGCT
CTCTGCTGAGGTCTTGTATGATTCAAGAGATTCTATATTTCCTTCTAGCACTTCCTTGGA
GACAAGAACGTTAAGGCCAGCATGTTTGTTGTCCCAACCGAACTCATTTATGTTATCCTC
TGCACCAAGTGTTTTACCATTGCTTTGAATGTAGTTGAGGAAATTGTCACCCTGCGTCGC
TCTCCTTAACCATGCGGCTCCCCATAACAATTCGTCCTGGTATCCATCAAAATCACAATA
AAAAGGGCAGACACCATCCTTAATATTGGCATTGTCACTGTATGCACCTCTGTAAYTATC
TGCATATTGAAAGGCATTAACAGCATTTCGGAGTAATG
>wcd-4572 prib5 protein Length=998 GO-Terms=0 SNVs=11
ATGGATAGCCACCGCACCTCGACCGTGGGACCCACTCTCGTTAAGGAGGGTCGGGTTCGG
GCTTCTCTACGGGTCGCAAGTTTCGTAACCTTTTCGGATATCCACTTCATCGTGTTTCGT
CTCACCTTTCCTCCGCTGCATTCAGACGGCAGCAGAAGCCCTCATCGCCCTCTCCGCCGT
TCATGATAACCCCGACGCACTCACCGGTGATTCTGTTACCATCGATCCTTCCAAACTCAA
GGTCTCKGKKGAATATGGGTTATGTGAAATGATGAGTACAATGGCAATTAAGCTTGAGGT
GGCTCCTAAAGATGGAAATTGGGGTTTCCACATTTCAGAGCGTGAGGCCATGCTTCCAAA
AGGTACCGTGGATAACACTGTAGAAAGGGTCTATAAAGAGTTGCCTGTGTGGGAGGAAGA
GCTTTCGCGCACGAGGGCTAGATATGAGCAAATAGTTAAAGACCTTGCTGATAAATATCC
TACTGAAAATTTGCTCCTTGTCACACATGGGGAAGGAGTTGGGGTGGCTCTATCTTCATT
CAGAAAGGGTGCTGTAGTATGTGAAGTTGACTACTGTGGTTATGTGGAACTCAGACGCCC
GATTTTTAAGAAAAATCAGTCATTTACCGCAGGAGAATTTGAAGTGCTTACTAATGCTGG
TCAAACTGGCGTAAAGTATTCCGATCTAAAAGAACTTTGAGCAACGACATCAGTTAAATT
TCCTATTGGCCTCACTTATCACTCTGCTTATGTTTACATTGGAGTCCTCCAATGTCCAAT
TGACTTTTTCATTGTTCACACTTGATTGAATAGGAGAATTTTATCTGCATATTATGCTTC
ACTCTTATGATATTTGTCTTGATTGAATAGAAAACAGAAGGAAAAAAAATTAATATTTGG
TGGAGTTTATTTTCTATTTTATTGTGAAGATACTACTTTGTTGTACATTAATAATGAATA
ATACTGTGGATATGAACCAACTGAGACTGCCAAGGCAA
>wcd-3698 at3g10060 t22k18_11 Length=998 GO-Terms=5 SNVs=2
AAACTAAAAAGAAAAGAAAAATATAAAAAGCTCATAATAAACTATAAACCAAGATATTGA
ACAAACCAAGATCATGGAACTTTCTCTTCTCAGCCATCAGCTCAATCCTTTGCTCCTTCA
TTGCCCTCTCACAACCAATTTCTTGACAAGAACTCAAAAAAGAATTTACAACAAAACTTC
AAATAAGTTATTACAATGCAGCTGTTCACAATCTTCCTCCAATAATACTGTTGTAGAACC
AATCACTTTGTCTTTACAGATTGAAGGAAGGAGAGCATTACTCACTTGTCTCCTCACAAC
ATTTGTTGGAGTTTATGCATGTGATGGGGCTGAAGCTGTTAGCACTAGTAGAAGAGCTTT
ACGAGGAGCCAAAATTCCTGAAAGTGATTACAAAACCTTGCCTAATGGTCTGAAGTACTA
TGATTTGAAGGTTGGGGATGGAGCTGAAGCTGTGAAAGGATCGCGTGTCGCAATTCACTA
TGTTGCAAAATGGAGGGGTATCACCTTTATGACTAGTAGACAAGGAATGGGTGTTGGAGG
AGGAACGCCCTATGGATTTGATGTAGGCGAATCTAAGAGAGGAAATGTCCTAAAAGGTTT
GGATGTAGGAGTAGAGGGCATGCGAGTTGGAGGCCAGCGACTGTTAATTGTTCCTCCTGA
ACTTGCCTATGGAAGCAGAGGAGTCCAAGAAATCCCTCCAAATGCAACAATAGAGATGGA
TATTGAACTGCTTGCCATCAAACAAAGCCCATTTGGAACTGCCGTAAAGATTGTTGAAGG
CTAATGCACTGGTTTAATACTCAAGAGTGCTATGTTAGTCAAACTATCAGAAGATAATCT
CTGCGGACGGCCCTACGAGACGGGGCTTAGTTTATTCAGACAGGGCATAAAAAAATAATG
CAAAGATTGAAACATTGCTACACAAATTGATTAATTTGTAATTTCAATTTCAATATTTCA
ATACAGGACTTATCTTGCCAGGAATCCAAAACTCATGA
>wcd-36533 60s ribosomal protein l13a Length=998 GO-Terms=3 SNVs=0
CCAAGCTTCGTACTTTCCTCATCAACAGTCNGTTTTCTCCTACGAGCTAAGATATCCAGC
ACGAGCTCAAGTCTAAAAGAAGGATGACTAAGATCCTCATTCTTAAAATATATAATGGCG
CGTACCTCTACGGGTAAGCTCCGCCAAGGTGCCGGGACCCTTCGAAAAAATCTTGGCGCG
ATAAGTGTTCCGGCTGTAGCGAGGACGCATTTGCGACTGTGAGAAAGATTCACTTGTTGA
GTAATGAAGCAATAATCAAGGGAACCCTAAGAATGGAAAGGGATAAGTTGTTCACAGCGR
AATAGGGAGAAAGCAATGCGATACTAGTTCACGGAAAATCCCCCGCGTACTCTGCGTTGA
TACCACTGCTTAAAAGCGAAAATGGTGTCCGGATCGGGAGTATGCGCAAAGAGAGTCGTT
ATCGACGCTCGTCACCACATGCTCGGCCGCCTTGCTTCGATTGTAGCGAAGGAGCTTCTC
AATGGTCAGAAGGTCGTTCTTGTTAGGTGCGAAGAAATTTGTATATCCGGTGGACTCGTC
AGACAGAAGATGAAATACATGCGTTTCCTTCGTAAGCGTATGAACACTAAACCTTCTCAT
GGTCCCATTCACTTTCGTGCTCCTTCCAAGATCTTTTGGCGTCACTGTTCGTGGAATGAT
TCCACACAAGACAAAGCGTGGAGAGGCTGCACTTGCTAGATTGAAGGTTTATGGGGGTAT
TCCCCCTCCATATGACAAGATCAAGAGAATGGTTGTTCCTGATGCACTCAAGGTGTTGAG
GCTTCAAAAGGGACACAAATACTGCTTGCTTGGGCAATTGTCATCAGAGGTTGGATGGAA
CTACTATGACACTATCAAGGAGCTGGAGAAGAAGAGGAAGGAACGTGCACATTTGGCTTA
CGAGAAGAAGAAGCTGCTCACCAAAATTGAGAGCTAAAGCTGAAAAGATTGTAGACGAGA
AACTTGCTCCCAACTTGAAATCCTTGCCCCGTTAAGTA
>wcd-32806 rtnlk_arathame: full=reticulon-like protein b11 short=11 Length=998 GO-Terms=1 SNVs=1
GTTCTGCAACCACATTGTGGTATCTTGTTTTGAACGAGCCGGTTACAATTTCTTGTCGTT
TGTGGCAAATGTGATATTGCTTCTCGTCATGATTCTGTTTCTATGGGCTAAAGCTGCTAA
TCTTCTTAATAGACCTCTTCCTCCTCTGCCTGATCTGGAGATCTCGGAGGAAACTATTGC
AAAGCTTGCTGATGTGCTGCAAATTTGGATAAACCGGGCTTTGTCTGTTGCACATGATAT
AGCAATCGAGAGGAATTTGTTTCTTTGTCTACAGGTTGTTGGTGTATTGTTGACAATCTC
TTATATTGGTAGTCTGTTTAACTTCTTGACTTTGATCTACATTTGTGTTCTTCTTAGCTT
GTCTCTTCCTGTGTTGTATGACAAGTACCAGGATCAAATTGATGAGAAGATTCATGTGAT
ACATGGGGTTATTCACCCACATTATACAAAAGATTTGCAACATTGTCTTGAGCATTATTC
CAAAACGTACAAACAAAGAAAAGAAGGTGCAATAGAGTGCAGATGGTTAGCTGAAGTCTA
TTTAGGAGCGTACTGATGGATGCTTAACATATGGAGCACTTGAGGTTTTCCTTTTGTTGG
GAAGTTGTAGCTGTTTTAATTCATGATTAGTGGTATGCTAATTCTTCAGAAGACAGATTG
AAAAAGAGCTTTGATGTAGATGACTATTCTCTTGGATTTTCAGTGTACCCCCATTGGAAG
ATGCTTTATGTGAATTTTGATAAATAGGTATGTACCCTTGTTAAGCTTCACTTTCGATTA
GATTACCAGACTAGGGGAAAAGAGAAAGGATGTAAGAACTTGCACATCGATTCTTTTTTT
TAGGATGGAAACATGGCACGGTTTTGGTTACAAATAGATTTTAGTTCAGTTGGTTTTATG
TATGTATTCTGAAATGTTTAATCACTAATTACCACTGTGTGTACTGCAATACTTCTATTT
TTCAAAATTAGGAAATTGCAGTCACTAGAAACATAAAA
>wcd-3017 cb23_peaame: full=chlorophyll a-b binding proteinchloroplasticame: full=lhcii type iii cab-3 flags: precursor Length=998 GO-Terms=8 SNVs=2
GTACTCTGCGTTGATACCACTGAAGCAGTGGTATCAACGCAGAGTACGCGGGGTTCCACG
TTTGCATGCACATGAGCTTGGAAGTAGTGGCTTAGACTTCTTCATATCTTCCACCCTTTG
GCTTATTAGTTACTGCAATATCTATCATTCATTCTTAACCAATTCTTGAAGAACAAAAGA
AAACTCTATTGTTGTAGTAGTAGAGGTAACAAAGAAGGAAAAAACATGGCTACACAAGCT
CTAGTGTCGTCATCATCTCTTACCTTTGCAGCTGAAGCTGTGAGACAGAGTTTTGGAGCA
AGATCACTCCCTTCTTCAATTGGCTCTTCTAGAAAAGGTTCCTTTGTTGTCAAGGCAACT
GCTACTCCTCCAGTCAAGCAAGGTGGAGCAAATAGGCCTTTGTGGTTTGCATCAAAGCAA
AGTCTTTCTTACTTGGATGGCAGCCTTCCAGGTGACTATGGATTTGATCCTCTAGGACTT
TCAGATCCAGAAGGAACAGGAGGTTTCATTGAGCCAAGATGGCTAGCATACGGCGAGATA
ATCAACGGTCGTTACGCAATGTTGGGAGCAGTAGGAGCAATAGCGCCTGAAATCCTCGGC
AAAGCCGGTTTAATTCCACAGGAAACCGCTCTGGCTTGGTTCCAAACCGGCGTGATTCCA
CCAGCAGGAACATACAACTACTGGGCAGACAATTACACACTGTTTGTATTGGAATTAGCA
CTTATGGGATTTGCAGAACATAGAAGATTCCAAGATTGGTATAACCCTGGTTCAATGGGA
AAACAATACTTCTTAGGACTTGAAAAAGGTCTTGGTGGTTCTGGTGAACCAGCTTACCCA
GGTGGACCTTTGTTAACCNTGGTTTGGTAAAGATGAGAAATCATTGAAAGNTTTAAAGCT
GAAAGAGTTAAGAATGGAAGATTAGCTATGTTGGCAATATTGGGTACTTGTTCAAGGTCT
TGTTACAGGTNTTGGACCATATCAAAACCTTTTGATCA
>wcd-2941 no annotation Length=998 GO-Terms=3 SNVs=5
GTRRWACTCWRCGYWGAGTACACTGCGTTAAGCAGTGGTATCAACGCAGAGTACGCGGGG
GAGGAATCAAAGCCCTGAATCAACTCTGAATATTGGCTATGGCTTCCTCCACCAAATCAC
TTCTTCTTTTTCTTTTCATTCAATTTTGCTTCTCACTTTTCACCTCATCATTCGCTCAAT
CGCCTACCCCTGGGTCTTCTGATGGTTACACTATTTATGGTCGAGTCAAGATCCCTAGTT
ATGGAACAAAGGAATTCAGCCTTCCAGCGAAAGTTTCAAATGTCAAAGTGATACTTAATG
GTGGTCAAAGAGTTTCTTTTCTGAGGCCTGATGGATATTTCTCATTCCACAATGTGCCTG
CAGGGACTCATTTAATTGAAGTGGCTGCAATAGGCTATTTCTTTTCTCCCGTACGAGTTG
ATGTTAGTGCCAGAAACCCTGGCAAAATTCAGGCAGCTTTGACCGAAAATAGGAGGGGGC
TCAGTGAGTTTGTCTTAGAGCCATTAAAGGAGGAACAATATTATGAGATTAGGGAGCCAT
TCTCTATTATGTCCATTGTTAAGAGTCCAATGGGTCTGATGATGGGATTTATGCTGATTG
TTGTCTTCCTTATGCCCAAATTGATGGAGAACATGGATCCAGAAGAAATGAAACGCGCTC
AAGAAGAAATGAGAAATCAAGGTGTTCCATCTTTAGCCAGCTTGTTACCCGGTGCTGCAA
GAAACTAGTAGTTGAACAAGTAATGATGAGAACCGGCGAGCACATTGGTTTTCCCGAGCA
GGAGCTGAAGACACATTACGTACCAACATTAGAGAATTTTGTTATAACGAATTGGTGCTT
AGAGAAATCTTTGATTACCTATGTTATGGAATTGTTGAATTTGAAATTTTTATAGGGATA
TGTTAGCATGTTTAATGTAAACAGACACGAATAGGACTTCCATGTAAACCGTCCTCCACT
TTCTTCAATGTTGATAACCATAGACTGCCAATATAGGT
>wcd-2036 small gtp-binding protein Length=998 GO-Terms=3 SNVs=5
AAAGTACTCTGCGTTGATACCACTGCTTAAGCAGTGGTATCAACGCAGAGTACGCGGGGG
CCTTTGMAYTCCTTCTTCCTCTTCTCCTCTCACTACGATTCTATTTCCACGTGGAGCACC
GGATCCGATCACTCTTCCTCCACAACTCATCTTTTTCCGGCGACTTCACTTTCTCCGTCA
TGAATCCCGAATATGATTATCTGTTCAAGCTCCTTCTTATTGGAGACTCTGGTGTTGGTA
AATCATGCCTTCTTCTAAGATTTGCTGATGATTCATACATTGATAGCTACATAAGCACCA
TTGGAGTTGATTTTAAAATACGGACTGTTGAGCAGGATGGGAAGACAATTAAACTACAGA
TTTGGGATACTGCCGGACAAGAACGATTTAGGACAATAACCAGTAGCTACTATCGCGGGG
CCCATGGAATCATTATTGTTTATGATGTGACAGATGAAGAGAGCTTCAATAATGTGAAGC
AGTGGCTCAGTGAAATCGACCGCTATGCTAGTGATAATGTTAACAAGCTTTTGGTTGGAA
ACAAGAGTGATCTGACTGCAAAGAGAGTTGTCTCATATGATACAGCTAAAGAATTTGCAG
ATAATATCGGCATACCTTTTATGGAAACAAGTGCAAAAGATGCTACAAATGTGGAAGGGG
CATTCATGGCCATGGCTGCTGCCATCAAGGATAGAATGGCGAGCCAGCCATCCGCAAACA
ATGCAAGGCCTCCAACAGTGCAGATTAGAGGACAACCAGTTGGGCAAAAAAGTGGGTGCT
GCTCTTCCTAACCAGATGGTATTTCACTTGGTCTGCAGCTTGCTGCCCTTTTCATGTAAG
AGATTTGTTATGTCACTAAATAGCAGACCAATGTCACATAATCCGTCGTGTGGTTTCAGA
TTTGGCTTAGATCCCATTCTTTACATACACTTGAATGGTTTACTTGTGTTAAGTATAGAA
CTTGTGCTAATGATAAATCTATGTCTCTGCVCTAAACG
>wcd-18762 proton-dependent oligopeptide transport family protein Length=998 GO-Terms=2 SNVs=0
TGAAAAATACCATGTCATAAATACAGATTAAAAGTTGCAAGAGAATCGGAGACTCGTGTA
AGAAGGGCTTCTCTTTCTGCGAACTGACAAACATTTCTTCCAATGGAAAATATAATCAAG
ATTATTTTCACCACTTGCTCCTTCTCTCTCTTATTAGCATTGCCTTTGAATTATGTCCCT
TGCAAATTAAACTACGAAGCTACCTGGTTCATCATTCTCTTTGGGCTTCTCCCCCAGCTG
TATACTCTTGTACCACTTTGCACATGCAATATAAGCGATCAAGTCCATCGATGTCAAGGC
TGCTAAGAGGAAGTAAAATCTATCTAGGTGACCTTTATTGAGGTTTCCTGGGATCCAACC
CGGCATGTGATCCTCGGTAGAGATCTTCATAACTATACTGACAAGTAAGCTACTTACATA
GTTGCCAAGGGAAATTGAAGTCATGCAAAGCGCACTTCCAAAACTCTTTAAGCCATCTGG
TGTCTGAGCGTTGAAGAACTCTAACTGCCCTACATACATAAACACCTCAGAAGCACCTAT
AAATGCATACTGAGGGATTTGCCAGAAGATGCTCAAAGTACTCGACTCTTTGCAGTGGCG
GCAGTCTTGGTTTGCATGCTTAAGTCTATAGCTTTCAACTATTCCAGCTGAAACCATTGC
TATTACAGCTATAACAAGTCCAACTCCCATTCTCTGAAGCTCSGTAAGTCCYTTAGAATC
TGACTTTTTGAGTTTTCCCACAAATGGATCAAGAATTCGACGGTAAAAGAAAATGAAGAC
AGCTACACTGATGATATCAAAGCTAGACATGCTAGCTGGTGGTACTTTGAAATTGGAAAC
RGTGGTTTTCATGGCAGCACCTTGCTCSACAAAAAGAGAAGCCATTTGTGTAAAAACCAC
CGAGTATATTATGGTGCAGAGCCAAATGGGACCCGCGTACTCTGCGTTGATACCACTGCT
TGGCATTTTTCTAAAACATGCCCAAGAAATTACAAGAA
>wcd-15197 myosin heavy Length=998 GO-Terms=1 SNVs=9
TCCTCAAGGACTTTAAGTCCGTAATTGGTATTTTTCTTTTCTAATTGTGCTTCAGATTTT
GTCAGTGCGCTCAACTATAACAAGCTTATCACGAAGTTGTTGCATTTCCCCTGCAAGAAT
CGTCGCTCTTCAAGCCACTGTTTGACAGGCATAACTTTATCATTAGCATCYTTCCATTCA
TTTGCAACCACAACAGCTACTCTGTTTGCTGTAACCTTGGCACGGCCCAACTTCCCTATT
TAAGAGTTTTTCTTTCTTCATTCATTTCTTGAACTTTCCGTTGATAATCTCTCACTGCAT
TTGCTGCTGCACCACCTGCAAGGACTGACTCTTCTAGCTCCCTCACAGTTTGGGTCAGCT
TTTCAACCTCTGCCACCTTTTGTCTATGCATTCTGTCCAAAATTTTGTTTTCTTCCTGGC
AAATCTCAATCTGTTTCATCAGCTCTTGATTTTTGTTTTGGAGATCATCCACCATGGAGG
CCTTAGCCATGGCAAACTGAACAGTCTTTTCAGCTTCAAGTAGTGCAGCTTCTTTGGATT
TSGTAAGACGATCYAAAGCTTTGTTGTCATCTTGTAGTTTAGCAATCTCTTGTCGAGCAA
GTTTTAGTTCAGCCTCCAAAAGGAGCAAGAATTGCTTCTATGGGAGGCATGTCATCATCC
TTCTGAGCAGCATGGACCTTCGAAGAGTAGCTTCTGCTGCAAACTGAGCTGCCATTGATG
CTTTCTTTTCTATCATTGATTTTCTTTATTTTCGTAGATTTTTGCTTTCTAATAGAGATT
CAGTTAATTTCAGCTTCCCGTCAACCTTTGACAGCTCGTCAGATAGCTCTTCAACAGCTT
TTTCTCTTAATCGTTCAGAATGCCTCAAAGCTTTAATCTCAGCTTGTGCTTCTGATAATT
CCCTATCCTTATCTCGAACTTCATTCTCGAGACGATTAAGCTCCACCTTCACTGGATCCG
AACCGCGCACCCGCGTACTCTGCGTTGATACCACTGCT
>wcd-14886 no annotation Length=998 GO-Terms=1 SNVs=0
TAAAGGAATTGCGTTTCATGAGTAAAAGTTCTCTTGATAAGCAAGCTTTGAACAATTCCC
ACTTTTCAGTTACATACTTGTTGGTTGCCAAAGCAGCTGGGTGGCTTTCAGATATGTCAA
ATTGAGTAACAAGTTCATTACAAAGGTTTCTCCCAACATGAAATGACTCAAATGCCTCCG
CAAACTCCTTAAGTGTCACAAATCTATAAGGCTTCCCTCTTTCTGCCCAATATTGCTCCT
GATCTTTCATTGATGTCACTTCTTGTAAAAAGTCTGCCGTACGGATTTTCTTTTAGGACA
CATGAAACCTAATGAAGCAAAAAAYTGAAGCACATGTTCACAAGGACYCTGGTACACAAT
GTGCCCCTCAAAGAGTAGAATAATGTCGTACAAAAAGATCGTAAGTCTCTGGTGGTGGCT
GCAAGAGTGAGATAACGGCAGTTCCATTGAGATGGTGGACAGACTGCTTCACTGATTGCA
CAACTTGAAAAGTTGTCGAGCTATCCAAACCAGTAGATATTTCATCCATGAAAAGAGCCT
TAGCTGTTCCTACTAGCATCTCCCCTGTCGTAACCCGTTACCTTTGTCCTCCAGAGACAC
CTCTTAACATTGCATTTCCCACCACAGTATCTGCACAAGTCTCTAGTCCCAAAATCTTTA
AGTAATAATCTATTACAAAATTTGATTTCTGGCCTCCARTTGCAATAGCCTAAGCATATT
ATCAAGTCACAAGTTCATCCACTAACATTCTTGAGAATGTTMACTTGTTGTCTTCTTCTT
CTTAGTATATAGTTTAATAGAGCCTCTACCATATCAAGTATGTAATTAGTGAGGGTAGGC
GAAGCTCTCTTTCCTACGTGAACTTCTGCTTTGATCTTTATGTGCTCAAACCGAACTTCG
ATTGTAGGCATCTTAATTCCAACTCTGGGATGTCGTGAAATGAATGCAAGGTGAAAGAGA
AAACATTAGTGCATCTTCATGTTGCAATAGAAAACAAC
>wcd-13813 heat shock protein binding Length=998 GO-Terms=4 SNVs=11
TGGCGATCAGGATGCCATTAAGGCGCATGANCGGTACGCAAGTTTTCACATCTTCAAGTT
TCAGAGGACCAGAAGCACTCAATCCAAGGGCTAATCTATCTGAGGCTGAGACTGAATTTG
AACGCAAACATTCAGACTCCGACTCAGACTCTGACCCATTTGAGGAGCCGTAACCTTTGT
CACTTTGATGTCTCCAATTCMAMGATTTACCAAAATTAGAAAAGTTTCCTGACCTCCCCC
AGTGAGGATTTTCCTCATTTATAAATGACCAATAGAATGTTCGACTCCCACCAAAGGCAG
AGCGCAAAATGTTTTCAACATCAATATCATCTTCTTCACAAAATTCATGATATCTTCTAT
AACGATATTTTCCTTGATTGCCATTATTGTGCCTTCTAGAGTCCTTAGGAGAATATTGTT
TTTTAAACCACGAGGTGTCTCGGCTTGAAGATGGATCATCCTCATCAATATCTTCTTTCC
AATTCTGAAACATGAATTCTGCATAAGCATTAACATCGCGAAGCAAGGATTGTTTCGACT
GCATYCTTCGGAATCTTCTCGAGTAATGGTTGCGTCTAGAATCCCAAAAACTGCGTTTTT
TGCGTTCTAATGGAGGAGTAGAATGGAAGAATCTGAGGGTGGAAGAGAKGCGATTAGGGT
TTGAGTGGGTCAAAGTGGTTTTGAAAGCGCTATTCATTTTGATTTAATTTTTGATTGTGA
AAAATCTGGAATTTGAGAAAGCGATAAAGTTTGAAATTGTAGCTAAGCAAAAGCAGAATA
ACGGCGAAGAATGGAAGCTAAATTTCGTGAGATGAAACCCCCATTTCACTCGCCACCGTG
AGAATGTCTCTATTCAACTTGTGCTTGGGAGAAAGTTTGGGGAAGACCCCGCGTACTCTG
CGTTGATACCACTGCTTTGTCTATGCAAAACAGACATAACAGCAGGGTCAAAGGAATCAC
TGCATTCATCATCGAGAAGGGAATGCCTGGATTCAGTA
>wcd-13553 ubiquitin ligase Length=998 GO-Terms=6 SNVs=15
CCAAGAAGACCAAGGAAAAGGAAATTAAAGCATCAATTTTTGTAAGAAACCAAATTAAAA
ATCATTGCTTTTACTTTCATTCTCATCTTCACGTGTTTTTCTAAAAACGCACATAACTAC
TTAATACTTACACAGCTGAACCATTCATATCTTAGATTTCACTGTTTCATATGTTAGTGG
TTTTGGTTTAGAAAATGGAAACAAGTGGTGTTCATAGCAGTATATTGTCATTGACTATGA
TGGAAGAGGATGAACGTCATCACAATCAGTTTTCTTCAATCTCAAAGCTACACAACAAGG
CTCCTATTACTACCAGTGTCCATGATCTTCTCGAATGTCCTGTTTGCACCAATTCAATGT
ACCCTCCAATCCATCAGTGTCTCAACGGACACACCCTTTGTTCAAATTGTAAGACAAGGG
TACACAACAGATGCCCAACTTGCAGGCAAGAGCTAGGTGATATAAGGTGTTTAGCATTGG
AGAAGATAGCAGAATCACTTGAATTTCCTTGTAGATACATCTCTCTTGGTTGTTCAGAGA
TATTTCCATATTATAACAAACTCAAACATGAGTCTATTTGTACCTTTAGACCATACAATT
GCCCTTATGCTGGATCAGACTGTTCTTTTGTTGGTAATATTCCATACCTTGTTGCTCATT
TAAGGGATGATCATGGTGTTGATATGCATTCTGGATGCACTTTTAACCATCGTTATGTCA
AATCAAATCCTATGGAAGTAGAAAATGCTACTTGGATGCTTACGGTTTTCTACTGTTTTG
GTCAGTATTTTTGTCTCCATTTTGAAGCATTTCAGCTTGAAATGTCACCTGTTTACATGG
CATTTCTTCGATTCATGGGCGACGACCGAGACGCAAAGAACTACAGCTACAGCCTAGAAG
TAGGAGGAAATGGACGTAAACTAACATTTGGAAGGGAGTCCAAGAAGTATTAGAGATAGT
CACAAGAAAATTAAGGATAGTCACGATGGCCTTATTAT
>wcd-1320 ubiquitin-conjugating enzyme 2 Length=998 GO-Terms=3 SNVs=2
TCATAATTTCATGAAAGTATGCAATACGGATCGTAGCTACACAGTGGAATACATAAAAAA
AGCAAAGTTAAAAGGTTCCCACTGCCAAATTAGAGTCCGCAGTAAAGAGCAGTTTCAACA
CAATTCACAATAAAAATTCAAGGATAGGATAGTCACTCTTTGATTTCTCCAGGTTACAAG
CACAATGGTCAATAATTACATTTATAAATGCATTAACCAATGATCCCGGATTATCTATTC
AATATAGTTATTTACATTATTTTACTTGGATTCTCACCTGAATTACATGATACAACATCT
CAGCACCAAGCCTTTTTGGTCAATCCTTCCATCTTCATTACCTTCAGGAGGCTGAGCTAG
CTTCCGGTTTTGTGGAGACGTCATTTCTTTCTTCAGTTGCAATAAAATGTCTTCCATTGT
AGTCTCTCTTTTCCAATTAGAAAGCATTGGAAACAAATGCGGCTCAACCACTCCAGATTC
TTGGTTAATACAAGTCATGTTAATCCTTGTCTGAAATCTAACAGATGGTGGATTGTCTGG
ATAATCCTTGCCACAAAACAATTTCAACTGGTAGATACGACCTTCATGAACAGTACCAGG
GGGGCCAATAATAGTTCCAGTCCATGACTGCATGTATATATCATCCGCATCATCCATTCC
ATAGCTAACAGTTCCATCTCCAATTCCCTTCTCACCTCGCTCAAGCTCTTCCAATAATCT
GAAATTCCTAGGAACAACGACGCTGGATCCTTCGGAACCCATTCTGATGGTGAATCGGAA
GAATTAGGGTTTTGGAATTGTAGAGAGAGAAAATGAGAATTAGGAAGAAAGGTAGAGAGA
GAAAGAGAGATAAAGATGAAGGAGCGATCCCCGCGTACTCTGCGTTGATACCACTGCTTA
AGCAGTGGTATCAACGCAGAGTACGCGGGGATCTCCTTTCATTACAAAATTTATTACTAT
AATTAATTTTTTAGTATCATTTCTGAACTGAATCTCAC
>wcd-12230 ccc12_arathame: full=cyclin-c1-2 short=12 Length=998 GO-Terms=1 SNVs=0
AAATAGATAAACAATTTAACTGGGTGAGAACCTTGTTTTCCTCATCAACAATCACTTCCT
TTTTTTTACTTCATTCATTTGCCTGTTAATAATACACTTGGCTGACCCCAATAGCCAATA
TTATGTGTACATGCTATTGGTAACGATTACATGCCATTGATAATTAAACATCACTTTTAC
AGGCTCAAGATCATAGCTTCTGGAGAGCAGCATTGATTCTCTCATCAGTGAACATTCTGT
TGTTTTCATAAAAATCAAGTATCTCCATTGATATGTTTTTAATCACATTCATATCAACAC
GAAGTTCTTCATACCAGACAGTGGTGTCTTTCTCCCTGAGTACACTAGCAATGTAAAWGC
AAGCTAAAGCAATCTGATGGTGGTGGATGTACAAGCATCAGGTCCATCTTGTATGTGTCA
TTAACAAGCCCCAAGTTAGTTGAGTCATGCTTAGATCATTCAGACCGGCATCCTGAAGCA
ACCCGGAGAGGGAACGGTAGGGGTGGAATACAACCAAGTAATACTTCAATGCTTCTAAAA
TCTTCATCTCCATTTCAAGTATGTCCTTGATTTCATACCTATACTTATCATCAGCGTATA
ATTTCTTAATGTAAAATACAAGTAGCCGAGCTTGCACTGTGCTTTCTTCTGCTTTTGATG
CAAGGTACAAGCAGGCTGGAGCTACAAGGCGTGGATCATATTCTGCCATACTCTTACTTG
TGTAAACACGCCTCATGTATGTAACTGCAGTAGCAACAACCCTCTGCCTCACTTTTACTT
GTTGAGCCAATTTCAAAATATAATTGGACATTTGCATCTTGATAAGCTTAAAATCCTCAA
GTGTGATACCCTTTTCTTTGTCAAGTGGATTCACCATATCCACCTCTTCTTGATCCCGAA
GATGCTTATAATGTGATGATGTCCAGAAATTTGCAGCCATGATGAATTTTGAGAGAGAGA
GAGAGATTACAGGGAGAGAGATTACGGAGAGAACGAAC
>wcc-8832 atp binding Length=998 GO-Terms=4 SNVs=12
TGTTGGATCAAGCTCAGTAGGGAATTCGAGGAATAGAACTAGAATTGTCTATTGGTCTCA
CTCATCACAAGTAACTTGGTTCGTTTACTTGGTATTTTGTGAGGGTGGAAGTGAAAGATT
GCTTGTTTATGAGTTCATGAGCAATGGYACTTTGGCTAAGTTTTCTTTTCAATGATGAGA
TACAGAAACCAAGTTAGGAAACTAAGGCTAAGAACTTGCAATAGGAATAGCTAGAGGGMC
TTGTKTATTTACATGAAGAGTGCATCACTAGGATCATCCATTGTGACATAAAGCCTCAAA
ACATACTCCTCGATGATTACTTCAATGCAAGAATTTCTGACTTTGGATTAGCCAAATTGT
TGAACATGAATCAAAGCAAAACCAACACTGGCATAAGGGGAACAAAAGGATATGTTGCAC
TTGAATGGTTTAAAAACTTGCCTATCACAGCTAAGGTGGATGTGTATAGTTATGGTGTAG
TGCTACTTGAGATGATTTCATGTAGAAGATGTGTTGAAGAAATGGACCAAGAAGATGAAG
AGATGGCTATATTAACTGATTGGGCTTATGATTGCTACAAAGATGGTTCTGTAGATGCAT
TGGTTGAGGGTGACAATGAGGCAWTGGCGGACAAGGAAAAGTTGGAGAAATTGGTAATGA
TTGCTATTTGGTGTGTTCAAGAGGATCCATCTCTTAGACCAACCATGAGAAATGTGATAC
ATATGCTTGAAGGTACTGTTGAAGTGCCAGTTCCACCATACCCCTCACAAATTAGTGTTC
AATATTCTATAAATTAATAAGTAGGTTAGCAAGATCGGCAACTTGTGACAATCCTTGTTG
ACCTGTTTTAAGTGTACTGTARTATTTGCATTTATGTCTTCTTTGTAAATCTTTGGTTTT
ACTGTTCCTTCAACATTAGTATTTTGAGGCTCAAGATTGATAAGTTTACTTGGGTAATGA
ACAACTTGATTACATGGTTGTTTTGTTTTGGATAACGT
>wcc-8096 dna binding Length=998 GO-Terms=2 SNVs=5
GTCAAACAGAAGGTTTCATAATGAAGATATAAATTCATCTATGAGTAGACATGCAATATC
ATTTCAGCATGGTGGTATGAATTCATCTATGAGTATGTCAGATATCGGTACCCAAGTGGG
TAATTATTTTGGGATAAGTAGTTCATCTGGGATGATGTATCCTGGAAATTCATCTTTCAT
CAACAACAACAACCATGTTGTAAGTCAACAAGGTGGTGGTGGTGTTGGTGGTATCCATCT
GGTTCTTCTTCTTCTTCTCTTCTTCTTGATTCAGTCCCAGGGCTTAAGCATGACACAGGG
TTGGCTGTTGAATGGTCTCTTGATGAACAGTACAGATTGGAGGGAGGGCCTTGCTAATTA
TGCCAATGAGCCAAGTATCATGAAGTATATCAAAWTWGCTGCCGCGTTGCCTGATAAAAC
TGTTCGTCGATGTTGCTTTGAGGTGTAGGTGGTTGACAAGAAAGCGAAGGAAATCAGAGG
AACACAGTATGGGAAAGAAGATCAATTATAGAAAAGATCTAATGTTGATTGAAGAACCAG
TATTCTAAAGTCATGCTTCTTCAGGATAAGCCGGTGGAGTTACCATCACAGACAAATTTG
CATTCGGCACTGCCCCCAAGCATGGGGTCATATTCTCACATGTCACGCGTTATGGGACAA
AGTCAACGGACACTATATGATGGAATTTGTGGGCCCATGAAGCAACTCATGGAGCAGAAT
GCTCAAGCTTTTAATCAAATCTCGGCCAATTTATCGACGTACAAGGTGAAAAGCTCAACC
ATCGTTTGTTTCGATTCTGTTTTACTATACTGGTGCAGCTGATGATTGTAGGCCCATTAC
AAACCTGGAACATCTTATATGTGGCATTTCACCTCCATAGATTTTCTAGGGGATGATTAA
TTCTTATCCTGTTTAGAAAGTTCACATTATTATGAAAGATATCATATTCACATGACATTG
AACGGTTATCACATCAGTCGTGTCGCTGGACTCATGGT
>wcc-12569 no annotation Length=998 GO-Terms=2 SNVs=12
TGATCGAACGATTAGAGAGTTGCTGTTCATATAGGCCACGGAATATCTTGTATTTGGCAT
CATGGTACTTTTTCACTTTTGGTTCAATAGATGGATGAATAACCTGACCAGCTGCACTCA
GGGCTTTCATGGCTTCCCTAAGGCTATTATATTTCTTTGTAGCAACGGCGCCCAGAATAG
CAGCACCCAAGAGCACAGATTCACTTTCCCTTGGAAGAACTATAGGGCAGCCAATAATAT
CAGCATGTTCCTGAATGTAGATCGGGTTCTTTGATAGGCCGCCACATGCAAGTAGTGTGT
TGATCTCAAATATGTGTCATGGCATTGTGCATCCTTACTTGGTGACCATGGGCATTACAA
TGCTCTACAATGTGACGCGTGCCATATGCAATGGCCTGCACAGTTGCCAGGTATAGAAGA
GCCAACTGTTTGTCACTTGTGTCAAGTGTCAAACCATATATAACTCCTTTTGATTTTGGG
TCTGCAATGGGAGACCTGTTCCCATGAAAGTCAGGAAGAACATGTAAATCTTCAGTCAGG
GCGCCTAAAAAGGATTGATTTTGCTCAATCATTATTGTTTCCAAGAGCTTGTTCAGAAGC
TCAAACACTGAGATCTTTTGTGAAGCAGCTCGATTTGCAAGGCCTATAGAAGCAGCATGG
CTTTCAATTATATGATCCAATAATGCACCAGTAGCACTCTGCCCACCTTCAGTTAGCCAA
TATTCCGGTACCATTGCTGACCAAAACGGCCCCCCAAAATCCCAGGAATGAACAATTTGC
TCCGGGATACAGCCATGTGGCATGTAGAAGTACCACAAACTAACACCATACGTTGCAAAT
TGCTTCCTTGTCATGCTCTTCAGCTTCTGATGGGGGTACACTTTCAATTACTCCCACACC
ACCAGCATGAGCATCAATCAGTGATGTCCCAACAGGAATTCCTGGCATAAGGTCCAGTTC
CTTGGCTGCAGTAGGGGTAAGGCCAGAACCCAAAGGAT
>wcc-10469 atp binding Length=998 GO-Terms=6 SNVs=0
GATCCGCCTTGCCCGCCAGACCGAAAGAATCCGTAGATCTGCTCACCAAGAGATGGAACT
TATATCTAAAGTTCGTAACCCATTCATTGTAGAGTATAAAGATTCCTGGGTAGAAAAGGG
TTGTTTTGTGTGTATCGTCATTGGCTATTGTGAAGGAGGAGATATGGCTGAAGCTATTAA
AAAGGCTAATTGTATTCATTTTTCAGAAGAGCGGCTTTGCAAATGGCTAGTTCAACTCTT
GATGGCACTTGACTACTTGCACGGAAATCATATTCTTCATCGCGATGTCAAGTGTTCAAA
TATATTCTTAACAAAAGATCAAGATATTCGTCTAGGTGACTTTGGTCTTGCTAAAATGTT
AACAAGCGATGATCTTGCTTCTTCGATTGTGGGGACTCCAAGTCATATGTGCCCAGAGCT
TCTTGCTGATATACCATACGGCTCTAAGTCAGATATCTGGTCTTTGGGATGCTGTGTATA
TGAAATGGCGGCACACAAACCAGCTTTTAAAGCTCTTGATATGCAAGCACTAATTAACAA
AATAAACAAATCTTTAGTGGCTCCGCTGCCAACAATGTATTCTGGCACTTTTCGAGGCAT
GGTAAAGAGTATGCTTCGGAAAAATCCCGAGCTTAGGCCAAGTGCTGCAGAGCTACTAAA
TCATCCGCATCTTCAACCTTATATACTTAAAGTTCATTTGAAACTAAACAATCCTAGAAG
AAGTACTTTTCCATTCCGATGGACAGACTCAAACCATGCTAGGAGAAGTCGATTTGTAGA
ACCAGAATCTGTTTCCACTTCTCTCTGGCAGAGTTAAACGATTGTCATTCAGTAATGATA
GGGCGTTGAATCCTAGTATTTCTGGAACTGAAGTAGGTTCTCTTTGTTCTAATCAAAGAG
CACAAGGATTTTCTTCTACTTGTTCAAAACATTATGAACTATCCATTGGTTGTGTCCATG
AAGAACACAATGATAACAAATCAGAAGGCACCAAACTA
>wcd-5892 ndr1b protein Length=997 GO-Terms=5 SNVs=2
GGCGAGGCTGTTGCCTACAATGCCAGTCACACCGACTACCAACGCCACATTCTCAATGCT
TCCTGGTGTTCCATCTTCCTCCAATTTCTCTTGGCAGCGCCAATAGCTCCAGACCACCAC
CAGCTCATATCTCCCCGCGTACTCTGCGTTGATACCACTGCTTAAGCAGTGGTATCAACG
CAGAGTACGCGGGGAGACCTCAGGTCAGGCGGGGCTACCCGCTGAATTTAAGCATATCAA
TAAGCGGAGGAAAAGAAACTAACAAGGATTCCCTTAGTAACGGCGAGCGAACCGGGATAA
GCCCACCATGAGAATCGGTCGCCCTCGGCGTTCGAATTGTAGTCTGAAGATGCGTTACTA
AAGCAGTGGTATCAACGCAGAGTACGCGGGACATCAGAAAAAATCATAAATAAAAACCAA
CCAACCATTTATCATCACTCCAATAATAGAAACTACACTTTCTCTAATTTTCAATCTCCG
GCCACCGTAAATGGCGGCGAAACCCAACGGTTGTTGTTCATGTTGTTCAGGTTTTATAAT
AACCATAGGATTAACATCCTTATTCATATGGTTAAGCATTAAAGTAGACGAACCACATCT
CTTCATAGATCAAATTTACATTCCTACCCTCAACAAAACCCTAAATTCCAAATCAAACAC
ATCTTTAATCTTCACTTTAAAACTCGTCAATCCAAACAAAGACAAAGGACTTCAATACGA
CGCCGTTCATCTTAATTTCAGTGTTTTCACCAATGAAAACATGACACGTGCAATCGGTAA
TGGTACAGTTGAGAGATTTTATCAAGGTCATGAGAAAAAGGCGAAGAAGATTGGTAAAGT
AGACGGAGTTGGAAATTTAACGGAGAGAGTTAACGGAAAGGTTTATTTGAGAGTTGATTA
TGTAACGGCGGTTAAGTATAAGATTTTGGTTTGGTATAGTAAAAGAGATAATTTGTGGGG
AGGGGCAAATGTGGAAATTAGTGATTTTGGTGTAAAG
>wcd-5684 sucrose proton symporter Length=997 GO-Terms=3 SNVs=12
ACAGAAATTAGACTAATGATAGCAGTGCCCGCCATGCAAACAAAGACGACAAAATTGCTC
ACTGCCCAAACTAATCTTGCACCCATCCACTTACACATAGGTTCGATTAAAAAAGAGCTA
ATTCCAAGCACAACAGAATTCAATAGCAAACCAAATGCACCTTCTCTAACACCTTGATCA
TAAAGATCTACTTCAGCAGTGGTCCCTTTTGGATCCCCGTGATAAACTTCTCTCCCCATC
CAATCCGTATCAAACAGAAAGAAGGGAAACCATGACAACCAAGTGAGAGCCAATTACAAC
CAGCACAGAATGCATAGCAGGTGGCAAATGCCTTAAACTTGTCAACAAGTTAACCAATAC
TGCTCCAGGCCCATTCATTAAATTTTCATTCTGATCTTCCCCATGCTTCAGCTTTACAGC
TTCTTCAGAGTGATCCTCACTTATCTTACCATTGGTCTCATTCATAACAGATAACGGCTT
CTGTTTTGAAAATTCAATGCCATTTGGCTGTTCATCCAATAAAGGAGCTGAATCTGATAA
CCGGTGATGTTGACTTGCAGAAGTCAGCGGAACTTCATCAGCAAAATATAGGGTTACAAG
TGTGCATAAAGTCAAAAATACCACAGCAACAAGAAATGCTGCCTTAAGATTGCCACACGC
CTCACAGCAAGCTCTACTTGTCAAGAAAGGGAACCATTTGTTCCACATTCCACTAGCGCC
AGAAGAATATCCAAGGATGTTTCCCACTGCCATCCATGAGCAAAAGACAGCATTTGATAC
ATTGCGTTGATCAGGACCTGCCAGATCTGCCAAAAGTGCTCTAGCTGGCCCCTGCACTGT
GTTGTTGGCAAGGTCCAGCATCCAGAACCCAAGAATAAATATAACAGCAGCCCTTGTTCG
GGTCCCTTTAAATGTTCTGCAATGCTCATTTGTATCCCCTAATAAATATCCAATGTCTGC
AGAAAAAGCCGATCAATACCACCGCAAACGATATCAT
>wcd-28817 hypersensitive-induced reaction protein Length=997 GO-Terms=0 SNVs=0
GTCTCTCAAACCATCTACAATGGCTTGACGCTGGCGAGCAATACCCAGCCCCGAGAGATA
TTTAGACTCAGCCTCACCCTCCGCTCGCTTAATTTGCAATATCTTCTCTGCCTCTGCCTT
ATCGCTTGCTGCCATCCTCAATCTTGCAGCAGCATTGATTTCATTCATAGCCCGCTTAAC
ATGCTCATCTGGCTCTATATCAACGATCAATGTTTGAACAATTTCATATCCATAAGCTGA
CATAGCCTTCTCAAGCTCTTCTTCCACAGCTCTTGCGATTTCATTTTTCTGCTCAAAGGT
GTCATCCAAGTTGAGTTTTGGAACATATGCCCTAATTACGTCAAAAACATAAGCTTGAAT
TTGGCCCCTTGTGTTGCTAAGTTTGTAAAATGCATCATTGGCCTTGTCTTTCAAGGCACG
ATATTGAATAGAAGCAACAACATTGACAAAGACATTGTCCTTTGTCTTGGTCTCACATTT
TACATCCAATTGTTGTACCCGAAGAGAGAGTTCACCAGCAACGCGTTTTCCAAGGAACCA
TGGCATGCAATGACATCCTGGCTGAAGCACCCTTTCAAATTTTCCAAAACCTTCTTTCAT
AGCCACTGTGGATTGGTCAACTTGAACACAACACAAAAGATTCCCCATTTCCTTTTAACT
GCAATAGTAGTAATACAAAATTGATCCAGAAAAGCAATTATTTGTATAGTAGAATGAAAA
TAGAGATTAACAGCTGAAAACTAAATATAGGGTTTGAAAAAACCCCCGCGTACTCTGCGT
TGATACCACTGCTTTTCTCTTCTTCTCGCTTTCCACCGATTTAAACACTCACTCTCCGAC
AATCTCAAAACCACCGTCGTTTAGGGTTTCACGTTCTTCGTCTCTTCGTTTCGCTTCAGT
TCGTTGCAGTTTCGGATTTGGAATATCTACTTTCTTCTCCTGTCTTGGCTCGAGATCCGG
GCCAAGCACAGAAGAATCCATTTCNGATTTGCATTTT
>wcd-28224 methyladenine glycosylase family protein Length=997 GO-Terms=2 SNVs=0
TAATTGATAACTAATCTATTATTTTCTTTAGAATATACACTAAAAAAAAGTTAAACTAAG
TGTTTTGGTGGACTATAGTTCTGAATAGGTCCGCAACCACAATTGCGACCGCACCATAAA
GGTTTTATAGGTGTCTAGGACTAGAATGATATTGCAACCGTACCAATCATATTTGCCTGT
ATTTTGCTGCAATATCAAGGTTCACAGCATAACTACAACTACGATAAAGATTAAGTTTAT
GAGTTTGTTTACCTCTAAAATTCGATTAGCATTATCGACAACTCCTCGAACTCGGCTTAT
ATCAATGCCATATTCCAAACTAATAGACATCATTTGCTTATCAGTCAAGTTGGCCAAAGT
TGCTGGATTAAATTCTGAAAATGCAGTCCTGTAAATAATTTMRKGTTCATTAGCTCTCTC
ATTACAAAAAAAGTAACAYACATGTATGCATATGCAATYATGCATCTAGAAGTGACACAC
ACAACAYTGGACACTRCAGAGAGACACTGACACATAAATATCAGTAATAATTTGATTGGA
TAAAAGTTATTTTACACTGTCTAGCCTAAAAAAAATTGATGTATTTGATCCAAAAATAAA
ACCACATAAATCAATTGTTTTTAACCTATTTTCACTTATGGTTAAGGTTAAGGTCGGAAG
GAGAATATTATTATTACACGTGTCAATCTCGTGGTAGACACATAACACGTGTTAGACATT
TAGATACATCTTTGCCATGTCAGTAATTACAACATAATAATCCAACCTAAAATCTTGACG
TTTCTTTAAGATTGATGTCCAATCAGATCCAACTTGAGCACCACTTAAAACTAGAAAATT
CAAAACAACATCTTGTCATCATGAACTGGAACTCCCCATTCCTCATCATGATAAGCAATA
TATATTGGATCTGAATTTGGTGTGATAAAGCTGCATCTTTTCNCCTCCTCCTCTCCTCCT
CCTTCTCTTGTTTTGTTAAGTTAATATTGTACTAAAG
>wcd-22854 e3 ubiquitin ligase Length=997 GO-Terms=3 SNVs=0
AGCAGTGGTATCAACGCAGAGTACGCGGGGATCACATTCACAACATATCCTCCTAACAAC
AACAAAAAACAAAAACATCATCAAAAACATCATAAGTCACAACATAGTTAAGAACAAAAA
ATAGGTTTTGTCATGGACAAAAGGAAGTAGAGTTTTCGTCGTGCAAGAAAAGGAAAAGAG
TTATTATCAAATTCATGCAATGATTTACAAGTTGAGATAGCAATCCCAACTCATTTTCGT
TGCCCGGTAACACTAGATTTAATGAAAGATCCGGTTACACTTTCCACCGGTATAACCTAC
GATAGAGACAGCATCGAAAAATGGATCGAATCGGGTAACAACACGTGTCCCGTTACAAAA
ACAGAATTAACATCCTTTGACATTGTACCAAATCATTCTCTTCGTAGAATGATTCAAGAT
TGGTGTGTACAACACCGTTCCTATGGCATCGACAGAATCCCAACTCCACGTATTCCAGTA
ACCCCGTTTGAGGTTACTGATATGTGTACTAGGATTCTGTCGGCGACGCAACAAGGGGAT
GGAAACAAGGTTATTGAATTGGTGAAGAAGATAAAGAGTTGGGGAAAAGAGAGTGAGAGG
AACAAGAAATGTATTGTTTCAAATGGTGCTCCTCTTGTTCTTGCTAAGGTTTTTGATTCT
TTCTCACGTGGTTCAATAGAGAAGAATTTTGTTGTTTTGGAAGAGATTTTGGAAGTGCTG
ACGTGGATGCGTCCTGTTCCTGAAGAGGGTAGATTTGTCTTTTTGGGATCTTCAAATTCT
TTGAGTTGTTTGGTTTGGTTCTTAAATGATCAACAAAAAATTTCAACTAGGCAAAATGCT
TCTTTGTTGCTTAAGGAAATAAATGTTGAGTCATTGGTGAAAATTGAAGGGATTGTTGAA
TCTTTGGTGAACATGGTTAAGGTTAATGTTGAGATTGGAAGTGTTTCTACAAAAGCATGT
TTGTCAACAATTTTTAACTTGGTCTACTCATCAAAAA
>wcd-21588 h2b2_medtrame: full=probable histone Length=997 GO-Terms=4 SNVs=0
TTCGAATACACAAAAGGATTCACTAATCCCAATTCTTCAATACATCCTTAAAAAGATGAA
AACTACTAATTAAAACTTCAAACAAACCCTAAATCCAGATCCAACTAAACCATTACAGAT
TCAAGAACTAGTAAACTTGGTAACAGCTTTGGTACCCTCAGAAACAGCATGCTTAGCCAA
TTCACCAGGCAAAACAAGTCTAACAGCAGTTTGAATTTCCCTTGAAGTAATTGTTGGCTT
CTTGTTGTACCTTGCTAGTCTAGAAGATTCTTGAGCAAGTTTCTCAAAAATATCATTGAT
GAAACTGTTCATTATTCCCATTGCTTTGCTTGAGATACCAATATCAGGGTGAACTTGCTT
CAGAACTTTGAAGATGTAGATCTTGTAGGTTTCAACGTTCTTCTTGCTTCTCTTCTTCTT
CTTGTCTCCGGCGGAAGAACCGCCTTCTTTTGGTAGCTTCTTTCCGGCCTTTGGCTTCTT
CTCTGCCGGTGCTTTTTCAGCTACTGTTGATTTYTTCTCTTCTGCGGGTTTCTTCTCTGC
TGGCTTCTTCTCTCCCTTTGGTGCCATTTCGATTACGATTTGGGAATTTGAAACTTTAGG
GTTTCGAATTGGAAATTGGGGATTAAAATGAGATGATTGATCCCCGCGTACTCTGCGTTG
ATACCACTGCTTAAGCAGTGGTATCAACGCAGAGTACGCGGGGGATTCTCATCGAACAAT
TTCAATTCATTCATTCCTCAATTTCTCAATTCCTCAATTCGTTTCTTAGCGACCTAACGA
TTCCTCAAGATGCAAATCTTCGTGAAAACTCTCACCGGAAAGACCATCACCCTTGAGGTG
GAAAGCTCTGACACCATCGACAACGTCAAAGCCAAGATCCAGGACAAGGAGGAATTCCTC
CTGACCAGCAACGTCTCATCTTCGCTGGAAAGCAGTTGGAAGACCGGAAGGACTCTCGCT
GATTACAATATCCAGAAGGAGTCCACGCTTCATCTTG
>wcd-18305 geraniol 10-hydroxylase Length=997 GO-Terms=1 SNVs=8
AGCCATTGCCCATTCTATTGTCGAAGTTACCGTGTCAGTTCCAGCAACAAACAAGTCCAC
AGATAAACGTTCAATCTTATCTTTATACTTCTTCCCCAATATTATTCTCATCATCAATCA
TAGCATCCAACAAATCACTTTTCCTACAATAACCTTTCAACTCCCTCATCTTCAATCTTT
GATCAACCAACTCTCCAAAAATCTCCAACAACTTCCCAAAATACTCACCAACCCTTCCTC
TAATCCCAATAGGATCCAAAACCTTCAAAACCGGAAAACAATCCGCGATATTCGGTCTTC
CAACTTCCTTCATAATCTTAGTAACCAACTCCTTAAACTCTCCGGCTTTATCACTCGATC
GAACCAAATCAACTGAATAAACCGTATTCGACAACATATTAATAGTCGTCTTAAAAGCCA
ATCTTCCAATATTAACTGCTTCAAATTTTGTAGCACTATCATTTATTTCATCATAAAGTT
CTATAATCTTCTGGCTTCGAAGTGCTTGATTCGAATCGAGGTTTTTGTTCGAAAATAAAA
GGTTGTTGCATGTTTTTCTTAGGTCTTTCCAACGTTGACAAATAGGTAAAAATGGTAAAC
TATAATTATGATGGTTAGCACCTTTCATGGCATCAGGTACTTTTCTATTAGAAAGAAATT
GGTCATTGATTTGAAGAACTGATTTGGCAGTGTTTGGTGAAGACATAACAATGGTAGTTA
TTTGGCCCAATTTTAGGGACATTATTGGGCCATGGATTTTGGAGAGATTGGTTAAGGTTT
TGTGGGGGTTTGGGCCTAGTTGATGGAGGTTGCCTATGATGGGAATGCCACGTGGACCTG
GTGGAAGTGGTGGTTTGTGTTTTGAGAGAAGAGAATGGAAGAATTTGAGGAAGATGAAGG
TGAAGAGAATGAGGAGTATGGAGTTGAGTGTGCCGCGTACTCTGCGTTGATACCACTGCT
TAAGCAGTGGTATCAACGCAGAGTACGCGGGGATACC
>wcd-15011 starch branching enzyme interacting protein-1 Length=997 GO-Terms=1 SNVs=1
GCCGTTGAATCAAAACTTTGCGAAGAGTTGAGAAGTTACGGTGCAACAAAGCATGATAAA
AAATTCCAATGTATGTTTGCATAAAATACAGACCAAACACCTTGTAGACCAAGCTGTCGG
CACGCTTTTCTGTGTTTTCGTTGTTTTCATTTTTGATAAGTTTGACAGATACCTGGCCTC
CAATCTTAGTAATATACTGAATGGCAAAAAGGTAAACTGCAGTGAGCCCAAACTTAATTA
CATCGGAACCAATAACTTCGTAAAGATGTGCGTACGCCAACTCAAAAGGTAACTGGAGAC
ATATTATGCTGAAGATAATGATAGCATCGTTTCTGAATCTCATAAAACGCCCTAACCACT
CATATCTCTGGAATACTTCCTTCCCTTTTGCTCTATCAGCCTCAAATACTTTAAGGAGTT
CCATTGGCGGCTGTAGGGAACTGCCCTTCCTTCCTGGAATCTTGTACCCCGGATCAGCTG
CAACTGCAGAACTAAGAGGCCATCTGGCTAGAAGTGCTGAATTTTTACGTTTCCAGAATT
GACAAAACATTATAGCCCAAAGTATAACTACGACAAAGAAAACAGGAAGCACTACTAATT
TCATTGACCTAAAATCAATCAATTGCAATGTAAGACCAAATGCAGCAAGGAAGAACATCC
ATCGTGTGTACATTCCAAGAAAAGCAAAATAGATTGCAATCTTTGCCCCATAATATGAAT
AAATCTCATCGATCGGCTGACTCGTAAAGTCCCACCAATGAAGAGCCCAAGTCCTTGAGA
AGTTTCTTTCTCATCTTTTCATCATGCAAAGGAAAGACTTGCTTGACAATGTTCTCTGAT
TCCAATTTCTGAATCAGATTCTCCCCGGTTTCCCAGTAGATTTCTTTTCCATCAAATTTA
AGGATTTTTGTTGACTTGCTGTTGTTTACTATTCCGTATATCAAGTGACAGTAGCAATGA
AAACGCTCACACCAGCTGAAAACAGAACCATCAGGTT
>wcd-1485 no annotation Length=997 GO-Terms=0 SNVs=5
GATGTCATATACAGGAAGCCATTGAGTGGCTTCGTAAATTCGACCCCAACACACATAATA
CATACATACATAATACATACATGATACATGTTTTCATACCCCCAAGGATTTTTTTATGAT
ATTACAACCATTATTACAATGTCACACTACTTCAAATCAAGTAATTTATCAAATCCTTCC
TTCATCTCATACTCATCACAGGCCTCAGAGTTATAGTAGAAGCTGGCAGAGATGGTCGTA
CGATGGGAACACGTCTCACAACTGAAAATGCTTCATTGAGACGCGCAACACGACCCATGA
GCTGAGATACCTTCTTATCATCAAGAGCAAGGTTGAGCTTCAAAGTTTGAGTCTTGCGCT
TCATTTTGTAAAGCCTCCTTCCCAAAATAAGAAGCCCTAAAAATGCAGCAGTAGCAGCAA
CAGATAAAGGAAGAGGAATTGTTGCTAAAGGACTCACCCAATGTTTCAACACTTCAAAAG
GAATCTTCCACCACACCACTCTCTTCATATCATCTTTAACCTCTTTCTCTTCTTCCTCCA
CCTTCGAATCAAAACCAACTTCGTCAACAACCTCCTCCTTAGCATCAATCAAAGCGGTGG
TGTCTTCGTTGTCGGAATCGGAATCATTCCATCGTAGATTAGTGGAAGAAGAAGAAGATG
ACACAATCATTGGATTAGGGAAAATCTGATTTGCAACGTAGGAATCATCGAAATTACGAT
CAATTTCGGAATTGGAATTGGAACTGGAACTACTAGAAATAGGATTGAGAGAGAAATGAT
CGGATCTGATAATTGAAGAAGAATTAGAATTGAATTCAACGATTGGTTGTTCATCGTTGT
GGATCAATTCCCATTCACCAGTTTCAATTTCAGATTTTTGATCCATGATGATGACGCAAA
CACCAAAGTAGAGGAGAGAGAGAGAGAGATATTAGCACCGAATAAAGAAGAAACAATAAA
CATTACGTGTTGGATTAGAACCTAATAAGTAATAAAT
>wcd-14096 zinc finger-homeodomain protein 1 Length=997 GO-Terms=6 SNVs=0
CTCAGAAAATTCATGCATCTTCTCTTTCTGCTCCTTGCTGAATTTTGTCCTGTATCTCTT
TTTCCCACTACTTGTGTTGCTGTTGTTGTTGTTGTTGTTGATTGATAGTGTTGTTGTTGT
TGTTGTTGTTGTTGTTTTCAAGCTTAACAACAGATGAAGCAAAATTGAGATTCCTTTGAA
GATGATTTTGTGGGTGGTGATGATTATGATCAGAGTGTGGTGGTGTTACAGTTGAATAAG
GATTTCCAAGTGCTAAGAGCATGTGTGGTGCTGAAGAATGGTAAGAAGGTGGTACATGGG
AGAGTGGTGGTGGTGAAGATGGGCTTGAAATTGGGCTTGGGCTATGACTTGGGCTTGTAC
TTTGACTTGGGCTTGTGCTTTGACTAATAGGTCCACGGTGTGGTAATTGTAATGGCGGTG
GTGGTTGTGGCGGTGGAACTGTTGTTGATGGGGTTGTGTAGATGCAGCTAAGATAAGTGT
TGTTATTGTTGTTGTTGGTGGTGGTGGTGGCGGCAGTGGTGGTTGTTGCAGCGGTGGTGC
TAGTGGTGGTAATGATATGTTCTTGTGGTTCACGGCGGTGGAAATTACGGTGGCAACCAC
AAGCAGCACATTTAAGGGATCTAGGGTCATTAGGATTAATAGATGATGATGGCATGAATT
CACCACATCCATCAAGAGCATGTCCACCTAATGAAGCAGCATGATTCTTGAGACATTCTT
TGTAAGAAAAACTCATAGAAGAAAGTGGTTGTGGCGGTGGTGGAGTAGTAGTTGTTGTTG
TGTAGTGGCGTTTATGTGTTCCGTTTGTGAAAGGTGAACAAGACTTTAAGGTTGTTGTTG
GTGTCATATTATTATTATTATTGTTTTGTTGTTGTTTTGATTGTGGTGTTTGAGAATCTG
CATCTATGTTTCTTGAAGTCATGTCCATTTCTTGTGTCTTGTTGATATAACAGAAAGAGA
GAGAGAGAGAGAGAGAGATTAGGGKTATTTTTATGTG
>wcd-13201 no annotation Length=997 GO-Terms=6 SNVs=5
AGGTAAGTCTAAATTAGKAATTACTTATATTACTTAAGTATGTAACAATAATAATATCGA
GCATGCAGAAAATAGTCTTTCTACACCATAGAGTCAAGCTCCTATACAGAGACAATAGAA
TTATCTTGCTAACAAAATAACAAACGTGATTCCAACCTATAAATAAAGTACTTTAGTAAC
TGCTCCTACATTATTAATTAATAACAGCTCTTCTTTCACTTTCTATAAGCCCTCTTCCCA
CTTCTTTAATTAGCTCTTGAGCCCACAACCTCCAACTCTTTCTTCTTCCACCCATCTCAT
TCCTCTCCAACCTTTGAAACTACAGTCACAGCTTGGGGTGACGACAATTCCTCAGAAGAG
GTGTCCTCCTCCACCGAATCTTCCACGGAAATGGAAGGGAAGGACATTGAATCCCCATCT
TCAGCGTCTGATGAGCTCAAGGAGTAGAGCTTCTCCTCCCAATCAGAGCCGTCATWAWTT
TGTAATATATCATCATAGGCATCATCATCAAGGAATCATCTGTGCTGTCTACTTCGTGCA
TCTCATCAATTTCTTTTTCATCCTCTGTGCTCTCTACTTTTTTGCTTCTCAGGAACTTCT
TTTTCAGCCTTTGTGCTCTCAACTTGTTGCTTCTCGTCAACTTCATTTTCAGCCTTGGTG
GTCTCAATTTTTTGCTTCTCAGCAACTTCTTTTTCAGCCTTTGTGGTCTCTAGTTTTTGC
TTCTTATCAGCTTCTTTTTCTTGGCGTATTAAATGGCGCTTGGTAGAAACTTCCATTCGC
GGCGCTTGTGAGATTGGTGAGAGACTTCGCTGCTGCTGCTGCTTCATGACTTGAGCAAAG
CAGGAATGAGGAAAGAGAGATTGAAACGCGCGCGTGCGTGCGTGCCCCGCGTACTCTGCG
TTGATACCACTGCTTAAGCAGTGGTATCAACGCAGAGTACGCGGGGAGAAGCAAAAAGAA
GAAGTACTTGGTGAACTAAGAAGGAAAAGAAGAAAAA
>wcd-12882 serine-threonine proteinplant- Length=997 GO-Terms=2 SNVs=1
CATCAACACCACTTTTGGTTCAATCTCTTACTCCAACATCACTTACACTATAAAACCAAA
TGATACTTTTTTCCTTGTTTCAACCATAAACTATCAAAATCTCACTACTTATCCTTCTGT
TGAAGTTGTTAATCCTAATCTTGTTGCTACTAATCTTTCTATTGGTGATAATGTTATTTT
CCCTATTTTTTGTAAATGTCCTGATAAAACCAAAACAAATTCAAAGTTTCATGATTTCTT
ATGTTGTTCAACCTTTTGATAATGTTTCATCAATTGCTTCAATGTTTGGAACAACTGAAA
AGTCTATAGTTGATGTTAATGGTGAAAAATTGTATAATTATGATACAATTTTTGTTCCTG
TTAATAAATTACCTGTTTTGAAACAACCTAGTACTATTGTTCCTTCTCCTCCACCAAGTG
GAAATTTTGATGATGGTGATGATGATGATGATAAGAGTGGAACTGTTAGAGGGTTAGCTA
TTGGATTGGGAATTTTAGGGTTTTTGTTGATTTTGGTTTAGGGATTTGGTTTTATAGAGG
TGTTTTGGTTAAAGAAGGAAAAGAGAGGGAGAGATATGTATTTTGGAGAGAAAGGGTATA
AAGGGAATAATAATAATGATAATAAGAAGAAACAAATGGATGTGTAATTTTATGGCTAAT
GTTTCTGATTGTTTGGATAAGTATAGTAGTTTTTGGATTTGATGAATTAGTTGATGCTAC
TAATGGGTTTGATGAAAGTTTATTTGATTCAAGGGAGTGTTTATAAAGGTGAAATTGATG
GACAAGTTTATGCCAATTAAGAAGATGAAGTGGAATGCTTATGAAGAGCTCAAAATCTTG
CAGAAGGTAAACCATGGGAATTTGGTGAAGTTGGAAGGATTTTGCATAGAACCAGAAGAA
TCAAATTGTTATCTAGTCTATGAATATGTTGAAAATGGATCTCTCTACTCATGGCTACAT
GAAGAGAAAAACCAAAAGCTGAATTGGATAACAAGGC
>wcd-1273 ubiquitin-conjugating enzyme Length=997 GO-Terms=4 SNVs=1
AGTAGAAACAACAACCAATCAAACATTGAATACTGGAAATTAWACCAATGTAAACAGAAT
TGAACCCAATTTAATAAATACTGGCGATCCGGAAGAGTACAACTTATACATTGAACCGTG
TTGACAACAATCCGATGCACTGACACAACTTTATATTACATGGACTGACATGGACGATGC
ATAAACTACCATGAATTAAAGATAAGATGAACCTAACATTCATAACAAGGAATACGACAG
ACTTTGGCGAGTTTGCATGACTCTCATAGGTAGCAATGCAATCTAATTCCTGTCTTCACA
GGCCAACAAGCATATCAAGATGACCTTAGTCAGCTGTCCAACTCTGCTCCACAATTTCCC
GAACTCTACGATTGTACTCACGCTTGTTCTCACTGAACATTCGAGCCGCTTCAGAGTTTG
CAGGAGAATTTGGATTGGGATCACAAAGCAATGACTGGATAGAAGTTAGTATCGCAGCTA
CATCATATATAGGACTCCACTGATTTTGCAATATATCAAGACAAATACTTCCATCTGCAT
AAATGTTTGGATGAAACATCCGGGAGACAAATCGTACAGTGGGCGGCTTGTTTGGATAAT
CCTCAGAAAATTGAAGAGTCAACTTAAACGTGCCTCCATCCCAAGGAGTATCATCTGGAC
CAAATATAACAGCATTCCACAGCATAATATTGTTATCCTGAGGAGCACCACTGATTCCTG
CAGGTGGGTCTTGTTGCAACCTCTTAAAATCTCTCATCAATCTCTTCCTAGCAGGAGTAG
ACATCGCTACCACCGTTGGCGTTGTTGGTACGTAGTGTGAGTATGGTAGAAGATGTGAAA
GCAAAGGGAGTAGTAAGATCGATGATTCGATGGAAGGGTTGTTTGTGTGTGTGAGAGAGA
GAGAGAATGAATGAATCCCCGCGTACTCTGCGTTGATACCACTGCTTAAGCAGTGGTATC
AACGCAGAGTACGCGGGGACCAATTATAAGAGTACAA
>wcd-1071 phosphoinositide specific phospholipase c Length=997 GO-Terms=6 SNVs=0
TGAGTTTACCATTGTCTCATTATTACATATACACCGGTCATAATTCATATCTAACNGGAA
ATCAGCTGAGTAGTGATTGCAGTGATGCCCTATTATCCATGCACTTCAGAGAGGTGTAAG
GGTTATTGAATTAGATATATGGCCTAATGCATCCAAGGAAGATGTTGATGTTCTTCATGG
AAGGACATTGACGACTCCTGTGGCACTTATAAAATGTTTGACATCTATTAAGGAGTATGC
GTTTGTCGCGTCAGAATATCCTGTTGTAATAACCTTGGAAGACCATCTTACTCCTGATCT
TCAGGCCAAAGTGGCTCAGATGGTTACTCAAACATTTGGAGACATACTATTTTGTCCTAG
CACGGAAGGCTTGAAGGAATTTCGTTCACCTGATTCACTTAAAAAAAGGATCATCATATC
AACCAAGCCACCTAAGGAGTACCTTGAGGCAAAAGAAGGAAAGGAAAAGGAGGAATCACA
GAAGGAAAAGCCTGCAGATGATGAAGAAGCTTGGGGCAAAGAAGTTCCTAGTTTGAGAGG
GGGTACCATAGCTGATTACAAGAACACTGGGGATGATGACGATGATCTTAGTGATGATGA
AGATGATGACGAGGAAAAGTCACGTCAAGATGGATCGGATGAATATAGACGTTTAATTGC
TATTCATGCTGGGAAACCTAAAGGTGGAATAGTGGAATGTCTCAAAGTGGATCCTAATAA
AGTGAGACGTCTAAGTTTAAGTGAATCACAGCTCGAAAAGGCTGCTGAAACATATGGAAA
AGAAATTGTCAGGTTTACTCAGCAGAATATACTGAGAGTGTATCCGAAAGGTACACGCAT
TACCTCGTCAAACTATAATCCGTTAATTGGGTGGATGCATGGAGCTCAAATGGTTGCATT
TAACATGCAGGGGTATGGGGAGATCTCTTTGGTTGATGCAAGGAATGTTTAAAGCCAATG
GCAGATGTGGTTATGTTAAAAAACCAGATTTTCTATT
>wcc-8762 tcp-domain protein Length=997 GO-Terms=0 SNVs=1
ATTGATGATAAATCTTGCTCACTTCCAGTTCTTCTCTTTTTTCTTCCTCCTCCCATGGAT
TCTTCTCCTCCACTTGTTTCTGATAAATCCAAAGTTGTTGATGAAGATGGCGCGTTTCGT
GTTTGCGTTTCCTTCTCGAAGCTCTTGTTTCGCCTGCAACATGTTTGTTGTTAGGTTTAA
GTTATTTGATTGGAAATTTAGAAGCATTGAAGTGTTGTTGTTGTTGCTGCTGTTATCTGA
AGATGATAAACCAATTCCAGGAAAAAAGTGTTCTTCTTTGTTGAAGTGAGAAATTTGGGT
TGAAGTAAGAAGATCTAAGCTGAGATGGAACAGACATGGAAGAGCCTGAGCTACGAAGTG
AGATGTTGAGAGAAGTGAAGTTAGCGGGAATAGTTCCGGTACCAGTTGCTGCTATAACAG
CTGGTTCAGCTTGTTGGAGGAGCCATTCAATGGTTTCACCGTCTGATTTATGGCCTAATT
CTCGTGTTAGTTGAAAAACTCGAGCGGCGCAGAGTGCCGGCATTCTTATACGGCGGCCAC
GGCCTTCTACTTTTGTATGACGGTCTTTGGTGGAAGTTCTTTTTGGTGGTGGTTTTTTGT
TTCCTGGGTCCGAGGTTGTTGGTGCTGAAGCTGCTGATACTAGTTGGTTGGATCGGTTTG
AGTTTGATGTACTTGGTTCTGTTGGTGAGATTGGTGTGATTGCTAAAGATGTGTATGGTG
ATGAAGTTGAACATGATGCTGCTTCTTGATTATCTTCTTTTTTTTTCTAAGAAGTTGAAA
TGGGAAGTTTTGTCTCTGCTGCTGTTGATGGTGGAGATGCTGATGGTGGTGGTGATGATG
GTGGTGGAGATCATCTCCTCCCTCCATGATCGCATGGAGAGTCMMMRYKWASTMTGCKTT
GWTAYAAGAGAAAAGAAGAGAGAGAGAGAGAGAGTGTTTGTGATAAGTGAGGTTATAGTT
GTTTTCCCCGCGTACTCTGCGTTGATACCACTGCTTA
>wcc-39162 cyclin-like f-box f-box protein interaction domain Length=997 GO-Terms=0 SNVs=6
AATTTCATGAATATGTTTCGCAACAATTTTTTATCTAAAGACAATTCTTATTGCCACAAT
GCATCTTTCCTCCTACAACGAACACATGAGAATGAAAATGATTTTCATTCTCTCTCTGGT
GAGAGATTTGAGAATATGGTCAAATTAGTTATACCAGATCCGTTTCAAGATGATATCTAC
CGTCTCAATGATTTTCGTATATTAAACGTGCGCCATTTTTTTAANATTTGTAAATGTGAG
CAGTACTAATGACTTTATTTGTCTCTATTGTCATATTCGTTGTTACAATAAACGTGATAA
AGNGTTGCACTATGGAATCCAACTACCGATGAATTCAAGGTTATTCCTAAAAGCCCAGTT
ATGTTTAAACCATTTGCTACACATGTTGTTAGTCATGATGTGATTAATTTTGGGTATATG
AAAATGTTCTTGGATTTGGCTATGACCGTGTTATAGATGACTACAAGGTTCTTCATCAAA
CTCAAATTTTTTACCCCACGGTTGTTTCGGGAAGGGGAAAGGGGTTATGTGCCATTGGGA
GATATATCTTTAGAACCTGAACCCGTATGGGAGATANATAGCTTAAGAAGTAACTCTTGG
AGGAAACTTGATATCATTATGCCTACTACATCTGGTGGGAATATTGCTATGGAAGCCAAA
GTGTCCATTGATGGAATGTGTCATTGGTGGTTCTTAGACCATATTGCATCGTGTTTGGTG
TCGTTTGACTTGAGCAATGAGGTGTTTTGTACCACACCCATACCCTCAGACATAGGTAAT
AATTTTGATAAAGAATGTTTATGGAGACATTTGACGGTGTTGAATGGATCCGTTGCCTTG
ATCACATTTCAAGCACAGATGACTATCTTTAACATATCAATTTTGGTGAATTAAGTGTNA
AGAATCATGGATTAAACTCTTTCATTGTTGGCCATTGCCTTGCGTTGAGCGTCCTTTTGG
AGTGGTAAAGGGCAAAATATTTTTCGCAAGAGAAGAC
>wcc-18791 atvps11 protein Length=997 GO-Terms=1 SNVs=2
TTGGGTTTAAAGTGGATGGTCAAACACTTCAGTTGTTTGCAGTAACCCCAAGTTCTGTGA
GCTTGTTTTCATTGCATGATCAACCACCAAGGAGGCAAACCCTTGATCAGATTGGATGTG
GTATAAACAGCGTTGCAATGAGTGACCGTTCTGAGTTTATAATTGGTCGGCCAGAGGCAG
TATATTTTTATGAAGTTGATGGACGCGGTCCTTGTTGGGCTTTCGAGGGAGAAAAGAAGT
TGGTAGGATGGTTTCGTGGATACCTTTTGTGTGTTATTGCAGATCAAAGAACAGGAAAAC
ATACTTTCAACATCTATGACCTGAAGAATCGTTTAATAGCCCACAGTGCTCTGGTTAAAG
AAGTTTCTCATATGCTCTATGAATGGGGTAACATYATACTCATAATGACGGACAAATCAA
CTTTATGTATTGGGGAAAAGGATATGGAAAGCAAGTTAGACATGCTATTCAAGAAAAACC
TATATACTGTTGCAATTAATCTTGTTCAGACTCAACAAGCAGATGCCGCAGCTACTTCTG
AAGTTCTAAGAAAATATGGGGATCATCTATACAGCAAGCAAGACTATGATGAGGCCATGG
CCCAGTACATAAATACTATTGGTCAGCTTGAACCTTCATACGTGATACAGAAGTTTTTGG
ATGCTCAAAGAATCTACAACCTCACAAATTACTTGGAAAAGCTACATGAAAAGGGTCTTG
CTTCTAAAGATCACACCACACTTCTTTTGAACTGTTACACCAAGTTGAAAGATGTTGAAA
AACTAAATCTATTTATTAAAAATGAAGACAGCATTGGTGAACTTAAGTTTGATGTGGAAA
CAGCAATCAGGGTTTGCCGTTCTGCCAATTACCATGAGCATGCAATGTATGTTGCAAAGA
AGGCAGGGAGGCACGAATGGTACTTGAAGATTTGCTTGAAGATCTTGGTAATTATGAAGA
GGCCTTGGAATATATTTCAGTCTTGAATCAAGTCAGG
>wcc-15687 ubiquitin family protein Length=997 GO-Terms=0 SNVs=0
GCAGGTATCAACGCAGAGTACGCGGGGGTTGGGGTGGCGTTAGACGGAGGGAGTAATCAG
CAATGGCAGACATTGTGGAGGAAGATGAATCGGAGAAGGTCGAGATCATCCTCAAAACCA
TCGGTCCAGCTCCAACCTCTCGTCTTCTAGTTCCATCTTTCATCAAGGTGCGTGATTTGA
GAAGATTAATTGCAAGTAACGGTCATTTACCCATTGACAACTTGAGTCTTATTCTACGCG
GAACTGCATTATGTGACCTAAAAAATGGAGACGATGTGCACATACAACTCAACGATGGAG
ATTGCTTGATTGTTGCTGTCAAACCAAAGCCACCAGTGAAGGATGGGCATGACAACGATG
ATGACGATGAAGATTTGAAGTTTCAGCTTCCTCACTCATCAAGTCGGTGGAAAAAGAGGC
TATATTCTTTTCTACATGATAAGTTGAAGTTTCCAGATATCCTTTTGATGGTAATTTTCA
CTCTGAGTCTGAAGGCATGGGTTCTCATAGTTATGTGGTTTATCCTGGCCCCTGTTGCCC
ATAGATGGGATCTCGGACCTTTGTATATACTTGCAACTGGCTTTTGTCTCATTCTCTTCA
ATCTGGGAAAGCGCAAAGCTGGTGACTCCAGTGCATACTCTATCTTCAATGAAGACTTCA
GAGAGCTTCCAGGAACACTGAATGCCGATCGGTTTGATAGAGATATAAGAGCAGGACAGT
TTTGAGCCTTGTCCTCATCTCATCACCATTCAAAAACATTGATGTCTTGTCACATGATGT
ATATCTGCTTAATCACAAGGAGAGCTATTTACTGTACTATCCAAAGGAAGAGCTCACTAC
AGTAACTTCTCAGCAATGTTGTATTTTAGCCAAGCCCAGAAATCAATGATGTAACATGTT
TTCTGTTTAGTTTTGACCTTCCTTCCACTAAACTTTTGCCTGTTTTGTATGTATATTATA
GTACCAATGTATTGATTGATATATGTTTTGGACAAAA
>wcc-15445 dna methyltransferase Length=997 GO-Terms=4 SNVs=2
ATCAGCTTCTTTTCCAAATGGAAGTATGTGTGAGAAAAACGTTCCTTCATTCATTGGTGA
TCCAGTACCTGATGATGAAGCTCGCGAAAGATGGGGATGGCGTTATGAATTGAAGGATAA
ACAATGTAAAGATAAAGTGTTCAAATTAAATGAGGATGAAGAAGATGAGACTATTATAAA
TGTTAAATGCCATTTATGCCCAAGCTAACGTTGGCAACTGCATTTTCACTCTCGGTGACT
GTGCATTTATAAAAGGTGAAGGAGCGCAAAACATATTGGCAAGATCGTTGAATTTTTCCA
AACAACTGATAACAAAGATTATTTCCGGGTCCAATGGTTTTACAGAATTCAAGATACAGT
TGTCAAAGATGAAGGTGATTATCATGACAAGAGGTCGTTTATCTATTCATCAATTATGAA
TGATAACTTAATAGATTCCATAATAGAGAAAGCTAATGTTAGATATATAAAACCTAAGST
TGGTCTGAAGTTGACTTCTATTTTACCATCTGACTTCTATTATGATATGGAATATTGTGT
TGATTACTCTACATTCCGCAAAATACCAACAGATAATGATGTTAAGACTAACAAGTTATC
ACAACCTGCTGTTCTCGAGAGTCCTTCAACAGAGGCATCTACTATTACCAAGAGTCTACC
TAGTCCTGAGTTGCGCAAGACAAAATTAACATTACTAGATCTCTATTCTGGCTGTGGTGG
CATGTCAACTGGACTTTGCTTAGGTTCCAAAGTATCATCAGTTAATCTTGTCGCGCAATG
GGCTGTTGATAGTGATAGGTCTGCAAGTAAAAGCTTGAAACTAAACCATCCAGAGACACA
TGTGAGAAATGAATCTGCAGAGGACTTTCTGCAACTATTGAAGGAGTGGGATAAGCTATG
CAAACGGTATAATGTTGGTGGCACAAGAAAAAAACTACCATTACGGTACAAGGAACTCGG
GAAGAAAAAAAGCAAGTGAATTCTCATGCTCATGATA
>wcc-14159 protein binding Length=997 GO-Terms=4 SNVs=2
GGAGGATCCAGTGGTTCCCCAGTTATAGATTGGCAAGGCAGGCTGGTTGGCCGTGAATGC
TGGGAGCAAGACAACAAGTGCATCGGCTTTCTTTTTACCTCTAGAACGAGTTGTGAGGGC
ATTAAGGTATCTTCAAAAGGGGAGTGAAACTTATGTTGATAAATGGATGCCTGTTTCTAT
ACCTCGTGGTACCCTTCAGGTGACTTTTCTCCATAAAGGGTTTGACGAGACTCGTCGGCT
TGGCCTCCAAACTGAGACAGAGCAGATAGTTCGAAATGCTTCACCTTCCAGTGAAACTGG
AATGCTTGTCGTGGAATCTGTGGTGCCAGGTGGTCCAGGCTATAAGAATTTGGAACCTGG
GGATGTACTTGTTCGTGTCAATGGTGAAGTGATTACCCAATTCCTAAAACTGGAGACTAT
ACTTGATGACAGTGTAAACTCAAATATCGAATTACAAATTGAAAGGGGTGGCGCATCAAA
GAGTTTAACTCTATCGGTGCAAGATTTGCACTCAATAACTCCCAATTATTTCTTGGAAGT
TAGTGGAGCAGTAATCCAACCTCTTTCATATCAACAGGCTAGAAACTTCCGATTCAATTG
TGGTCTTGTTTATGTGACAGAACCAGGATATATGCTCTTTAAAGCAGGAGTTCCTCGCCA
TGCAATAATTAAGAAATTTGCTGGTGAAGAATATCTTGCCTCGAGGAACTAATATCAGTT
CTGTCTAAGTTATCGAGGGGTGCTCGTGTGCCGTTGGAGTATATAAGCTACGTGGATCGT
CATCGAAGAAAGTCGGTGTTGGTGACAGTTGATCGCCACGAATGGTATGCACCTCCTCAG
ATATACACTCGGGACGACAGTACTGGCCTCTGGATTGCTAAGCCTGCTTTTCAGGCTGAC
TCCCCTTTTTTTATCATCTGGAAATCTGGCCAGTCGTCCAAGTTCATTGACCGGTGAGCA
TGCTTGTGGGGGAGATGTGTGTGAAGATAACCATCAG
>wcd-9428 atp binding Length=996 GO-Terms=0 SNVs=1
CCTTCAATTGCTCAATCTCTGAGTTCTTTTCATTTATAACAGCCTCTAGCTTTGGAGTGT
TTTCCAAGTCACTGGACAATCTATTGATCTCATCCTTGTATTCAGAAACTGCAGACTCTT
GCTTTTGCAAATCCACCTTCAACCGCTCAATCTCTGAGTTCTTTTCATTTATAAGACCTT
TTAGATTGTCCCTGTCTTGAACCAATCCCTTCCTTTCTTAAATGCCATGGACAACTTGTC
CCTAAGCATGCTAGTCTTCTCTTCTGATCGTTCAAGATCTTTCAGCAGAGAACTCCTTTC
GTCTTTCAGTGCTATAACTTCGTCAGATACCACTTTTAACTCATTTGACACATCTGATCT
AATTAGCATATCTTCTTCCAGTATATCCTCGTAGAGCTTTAAGCTTTGATCCCTAACATA
CAGGATACTTTGAACCCTTTCAAACAATTCGGGATCAATGTGAGATGCTTTGGAGAGGTT
ACCATTCTGTCCTTTCATTTTTTGAAAGCATAAATCAATGATCATCGAAGTGTTAGAAGA
GAATTGATCAATTCCTTCATTTTCCATGTTTAGACCAGAAAAATCAACTAACATTTTCAC
TATCTGATCCTTCTCCAAAAGAGTTCTGCTGGTTCTTGCCAACAAACTCTCCATATTCAA
ACCTTAAATCTGTTAATTCAGACTGAAGGTAATCTTTTTCCTGTGACTCCACCAAAAGTG
AAATACTCAAACTGTCAATATAGTTGATTGATGCTTCCTTGATTGTAGAAATTTCTTCTT
GTAGAACATAAATATCATTGTGGGCCTTACTAAAAGAATCTATAAGCCAGTTCATCTGTG
ATTCCAGATCAGATGATGAAACAGATTCTGGCAGGTCCAATAGAGATAGAGATTCCTTCA
ATTTGCATAATTCCAGGAAGGAGGCCTTAAGTTTACAGGAAGGGGCCCTTCTCAATCTTC
ACATTTTTCAAAGGAACACTGGTGGCACTTAGAAAC
>wcd-811 serine proline-rich repeat protein Length=996 GO-Terms=2 SNVs=2
GCAATAAAAAATCTTGATCCAACGGATTTAATTGAAACAGATGCACATAAGTCACCAATC
CAACGGTTGAGATTTAGTTTAACCGAATTTTGGCTGCAAGATAATCTTAATTATAAAGAC
TAATACAAATTAATTACTGTACTTTCTCTATGGTACAGAAATTTTATTGTATTAAACAAA
CTACACAAAAGCAAAAGTAGAAAGGAAATTAAGTATATATGATCAACAAATTGGGATCAC
ATATTAACCAAAGCATATAGAACATGTTAAACACTAAAAATTTGAGCACTAAGTTCTCTT
GCCTCATACCTTAGTACATATGTATTCTCTTCTACTCATTTGTTGAGAAATTTAATCCCA
AACTAATCACCAATAGGCTAGAAGGCTCAATAAACAAACCAAAAGTGGCAAGAATCCGGA
TAAATTTCTGTGGCCGCTAGGGGTTGCTCCTGATCCACTGAAATTCACGTCAACTGGATA
CAAGTTACCAGCTGGCGGTCCGGTCATGTATATGTATGGTGACGATTGCGAATATGGTGG
TGGAGGACAATTCGACGAGGGTGTTTTCTTTGGTGAAGGTGGTGGTGGTGAATAGTATAC
TATTGGTGGCGGTGACGGCGATGGAGGTGGTGGTGATGGATATATAATTGGTGGTGGTGG
TGAGTTGTATATGATTGGAGGTGGTGATGAAATTGGATTGTCACCACATGGTGTACACTT
CTCAACTAGCTTCCTTGATTCCATAGCTTCAATTGGAAGAGTAACACAAACAAGTAATAA
GATCCAATTAAGGATCCTTAATTGTATTTTACTTTGAGGATCCATATATGGATGTGATGT
GAATTAATGATGGTTTCAATTGTTTGGTTAAGGTTTGATGTAAGAATTGTATGGATTAGA
AGAAAGTGAGGATAGTAAAGGATTTGTTATGTGGTTAGGTCCCCGCGTACTCTGCGTTGA
TACCACTGCTTAAGCAGTGGTATCAACGCAGAGTAC
>wcd-5571 dna-binding protein Length=996 GO-Terms=4 SNVs=4
GGTATAAGAATACCTAAAACCAAACTACTAAATAAAAAAAATTACAAAACCAATAAAAAA
ACTAATAGCCAAAAAAAAGGAATATTCCTTTCAAGATAGCAAAGATTACTAAAAGGAGTT
ATCTTCTACAGGCTCATCCTTGGCTCTACCTCTAACAATATTATTAACACGTTGATTCAT
ATTATTCATGTAAGAATCCATTGGAAATCCATTGTTTTGCATCATCTGATGGTTGAAGAA
ACCATTGTTGGAATTATTGTTGTTGTTGTTCATAGTTGGCATATTTGGTTGTGGTTTGTT
GATAGAGTGGTTACCACTGCCACGTGGCGCAGGAACATCATGATTGTGTTTTCCTTCATA
GGTTGTGATTACTGCTCTTAGATCTTGTGAGGCTCTTTCCACATGTTTCCTCACTGGACA
TCCTGGGTTTGTACACTTATAGTAACTCCTTGGATTTGGATTTCCCTTGACTACTTTCTG
CCCATATTTTCTCCATCTATACCCATCATCTAGAATATCAATGTCACTTGTTGTCTGAAC
CACAACTCTAGGTTCCCTCACTGTTCTATTTCCAACTCCTGATGATATCCCCTCATTTTC
ACCTTCTATTCTCCATTTTTTGGCATCGGGTTGATCATCATCACAAAACTCATGATCACC
ACCTGATTTATGAGAACTCTGCTCAAAATCATCATCTCCAATCGATATGGACGAATTCTC
CGGCGTAGTAACCAAAACCATTTGCATTTCATTTTCAAAACCATTCGAAGGAGGATTAGC
AACCGACGACGACGAGGAAGACATTGAATTCATGTTCCTTTTATTAGCCAAAGGCTTAGG
ATGATTATGAGTACCTTTATAAACTATCTCAGTAATTTGTCCATCTATAGCTCTTTTTTT
CAACTTTTTTCTTTGTTGGACAATTTGGATATGTGCATTTTCCCCGCGTACTCTGCGTTG
ATACCACTGCTTAAAGCAGTGGTATCAACGCAGAGT
>wcd-4814 at3g62580 t12c14_280 Length=996 GO-Terms=1 SNVs=5
TGCTTAGTGGTATCAACGCAGAGTACGCGGGGACTTTACTTCTTCTCCACCCTTTCAACC
ACCTCACCGGTCCTTTAGCATAACCAGAACTACTCACTCAGTACCCACCACCGCCGTCAT
CAATGGGTAGAGCCTCCCTCATAACAACCGCAGTAGTCTTCTTAGCAATCGGAGTAATTA
TCTCTCCAGAAACATTCGGACCAAAATCAACCGCTCTTTCAACTTACATCAAACTAGCTC
ACCTTCTCGGTTTCTCCATCGCTTTCGGCGCCGCTCTATGGGTTACTTTCATCGGCGGTA
TCATCATGTTCAAGAATTTGCCTAGGCATCAATTTGGTAATTTGCAAAGCAAGATGTTTC
CGGCTTATTTCTCAATGGTTGGTGTTTGTATTGCTGTAACAGTGGCTTCCTTTGGGTATC
TTCATCCGTGGAAAACTTCTTCCACTGGTGAAAAATACCAACTTGGTTTCTTGCTCTCTG
CACTTGCATTCAATCTTACTAATTTGTTCGTCTTTACACCCATGACCGTCGAGATGATGA
AACAAAGGCATAAAGTGGAGAGAGAGAATAATATTGGAGAGGAAGTTGGGTGGTCAAAAA
ATGTCGAAGTGGCAAAGAAAAACCCTAAGCTTGCAGCGATGAATAAGAAGTTTGGTATGA
TTCATGGATTATCTTCCCTTGCCAATATCATGTCATTTGGAAGCCTAGCAATACACTCTT
GGTACTTGGCAGGTAAAATTGATCTCTGATTCAGTTTTTGCCCCCCAGTCTGGTAGAGAT
ACTTGTCTATGCAATGCAATTTGTGAAATGTACTATCGAAGCATTACACGGTATTGGTTT
ACCAAGTGTATCTTGTCTGAGAAAACATAATGTAATGTGGAAGCATAATGTAATCGCCTT
AATTCACATGAATAAAATAATTAGTCTCCGTACCTTTCTGTAGTCAAAAGGTAACATACA
TTATGGTATAAATTATATATAAGGTACTCATTTGCT
>wcd-2901 50s ribosomal protein Length=996 GO-Terms=7 SNVs=1
TCTTTCTATGCAAGGTAAATAGAACTGAAAATGTAACAATTCRAAGAAAACAAGCTCTTC
ATAGTAGGAATTAGAGTGATATTTGGAGACTGGAAAAATAGCAATGTATTTAAAAATATT
ACAATATGACATACAGTAGCTACATAAACATTTGAACAACTCCATTCCTGATAAAAGCAA
AACTAACCATGGCAAAATGATTGGTAATAGTTATATGAAAGAAGATACAACACTACATAG
TGCACGAAATGTTCATGATGATTCCTGTTCCTTCTTTATATCGTCCATAGTAACTTTCGG
GTAGTTCTCATAGCCCATAATGCTATTTATCCGTATGCGTGTATTTGGCTGTCTGTGCCC
AATAGTTCTACGGTAGTGCTTCTTTCTTTTGTATTTGAATACAATTACTTTGTTGTCTAA
ACCCTGCTCTTCCACTGTTGCATATACCACAGCATTTGTTACTATTGGTTTCCCAATGTA
GCAGGATGTATCTGTTCCAACCAGTAAAACCTTATGCAGGGCAATCTTGTCATTAACGTT
GGTACCTTTGAGCCTCTGAACAACGAGCCAGCGCCCAGGGTGAACAATATATTGGCGTCC
ACCAATCATAACAACTGCAAAAAGACCCTTTTCCCATGGCTGTGATTGAACAATTTCAGT
GGGTTCAGACTCAGGCTGAGCAGGAGACACTTGAGACTCAGACTCAACCTCTGCTACTGC
AGATTCAGTGGATTTGGGAATGGGAAAAAGAGGTAAGCGTTGTGAGAAAGTGGATTGGAA
AGAGAGGTTGTAAGATTGAGAAGGAAGACGAGATGAGAATGGTTGCGAAATTGAGAAATG
AGATTTTGTTGAGGTTTGTGAAATTGAACAATGGGTTGAGAAAGAAGAACAGAGAGTAGA
AAGTGTTGCAGTTGCAGAAGCCATTTTTGGAAAATGGAAATAAGAGAGAACTTCCTCTCC
CTCCCCCGCGTACTCTGCGTTGATACCACTGCTTAA
>wcd-13376 syap_poptrame: full=probable alanyl-trnachloroplasticame: full=alanine--trna ligase short= Length=996 GO-Terms=6 SNVs=8
TATTTGTCCCACTTCCAATGGCAAGCTTGACAGTATTGTGTGCAGCTTGAGATTGACGCC
TTTTGTTTCTCCATCTCAATATCAAAACCATTCATGTCAATACTCACACCACGTTCTTCA
GCCACTTYCTTTTGTTATTTCCATGGGGAAACCATAAGTGTCATACAAAATAAACACATC
TTCACCAGCCAAGCAAGGTACAGTTCCATTTCTTTCGGCACTTGATATAGCATCTGCAAG
CTTTTCATCAAGCAACTTCTCTCCTCTTTCCAGTGTCTGTACAAACCGAAGCTCTTCCCT
CTTCAACTCCTCAAGGATTCGGGGTGCTCTGTTCTTCACATCAGCATCAATGTGTGTACT
TAATTCTACTACTTTCTCAGCAATAGTAGGTAAAAATGCTCCTTCAAGGTCTCCTCTACC
ATCACCTTTTATACCAAGCAACCTGCCCGTACGTACAACCCTTCTGATAAGCCGTCGTAC
TACATAACCCCTCCCAACATTTGATGGGACGACCCCGTCAGAGATGAGAAACACAATTGC
ACGCATGTGATCTCCTACAATTTTCAGATACCTCTTTGTCTGATCATCACAAATGCCATA
TGAGACATTTGCTAATTCAGACACCTTCTCTATGATGGGGAGAATCAAGTCAGTTTCATA
GTTGTTTGGAACCTTTTGAAGAATGCGAGCCATGCGCTCTAGACCGAGCCCAGTATCTAT
GTTCATCTGCTTTAGAGGTTCAAGAGAACCATCGTCTTTTTTATTGTATTGCATGAATAC
TAGATTGTAGAACTCTATAAAACGGGTATCATCACCAAGATCGGCATCAATGTATCCCCT
CTCAGGATGAAAATCATAATAAATTTCGGAGCAAGGACCACATGGACCTGTGACTCCACT
GGTCCAAAAGTTGTCGTCTTCACCCAACCTCTTATTCGCTCAACGGGAACACCAATCTGT
TGAGACCATAACTGAAAAGACTCATCATCATCTTGA
>wcd-11207 translation initiation factor Length=996 GO-Terms=4 SNVs=15
TAGGGATTCCAATCGTGACTCTCAACCTTCTAGGGCTGATGAAATTGATAATTGGGCTGC
TGGTAAGAAAAACTTACCTTTGGGAATGGGTCTGATAGAAGGGATAGAGTTGAAAGAGGN
GGTTTTTTCGATTCCCAGTCGCGGGCTGATGAATCTGATAGCTGGGTTACTAATAAGAAT
TTGTGCCAACTGAGGGACGGAGATTCGGTGGTGGTGGTGGTGGTGATAGAGAGAGGAGAG
TAGGTTTTGGTACTAGTGGGTGGTGCTGATTCGGATAATTGGAATAAGAAAAAAGTTGGT
GAATTTATTGTTGCAAGTGAAAGAACTGAGAATGTTGTTGTTGGTGGAAGGCCAAGGCTT
GTTTGCAACCGCGTTCTGCGCCACCGAGTAATGAAAATCAGGATGTTCCTACTGCTGCTG
TTGTTGTAGCAAAGCCTAAGGGTGCAAATCCTTTTGGCGAGGCTAGGCCAAGGGAGCAGG
TTTTGGCTGAGAAAGGACAGGATTGGAAGAAGATTGATGAGCAACTTGAGAGCAYGAAGA
TTAARGAGACAGCRGTTGTTGAAGGATTTGGAAAGAGGGGTTTTGGTTCTGGTAATGGAC
GCGGTGAAGATSGATCTGAGAGGAGTTGGAGGAAATCAACTCCATCTGATGATGGTCGTT
CAGAAAGTGCTGAGAAAGTGGAGGATGAACACATTGAAGAAAACTAAAGAGCTATGCTAT
CAATTACTTTTGTCCCTACAGATAGATTGACTAGGGAGTTGGAAAGGAACATTGAATATC
AGAAACTTATTTTTTGTTTCCAATTGAAGTTTTGTCTTAATTTATATGTTTTTTTTATTG
TGAGACACGGCTAAAACTGGTAAAAGACTATTTTTTGATAGGTATGTTGGTAGCTTAGGC
AGTTTCAGTATTTATGGCTATGGTTATGTCTGTAGCTGAAAATTTCATCAATTCATATTC
TGTATAAGTTTGGCGGTGAACTGCCGTTTTTTGGTT
>wcd-10621 potassium efflux antiporter Length=996 GO-Terms=4 SNVs=3
TCAATGCCCTTCATGGCCAGGTTATAATTGGAACTCTGATTCTGCAGGATTGTGCYGTTG
GTTTGCTCTTTGCACTGCTTCCTGTCTTAGGTGGAACATCAGGTGTTCTTCAGGGAGTAA
TATCCATGAGTAAATCGTTGTTGACCTTTAATTACATTTTTTGGTCGTTTTGTCAATATT
ATCCCGTACTTGTGTACCATGGTTCCTTAAGCTTATGATAAGCTTGTCATCTCAGACCAA
TGAACTTTATCAATTGGCATCAGTTGCATTCTGCCTAATAGTTGCTTGGTGTAGTGATAA
GCTGGGTTTAAGCCTTGAACTTGGTTCATTTGCTGCCGGAGTGATGATATCGACAACAGA
TCTTGGTCAACATTACGCTTGAACAAGTTGAGCCAATTCGCAACTTTTTTGCTGCTCTGT
TCTTGGCCAGTATTGGGATGCTTATACATGTCCATTTCCTTTGGAATCATGTTGACATTT
TACTGGCAGCTGTTATATTGGTGATCATTGTAAAAACAATTGTTGCTGCAGCCGTTGTCA
AGGGCTTTGGATACAACAACAAGACTTCCATTCTTGTTGGGATGTCCTTGGCACAAATTG
GGGAATTTGCCTTTGTTCTTCTCAGCCGTGCTTCAAATGTTCATTTAGTTGAGGGAAAGT
TGTATTTATTGCTCCTTGGAACCACAGCTCTCAGTCTGGTAACTACACCCTTGCTTTTCA
AACTGATTCCTGCTGTTCTACATCTTGGTTCATTGCTCCGGTGGTTCCCTCCTGATAGTC
CTGCTGAGATTGTCTTTAAAGGGACAGCTTTCGTTCAGACAGTACTAAGCGTATAACTTT
GATGGTTCAAGGCTCCATGATTCATGATATCCAAATATATTATGACAGAGAAAATGAATT
TGTGGGATTTACCTGATGGCTTCTGTTATTCTGGTGGACGTGTGCCAAATAGTGCAAATA
ATGTTGACTAACTGAATACATTTTCTATTGCAAAGA
>wcd-10350 glycine-rich protein 1 Length=996 GO-Terms=3 SNVs=0
TACCTAGTGCGATGCATATATATACATGATTTTTCTACTTATGAAATTCATACTATATAT
GGTGGCAAGATAGATAATACTTCCGATTTTAAATATAAGTAAAAATCTAAATATTTTTGG
TTTATATTTCAACCAAAAGTATTTTGACTTTTGTTTATATTTAAAATCGAATATAGTACA
CAACAAGATATATTGGTGTGTATCTATACTTTTCTTAATAAACACAACATTTTGTCTTTA
TAGACATTTATTTTAATGCAGTATTTTAAAAAGTACATCTTGATGATATCAGTTATGAAC
ATCTTCACCATGGCCACCGTGGCCACCATGGCCGCCACCACCGTAGTAACTACCACCGTG
TCCTCCATGACCGCCACCTCCATAGTAACTACCACCATGGCCACCATGGCCGCCACCACC
GTAGTAACCACCACCGTTGTGGTAATTACCTCCACCATTGTGATAGTTACCTCCACCATT
GTGATATTGACCACCGTTATGGTAACCGTTGTGGTAACCATTGTTGTAACCGTTGTGATA
ACCGTTGTGATAACCACCATATTTGGCATCATTTACTCCATTAGTTTGTTCAACAACCTC
CTTTTTGGTATTAGTGGAAGTTTCAGTTAAATCCCTAGCTGAAACTTCAGAGCTGATAAG
AAGAACCATGGCCAAGAGTGCTCAAGGATGAGYACCACTGCTTAGTACGCGGGGAATTAA
CATTACTTTATCTCTCTTTCTCCATTTCTCGATTCTTCCAACAACAAACATGGCTGCTGC
TGTAACAGCCGCCTCTCTTTCCCATTCTCCAACACCACTTCTCTCCCGATCAGGACATCT
GTTGTTCGCCCCAGATAGACTTGTCTTTAAGAAGGTTTCATTGAATAATGTTTCTATAAG
TGGAAGGTAGGTACCATAAGAGCACAAGTTACTACTACAGAAGCTGAAGCACCTGCTAAG
GTAGTAAAGATATCAAAGAAACAGGATGAAGATATT
>wcd-10263 chloroplast protein import component toc34 Length=996 GO-Terms=6 SNVs=0
CTTTTCAAATNAAAAGGGCCACATAGATAGCCATAGACCAAAGAAGAACGATACTGCCTT
CCTACTATAACGAATGCTGATCAGTCGCAATCCTAMAASTRCTCWGMGKYGAWASMTCTA
CTHTAAGCAGTGGTAGTCAACGCAGAGTACGCGGGGGTACTGTCTAGCAGGAGGATAAGG
TGGAGGCTAAGGGCGGTTCTTCCTATCGTTGCTCCTTCCCACCTCTCTCTTCCGTGAAAC
ATTATGGGTTCTCAACAAGGTGTTCGTGAGTGGTCTGGAATCAATACATTTGCTCCTGCT
ACACAGACCAAATTGCTTGAACTTTTGGGAAAACTTAAACAAGAGGATGTGAACTCCTTA
ACCATTCTTGTGATGGGCAAAGGTGGTGTTGGAAAGTCTTCAACTGTGAACTCTATCATT
GGGGAAAGAGTTGTTTCAATTAGTCCCTTTCAGTCGGAAGGGCCAAGACCAGTTATGGTA
TCGCGATCAAGGGCAGGTTTTACATTGAACATTATCGATACTCCTGGTCTTATTGAAGGG
GGATACATCAATGATATGGCGCTTGATATAATAAAACGTTTCCTTCTAGACAAGACCATA
GATGTTCTGCTGTACGTGGATCGCTTAGATGCGTATCGAGTTGACAACTTGGACAAGTTG
GTTGCCAAAGCTATAACTGACAGTTTTGGCAAAGGAATATGGAACAAGGCTATAGTAGCA
CYWACATTACGTTTCTCTTTCTGACCATATACATCACGCGTCTCCCATGAGGGCCTTTCT
TCATTAGCAATGTCATTTCTTGATCATCGATTCTATAGGCTTCATGATTAAGAAGAATTG
TGCTGCAAATATGAGAGGAATCCATAACTTTCCTCTCTGATTTGGATTCGGTCCTTCAAT
CAACTTCTTGTCAACCAAATAGACTCATTTTGTTCAATGCGACTTCTGTAATTGTTTGGA
CTAGATGAGGAATCCAAGCAATCCCATTTGAAGAAC
>wcc-8216 upstream activation factor subunit Length=996 GO-Terms=0 SNVs=19
TCAAGTAATGTTAAATTCTTTAGAGAAAATTCACCGAAAATCTGTCATTACACTAATTCC
TAATTTCTCCTGAAAAGATAACATAAACAAGGCCTCCAAAACWAAYATGATAAATAAACA
AAATTAGCCAAATTTCCAAAGCTCGACCGCATAACAATGTGCAAGCAACTCACTGCTCTG
CCTTTATGAAATGAGGCGCCAGCAGTTTTGTAACGGTGAAGCCAGTGAAGGAGTCAACCT
CAAAGAGTTCTTTCAATTTTTCGTCACATAATATTTGCCGCTTGTCAGAAGGATCCTGAA
GGTTGTTTCCTTTTATATAATCCCACATTCTTTTAATGACATCAGATCTTGATAATTCAC
TTTCTCCAAGGAACTTTGAAAGGGCATCAGATAGCTGAAGTGGAGCAAGAAAACCTTTTC
CTGATCCTCCCTTCTGCCGTTTTTCCTTTCCTTTCGGCTCATCTGAATCGTCATCTTCTC
TCTCTTGCTTCTTCTTCTTCTTTTCTTTTGGCACTGACTTTTTCACCTGGACAACATCAT
CTGAATCCAGTGGCCAGATATGCTTTGCCAATACTTTATTCATTTGGAACATATTGATGG
TATTGACACCAAAAAGGGCACGCAATGGTTCATCACAAAGGATATTTCGCCTATTGTTTG
GATCTTGCAAATTTTTTTCCCTAATATAGGCCCATAATTGCTTAACAACCTCAGTCCTGG
CCATCTCTGGTGCTCCAACGAATTCCTGAAGTTGTGGAGACAGGCTACATATTTTGCAAA
AACCACCGCCACCTTTTTTCTTTACTACCTCATCACCTGACTTGTTAGATCGTTCTTTGC
TCTTGTTCTTCGTCGTTTTCTTCTTCACACTTCTGGTACGCTTCGGTTTTTCTTCCTCCT
CCTCTTGTTCCTCTTCCTCATTATCATCGTCTTGTTCTTGTTGGCTTTGTTCTGGTTCAT
CGGCGTTTTCTTCATCGGCGACGTCGTTTTGTTGTT
>wcc-21590 myosin subfamily xi heavy chain Length=996 GO-Terms=1 SNVs=0
ATTCTTGTTTTGAATTGAATAATCGTTGCATTTTGATTTTATACACGAAATGGAACTCTG
TATTGATCAGAAATGAGTTCTATATTGTAGGCATTGGACAATATTAGGTTCCTTTCCCTC
ACAAACAAGGAGATTTTAGGTGAAGGTGACAACACCAAGCTTGAAATCCAGGATTCATTT
TAGTTCCAGCTCGACCATCTTGGAGGAACTTTCACATTTTTCTCTATCCTTCTCTCGTGT
TGTGGTAGTATCTCATAAAGCCTTGTTCGGTAGGCTGGGGCTTGAAGCCAATATTTGCTT
CTTGAGCTCTTGAACAGTTGGTGGCATTGGCGCGAGATCCCTCTTCGTCAGTTGGTTGGC
TAGCTTATTTCCGGCAGTCACTAGGCCCCAGGCTTCTACCCTCTTATTAAACCGGAAGCT
ATTACTTGGTGGATTTTCTTAATAGCCACCACCGGAAATGCTTGGCCCAACATCATCTAA
TAAACTTAAAGAAGGCAGTAATTGCCACCCAATGTGCATGGAGAGGAAAAGTCGCTTGGC
GAGAACTACGAAATCTCATATGGTTTGCTTGGACATAGTTCTTGCAGATGATGCTCCTTT
TGACATTTGTAGTTGTCAGCTCACCACGACATATGGATTATGAACTTATAGAGGCACGTG
CTCGGTTTGACGAAGAATATCCTGATAAGACCAGTTTGGCATGGCCAGTTGTTAAGGAAT
GTGAGGCAAATTTTACAATTATCAGGTACTTGTATTTTGAATATATAGTTTTGTGGGTCT
TGTGCTTCAAAGTTGTATGACCCGAGTTAATTACTTGTCATTTTTTATCTATTTTGTTTA
GGGTGTTAAATTACTTGTCACTATTTATCTATTTGTTTAGGGTATAATCACTTGTCATTA
TATGAATAAATTTAGTATAGCACTCTAGATAAATATAGCTTAACACCTTAGGTATCATTT
TAATATGGAACCAATCTCTTGGCATATAAGGGGCTT
>wcc-20632 rna-binding protein Length=996 GO-Terms=2 SNVs=0
CTAGACATACATTATTCGATTCCAAAGGTCAATGCTCCGGAGAAGGATATCGGTCATGGT
ACGCTGATGTTGTCCGGTCTTGATTCATCTGTTTTAAATGACGAGCTTATACATTATTTT
GGATTTTATGGAGAAATTAAAGAAATCTATGAATATCCCGGAATGAAGCACCTCAAATTT
GTAGAATTTTATGACGTGCGAGCTGCAGAAGCTGCACTTCGGGCATTGAACAGGGTTGAA
ATTTCTGGAAAACAGATTAAGCTTGAACCTGGCCATCCTAGTCTGATGCAGCAGTCTTAT
AAGGTGCAAGATGAAAGAGATCTCGGTCGTAGCATTATTGACAACTTACAATTGAGACAA
AAGCCAACAGTGACTTCTGGAGCAATTGATTCTGCCGGCTTGGAAAATGGATATAACCAG
AGATTTCAATCTGCAATGCAGCAACAACCTTTGAATGGATTTATTGAYAATTCATTCTAT
CATGTCAATTCTAGYGTCAACAACRCTGCGAGARGGGCATCTACTGGAAAAGTTTCTGGT
GTTTCTGAGTCCAGTAATCTTGTCGATGCRATGAAGTTTGCATCTAGTCCAACAACATTT
CACCCTCATTCTTTACCAGAGTATCATGGAAGTTTAGCTAATGGTAGTCCTTATAACTTT
TCAAGCACCATTACTAACAAGGCTGGTAATATAGGCGCTGGAGTGACAGAAGCCGCTAAT
GGCAGGCATATTCATGGAATAAGCTCAACTGGGAACTTAGCAGAATTCAATGGAGGAGGG
TCAGTCCGGAAACGAGATCCGTGCACATCATGGACTTAATCATATATGGAGCGGTTCCAA
CTTGCATCAGCAATCGCCATCAAGTAACATGCTTTGGCAGAAAACGCCATCGTCATCATT
TGGTAATGGTTCTCCAGGCCTGCCTCAAATGTCAAGCTTTGCTAGAACACCTCCTCATAT
GCTGAGAACACAACATTTGGATCATCATGTTGGATC
>wcc-14956 bah domain-containing Length=996 GO-Terms=8 SNVs=5
GTTGATACCACTGCTTAAGCAGTGGTATCAACGCAGAGTACGCGGGACCCAATTTTCTCT
CTCTTTCTTACCTCGTTTCTCTCTCTCATCAATCGTCGCGGTTCCTTCGCAGAAAATCTC
TCAGATTTTCCCTATTTCCAGAACGATCAAAATTCATCATCGATCTATACATCAACAACA
ACAAAATCACACAATCTTTCCCTTTCTCATCGCACTTCTAATTCGGAGAAAAAAAAAGCC
CCAAAAAAATCCCTAATTTTTTCGCCACATAAGCCCTAGAAATTTCACATAAGCCCTTTT
TCGATTCGATCGTTTTTCTATCACAAATCATGGTTTATTATAAAGAGGAGATCTTGCTTG
ATCTAGGGTTTCCTCTTTTTTTGTACGAATCTAGGGCTTCGAATTTGTGCGAATTCGATT
TGGATTGATGTTTYTTTCAGGGACGTAGCTTGGATCGATTCGGAAGAAGATGGAGGATTA
TGTATGGGTTCGGTGGTGAGAAGTGGAAACACAATCGGCACATGTGGCCTGTTGTTACTT
CTAACGCGACCACTGTAGTCACCGTTTCTTCACCGTCTCAATTTATATGCAAAGATGGAC
GCAAGATTCGTGTTGGTGACTGTGCACTTTTCAAACCACCCCAGGACTCACCTCCTTTTA
TTGGAATAATTCGCAAGTTAACATTCGATAAAGAAGAAAATCCTAGTTTAGAAGTGAATT
GGTTTTACCGGCCTGCTGATTTGAAGCTCTCTAAAGGGATTGTAGTGGAAGCTGCACCTA
ACGAAGTCTTCTACTCCTTTCACAAGGATGAGATACATGCTGCATCATTACTCCATCCTT
GTAAAGTCGCATTTCTCCGTAAAAGTGTTGAACTACCTTCAGGGATATCCGCATTTGTTT
GTAGACGAGTGTACGACATTGACAACAATTGTTTACGGTGGCTAACTGATAAGGACTATA
TTAATGAACAGCAGTTCTAGTCAATCTCAAAACAAC
>wcd-9749 rho gdp-dissociation inhibitor 1 Length=995 GO-Terms=2 SNVs=7
TTAATGCGATTGTCACGAGCATTTCCTTTATCTAATTTTAGTTATTACAATACCAAAAAA
GAAACCATATAATATAAAGGGAAGAAAGATTTGCACTATCAATGTGCACAACTCCACTAA
CTCAATTTAATTAAACAAACATAAAGTTGAATTTCAATCTGTTTTAGTGGGGTGTAGGCC
AATTCTTCTGAATCTCAAACCGATAAGTAGCATCCAAGTAGCATTTGCGATCATCATCTA
CAAACTTGGTTCTTGCTGAATAGGTTCCCCTAGCAAACAARCCAGAAGGTGTAATTTCTT
CTTCCAAATCATATGTATATGGTTCTTGCTGTGGACTAAAAGTTCCCAACATTTTCTTTG
TGCTGTCCACTCTAATCCCAGTTTTCCAAACAACATTGGTGTATTTGAGACCAGAAACAA
TGTTGTTGGAGACAATGAAGGAGAATTTTAGCCTATATTGGCTTCCTTCCTTGAGGATGA
ACATAGTCTTTTTGGAATCAGTTGTAAATGGAATTGGCAAAATTAGGTCAGGCCTTCCTT
GACATAAAATGGTAAGACTCACTATCTTCACTTCTGGCTCTATTTTTCTCTCCAACAGCA
TACACATCAACATTTCCTAGAAGTTGTTCTTTCCATTTYCTCAAGCTTTCATCATCTTTA
TCTTTCTCAAGCTGTTCCTTGAGAGAAAACTGAGGACCAAGATCCAATTCCAACTTGGGT
TCTTCCTCTTCATCTTCATCTAGCTCAATTTGCTCAACATCATCATAGTTTTCATCACCA
ACCTTGTTGGTTCCTTTKKTTTTTGTGCTCTTCCTCTAAATGAACATTAAATGAAACATC
TTTGGTCTTGTTGGACACAGCTCCTACAGCACCAAACATTGTCAAATTAAGAATTCTATG
ATAAATTTGTAGGATAGTTTTGTATATCTTTGGTAATGGAAGGTTGCAAGTTGAGTTCCC
CGCGTACTCTGCGTTGATACCACTGCTTAAGCAGT
>wcd-9442 alpha-l-arabinofuranosidase beta-d-xylosidase Length=995 GO-Terms=5 SNVs=0
TCTGTGTTGAGAAGTAGTAGGAGAGATTAAAGAGGAAGGAAATGTTTTAGTGCAGAAAAG
ACTAGTAGTAGTACCAAATTGAACCCCCGCGTACTCTGCGTTGATACCACTGCTTCAAGA
CCTTATAGGAAGACTTACATTGCCTGAAAAAATAAGGCTTGTTGTCAACAATGCAATTGC
TGTTCCAAGACTTGGAATACAAGGCTATGAGTGGTGGTCGGAAGCTTTACACGGTGTTTC
GAATGTGGGCCCCGGTACTAAATTTGGCGCAGCCTTTCACGCCGCCACTAGCTTCCCTCA
AGTTATCACCACTGCTGCTTCTTTCAATCAATCTTTGTGGCTTGAAATTGGTCGGATTGT
ATCCGATGAAGCAAGAGCAATGTACAATGGTGGAGCAGCAGGATTGACATTTTGGAGTCC
TAATGTGAATATTTTTCGTGACCCGCGGTGGGGCCGTGGCCAGGAGACACCTGGCGAAGA
CCCCACCTTGTCTGCGAAATATGCCGCTAGCTATGTTCAAGGACTACAAGGCAACGGCGC
GGGTAACCGCCTCAAGGTTGCTGCTTGTTGTAAACATTACACTGCCTATGATCTGGATAA
TTGGAATGGTGTAGATAGATTCCATTTCAATGCCAAGTTGTATATTCAGGTGAGTAAACA
GGACTTGGCTGACACATACGACGTACCATTCAAAGCGTGTGTGACGCAAGGAAAGGTGGC
GAGTGTAATGTGTTCCTACAATCAGGTCAATGGCAAGCCCACTTGTGCTGATCCCGAACT
CCTTCGCAACACCATCCGCGGCGAATGGGGCCTCAATGGGTACATTGTTCTCCTACAAAA
CAAAGGAAATGCATTGCCATTATCCCCTACAAGATCCCGCACCGTAGCAGTCATTGGACC
TAATTCTGATGTTACTGAAACTATGATAGGGAACTATGCTGGTGTGGCGTGTGGTTATAC
GACGCCGTTGCAAGGGATTGCAAGATATGTGAGAA
>wcd-7906 at4g35220 f23e12_220 Length=995 GO-Terms=1 SNVs=5
GTAATGCTATTGGATTGCTACATCTCTCTACCTCTTGCTCTAAAACATACAGACATCATT
GATGATCCACTGCTCCTGTGGTATTTGAGACAGCACTGCTTCCCTAATACTTGATTACAA
TGCATCGGATTGGTGATCCCTCAGCACCAGCCAACCTTAGAGGTAAACAATGGACTGAAT
ATAATCCTGCTGGGACATCATCTAGCTTCAGGCTTTCAACGAGAATGATTTCCCTGTCTT
TTAAAAACACAAGGTGAGATGGAATCAAGTAGTCATAAGAAGCAACAGATAGGTAATCAA
TACCAACAAGTTTGATGTCAGTGTTTTCCACTAGCCATTTTGCTCCATCCACTGTGAATC
CCACATAGCTTGAGTCAAATTCCTTCAGAAACATAAGCCGCCTGTCTGTATTTAATGTTC
GGAATAGTACACGCGTTACACCCCTGGGAATATTTAATGTCTTCATGACTTCAGCAGTTA
TATTACTATCTCTTGGAACATCAACTAAAAGAGCAGGACCATTGAGTATATGCAAATCGA
GGGAATCAACATCGAAACCAGCATCGAAGTAATGATCAAAGACATGACCAGGAGCATCAA
CATGAGTACCGGTATGAGTTGGAAGTTTCATTTCAGAGTTATTAGCGATGGAACCGTTTT
TCATACTCTTTGGAAGCCACAGAAATTGACCGATACCGTCGCTAGATTCAAAAGCAGGCA
TGTCTGGTTGATACCTGTGAGTAATATCGAAGATTTTCCATTGTTGTAGATTCACGTCGA
GGAGGGATAAGGTTATCGTCGCCGATCACCGCGAGGTACAAATTGCCACCACCAAAGATA
ACACCGCCGCTTGATACTTCATACTTAGCAATTAGTTGATTGTGCTAATTTGAGTCTACT
TATCTAATTTTATTGCAAAATTATACAATACAAAATTTCCTACTTCAGTGTTTGAGATGA
GTATCCCCCGCGTACTCTGCGTTGATACCACTGCT
>wcd-6398 phototropin-like protein4 Length=995 GO-Terms=10 SNVs=0
AGTTATTGATGAGGATAGCTCTGAGGATGATCAAAGGTCTGATAGTTTTGACGACAAAAA
TCACAAAAAAGAAGAGAAAAAAGAAAGGGTCTTGATCTTGCTACCACGCTTGAACGTATC
GAAAAGAACTTCGTCATTACTGATCCAAGGCTTCCTGATAACCCTATTTATCTTTGCATC
TGATAGCTTCTTAGAGCTTACAGAGTATTCTCGTGAAGAAATATTAGGAAGAAATTGCAG
GTTTCTGCAAGGACCTGAAACAGATCCTGCAACAGTGAAAAAAATTAGACATGCTATTGA
CAATCAAACAGAAGTTACTGTGCAGCTTATTAATTATACAAAGAGTGGTAAAAAGTTTTG
GAACTTATTTCATTTGCAGCCAATGCGTGATCAGAAGGGAGAGGTACAATATTTTATTGG
AGTTCAACTTGATGGTAGTCAACATGTGGAGCCTCTTCACAACCGCATTGCAGATGATAC
AGCAAAAGAGGGAGAAAATTTGGTAAAAAAAACTGCAGAAAATGTAGATGATGCATTGAG
AGAACTACCAGATGCTAATATGAAACCAGAAGATCTATGGATGAATCACTCAAAAGTGGT
TCTCCCTAAACCTCATAGGAGGGATGATGTTGCTTGGAAAGCTATTCAGAAGATCATGGA
GAATGGGGAGCAAATAGGATTGAAGCATTTTAAGCCAATTAAACCTTTAGGGTCAGGCGA
CACCGGAAGTGTCCATCTGGTAGAGCTATGTGGAACTAATCAACAGTTCGCCATGAAGGC
TATGGAGAAGAATGTTATGCTCAATCGAAATAAGGTGCATAGAGCTTGCACAGAAAGAGA
AATCCTAGACATGTTGGACCACCCTTTTCTTCCTGCATTATATGCTTCTTTTCAGACCAA
AACACATATTTGTTTGTATAACTGATTACTGTCCTGGAGGAGAATTATTCTTGCTTCTTG
AGCGCCAACCAGCAAAGGTTCTCAAGGAAGATGCA
>wcd-6015 ubiquitin-conjugating enzyme family Length=995 GO-Terms=3 SNVs=0
CTGCTTAMKCWGYGKTRWTACCACTGCTTAAGCAGTGGTATCAACGCAGAGTACGCGGGA
CATTTCGCGTTCTTCATTTTCTCTTCTCAGATTCTTCTTTTTCCCTTTTCCTCTCTCAAC
AGTTTTCGATTTTCCGATCAGATCCACAACACTCTCACTTCAACAAATTCATCCATGACG
CTTGGTTCAGGAGGATCCAGTGTCGTCGTTCCAAGGAACTTCAGATTGCTGGAGGAACTT
GAACGAGGAGAAAAAGGGATTGGTGATGGCACAGTCAGCTATGGAATGGATGACGGTGAT
GACATTTACATGCGCTCATGGACTGGCACCATCATTGGCCCCCATAATACTGTACATGAA
GGAAGAATTTATCAACTGAAGCTGTTTTGTGATAAAGACTACCCAGAAAAGCCCCCAAGT
GTTCGGTTTCATTCACGAATCAATATGACTTGTGTTAACCATGAAACTGGCGTGGTTGAA
CCAAAGAAATTTGGGCTTCTTGCAAATTGGCAAAGAGAGTACAGCATGGAGGATATACTG
ACCCAGCTGAAGAAAGAAATGGCATCTCCCCATAACCGAAAGCTTGTCCAGCCTCCAGAA
GGAACTTACTTTTAGTACCGAAGATCACATATTTGTCGGATCATATTGCATTTTGCAGTA
TGCAATATATAGTGTGTAATGCTTTGTGGATCCTTCTGAATTCAAGAACATGTTGGGGAA
TGCCCCAAAAAGCTTCCTATTTCCATCTCTATGGCTTCAGAGTTATTTTTGTTGTCGTAC
TTTGTCAACTGTGCTGAAGGGATGCTGTTTGATGAATTTATGTGTGTCAAATATTGAAAG
CAACTCTTTTAAGTAGTATTTTTACTTCAGATTACAATGGTATTTTCAATTTTAGTGTTG
CATCCTTTTGCTTTACTTTCTGCCTTGTAAGTAATCTGGAGCTGAATGGAAAATTGGAAG
TATCAAATTTGGATGTGTGCCTTTATATTTGTASK
>wcd-5161 iron-stress related protein Length=995 GO-Terms=2 SNVs=6
CTGCGTTGATACCACTGCTTAAGCAGTGGTATCAACGCAGAGTACGCGGGGGGGGTTGGT
TGGTTGTATCTTGTAGATTCTTCTCTCTCTCTCTCTCTCTCTACTAAGCAAGTAAGAAAG
AAAGATGTTAGAAAACTTTCAGCCACCGGAATCTGCTGCCACTGCGGCGAAGCGCTATGC
TCCACCCAATCAGAGGAACCGTTCTACCAACAACAGGCGCAAATCATCATCATCTGATCG
GCTTGATCGAACAAGCAGTGTTGGTAGTGATGTAGAAAAGAATCAAGTTTCTTCTTCAAG
AAACATTCAAGTTCCAGATCATGGAGATGCTAGCAGCAGTTATATTCTCAATGAGAATCA
TTATTCAAGATTAATTGCTTTAGATGGTTGTAGTAGCAGTGCAGCTTCCCAGCTTCTCAG
TGATCGTTGGACAGCTGCAATACAATCCTACAATAATCCCAAAGATTCATCTGAAAAACC
AGTTATGTATTCTGGTGGGACATCGGTTTGGACTCAGTTCAGACTCCCTCATCAGATTAT
GTCACCGGCTCCGAGTGTTTCCTCTTCTGTGTCACAGCTGGACTTCCTGGGTGAACTTCG
TCGCCAGATGCACAGTGGCAATCCTAGTTTCAGCACATGATGGATGACATGAATTTTATA
ATCAAGCTCTTGTCTGTTTGTGACTTTATAATCAAATTCTTGTCACAGCCGAATGCTTTA
AGAACACTTTACTTGACTACCTGTTTGTGGTTTTGTAACGTTGGTAAAATCAGAATATGT
GCGACACCTGCGTAGGTGTAAATTGGGATGTCCTACATTTAGGATTCATATTCAAAGACA
TATTACTCTATATGGTAGTTGAGCCACAATACTTGTTTTCATAATTTAAAGGCGTGGTGT
GATTATTTTTGTAAGTAAAAAAAATGAAGAAACTGAATAATTGTAATGCAACCCACATGA
AACCAACTATGATGAATGATGTTGAGTTAAAAAAA
>wcd-3840 transcription factor wrky37 Length=995 GO-Terms=11 SNVs=9
AGKAATCGGCAAAATTTTATTAATGAACAATTCACTAAACAAGAAGTACATCAAAACGTA
GAGACGCCACTAGACACTAACTTCCGAACTCGAATCAAAATTACTCGGCACATAAGAATC
CAAAAAGCAGCTCCTTAAGTCGAAAATTGGTGGACGCCGGTAGAAAGAGAACTAATAGTC
AACACCGATGCGTATAGTTCAACCAGATACTAGAAACCTGCAAATCTCAACCGATTTGAA
AATCTTCAGCGACTCAAAAAGAATCCTGCAAATCTCGACAGATTTGAACGCGGTCAGAAA
ATTAAGTATCAAAGCAGACCCAACACACACGACATCGACCAACACCATCAACGGCAACTC
AAACCAACACCACAATAACCACCACCTTAAACATAAGCTGCAAAACCCAACACCAAAACC
CAAAATCCAAACACATCCAGAAGCTGCAAAACTTTCGGCGCGGAGGAGTACGTGACCATA
AAACACCCCTGAGCAAGACAAAAACAACCCCAGCCAGAAAAATAGAACAAAACCCAGATC
CACCACATGCCACTGTGACCCACCATCGGAATATGGTGATTGCCGGTCGGAACTCCAACA
AATCGAACAGCCAGCGTCGGAAAAGAAGGAACACGACCAGAAAAACAAAAAAGCGTGAAA
TAGAGAACCGACGGCGGTTAGAAAACCAGAGAAAAAGAAAAACTGCCGGCGAAGAAGAAA
CAACAGGCGAGGAAGAAAACGAAACAGAAGGCCGAAGAAGGAAGAAACTGCCGGCGCCGA
TCAAGGACAAGGTGGTGCGGAGGGCTGACCGCATCCTCTTCACACCACCACCACTGTCTT
GCTACATTGTGAAGAAAAAATTTGGATTTGAGGGAGATGGGTCAGATCTGAAAGTTGTAG
AGAGAGGTCAGAAGAAAAGGTTTTTAGATAGAGAAAGTAAGGTCCCCGCGTACTCTGCGT
TGATACCACTGCTTAAGCAGTGGTATCAACGCAGA
>wcd-13377 dentin sialophosphoprotein Length=995 GO-Terms=4 SNVs=2
CCGGAAACAGTCTAAGGGTTAATTTTAAGAATAAAAAGAATCAACTTATGATGCAACCCC
ACAGCATATTTGTTGATCACTGTTTCCACGCTTTCTTCCCACGTTGTTGTTTACCAGATC
GACGATCTTTTTTCCTTCTATCTATCCGAGCTCTTTGCCAGCTTTTTTCTCTTTGCAACT
ACCGGCATAATTTTCTTGTGCTCCTTCTGTTTGTTACTTAGACCACCCGTCTTTTTCTGT
TTTACAGCAGCTCGAGACTGGTACTTTCCTCTTTCCTCCCTCCCTTCTTTAACCATTGCC
AACCTCTCCGCCTTGTTTAGCTTTCTCTTTACATGAGCTTCAAGCATGGAACCATCCACT
CGCTTTAAACTTAGTTGATCAGAGCTTCGAATCTTATTTACTGTTGACTTTACAAGCCCG
TGCTGTGCTAATGCAGTTCTTGCCTCTTTTTTTGCCTTTAGTTCCTTGATCCTCTGGAAG
TCTTCATTAGAAAGAATTCCATCTTCAGCTTCTAGCATGGCATCCTCCATTGTTGTCCCT
GCCTAATTTCTTCAAAGCCCGAGACTTGAATCAGCAGCTGTAATTTGATCATTGAAATCA
CTAAACTTACCTCTTTTTTGTTCTGTAGTCTTYYAATGTAGTTGTTGTCTCCAAACTTCC
ATCATGACTATAAGTATCGAGATCATCATCTCCATCTTCCGAAATCTCACCATCCTCATC
ATCAGACTCTTCACTATCTTCTAGATCATCCTCCTCGTCTTCAACATCATCAGCACCGGT
TTCACAATCAGAACTTCCATCATTTTCATTGTCTGATGCGACATCATGATCATTGACTTC
ATCATCACTGCCTAGCTGGTTCTCATCATCAGAATTTAAACTTTCCTGGTCATTGTCTGA
GCCACTGCATACAGAATCATCAAGTAATTAAACTTTNTCCCCCCCCCCCCCCCCGNTCAA
CGTCATCGTACAGTAATCTAGTAACAGCTCAGCAT
>wcc-20684 no annotation Length=995 GO-Terms=5 SNVs=8
GAATGATATAGCAGAGCCGGRAAAATGCATGAAGTTGAACCCTTCTTATGTGTACTTTCT
CAATTGGTCTTCCGTAGGTAATTCCATACTCATCCCATCCACTTTTGAGAGAAATTGCAT
CAAATCCAATGGACACAATACAATCTTCTATACAAACGTTATCAGAAGAATCTGGTACTA
TGCCAGCAGTATAAGGTGATTCCGGAGGAGCGGAGATTGAAACATTTTGAATATGTACAT
TACTGCAATAAACTGGGTGGATGCTATATGCTGGAGCGTTCAAGAATGTAAGATTTGAAA
CTACGACAGAATCGGATGATATAATTTCAACCAGATGAGGACGACTGTGGTTAAGGGAAT
GAGACTTATACCACTCCCACCAAACCATTCCATTGCCATCGATGGTTCCATTATTGCCTG
TTATGACCACATCCTCCAACTTGTTACCATTTTATCAAGCTCTTGTATCTCCGTCAGGAA
CATCTTTCCCTCGGCCATAAGAAGGTAAAGCTTCAATAACATCCCAATGAGATGGATCCT
GAGATCCAATAATGACGGCACCTTTCTCCAAAAAGAGAGTAAGATGACTCGTAAGATTGA
AACTACCAGTGAGCCATTTTCCTGGCGGAACATAGAGCTGAGCACCGCCCTTATCAGCAA
ATGACTTTAGATAGAAAATTGCATTCTGAAATGCAATTGTATTCAGTGTTTTACCATCTC
CAACTGCACCAAATTCCAAAATAGAGACACTATGTGGTCAAGCAGTGGTATCAACGCAGA
GTACGCGGGCAGATCGTGGAATCGTGGATCCACGTTTCACGGAAGCTTCTAGAAAGAATC
GTTGAAGCAATCGAAGGAAAAGATTGGAGAAAGCAACGGAGAATTGTTACGCGGTGGAGA
GGATCTGGAAGCTTCTAACGGAGGTTGAAGATATTCATCTGATGATGGATCCAGGCGATT
TCTTGAAGCTAGAAGAATCAATTATCCATGAAATC
>wcc-15339 no annotation Length=995 GO-Terms=2 SNVs=13
TAGCGACGTTGATACCACTGCTTAAGCAGTGGTATCAACGCAGAGTACGCGGGGACGGAT
GGCATCTTGTATTTCAAATTCTCTATCATTCCAAAGATGGAAGACAAGCCCATATTGCTT
ATTTGGTTGGAACATAGGCAGGAAAAAAATTGATGATAAACCTCAGATTAAATACCATGA
TATTGATCTCACTTTCTCAACTTCTCTGGTGAACAAAACAWTTTTTGAAAGGTAAGGAAC
TAAAATGCTGTTACAGAGCAACAATTGATGGATTTAGTGCAACAAATTTTCACCAATGTT
GTGACTTTAAAGGACCATGTGTAATAATAGGCTACACAAACAACTCTTTCAAGTTTGGTG
CATTTAATCCTGAAGGWTATAGAAGCACAGATGATTACTATGAAACATTTGATGCTTTTC
TATTTTATTGGATAGAAAATAAAACTGATCCTATTATTTTACCTAAGGTTGGTGGAAGTG
GTGCAGCTTTGTTTGATTATGCTCGTGGCGGGCCGCAATTTGGAGCTGATGGGCTTCTTA
TTGGGCCCCCATTAGCTCCAGTTATGGGTGGTTTTGCTGGGCCTGATACTAATTCTGGTG
TTGGTGATTTAAGACAAGCTAAGTCTAGATTGGGATTGTCTTATGCTAAAAGAGAAGATG
GTAAGGACTCTATTTTTGGTGATGAGTCTAGGGCAACTATTCAAGAAGTTGAAGTGTTTT
GCAGCCCTAAAATTGCAAGCTTATCTAAAACTTCTTAGAGGCCACAAATTCACGCAGTCA
AGACATCAGTGTCCGTTGAATCAAGACCATATTACTCTATATATAAATATATATATCTCG
CAATGTATAGTACTCATTCTTAAGTCATGGCAATGCTCATTATTTATAACCCTAAGACAT
ACATTAAAAGGTGTTGTCTATGATATCTCTAACAAGAAACAATGCCATACCAAGTAAAAT
TCCAGTTAACTAGTACCCACATAGTTTTTTCATCA
>wcc-14211 single-stranded dna-binding Length=995 GO-Terms=2 SNVs=22
TAAAAACAAGAGATACAGAGACTTCAGTAAAATTGCTATGAACAGAACAGGTAGGATCAT
TCTTGGTACACTTWTCCACATTAMAATACTGWTATCTGTTACAGAGGCAAAAATCTAATT
CTWAACARTGTAAAACACTAACATATCACTAGAGACTATAAACAATGTCCCTATACGTAG
AGCCAAAATTTACTGGCTAAATGAAAACTGCACAAAGAAGTTTTCAAGTTGAATGAAATA
GAATATTACGTTGGGYGTGRTTCRKCATAGTTTTTAGAAAGMCAGCATTTCATTTGCGCT
CACCATATCTACAGGCATTCTAGTGTTTTGACTGGTATGAGACCCCATCCTCATGTCTAA
TATTTCCAGTTGGGATTTTACCCATGGTGGACTGGATCTGCTATCGATCCACAGCGCTTC
TCCGGTATCTTTGTGCTTAAAATCAGGACCTTTGGGGTTCCTCTTGTTCTTCCTATTGTC
CCACCACTCCCCTGGGTTAGCAAAGAATGCTTGCCATAACTCCACCACAGAACCAGCATT
ATAATTTCCAGCATTATTATTCCCAGCATTACTCACTTTTTTACCTCCATCAGACATCAT
AAAATCAAAGTCTTGATTATGTGAAGTCACCGGCGAGTCACCCCTATGAATGAAATTCAG
CTGCTGAGCAACCACCTTGTAGTTAAGTTTGTTGTTTGCCTTCAACAGAATCAACAGTGT
CAGTAACAAGCCGACCAAAAACATGAATKTGTTGACCTTGCTGAACATGCTGAGAAGCAA
CATGAGCAAGTTCATCCCAGAATKTCAAATGAATCCATGACATTTGAGTAGAGTTTTTCT
TGACAGAGAGGCGGGTCCAAGCAACGACTTTACCGGAGGGAAGGTGTTTGATTTCGACGG
GGTCAGCGACAAACCGATTAAATTGACGGAGTTGAAGAGGTCTTATTCCATTGATTCAGT
GGTTAGGTATGTTCCATTGGTGATGGAATTGGAAC
>wcd-6511 homeobox transcription factor Length=994 GO-Terms=2 SNVs=13
TTTTAGCTAACTTTTGAATTGAGATTCATCAGAGCAATCACAGAAGAACTTCTTACAATT
TCAAATTCATAGTTGACGAGACAACACAAGTTACACCAACTATTTACCACATTATAATGT
AGACATCAAAAACCACAAACTAAATTACACAATTAACTTCTGTAAGTTACTTCCTAGAAG
CTCATTGAGTCATTGGTAATAAGAAAGCAAAAAAATACACTACATAGATCTAAACCTAAA
ATTCAAACTGGAATAAAAACATTGATACAAAAAATAAAAATAAATAACCCTATAAAAAAG
AGTAAATATTGGTTTTCAGAGTTACAAGATATCATCATAAGCAACAATTTCTCTTCCCTT
GAAAGGAACTTCAAGAACTGAGCTACCAGAACCATCCTCACTACTTTTGGTATTCCCAAT
AGCAGAAGCAAGTTTATTACCTCTTCCATGCCTCCTCAAAGGAACCTCGGCTCGCACAAG
TTTTGACATAGACACACTATCCTTGTTCTTGCCAACTCCTTCCCTCCACATTGCTAGAGG
ATCCGTTGCCCACAACACCTGAACCTTTTTGGAATTAACGGTGACTCCAAACGAAGGATC
AAGGCCAGCAGCAATGGCGGCGTCGGCGGAGTCTTTAGTCCGGTAGGTGATGTATCCGAC
GGCGTCACGGTCGATACGGATGCGGGAGATGGAGCCGTAGATCTCGAAACGAGACTTGAG
ATCGAGGACGGAACAGTCAAGAGGAAGACCCATGACGAYTACTGCAGATGGTGGCGTTGG
CCTTGTGGTGGGTTTTTCTTCCWCCGCTGGCTCCGGTAGTGGWCGACGGCGCTTGAAGTC
GTGGCGGGAAAAGTGGGAGTTGTCTCTCTTACGACTCATTGTTGTGCGTACTTTGAGAGA
GTCCAACTCCCSMMRCRYACTCTKMKTTKMTMYCMCYGCGTACTCTGCGTTGATACCACT
GCTTAAGCAGTGGTATCAACGCAGAGTACTTTTT
>wcd-5907 abi3l domain class transcription factor Length=994 GO-Terms=6 SNVs=0
TTCTCCTACTACTCCCATTATTGTTGTGTTTGTTTCTCTTCTACTATCACATGTAAATCC
CCCGCGTACTCTGCGTTGATACCACTGCTTAAGCAGTGGTATCAACGCAGAGTACGCGGG
GGGTCACGCAGAGTACGCGGGGATTTTCAAATTTGTTACTTGATCAACAATCCACCATGG
CTAGAAACATTGCTTCTCCAAAATATAATTATCATATGCTTCCTTATATTTTTCTGTACC
TTCTCATCCTCCGTCCGTACGCCCTTTGATTCATCCGATATTAATAATGTCAATGTCAAC
GACATTGACATTGACCACAACAACCATGATGCATCATTTCCGATGTCTGTTAAAAAATCC
TCTCGATGAAAACTCCATTTTCCTCCCTAGCGAAAATCTCCCCGAATCTGATTCTGAACC
CGGTACACTAATCCAATATGAACCCGAAGAAACAAATCACCAATCCAAAATTAATGCACC
AACAACAACAACGGAAGCAGAAAAGGAAGAAGTTAAGCCTCTTCCTTTAACAGTCTTCCG
TGTTGGTCCAATTGAACATTCACGTATTCATCATCGTCTATCTTTCCGTCATCCGATCCA
TCACCGTTGCCACCATGCTCATAATCATTACAAACTTTGGAACAATCACCATCTCCCTCA
CCATACTAAAGACATGGTGATAACGAAAATCAACGAGGATGTCCAAGGTGGAGAATTCGA
TACCGTTGCACGTGGTGGWGCRCRGMGRATTCCATCCGATTGGATGAGATATGAAGAGGA
TATTAATGAAATGTTCTCGCGCGAACGTAGCAAGGGAATGGAGAATACTGAGTTGTTGAA
GAAGATTTATGAACGTTACAACCAACGCCGCCGAGAATATGCTGAAGCTGAGAGGAAAGA
CAATAATGGACCAACATTTGTCAAAAGGATCCGCAAGTTTTTGAAYGGCCTCTAGATTTC
ATGTAACATATAGTGTTCATGTACTYGAAGCATT
>wcd-5636 vesicle-associated membrane Length=994 GO-Terms=2 SNVs=5
CCAGATCTCATCAAATTCAATGGCTAACAACCAAAATCAAAAGCCTCTGATCTACTCTTT
CGTTTCTAGAGGAACAGTTATCCTCGCTGAATTCACTGAATTCAGTGGTAACTTCAACTC
AATCGCTTTTCAATGTCTTCAGAAACTTCCCTCTACCAACAACAAGTTCACATATGAATG
TGATGATCACACTTTCAACTATCTTATTGATAATGGTTACACATACTGCATTGTTGCACA
TGAATCAACTGGAAGACAGGTTCCCATGGCCTTTCTAGAGCGTGTCAAGGATGATTTTGT
GTCAAAATATGGTGGTGAAAAGGCTTCTACAGCTCCTCCTAACAGTCTTAACAAGGAATT
TGGGCCAAAATTGAAGGAACATATGCAATACTGTGTTGATCATCCTGATGAGATTAACAA
GCTTTCAAAGGTGAAGGCTCAGGTTTCTGAAGTTAAAGGTGTCATGATGGAGAATATTGA
AAAGGTTCTAGACAGAGGAGAAAAGATAGAGGTTCTGGTGGACAAGACTGATAACCTTCA
TCACCAGGCACAAGATTTCAGGAGTTCAGGAACATCAATCCGTCGAAAAATGTGGCTGCA
AAACATGAAGGTAAAGCTGATTGTATTTGGAATTTTGATTGCACTGATCCTCATAATAGT
CCTTTCCGTGACTCGGGGATAATAAGCACCATTCTCTGTGGCCTATATTGTTATTCTGAC
ATTGTGATAATCCGAGGTAATATGTCAATGTGTGGCATGTGTTTGTATGTAATATAGATT
ACAAATTCCGTTAAGTTATCACTTTGTTCTGCTTTAGAACATARWKCTTTTGATTTTGAT
WKWWRAAYACTAACATTCACTTGCATACAACACATGATAATAATTCACATTCCCTGAGGA
AGAACATTACAATAACGTATACTGAACAAAAACACAAGACCGCATTCGCTCGCTCGCTCA
CTTTCCGGGAACAAAGTTGGTGGCGTAGGCCCAA
>wcd-4131 no annotation Length=994 GO-Terms=0 SNVs=0
CATCATTCAATCCAAAAATACCAGCTTGCCCTTCACTTTTTCTATCATAACCATCGCTAG
ATTCAATGTGGTCATGAAGTGCAGTTCCAGGCTCAAAATATGGAGAATCCAACACAAAAT
CCTGTTGTTGGCTCAGAAAGTTGAGACGGGGGTCGCACTGTATGAGCTTCTCAAAATGCC
TCCCTAACAAACCTTGAGGACATTGAATAAAATGTCTCCTATTTTTGCCAGCTTCTCCAC
CAGTGAAGTCTGATGTTGCTTGCCACAAGGTATGCTTCCTTGGTTGTGGATTGATTCCTA
AAAACAAGGGCCTTCTTGCAAGCACAACTTCCAGTGTTCCTGGTGCATCATCAGGATAGT
TTGCCTTAAGAGCCATGATATCAGACCATGGAATTTCAATCTTATTCTTAAGACACCCAT
CAAGAACTTCCCAAACAAGCTTATGCTTTGCAAAGTAACATTTTGCAACCAAATCTCCTT
CATATCTAGACTTATACTCCCAAGTTCCAATCTTCAAAACAGTAGCAGGAAAATTGGAAG
CTTTAAGCTTAGAATCAGCAGCAGAAGCAGCAGAACCCTTTTGATCTTTCTTCTTAGAAT
CATGTTGTTGAGAAAGCCTCATCTGAATCAAATCCAAAAGTGAAGGACTCTTCTTTAGAC
GCAAACCAAGAGGACTTGGTTCATCCAAAGGATTATATAAAGATTGTGAGACTTGAACCG
AATCATCACCACTTGAATCACACTGCTTGGGAGAAGAATCTAAATTGAAATCAAATTTGG
GACGTTTGTTAGGAACATCATCTTGTTGTTGAGACTCTAGTTTAACTTTTTTGTAGAAGT
GATTATTATCAGAATCGGATCTCATGAGTTGAACCATTGATGATGGTGATGTGGAAGTTA
CTCAGAAGAAGTGATTCAGAGAGAGAGAGAGAGAGATTATGATGAATGAATGAGAGAATA
GCGGACHVVGAADCWMTGMRWTSATACCACTGCT
>wcd-29289 cb23_peaame: full=chlorophyll a-b binding proteinchloroplasticame: full=lhcii type iii cab-3 flags: precursor Length=994 GO-Terms=8 SNVs=0
TCTTTACCAAAACCAAGAGGGTTAACAAAGGTCCACCTGGGTAAGCTGGTTCACCAGAAC
CACCAAGACCTTTTTCAAGTCCTAAGAAGTATTGTTTCCCATTGAACAGGGTTATACCAA
TCTTGGAATCTTCTATGTTCTGCAAATCCCATAAGTGCTAATTCCAATACAAACAGTGTG
TAATTGTCTGCCCAGTAGTTGTATGTTCCTGCTGGTGGAATCACGCCGGTTTGGAACCAA
GCCAGAGCGGTTTCCTGTGGAATTAAACCGGCTTTGCCGAGGATTTCAGGCGCTATTGCT
CCTACTGCTCCCAACATTGCGTAACGACCGTTGATTATCTCGCCGTATGCTAGCCATCTT
GGCTCAATGAAACCTCCTGTTCCTTCTGGATCTGAAAGTCCTAGAGGATCAAATCCATAG
TCACCTGGAAGGCTGCCATCCAAGTAAGAAAGACTTTGCTTTGATGCAAACCACAAAGGC
CTATTTGCTCCACCTTGCTTGACTGGAGGAGTAGCAGTTGCCTTGACAACAAGGAACCTT
TCTAGAAGAGCCAATTGAAGAAGGGAGTGATCTTGCTCTTGCTCCAAAACTCTGTCTCAC
AGCTTCAGCTGCAAAGGTAAGAGATGATGACGACACTAGAGCTTGTGTAGCCATGTTTTT
TCCTTCTTTGTTACCTCTACTACTAMAGCAGTGGTATCAACGCAGAGTACGCGGGGACCA
ATTATAAGAGTACAATTATCAAAACAGAAAAAGCATTTTATTTCGTTGACAAAAAAAAAA
TGGCCGCATCATCCATGGCTCTCACTTCACCTGCCTTGGCTGGCAAGCCAGTCAAGTTGA
CACCATCAAGCCAAGAATTGGGAGCTGCAAGGTTCACCATGAGGAAGGGTGCTGCTACCA
AGAAAGTAGCCTCCTCTGGAAGCCCATGGTACGGCCCAGACCGTGTTAAGTACCTTAGGC
CCATTCTCTGGTGAGCCCCGTCTTACTTGACTGG
>wcd-22128 no annotation Length=994 GO-Terms=0 SNVs=3
AAAACATGTCATTTTTTCATTAGTAACAAACTCCCCGTCAATAAGTATTGAGTTGAATTT
GAGTAGCAGCTTAATTTATTCCCAGTTCTTTATGTCAAACATTTCATATTGCTGTCTCCA
AAATGAAAAAAACTWAAAACATTAAGCATCACAAGCACTTTCTATCCATTGGAAATAAAA
GAGACACATAAAAATAGTAAATCCATTGCTTATCCCATGAAACTCACAAAATGCACCAAA
ATAAATTATCACAGTAGTCATACTAATATAGTTACAACTTCTATTATTCATGTCTCTATG
GTAATTACTGGAATTCACATGATTTTCAACACTGTGCAACTATCTTATTGAAGAAGAATA
TTGATGGATGAATAAAGAATGGTTCTAAACTTTCACCAAATTATTGTGCCAACTACCCTT
GTACACTATGAAATTCAAACAAAATCAGTGGCATATGAATGTACTAATAATTTCAAAAGC
ATAGACAACAATACACTTGTTTGTGCTCCCTTTCTCTCTATACAATGGGGAAAAAAACCA
GTAGCCAAACACTCAAGATCCATGACAATTATAAGAATCAAATTAACAAATTAGAAAAGC
ACATAACCATACAAAATGAAGGCTCATGTTCATATTCAATGTTCCACCACCATTGAAGAT
TCAATTGGCAAAATTTATAATTTTAGCTAAACTAACACAGAAACAAAAATTGTGAGGGGA
TTTACCCAACTAACAAACTCAAAAAACCCTAAAGAAATCYAGGAATTAACAAAATAGAAA
CACAACTAGAAACAAAATTTAGCGAAAATAGAAAATAAGAAAATTAAAATTWGAACCGTG
CGAAATAGAGTTTTTGTCGTTTTAGGGTTTAATGCGTTTGAACTTCAATCAGCAAAAGAC
AAGCTCGATGTTGAATACGTTGTGGTTTCTGGTTGAATACGCGCTGGTGTCTGGTTGAAT
TCCTGGTGGTTTCTGCTCTTTGTTGAATTTTTGC
>wcd-2067 transcription initiation factor Length=994 GO-Terms=8 SNVs=1
TACCATCCATCAACATATTTTCGTCAGACATACCAACAACACTTTAACAGGGTCCAGCAT
TCATACTTCTATATAGAGAGATGTGAGAGAAGAAACTGTGCTGGTTTTCGGTGCTAGTGC
TTTTGCTACTGCTGATCTAAGAATCTGCTTCCCCACAATGTCTTCCATAAGCGGAAAAAG
ATCACACTTGGGTATTTTACCTCTCTCATATTTGTGAGCTAAAGTTTGAAGTTCAATCGC
TTTGCTTGCGTCAATATGGGGAATCAAGAAATGGAACAGCTGGTTAGATAGCACCACCGG
GTTACTAGAATTGATTTGGATTCTAGGTTGTTCATGGACTGTGACATGGAGATTGAATTT
CTCTGCCATCACTTTTGTTGTTGTTGATTTAACAATCTGCTCCCCCACAATTCGTTTCAT
TCGTCGTACAACATCATAGCGGGCTATCTCACCTTTCTTAGATTTCTCAGCTAAAGTTTG
AAGTTCAATGGCTTTGTCTGCGTCAACTTGGGGAATCAAGGAACTCAACAGCTGGCTCAA
TGGCACCTTCAGATTATTAGGATTGATTTCACTTCCAGGTTGTCCAATGACTGTGACCTC
TAGTTTGCTTCTCTCTTCTAGCAATTTTGCTGCTGCTGATGAAAGCACCTCCTCCCCCAC
AATGTATTTCATAAGCGGGAATAAAGTATCACTGGGTAGTTCACCTCTCTGATATTTCCG
ACCTAAAGTTCGAATTTTGATGGCTTGGTCTTGGTCAATTTGGGGAATCAAGAAATGGAA
AAGATGGTCAAGTGGCATCGTCGATTTAATAGAAGGGATTTTGATTCTAGGCTGTTTGTT
GGTTGTGACCTGCAGATTTCTTTTATGTTCTTGCAATTTTGCTCCTGCTGATCTAAGCAT
CTGCTCCCCCAAAATGTGTTTCATATGCGGTAGAAAATTATACTTGGGTATTTCCCCACT
CAGATAATTGTGAACTAAAGTTTTCATTTCAATG
>wcd-16048 rna splicing protein Length=994 GO-Terms=1 SNVs=0
ATCGTACAAACAGAGAAAGGAAAAGAGAGCCACCGCCGCTCGCCCCCTCCACCTCCGTCC
GGAGCTTCGCGCGCCACTCTTTCTCTCCGGCCGACCACAACTCCCAGTCAGAGCCTCTCT
CTCTTTCTCTGGCCGCCGCTCTCTCTCTCGAAATTTTGAGCAAAGGTTAAAGGTGAAAGA
GGTGGAGGTGTTTGAAGAAAATTGATCTTACATACTATTTCCACTGAGTGACTGCCATTG
AGGAGAAGAAGGAAATATGTATCCTTTGATTCAATAGAGATAAAGAGCATGGTTGTTTGA
TAATCAGGGACTAATGGACAAACCAATTTGATCTGCACCACAAGATTGAAAGGCATGGCT
TGAAAAAATGTCATAGATGTAGATTTATAAGCATTCCAAACAAGTGACATCCTTTAGAGA
AATATTAGCTCTGCAGATTTGTAAGCATTCCGAACAAGTGACATCCTCCGGTTTCGCTTT
TGCTAAGGACTTCGTCTGCGGGATGTTCGCAGTGTGGATCCATCATTGTTTCTGACAAAT
TTACAATAGTCTTCTTTGTTTGGTTTCATTCAAGAATAAGCTTCAAAGGCAAGAGAATGG
GCAAGATGGTGTGAGCTACTGATATGGATTGTTTAAATATTGATAGTAAAAAGGGGAGTG
TTGGTATATTTGATGGGATGACTTTGATGATTTTCATCAACATATATATATGTGTGTTTA
TAATAGAAGTGTGGCAATGTTAATTTGATGGGAAGACTTTGATGATTTTCATGAACATAT
ATAATGGATCAACGGATTTGGAGCTACAAAGTTGCCACACTCACCTGAGATTATAGTAGA
AGTGTATGGTGTTTTGTGTATAATGTACATGTAGTTGGTGATTGGGTCTGGAGGTTGGAG
TAGCTATGTTAATCATGGTGCTAAGTGTATATTGTAATGTTTTAGCATGCTAGATCTTGG
ACCGGTGTATTTATTAGTAGGTTGCTTCATATGG
>wcd-15684 glycyl-trna synthetase Length=994 GO-Terms=4 SNVs=0
GCAGTGGTATCAACGCAGAGTACGCGGGGACACTGAGTGAGAAAATGTTATGCTTGCATT
GAGTAAAAGAGCGATATCCATAATAGCAGCAGCCACCACCCAAAAAACTTGTTCATCCAA
AATATCTTCATCTCTTCATTTCACATTTTCTCTTTMTKCTYMYTCTKSWKMWWMKTSKTS
TTCAATCDVADBAACBVHBGAAVAADCWCTTGASGCAATGAAAGAGAAAGAAGCATTGGA
TATGAAGGCCGCTCTGGAATCAAAAGGCGAGGTTGAGTTTGAAGTATGTACGCTTGGCAA
AACTGTAACTATTAATAAGAATATGGTGACCATTCACAAGGAGATAAAGAAAGAGCATCA
GCGAGTTTTTACACCATCTGTGATTGAACCCTCCTTTGGGATTGGGCGGATAATATATTG
CCTATTTGAGCACACTTTCTATACAAGGGCGAGTAAAGCTGGGGATGAACAGTTAAATGT
ATTTCGCTTTCCTCCACTTGTGGCTCCTATCAAGTGTACAGTTTTCCCTCTGGTTCAAAA
TCAGAAGTATGAAGACGTTGCCAAATTAATTTCCAAGTCCTTAACTGCTGCTGGAATTTC
GCATAAGATCGACATTACAGGTACATCAATAGGAAAACGATATGCAAGAACAGATGAACT
TGGCGTTCCTTTTGCTGTCACTGTGGATTCAACAACGTCAGTAACTATTCGGGAGAGGGA
CAGCAAGGATCAAGTTCGTGTTGATGTGGAAAATGCTGCCTCTGTCATTAGGGAGGTATC
TGAAGGCCAAAGGACGTGGGAAGATGTGTGGTCTAATTTTCCTCACCACTCCTCTGCAAC
TACAGATGATTGAGTTTACCAAAGTTGCCAATCTTGGTTGACCCTTCAATGGTTTTCTGT
TGCAATTTTTGTGTGGTGTTTGAGCAATGAACAGAACTGCAGGATATTACTAATTGTATC
ATTTACATTACCCTATTTTGTTTTATTGGTTTAT
>wcd-11856 beta--glucanase 1 Length=994 GO-Terms=3 SNVs=10
TGAATCTCCAGCATTAAGTCCATGAAACCCAATATTGTATGATATGCTCCCATCAGCCTT
GAACAGTCCATAATTTCTCTCAGAGGTAGGACCATCTTTCGAATTCTCGTTGAAAATTGC
AAAAATGTATGCCTTCACAACATTTTTAGGCCTATGCGGGGTTCCTTTCCTCTTCGCAAG
TCTCTTACGAAGGTTATAATTATAAGTCCTGGCATTAGTAACATTTGCTCCAGCTTCATT
TTGATCTCCTGCAGAGGCCCACCCTGTCTCGGTAACTATGACTTCCATTTTGTGAAATCC
AGCATCCTCCAAAGCAGCATAAGCTGCATCAATCTGAGCGTCGAGCATGTTGTCGTAATG
AAGTTTAAACTTTGGATCATCAATTCCTTTTGTTGGTTGAAAAAGAGCATAATTTATATC
AATATTCCCTGGATCACTCGCATAAGCTAGGGAAGGGTAAGCATTCAAACAGAACGGAGA
TCCAATTTGTTGGAAGAACTCTAATAGCGGCTTCATATACTGTTTAATATTATCGTTAAA
TTTACAAGAGGATGGAGGATAGGAATCTTGAAAAACGGCAAACGAGTTTGCGGTAGTAAT
CTGAATTAGCTTATCTATATGAAGTTTCTTGGTAGCATTATAAATATTTTTCGCAGCATC
CAAAAGAACTCCCCACAAAGCATTGTTATTCCCACCCAAAACTTCGTTTCCAATAGCAAT
TCCACGAATGCGTGTCTCGGGAAGAAACGCCTGCACATTTTCTTTCACCCAGTTCAAAGC
ATGATCCGCACTCGAACTCATGTCTTGGAGTTGTCCATTGGTAACTCCAATTACAATTTC
AAGACCAGTCCCACTAAAAGCCTTAAGAACACTATGATCAGCATCATAGATTCTAATATT
CCTTATCTTTGCAGCTCTGAGAAGAGTAACAACTTCATCAGGTGAAGGAATGTTATCGGC
AATTCTCCCATAATTTATCCCATAGGTTCCGGTC
>wcd-11628 cyclin-like f-box f-box protein interaction domain Length=994 GO-Terms=0 SNVs=16
TTGAAGTCATCGCTGACAGCTTACAAACCTAATTTCAATTTGGTGATAGAATTGCCTTTG
AATRCATCCGWWWWMTRCAKCAGGATCATTATTCTCGTAATAAAACATATTCCTCTTTGC
ATTCACTCTCTGGCAAGAGGTTTGAGAATAGACTCAAATTAATAAACTTGCCAACTCCAT
TTCATGAAGAGGACCCTCGCTTTTATATTTTGGGTTGTGGTCATGCTATTGGAATTCTCT
GTCTTTACTGGARMAATACAATTGTATTGTGGAATCCAACAACATATGAATCACATGTCG
TTCCTCCCAGTTCTATTGAGACACCAAATCATTCGTATGCGCGGTTTCTAGTTTGTCTTA
ATGGATTTGGTTATGACCATGTTAGAGATGACTATAAGATTATTAGGTATAACGATTGTT
ATCAGGTACCCTTATGGGAGATTTATAGCCTGAGATGTAACTCGTGGAAAAAACTTGATG
TCAATATGCCTCATTGTCCTTGGCATGCTGAACCAGGTGAACGATTGTACTTGGATGGGA
TATGTCATTGGTGGTCTGAAACTTGGTGTGTCAATCAAGATGATCGATACCCTCATGATC
ACTACTTGGTGTCATATGACTTGACCAATGATAAGGTTTTTACAACACTCCTACCCTTGG
CAATACTCACAGACTTAGATGCCAATTTTGATGTGGATTTGGTGTCAAAATACATGCTGA
TATTAAATGGGTCCATTGCTGTGATCTCGTGGTATAATGCTTCGAGGGGATTTCAAGATG
AGACTACTTTTCACATATCAATTTTAGGTGAACTTGGTGTCACTGAATCATGGACTAAAC
TCTTCATTGTTGGACCTTTGCCCTACATCGACAGTGTTTTTGGTGCAGGGAAGAATGGTG
ATATATTCTTAAGAAATAACAATAATGAACTAGTCTGCTTTGATTTAAGTACCCAAATAA
TTGAAGAACTTGGTGTCGAAGGAGCATGGCCAAA
>wcd-10863 plastid division regulator Length=994 GO-Terms=4 SNVs=9
ACTCTGCGTTGATACCACTGCTTAAGCAGTGGTATCAACGCAGAGTACGCGGGGGAAGTA
CTGAAAATCCGTTGCAAAAAGCAGAATTCGAAGCTGTCACCAATGGCGATTTCCGGCGAC
CTTAGTGTCACAGCAACTCTTCCTTTCTATCGCTCTCATCCTCTTCTTCCAACCACTTCT
TTCCTTCCCCCAAAGGTGGACTTTCATTGTTTCTTAAATGGAGGATCCAGCATATCTGAT
TTTCACCCCAAAACGTTCCACCATGGCCACTGTACGAAGCAATATGCCTGGCTATCACAA
GCCAGTTTTTGCAGTTCTTGGAGGTTCTAAATTTTCATCAAAAACAGTTAACCAAGAAGC
CGAGAACTTTCTCCTGGATGCTGTTAATATGAGTTTCTTTGAGCGTTTAAATTTAGCTTG
GAAGATAGTTTTTCCATCAGCAGTGTCTAGGAAAAGCTCCGTAGCTAGGATTGCCAAGCA
ACGTTTGAAGATGATTTTGTTCTCTGATCGATGTGAAGTAAGTGATGAGGCAAAGCAAAA
AATCGTCACCAACGTTGTGCGTGCTCTATCAGATTTTGTGGAAATAGAATCACAGGATAA
AGTTCAGTTGAGTGTCTCTGCAGATACAGATATTGGAACCATTTACTCTGTTACAGTGCC
TGTACGGCGGGTTAAGCCACAATATCAAGAGGTGGATGGAGCTGGGACAATAACAAATAT
TGAGTATAAGGACACTGGCAATGTTTCAGGTTCTGTTGATGTTAGATTTGATTTCTATGT
TCCAGATGAAGCATCTTGATTTTGAAATAAATGATCTTGAATCTTGATTTCTTTGCCAGA
AGGAAGTGTTTGAAACCCTTATGGTGAAGCCAATTTGAAGTGCTGTATATATTCGCAAAT
TGAAGCTTCCATTATGCTCGGTGACCAGATGTTGATGGGAAATTTTGTGCTACCTTTTAT
CTGTTAGTTTGGTTTGATGCATTGTTGTTAACTT
>wcd-10217 tcp domain class transcription factor Length=994 GO-Terms=0 SNVs=3
CTCTGATCATCCAATCCACCTGTAACAAAATCCATTTCTATTGAACTTTTCAAACTCTAC
CAAATATACAACAAATAAAAAGACCATTTTTTTTATAAACCTCAAATTTTCCAGAAATTG
ATGAAAAAATGACTCTACTGTCCTGAACTTTGAGAATCATCTTTAGTGGGATTCTGGTGC
TGATTGAACCCTAGTTTGATTTTGTACCAATTTGTTTGATAAATCTGAGTCAAAGCTTGT
TGATTCAACACACCAATATGTCCATCTTGTGATAATCCTAATTCCAAACCAGGCATCTGT
TGATTTCCACCCAAAATTGATGTAAAACTCATTCCACCCAAATTAGTTGCTGATGTTGGC
ATATCAAAACCAGAAAAACCAATTTTTTTGAAAATAATTWSWAYTATTATTATTATTATT
ATTTTCACTAGTAGATGATGATGATGATTGAAAACCAAATCCATGATGATGAGGCCATAA
ATTTGATGAAGTAACATGATGGGCTTGTTGATGGGCCTGAGCCCAATTAGTTCTATCAAG
TTGTAAACCAGAAGATAAAGATGAAACTTGGTTTGTTGTTGTTAAAGTGTTTGAAGATGA
AGATAAAGCTGAAGCTGGAATTGTTCCAGTTCCAGTTGCAGCTATAATTGATGGTTCAGA
TTGTTGAAGAAGCCATTGAATTGTTTCACCATCTGATTTATGACCTAATTCTCTTGTGAG
TTGAAAAATTCTAGCAGCACATAAAGCTGGCATCCTTATTCTTCTACCTCGTCCTTCAAC
TTTTGTGTGTCTGTCTTTGTTTGATGTTCTTTTTGGTGCTTAGTTGTTTTTTTGTTTCTG
AATCTTTGTTGTTGTTGTTGTTTGTTTCAGATAACACAATTTGAAGGTTTTTTGAATCAG
ATTGTTGTTTGTTTTCTCCCATGTTGTTGTTGGTGTTTGCAAGTTGTGTTTGTTTTGAGT
TTTTGGGATCCATGAATGAATGAATAGAAGAACC
>wcc-17161 zinc finger Length=994 GO-Terms=2 SNVs=0
GAATAACAAACCAGTGAAGATGGCATGTTCTATTGCAGTTTGTGTGAAGTTGAGGTCTTC
AAATACAGCAAGCACTGTAGAGTCTGCGACAAGTGTGTAAATCACTTTTGATCATCATTG
CCGATGGCTCAACAACTGTATTAGGGAAAAGAACTATAGACAATTTTTTCAGCCTGATGA
TTGCTGCTATACTATTGTTTATTCTTCAATGGTCAACTGGGATACTTGTGCTCATTTGCT
GTTTTCTTGAGAGGAAGCAATTTTCTGTGGAAATCTCCTCTAAGTTAGGAAGCAGTTTCT
CTATGGCTCCCTTTGTTATTGTTGTGTCTGCCTGTACCATTCTGGCTATGATTGCTACCT
TACCTGTTGTTCAGCTTTTCTTCTTTCATATTCTCCTCATTAAAAAGGGACTCACCACAT
ATGATTACATTGTAGCTATGAGGGAGCTGGAGCAAGAGCAGGAGCAGCTAGGAGTTGGAG
GCCAGCAAAGTCCCCAAATGTCAACTGTTAGCTCATTTACTGCGTTGAGCAGTGTAAGCT
CCTTCAATGCTTTACATCGTGGTGCATGGTGCACCCCCCCACGCATGTTCCTTGAGAATC
AGTATGATGTAGTGCCCCCCGGAAACAGGTTCTGTGAGTTCACTGGGAAAGAAGTCAATG
AGAGAAGAGCCATTGAAAGAAAAAGAATCCTGCTGCAGTCAAAATTAGTCCTTGGACGTT
AGCGCGATTAAATGCAGAAGAAGTTGCTAAGGCTGCCGCTGAAGTAAGAAAAAAGTCCAA
AATTCTGCAACCTGTGATAAGACATGATCAGGCTTCCAGGCTAGAACCAGACAGTCATTT
TGGTAGCAGCGGACGAAGAGCGGTTCCACGATTGAGAACAATAAAAAAGCGCATTTACCT
TCCTGCTGACATATCTATGGAATCCATAGACAAATGTTTCTTTCAATAATACAAACATGG
GATTCATTGGAAGGTCTGGGTTTGCCCTCCCATT
>wcc-14807 ap2 domain-containing transcription factor Length=994 GO-Terms=6 SNVs=17
GATTGGTCCGTGGAACCTTTGCTTTGTATGTCTCGGTTACTATTTTGCTTCTGCTCTGTT
AGCCTCAAATCGCTGTTTTTTCTTATTCGTTTTTCTGGTTTTTCCGTATGCTTTTGCAGC
CGCTACTGTTTTTGGTCCTGGTATGAGGGATGGCAGCTTGTCTGATTGGGCTGTATCGTT
TTTTCTCTAGCTAAGGGCCTAAGAGCTCTCCGGGGTTTTTTTGTTGTTGTTGTAGCTTTT
GATGTTGGGATCTGTTTATGTTTTGTGTCCTTGTCTAGTTTTAGTTTTGTTTTGGTGTTT
GTTTATTTGTGTTGTTTTTAGCTTCCTTCACACTCCTTGTACTAAAATGCATATCTAATT
GAAATTCAATGGTTTTATTTTTATTTACAAGAGTTCCAGTAGGTGAGATCTGACTAGGAG
CAGTAACACAACTAGATTGAGAACCAGGACTTATTGAAAGGCTTAAAGATTGTAACTCGC
CACACCCTACAGTACCAACAGAACCAGCTCCACCATTATTTCCCATGCTACTATTGTTCA
TTTGTTGCTCCAAAGTCTGAGAAGCAGAAGAATACTCTCTTGGAGACACCCAATTTAAAG
GCATTTGAGAACTACAAACATCAACATGRTTTGWGAATTTTCCTTTGATTCTACTACCTY
TAATGGATCTTGTTTGCATTATATACTCAGTATGGGTTTACTAAGAGGGAGAAGAAAAGA
AGTTTCTTGAAATCATTGAAAATTCTCTATGTAAAGAAAATGAGTCAAAGACAAAAGGGC
ATGCACCACATTGGTAAACTTTCTGCTGCATGAAAGGAAGCTTTGAAGGTGCTGAAGTCT
CTTCTAGAGTTACAGAGTGTATTAGAATGAAAAAACTAGCTTTATATAGATATAATTTAT
GTTTGTATGTATTATTCCTATGTTACCTATTGTGTGATTCCTGATTTGCACTGTTTCTAT
TGTAATTTTTCTGTATAATCTTTGATTAAGCCGA
>wcc-14658 mos2_arathame: full=protein mos2 Length=994 GO-Terms=3 SNVs=12
ACCATCAACATCATAGCAAATTTCAATATCATAACATCCTTTAAATCACCTCAGTGTGTT
AAATAAAACATAATAAAAATCATTAGAGATTCCCAAAACACATACTTGTAAATTTGTTTC
TACATATGGAAGTTCTACACTGCAATGGATACAATAGAATCAATGTCCCAATAAGCTTGG
GTCCCCAATATACTCTGCCATATGTTCAAGTTTGACACTGAGCATCTCATGGGTATCAGC
ATCCCTAACTATACCAATCTCTCTATCCAAATCCCTCTCAACAAGACTCCCAAAGGCACC
CTTGTGTTTACCAGACAATACAAGAACAGGTCCCCCTCGTCGTGGAATAGCCGTCTCTAG
CATATCTTGAGACACCCCTTGAACAATCTCCCTACTCTCATCCATAGATATATCACAAGT
AGTAGGCCCAATAACATCCAAAACCTCTCCTTTCTTCAAATAAAATCTCCCCCCTTTGAA
ACTTCTACTAACCACTCTAACCCGAATATGACTTGTAAGCCAAGAAACTTGTTTCTTCCC
CTTCTCTTCCTTATCCCCACCATTAGAATTCACTCTCCTCTCTTCAACCTCATCCCTCCC
ACGCTTACTTCGAGACTCTTTTTCCTCGTCACGCTTACTCCTGGACCCTTTTTCCTCGTT
ACGCTTACTCCTGGATYCCTTTTTCCTCATCCCTCCCACGAATCTTCACATCCTTCAACT
TACTCAAACATCTATCTTCCTCAACAGAACCCAAATCAGCAACATCATCTACCTTAACCT
CAACTWTATCACCACTYCCTAAAACCTTCAAAACAAGAACATCATCCCCAATTCTACCTA
CAACACTAGCCTTCAATCCAACATCTCTACCTCTAACAATCCTAACAACCCTCTCCTCCT
TCTTCCTCTTCTCGCTCTCCAACTTCCCATTCCTTTCACCTTTCATCGACGTAGGAGGAG
GCATATCAGCAACAAAACCCAAACCTTCCTTAGC
>wcc-12805 ferric reductase Length=994 GO-Terms=8 SNVs=0
ACCCAAAATGATTATAATGAATGCATTATTCAAGAACACACAAGTATAGTTACTTTTACT
GATTCATTATCTTAAATAAAATGAATACACAAATAACATGTAAAATCCTAGCACTGACAA
ATCTATATAGTCTGATTAATAATGCAAGAAAAAGATCAGAAGAAGACATGTATACAAAAA
TATATCATACTGGAAATGAGAATAAAAGTACATCTTTATTTTTTTTGCTGAAATAGAAGA
CTTGCAGCTAGCACATAAATCTAAGGTTTATTTAACAACCAAGCCTCTAAAGTTTACTGA
TTCCAATTCAAATAAATACATTTTAGTCTTCTAGATTAAAACAATGATTTATGTACTTAT
TGCCACATCTAAACTGTAATTTTAATTAGAAGGTACATTTATACAATTGTAAGTATTTAA
CAAGATGCATAAACCATGGCTGATGCAGCAAACTAATAATACCCCAACCCATAAACATTA
CACCGATTCGCAGTCACAAAATAAGTTCCAGAAACCAATATCGAAGGACTAAAGAAGCAA
AAAGAGTACATACAAATAAGCATGAGTGACATGACCACGTAATTATGTAAAACAGATGGC
ACATCCATACTTAATACTTAAACCAAAATTTTGAAAACGATACCTCAGGCACAGCCATGT
CAAAGGAAATATGTGCTCGCTTTAGAATAACTAAACTAAATCCAAACTGGGTTATCTAAG
CTTCAGGGAAAAGGAAATCTAATTATAGTTTGTGGTAGTTGAGAATGTAAGATTGAACTG
AAAAAAAGTATCTGAAAATTGAATTGCTGCTTGGCAACCAATTTAGGAGTACCTCACAAG
ACACTTGAAATGAAAAGCCTAAGAAACGAGGGACTCCTAAATATCAATTAAATAGGGTGA
TTTATTCATACGCAAGGTGAATTGATTTTGGAATGGATAAGTAACATTTATCTAGCATAA
ATCAGTTGAAGTGATTTAAAATAACCTTGGTTTT
>wcc-12278 pmm_soybname: full=phosphomannomutaseame: full= Length=994 GO-Terms=3 SNVs=24
TGGATCCCACTTTGAACCTTCCTTCTCTTCCACTTTTTCACAGAATCCTCACCTCACCCA
ATTTATATATAAACCCATTGAAGATTCATTTTCTTCCATCTCTGCCTCCTTCTCCCTTGT
TTCCACACTCTCCTCTCAGGTTTGGGTGCTTGATTAACTAGTTATAATGGCTGCCTTAAA
CCTGGTGTGATTGCTTTGTTTGATGTTGATGGGACTCTTACTGCTACCTAGGAAGGGGGT
TACTCCTGAGATGTTGAAATTCATGCAAGAACTACGAAAGATTGTAACAGTTGGAGTTGT
TGGCGGTTCTGATCTTGTGAAGATTTCTGAACAACTTGGCCAGACAGTTACCAATGACTA
TGATTATGTATTTTCTGAGAATGGTCTTGTKGCTCATAAGCAAGGAAAGCTCATTGGAAC
TCAGAGCCTGAAGACATTTATTGGGGACGAAAAGCTCAAGGAATTTATTAATTTTACGCC
TTCATTACATTGCTGACTTGGATATCCCTATTAAGAGGGGAACATTTATAGAGTTCCGTA
GTGGGATGCTAAATGTGTCGCCGATTGGGCGAAACTGTAGCCAAGAAGAAAGAGATGAAT
TTGAGAAGTATGACAAGGTTCAGAACATCCGCTCAACAATGGTTTCWATACTTCGCGAGA
AGTTTGCTCRCCTTAACTTAACATTTTCCATTGGAGGACAGATAAGCTTTGATGTTTTCC
CTCAAGGTTGGGACAAAACATATTGCTTGAGATACCTTGATGATTTCAATGAAATCCACT
TTTTTGGTYGACAAAACTTACAAGGGTGGAAATGACCATGAAATCTATGAATCTGAACGG
ACTATTGGTCACACAGTTACCAGCCCTGAAGATACCATAAAGCAGTGTAAATCTTTGTTC
CTGGAAAATTAAGATTTYGCAGCWGCAYATCWTTAYTGATACTGAACAACATGGAGCRAT
GYTTTACAGAGAAGACCACAAGCTTCAAATATCA
>wcd-9086 copper transporter Length=993 GO-Terms=5 SNVs=5
AGCCATCTTAACAATAATTTCTTGATAGTAATTAGTAGTTAATTACAATAATTGCATACT
GTGTTTGCATAAACTTACATAGCATAAACCAAATCATCAAGTCTGAATGAAATTCCGGTA
TACCAAAAACCCAAATTAACACAGTACTATTAAAATAACAATATTAATACAAATTAAGTA
ACCGATTAGCAATAATCATGATAACAAGAAACTGTAATCATAATCAAGCACATGCACAAG
AACTATCAACAACAGCAGAATCTTCACCATCACTCCTGAAACCCAAATAACCAACAGCAA
GACCAACAACAATAGCAATAAACACACCACCGTTATAAGACATAACAGACAACATCAAGA
AATACCCGATCGCAGAGCTCAACCCGAACAGAACAGCTCCGGCGACTCTAACACCTGATT
TAGCTCTACTTCCGAGGATCGTCCGCCCTATAAGAGGAGCCTGGATCTCCTCCGGAAATG
GCTTACCGGATGCTAACAGCTTGAGACGAATCCGGCGATTTTCGAGAAACTGGTAGAAAA
TGGAAACGATGAGACAAGCGAGTAGACTCAGTGTATAACTCGTCCATGAATCGGTTTTCC
ATGAATCGAAAAGGAGAGTCACTTTTTTGCTCCAATAGAAGGTCATGTGCATCATCTTCG
CTGAGTTTTCTCTTTTTTTCTGAATGAACTTTGAGATTTTTTTGTTGAATGAGTTTGAGT
TCAACCCAAAAAACGAACCTTCTATTTCTTTATCTTCTATTTTGATTCTTCYGTCCCCGC
GTACTCTGCGTTGATACCACTGCTTAAGCAGTGGTATCAACGTAGAGTACGCGGGGACCA
TTTGATAACCTTGTGCAGCACATTTCAGACCCATGGCACAACACCATTGTTCAAACACTA
AGTGGAGGAAACTAAAATGTTTGTTATATCCAATGACATGAAAGCCTATGTTCTCTTCAT
GTAATCCTTAATGGATGAATTTTGAAAGACATT
>wcd-5214 thioredoxin-related protein isoform 1 Length=993 GO-Terms=2 SNVs=17
GGGGATCTCTTTTGCTGCTTTAACCTTAATTCTGCGGATTCTATACTGAAAGCAACTTGT
CGATCTTTTGGTGCATTTTCGGGATAGTGAAGGAGAAACGATGTCAAGGAGAGCTACATA
CTGGTGTCATACATGCAGACAGCCAATCCTGCTTGCAGGAAGGGATGCCCTTTGCCCTTA
CTGCGACGGAGGATTCGTGCAAGAAATTAACGAGTTGCGAGGACTTGCATCGTCATCACA
GATGGAAGAGTTTCAGGATGATTCTGATATTTTCGACGCTATACATGCTGTTGTAAGTCA
AAGAGGTTCTGTACCAAGAGTTGGGTTTAGAGATGCTGTCGATAGTTACATGAGGCAAAG
AATGGATGGTAGAAACACAAACTTTGATGCCAGAAGAAGATCTGTGTCCGGTTCCGTTCC
AATTCCTGAACAAACTTGGGGTGTTTTTAGTTCTGCCGGTCGTTACTTAATATTTCATGA
CCAAACACCTAACTCAAGAGGCGATCCTAGGCGCGTTGATTTTGCCGATTACTTTATGGA
TCCTGGACTCAATGAACTTATCGAACAACTCAATACGAACGGTCGTGGTCCAGCCCCGGC
TTCACAATCTTCAATTGAAGCAATGCCTACCATTAAGATCACACAAGCACATCTTCACTC
TGATTCACACTGTCCAATTTGTATAGAAAGATTTGAACTCGGCTCTAAGGCAAGGGAAAT
GGCATGTAAGCATATTTACCACTCGGACTGCATCGTTCCTTGGTTAATTCAGCATAATTC
ATGTCCTGTTTGCCGTGTTGAGCTGCCGCCTCATGGAYGTGGTAGTTCTCGTGGAAGGAA
TGGCAATAATACTGGTCAAAACRGTAATGGCCGAGGAAGGAGAAATCCATTGTCGTTTTT
GTGGCCATTTCGTTCTTCCAGTTCAAATACTAATCACTGATTGAGCTGAGACTCCTSTGG
TATTAATTTTTGCTGTCAAACAATGSTTGTAAT
>wcd-25083 alpha-form rubisco activase Length=993 GO-Terms=2 SNVs=0
TTTTGCTGGCTCTCCTGCATTTCCACTTTCAAGCTCTCCAGCACTCATCATGATGGGGTT
GATTCCCATCTTGGCAAAGACAAGCTCAGCTTGGAAAGATTTTCCCTGTCCTTTGCCTCC
CCAGACACCAAGAATGAGAGGAACCTTGATGTTAGGCAAGGTCAAGAAATTCTTGGTGAT
GTGAACAACAAGCTTGTCCATAAAAGCAGGAGCAATGTAAAATCCATCCATAGTGTTGTC
AAAGTCATACTGTCTAAGTCCAGTACTAATGTACTCATAAGAACTCATGACTGCATAATG
AGTTCCAGCATTTTCTGGTGCTTGGAAAACTGGATCAACCATACCCTTCCCTCTTGTGAT
ATCTTGTTGATCATCTGAAATATCATAGGCCAAACCTCTCCATCTGTCTCCGTCTGTCTG
TTTCGACTCATCAATCTCTTTAGCGTAAACTTTGAAGCTTCCAGAAGAAAGCTTGGAGTT
TGGAATTCTTGAGGCAATCTTCTTCAAGCTTGTGCCGAAGAAAGCTGAATTGGAAACTGA
TGGTCCTGCTACTACTGAGCCATTCAAGCTCATGGGAGTTTTGACAGCTCCTACAGTAGA
AACTGAGGCAGCCATGGATATTCTCTGATTGGTACTTCAAAGAAGGAGAAAATATAGTTG
AAGTTGAAGCAAATTATTCTCCCGCGTACTCTGCGTTGATACCACTGCTTAAGCAGTGGT
ATCAACGCAGAGTACGCGGGGATTCCTAAAATTGCATGCAGTTTAGTTTCGTAATCATGT
TTTCAACAACAACTAAACCTTATACTTCATCACCTTTAATCTCTCTTCGCAAAATTTCTT
CAATTTCAAAACCCAAATCATGGAATATTCAATCTTCAACCAACCATTTCTCTTTAGGAT
TAACCACTTCACCTACAAATCTCTCTGTTTCTTGTAGATACTCATCAGAAAATGGATCTC
ATTCTCAGAGATCATCAATTCGAGGGGGTNAAG
>wcd-19294 ubiquitin-conjugating enzyme Length=993 GO-Terms=8 SNVs=5
GCTTAAGCAGTGGTATCAACGCAGAGTACGCGGGGTATTTTTGATGAAGAAAATATGAAC
TGAATTAATTTGATTTAAAAATTAGGGGAATAGGGTTTAGGGGGTGATGATTTCCGGCGG
AGGAGGGAGGAAGAAGCTCATCATCATCATCATCATGGGGTCCGACGACATCAGTGTCAG
CTTCTGGAAAGAGGATTCAAAGGGAAATGGTTGAACTCAACAACGACCCTCCTCCTCATT
GTTCTGCTGGTCCCAAGGGTGATAATCTCTATCACTGGATCGCCACCATTATTGGTACCC
CAGGAACACCATACCAAGGTGGCATATTTTTTCTTGATATAATATTTCCAACTGATTATC
CCTTTAAGCCTCCCCAGGTTAGTCTTCAGAACTCGGATTTACCATTGCAATGTAGAACCT
GATGGCCGTGTTAGTATGGGAATATTGAAGGATGGTTGGAGTCCAGCACTAACAACTTAC
TAARGTGCTACTYGCTGTTAGATCRCTTTTGACAAAYCCCGACCCTTATAATGCTGTTGT
TCCTGGTATTGCTCACTTATATTTGGGAGACAGAGCAAAACACGATGATATTGCTGCAGA
GTGGACTATCCGATTCGCCAAGTGAATATGATATAAGAGTTGCTTGATAGGCTTGATATA
ATAATGTTAGCAACTTTACATTCTTTCCAATATGTGCTTTATTATGGGATGAACTGTGTT
GGAAAGAGTTTCTTGTATTAGTTTTCGTTAATGTTTTTCTACATCTTATATATCATGCTC
ATAGTTGATGCACTTGTAACAAGCATTTCTCCTCCCTACAAGACTTTGATAATAAACAAG
GTAGTGTTATCTCCCAATTATTATAATACAACCTGTATCATGAACTGAAGCCATATTTTA
CAACTTTTGCTATCTTAGTTTAACTGTTATCGTTCTGTATGACAACCTGAATCAACTTTA
TAATGACTACAAGCTCGTTATTACGTGTAAAGT
>wcd-16949 ski11_arathame: full=f-box kelch-repeat protein skip11ame: full=skp1-interacting partner 11 Length=993 GO-Terms=2 SNVs=2
TACTGAGGATGAACAATCATCCTAGGAAGTGTCTAAGATGTTTGGAATCTTGTCACATAG
TTGAAACAGTTCGTATCTCGTTTCAACCAGCCTAAGGATTCAGATGTTTCTCAAAATGAA
TCAGAAAACCATCGAGCCGTTGAATGATGGTGATTCAATGGATTCATCAGATTCTGGTAT
TCAGCAATCTGATGAGGAACAGCATGCTGGAGATTCGTCAGATTCTGATTCTCTTTTGCC
ACGGATGAACCGAGACAGCTCAATCGCTTGTCTTAGTCGCTGTTCAAGGTCTGATTATGG
TTCGCTTGCTTCGTTGAATAGTAGCTTTCGTAACATAATCCGAAGTGGCGAGCTCTATAG
ATGGAGGAGAATAAATGGTATCATGGAACATTGGGTTTATTTCTCATGTGCACTTCTTGA
ATGGGAAGCGTATGATCCTATTCGTCAAAGGTGGATGCATTTGCCGAGAATGGCTTCGAA
TGAATGCTTCATGTGTTCTGATAAGGAATCTTTAGCTGTAGGAACCGAACTTCTTGTGTT
TGGGAGGGAGCTTAGATCTCATGTTATTTATAGATACAGTCTTTTGACTAACTCATGGTC
CTCGGGAATGAGAATGAATGCTCCAAGATGTTTGTTCGGCTCCGCGAGCCTCGGAGAGAT
TGCAATATTAGCAGGTGGTTGTGATTCGGAGGGACGTATACTTGACTCTGCTGAACTATA
CAACTCCGAGACACAAACATTTGAGCTACTCCCTGCAATGAAAAAACCGCGGAAGATGTG
CTCTGGTGTATTCATGGATGGAAAATTTTATGTTGTAGGTGGAATCGGAGGACGCGATTC
AAAGCTTCTTACGTGTGGTGAGGAGTACAATTTACAGACTAGAACTTGGACGGAGATTCC
TAACATGTCCCTGGACGAACTACTAGGGCTCTGAGATGCCTGCTGCAACCGAAGCACCGC
TCTCATTGCTGTTGTAAATAATGAATTGTATGC
>wcd-16678 dehydrin b Length=993 GO-Terms=5 SNVs=0
AGCAGTGGTATCAACGCAGAGTACGCGGGGACAAACACTTTCATCATAATCTCATTTCAT
ACTTTACCTTTCTTAGTGTCATTCATATTCCATTGTATCAATCAATCTTGTTTGCATAGT
GATCATCATGGCTGAGGAGAATCAGAACAAGTACGAGGATGCTACAAGCACCACAAACTC
TGAAACAGAGATCAAAGACAGAGGTGTTTTTGATTTTCTCGGAGGTAANAAAAAGGATGA
AGAACATAAGACCTCAAGAGGAAGCCATCTCMMTGATTTTAGTCACAAGGTGACTTTGTA
CGAAGCACCATCAGAGACAAAAGTTGAAGAAGCTGAAGGTGAAAAGAAACACACCAGTCT
CTTAGAGAAACTTCATCGATCTGACAGTTCCTCAAGCTCTGTAAGTACTTTTTCCCATCC
ATCATTTTCTTAATTTTCTTAAATACGATCATATAACAGATGTATCTGGTCTGTATTAAA
AACAGATACATCAAATATTCAATGAATATATTTGCGGCCATTTTAAGTGGTAGAATGGTC
TTATTAGTATTTAGTGAAATTCAGTTTTTGTCGCTTCGATTCCTTTGTCTGGTAACAAAA
ACTAATAAATGATTGTGGTTGTTTTGATGCATATATAGTCGAGCGAAGAGGAAGATGAAA
ATGGTGAGAAGAGGAAAAAGAAGAAGAATGAAAAGAAGGAGAAGAAGGAGGACACATCAG
TGCCAGTTGAGAAAGTTGAGGTTGTTGATGGAACAACAGTAGTTACTGAGGAGAAGAAAG
GTTTCCTTAGAAAAATTAAGGATAAGCTTCCAGGACACAAGAAAACAGAGGATGTAACAA
CTCCTCCACCTGTTGTTACTCCTGTTCCAACAGAGACAACAACAACAACTAGTCATGATC
AAGGAGAGAAGAAAGGTATTTTGGAGAAGATCAAAGAGAAAATTCCTGGTTATCACCCTA
AGACTACTACTGATCATGAAGACAAAGATCATC
>wcd-13640 peptide methionine sulfoxide reductase Length=993 GO-Terms=6 SNVs=3
AAAGGAATATAATAGAGCACTTCATTATAAAACTGTACATAGAAAACACCAACTACATGG
TTGTTTTAATTGAGAACTTCAACAACCTAAAAATACAATAGAGTATGTTGTGTGCAACTT
AGTTTTATTAACAAATACTTATCTATAAGACTATAACCTTCCAACATCTAAACTATAGTT
GGTGGTGATGAGCATATAAATTAACCGTAGCATCGAATGGGATCTTTGCATCCCTTGGAA
GACGATTGCTTATAACCAAATCGACCGCCTTTCTCAAGATACTGTTGATGATACTCTTCT
GCCTTGTAGAAWTTTTTTCGCAGGAAGGATCTCAGTAACGATCTTCCTGTTTAACTTCTT
TTGTTGTTGTTCCAACGATTCTCGCGCTGCTTTCTCTTGTTCAGGGGTGTAATAGTATAT
TCCGGACCGGTATTGTGTTCCCACATCATTCCCCTGTCGATTCAGTGTGGTAGGATCGTG
TTTAGCCCAGAATGCATCAAGTAGAGACTCGTAGCTACATTCTTTACGATCATACTGGAC
CCGGACAATCTCTGAGTGTCTTGTGGTCCCCGTACACACATCCTCGTAGCTTGGATTATG
CAAAAGTCCCTGGCTATAACCAACCTCGGTCTTGGTCACGCCAGCTACCCTCTGGAAGGA
CAGCTCAACACTCCAAAAGCAGCCGGCACCAAATTGGGCAAACTCTTGACCTAGTGCTGG
TCTGTCGTGGTCTGGTTCTTGAGCAATGGATGAATCCATATTCTCTGTTGCCCTTGTGGT
GCTACCAAACCAAAGTCTGTTCAGCAAGTACATGGAGTGATTGTTGATGAGTTTCTGACG
AAAATTCTAGAGTGATGACAGGAACTTTGTTGTAAAAGGATATAATGAGAAGAAGAAAGT
AACTAGTCCCTAGCAGTGATGCTGCTGCTTTTTTCGAGATGTGGAAGAAGATTGAATGAT
GAGTCCCCGCGTACTCTGCGTTGATACCACTGC
>wcd-13178 no annotation Length=993 GO-Terms=2 SNVs=1
TCTTTCTCCGACGTTCGATTTAACCGATTCCGAATCGACGAAATTCGGTGTTCGGTTAAA
ATATAAATCGTTTGTTGAAATTATCTCTAACGGTCCTAAATTATGGAAACGTTATATCGC
TAGAGGACGTTATGCGATGATGCCGGAAGTTCCGTTTGAAAATTTCGTGTTGGATCGCAG
TTTTTTACCCTAACGCGTAAACATGCTTTGGTTGTTGTTAAAGATAGAACGTTATGGAGG
AAATTCAAGGTTCCTTGTTATCGTGATGATGAATGTTATCCTGAGGAACATTATTTTCCG
ACGCTATTGTCAATGGCAGATCCTGATGGTGTTACTAGCTATACTCTTACGAATGTTAAT
TGGACTGGAACTGTTAATGGTCATCCTCATACTTATCAACCGGAGGAAGTTTCGCCGGAG
TTGATTCTCCGGTTGAGGAAATCGAATCATTCCGAGTCTTATTTGTTTGCGAGGAAATTT
GTTCCTGATTGCTTGGAACCTTTGATGAACATAGCTAAATCAGTCATTTTCAAAGACTGA
ATAATTTGGGGGAATTTCAAGATCTTGACATGATGGAAAAAGTCGGTGAAGATATTTATG
GCGCGATGATATTTGCTAGATGTTGCTGTGGCTATAGCTTGATGGGGTATATAGTTTGAA
GAAGCAATGTAAGGCTCACAACCTATATACATATACCTGGAACTCTCTGATGGAGAAACT
GGATATTTCGTTAATGATGAATCAGAAACTGACAAAGATCGATGCACACAGTGCAAGGTA
GAGAAGGTTGTTCCAAACAGGAAGAAAGTCCTTGAAGTTCATGTGGAGAAGGGAATGCAG
AATAGTCAGAAGATTACATTCCCTGGTGAAGCCGATGAAGCACCGGATACAATCACCGGA
GATATTGTCTTTGTACTTCAACAGAAGTTGTTTAAGCCTGATTCATTACAAGGCAATACA
AGTGATGAAGGTAATGCCAATGTACCAGAGGCC
>wcd-12861 dna-binding sap-type phd-type Length=993 GO-Terms=3 SNVs=3
CTCATCCTTTACTACCTGTAAAGTTGACCACAACCAGTATTCCAACTGATGGTACCAACC
CAGTGCAGTGTGTGGAGAAATCATTTCAACTCACAAGAGCAGATAGGGACATGGTATCAA
AGCAAGAATTTGATGTTGTAGGCTTGGTGTATGCTTCTAAACGATAAGGTTCCATTCAGG
ATGCAATGGCCACAGTATACAGACCTAGCAATCAATGGTCTTCCTGTTCGAACAACTAAC
AGACCCGGTTCACAACTGCTTGGGGCTAATGGCCGTGATGATGGTCCAATTATCACGCCG
CATACAAAAGATGGAATTAATAAGATTTCATTAACAGTATGTGATCCTCGCATTTTTTGT
TTAGGTGTTCGCATTGTTAGAAGGCGCAGTTTGCAACAGATCCTAAACTTAATTCCGAAG
GAGCCTGACGGCGAGCCTTTTGAAGATGCTCTTGCACGTGTCTGTCGTTGTGTTGGGGGT
GGAAATGCAGCTGACAATGCTGACAGTGACAGTGATTTAGAAGTGGTTTCAGATACTTTC
AGCATTAACCTTCGTTGTCCGATGAGTGGTTCAAGAATGAAGATTGCTGGAAGATTCAAA
CCTTGCATTCACATGGGTTGTTTTGATCTTGAAGTTTTTGTGGAAATGAATCAACGGTCA
AGAAAGTGGCAATGTCCTATATGTCTMAAAACTATGCATTGGAGAATATCATCATTGACC
CTTATTTCAATCGCATCACTTCTAAGATGATTAATTGCRGTGAAGATGTTACAGAGGTTG
AGGTGAAGCCTGATGGCTCTTGGCGTGTTAAGGCAAAAAGTGAAAATGAACGTTTCGATT
TAGGGAGTCTTGGACAATGGCACTCTCCTGATGGATCACTCTGTGCTTCTACTGATGGAG
ATATCAAACGAGTAGAAACACTGAAGCAAGTAAACAGGAGGTTTTCAGACGGACCTGCTG
GTTAAACTGGCATTAGGAAGAATCGCAATGGAA
>wcd-12627 l-ascorbate peroxidase Length=993 GO-Terms=7 SNVs=19
GGAACTTTCAACTCTTTGTTTATAAGCTATTCCACCTCGCACCAGAATTCACCAGCTTGA
GATACGCATTTTTGAAATCTTCAAAGAATATACTCTCATTGTCTGCATATTTTTTCAATC
CATCTTAAGCATTCATCATCCTCGACAAGTGCGTGATCTGAAGGAAGACCAATCATAGTC
GACATACTACCGGAAGGTGACCATGGCTTCTCCAAAAGAACCTTATAATATGAATTGTCA
AAAGTAGTAGGGCTTCCAAAACCTTTACTTCCAAGAGTGTGGGCTCCAGACAAAGCTACC
AGTTCTTGTGTTGAAAAACCTTTTTTCTGGAAGTTTATCTTCAAACCAGAAGCATCAAGA
GATTCCTCAGGAAGTTTCCCTTCAGGATCAGGCCCCAGCGAATCTTGTCTGCCGAGCAAA
ACTTGGATGGTAGGGCCTCCACATAATTCAACTGCTTCAGCTCCAGCCACAGAAATAAGA
TCCGCCCAGGATACTGGACGGATAGCATCTATCTGAGTTTTTGCTTTCTGCAGAACCTTT
ACTGATTTTTCCAGACCAGCATTTTCAGGTCTTTCAAGTTCATAGACTATAGAACCATTC
ATGCCACCTGTATTGTCATCAATTTCAAAAGTTCCAGCATCATGGAAAACCAAACGAAGC
ACACCCGSTGCCTTTCTCTTTGACAATACCTTCCTCAATTCTTGTTTAATTACAAGATAT
TCTTTTGTATCTGGTCTTCATGAGTAGGGGTAAAAGCAACATTGAACTCACTCCAATAAC
AATACAATAACCCAATAATTAATTAATGAAGAAATATGATTTGGTGCTTACGGCATGGCG
TTGGCTGGGAGAGAACCGAATATGTGAGTGAGGGGAAGAAGACATGGCAACGTGGCTATG
CTGCATATTAACCCTCTCCTACTGTTACTTGAAACCTCTGAAGAAGCATGGTCCTTGGGA
CTGTCGGATCGAAACTTAACCGTTGAGAAAGAT
>wcd-12494 dnaj heat shock n-terminal domain-containing protein Length=993 GO-Terms=3 SNVs=1
CCCTAGGTCATCTAATGAAGCTAGGGTAGTTCACGAGGAGCAAAATAATGGGCCGAGTTA
TGACAATGCTGATGAGCACACTGGGCCGAGGCCCAGGCCTGCTGTGGATAGGCCGGGTGG
AACCGACGGTGGAAGTTTCTGGACAGCTTGTCCTTACTGTTTTGGCATGTTTGAGTATCC
TAAGGTTTATGAGGATTGTACCCTCCGGTGTCAGAATTGTAGGAGGGGGTTTCATGCCGT
GGTGGTGCGGGCACCGCCGGAGCTTACTGAAGATGGAAGGGGGGAAAGACGGTGGTTCGT
TTTGCAGCTTTGGGTATTTCCCTTTAGGGTTTACTGGGAATTTTAAGGATATCAGTGGGT
CATCTTCGGAATGGAACCCTATTTCTCCTTTGTTTCCTTGCCCTAGTAATTCCAAGAAGG
ATGCTAGGAAGGGGCCTGTTAGTTATTATGATCATGATACATGTGCGGCGTTCGCAGAGC
TTTCGGATGAAACTGAGGATGATACTGATGATGATGATGATTGGAGGAATGGGAATGGTA
CCTCAGGGAAGAAGATGGGTAAGAGAAGGAGGAGGAGGAGAAGGACTTTTGGTGGCGGTG
CTGGTGATGAAAGGAGACCGATTGATAGGCCGAGGAGGGTGGTTCAGAATGGTAATGCTG
GAAATGATAATGGTGGTGGTAGTGATAATGTGGTTGATGGTGAGGCTGTTGATGCTGTTT
CTGCGCCTAGAATGCTGTCCAATGTTGAAGCTAGCAAGAGAGCTGTGTTGAGTGGTGTGA
GGAGGAGGGGTGCTGGAAATTTGGGTAAGTTGGATTTAAATGTGGAGTTTAGCAATGAGG
TAGAAGAAGCTGCTGCTGCTGCTGGAATGGAAAGAAGGGAATGTGGAATGGGACTGGAAA
TGCTGAGGATAATATTGAAGGTAATTGGGGTTTTTKNAAGGGCTTGATGAGTTCCTTAAT
AGCTTACCAATTCTTAATGTTGTTGCAGATGAT
>wcc-7546 aminophospholipid atpase Length=993 GO-Terms=10 SNVs=17
TAGGTACTAACGATATTTCCGAACGTCTAGACGCTTCAAAACGTCTAGAAGCTTCCAAAC
GAGCAGTGAATCCAACCGTTGTATGTCGAATTGATCTTTGTCGCACCATATCACAAAATT
CCGGATCATTAGCTTGTCCGTCCTTTCTTATCCACTGTATCATTTGATGATACACCGGGA
AGAACCGCAGTTGAATAGTAGAGAACAAGAAATATGGGAAAGCCAATGCGGCAATAAGAA
CGAGCAAAGTAACAATCCAATAAGATAGTGATGGCGCACATGCTTCGATGAAAACCTTAT
AAGCAGTTGTTGATAGAGAAGAATCTATAGCTCCATATGCCAAGAGGAAAATGTACCATA
TTCCGATGCTTCCCCATATGAATATATGTTGTATGTATGTAAAGTAAGTGATCGATAACG
CCATTTGGCAATTCACCACCCACACAACACATGTGTACACTGTGGCGCCGAGAATTTCTA
AGTCAACAACTTCGCCACCTTTGCGAAACGATTGATGCTCAAGCGCGCGAATGCAGAAGA
AGAATATGATGGTCGAACTTGCAACTCCGTTTAATGCCCAACCGATTATTCTTTTCCAGC
TGAATAGTAAGTTTTGTACACCTTCTTGGTATAGTAATGGAAACTTGAGACATAATTTGG
ATGAGACATCTTGGTCGAAAACTCCTAAAGCAATTACAGGAAGTGAAGTGAAGAATACAT
TATAAAATGACATGAACCAATCATTGTATGCAGCTTGGCCGGAGAATGAGGTATACATCT
CATAGAAGAACAAAGTGAAGCCGAAGGTGATATTCTTGTAAAAGAAGTAACATATCATAG
ATGAGATTCTTCTGTAACACCAATGTCCATGCACAAGAAGTAAGCGTTCGAGATAACGAA
ATTGAGCAATGGCGATATCACTTGACATAACTGCCTGCATTCCTTCGACACCACTGATAC
CGATTCCAATATCTGCTTCTTGGAGCATACCAA
>wcc-15910 no annotation Length=993 GO-Terms=3 SNVs=9
CTTCTCTTGCAATCCCGTGACTTTCCTCGCTGCAAACTTGACCAAAGAGAAACATAAGGT
GTTTTCTTTGCTCTAGTTTCAAGTGTTTCTCTAGTCCCCGACTAACCATCTCCATTTCAG
GCGAAGATTCCTCGGGAGGAAATATTCGTAGAAGTAGGCATATCTTTGACAGTTCTCCCA
AAGCTTCAACATGTTTTCCTTGCATTTCCAGAGCCCAAGCCTGCAAAAGACAAGAGCGCG
TGCGTGCAGCCACAGCTGCAGACACAATTGTTGCAGCACGAACATATTCAAGGCCAATAT
TTTCAGCAAATCCAGCAAGGAATTGTTGAGAATCCTCACCATTAATACGAACTGAAGTAG
AGTAAGTCGGTGCACTGCTGCAAGCATCTAAAACAAATTAACAGATGCTCGATACAAGGA
GTCCCGCATATTTGTTGGTTCAACAGACACTTGCACACCAGAATTTCTGCATAGTTGACG
TAATTGAATGACATCATTCTGGGAGATGTCTTTTGCGGCCATTCTACTGTCGATAATTGC
TCGAACGAGTCTGTAAGCATCCCTNTTGTATTCATCTTGGTGATCCATATCCAAATCAAA
AGCATTCGCATTATTGTTAACAGTTGGCCACCATTTGGGCAATTTCCTTTGAGACGCAAA
AACCTTATTATTCTTGAAAGAGCGCCTAATTGATGATGATGATGATGCAGAGGAGCTCTT
GTTACTGTGAATTGGACTCCTCAATCCAACAACCACCTCTTTCCCCCCCAAGACTCCGGT
CTCTCCGCACCATAGTCTTATTGTTATTATAGTTAGAAGAGGAGTTACGAGTCCAGGACG
CAAACCTAGAAACCAATTGAAGCAATACCCTCAAAACAGAAAAAGCGACGAGGGTGAAAG
CCGCTGAAGTTCCGACGAATTGTAAGGTAGAAGGGCGACAGGAAACGACAAGTCTGCGGT
TATCGTCTAGAGTGAATAGGGTCTGTAAATCGT
>wcd-9152 bps1_arathame: full=proteinchloroplasticame: full=protein bypass 1 flags: precursor Length=992 GO-Terms=1 SNVs=2
ATAGGGTATAATTCCCTCACAGACGAATCAACTGCTTCCAACTCGTTCAATACAGTAATT
CTCCCACTAGAAAATCTAACTCTAATTTCCTCATTTACAAGATTCTGCAGACCTTTAAAA
GTTGGAGCCCAAGAATACACATCAGCCACATCCATATCAATCATGTTCTTCGTAGAGCCT
GAAAAAGCAGTGGCAAACACACTGCACACAAAAACTGTCAACGCCTTTACTCCATAAATA
GCTTGCATCAAAACATTTCCTTTTGCCGACTTTTTAACCTTTGGAAGATCAGATGACCCC
ACCAGATTATCCAAAATGCTGCCACATTTTTCTATTCTAGGATTTTTAGAACCAACATGC
TGCCTCCAACCATCAAGTGAAGAACATGCCCGGAAAAGCTGATCTGATGAGGAGGAGCCT
AAATGGTGCAACGTGCACTGAAGTAAAAGATGGCCCTGGTTCAGACGTGATAACTCGGAG
CTAAATGCAATGCATATATCCAGCAACTTCACACTAATGTCCAAGTACACATCTATCCAT
TTCTCTTCCCAATCAGTCACAGGAAGCTCAAGGTCTGTCATGAGAGTTTTAATGTCATTG
TGACTTTCACAAAGTGCTTGCATAGCCGAAGTCATCCAAGACAAGCTGACGACTTCATCC
TTGCTTTTGGGAATAAGCTTTTTCAGCCGCTCTTCCAAAGTAGCTTCAAAAGCACATAAT
ACTGCCAGCAGTTGCGGGGATAGCGAAGTGCCTTTAGGTGATATCATTCGGAAAGGATTT
CCAAAGGGGAAAAATGATCTGGGTGGATCCTGTGGACGACTCATTTCGATGTTTGACTGA
GTAGAATAGATCGGATCGGAAAATTCGATTAGGGTTTGAGAATTTGATTATTTCSTCCGC
GTACTCTGCGTTGATACCAHTGCTGTTGGAGATAGATAGAATTAGGATCGAGTGTCCCCG
CGTACTCTGCGTTGATACCACTGCTTAGCAGT
>wcd-8722 tonoplast intrinsic protein Length=992 GO-Terms=2 SNVs=0
GAATCATACAACCAACCAGACCCGAAATTTATAACATTGATTCAGTGGTGGACCCAAGCA
TGTACAAAATAATTTAACCATTTTCATGATCACCAACCGTACAACTAAAGATCAACGGCC
ACCATTTTTCACCACATAATGAAATTAACAACCCTCAATAATTGAGAATAAAAAAAGACA
CAAGCAAGAAAACATACACAGAAAAAGAAATTCAATAATACACAATTTCAAATTTCATTT
CCAATCTAGTAGTCAGTGGTTGGAAGCTGTTCATGACCAGTGTGGCTAATGAAAAGAACT
TCATAGATAATTCCAGCAATTCCACCACCAATAAGTGGGCCGGCCCAGTAGATCCAGTGG
TTGGACCAGCTCCAGCTCACAACAGCAGGCCCAAATGACACAGCTGGGTTCATGGATGCT
CCGGTGAAAGCTCCACCAACCAAAATGTTAAGCACCAACGATGAAACCAATAGCAATAGG
TGCAATAAATTCCAATATTACCCTTCTTTGGGTCAACGGCTGTAGCGTACACAGTGTACA
CCAATCCAAAGGTCATCACAATCTCCAACACCAAAGCAGGTCCAATTCCAACTCCCTCTG
ATAGCGCGAATGCATGAGCGATGGAAGCAGAGATGAGACCGGCGGGAGAGGCGGCACCGT
TATCGGTAAGCTTGTTGTAAGCGATACCGGAACCGGAACCAGCAAAGACGAAGATGAAGG
TTGAGATTAACTCAGCCAAACCAGCTTTCAAAGTGTCTGGGTGAGTTGCCTCTGCTGGAG
TTCCGACTGCTATGTTTCTGATCGGCATATTGAATAATCGCGTTTTAATGAAAGAATCGC
GTTTTGTTTCTCTCAGTCACTGTAACTGAAAGTGCTTTTCTATTTTCCGCTTTCCCGCGT
ACTCTGCGTTGATACCACTGCTTAAGCAGTGCTTGGAGACCTTGCTGACCATCTTCCGAC
CAGTTAACAACAACGCTTGGGCCTACGCCACC
>wcd-866 translationally controlled tumor protein Length=992 GO-Terms=1 SNVs=2
GTAATTAGAAGCAATGTGATGTGAGTCCCCGCGTACTCTGCGTTGATACTRCTTAAGCAG
TGGTATCAACGCAGAGTACGCGGGGCCTCTTCACTCTCTGGTCGCTCCGTACCCTAGTTC
CACCGCCACAGACTCTGCTTAATCAGGAGCGATCCAAGAGATACTCACTTTGCAATCATG
TTGGTTTACCAGGATCTCCTCACAGGTGACGAGCTTCTGTCTGACTCTTATCCATACAAG
GAAATTGAGAATGGATTGTTGTGGGAAGTTGAAGGAAAGTGGGTTGTCAGTGGACCTTGT
GATGTAGACATTGGTGCAAACCCTTCTGCTGAAGGGGGTGAAGATGAGGGAGTTGATGAC
ACAGCTGTTAAGGTTGTCGACATTGTTGATGTCTTCAGACTTCAGGAACAACCTGCTTTT
GACAAGAAGCAGTTTCTTGGCTTTGTTAAGCGGTACATTAAGTTGTTGACACCCAAACTA
GATGCAGAGAAGCAAGAGCACTTCAAAAAGAACATCGAGGGTGCAACTAAATACCTCCTT
AGCAAGCTCAAGGACCTTCAGTTCTTTGTTGGTGAGAGCATGCATGATGATGGTAGCTTG
GTCTTTGCCTACTACAAGGAGGGTGCTACTGATCCAACATTTCTCTACTTTGCACATGCT
TTGAAGGAGATCAAGTGCTAAGTGTTGTAATGCACTATGTGTTCTGCTTCTAATTTATCC
TGTTTTTGTTCTACATCTCCTTCTAAGTTATACTTGAGACTTGAGACATTGATTTGGTAT
TTTTGATAATGATGTGATGGTTTGCACTTATTTATTATTTTCCCATTAATTTAATCAGAT
TGGTTAGAACTCATWAATATGTTTGTTCTTGTGTTTTGAAATGCACGTCAGTTGTCTCAT
TTGAAGTTTTGTTTTGGTTTATGTACTGAACTTGTTTCAGTTTATCCCGAATACTTTAAA
AAAGAATTGTGACTTACATATTGATGTATAAA
>wcd-8274 transposonen spm sub-expressed Length=992 GO-Terms=2 SNVs=8
AAAAGATTATGATTCAATTCCATGGACGTCCTTTCATCTCTGTTGGTACATTGAACAAAA
TATTTTTGTATCCAAGCATTTAGGAAGGGGTACTGATTTGKGACCTACTGGTCACCAACG
CCCAGACCAATGAAGAATACATCGATGAAGAAATGTTGATTACCTAAAAATACATCAGTG
TTAATTCGACGGGTTCCAGGACGGCCACGTTTACCAATTGTTACTGAACTACAACAAGAG
GTGGAAAATAAGGTGGTGGAAACTGAACCTGAGAACAGTAGCTTACCGGCAGATGATACA
TCTGCCATGAAATATCCCGAAAATTTGGATTGGGATGAATTTGGCAATGATTTATATTCA
ATACCTGATCAACTGCCTGTTCAATCGAGCAACATGATTCCAGAGGCTACTCCTACTAAC
AAAGATGATGAAGACAGTAAGATTAAGGCCTTGATTGATACTCCAGCTTTGGATTGGCAA
CATCAAGGTTCAGACTTTGGTCGCTGGTAGAGGTTTTCGAAGGGGCATGGGTGGACGGAT
GGGAGGTGGACGTGGTTTTGGGATGGAGAGGAAAACACCTCCAGAAGGCTATGTATGCCA
TAGATGCAAGGTGCCTGGACATTTCATTCAGCATTGCCCTACAAATGGTGATTCAACTTT
TGACATAAAAAAAGTCAGGCAACCTACTGGTATTCCTAGATCTATGCTGATGGTAAATCC
ACAAGGTTCCTATGCTTTACAAAATGGTTCAGTAGCTGTTTTGAAACCAAATGAGGCTGC
TTTTGATAAAGAAATGGAAGGGTTGTCATCTACACGTTCAGTTGGTGATCTACCACCCGA
GCTCCACTGCCCCTTGTGCAATAATGTAATGAAAGATGCTGTATTGACWAGCAAATGTTG
TTTTAAAAGCTTCTGTGATAAATGTATCAGGGACTATATTATGTCCAAGTCTGCTTGCGT
ATGTCTTGCAACAAATATTCTTGCGGATGATC
>wcd-7397 ribosomal protein Length=992 GO-Terms=4 SNVs=3
AAGAAAAATAATAATTAATTCTTTAAAACGCTTGTAATCGAGTATAGCAACTTTCATAAC
GAGTCAAGAAACTACAAAAWTTTTGAACGAAGTGTTTGGAAATAAACATTGCATGAAAGT
TCAGCTACTGTGAAAAACTCCAGAAAAAATCAAAACATCTTTAAGCAACAATGGGAACCT
CAACATCGGTGGTGGGCAAAATAGCAGCAGGCCTGCTGTAATCCTCCTCTTCCTTTGGAG
TGTGGATAGTGACAATATCAGGGAGGGGAGTTTTAGGACCCTGTTTCCCTTTAGGATCCC
AGTCAAGCATGATCTTCACTTTGATACCAAGAACACCCTGTCTGAGGAGAACGTGTCTAA
CTGCAGAGTCAATGTAATCTTTGACTGGTTGCCCAGAAGAAATCATGTATCCATCCTTGA
ACTTCATGGATTTAGCTCTTTGGGCCCTCAATTTTCCACTGACAATGACCTCACATCCCT
TGGCACCACTTTCCATAACAAATCTCAAAACACCATAGCAAGCCCTGCGCACAGCAAGAC
CACCGAGGAGCTTGTAACGAAGAGACTCAGCTTGAGCAATAGCACAAAGTCCTCTATTGT
TGACCTTTTCAGCATAAAGTTCAACACTGTTCTCAGGAAACTTAAACCTCTTCTGAACCA
CTGAGGTAAGTTCTCTAATTCTCCTTCCCTTTTCCCCAAGAACAGCTTGGGTACGAGTAG
CTCTGATGATAATCTCAGTGCGCATAGGTGTAACCCTAACTTCGACACCAGAGTAACCAT
CTTCAGCAAGTTCACGGGTCAAAACCTCATTCAATTCAGCGAAGAAAACTCCGTCGGCAA
CGAACTTTCTCTTCTTGCTCATTTGAGTCGCCATAATTGCAGAATACGAAGGGGGTTGAG
GAAGATGATGGCGCGAGATCTGAAAACAACAAACCCTAATTTTGGAGTAGAGATCAGAGC
CCCGCGTACTCTGCGTTGATACCACTGCTTAA
>wcd-6453 transmembrane protein Length=992 GO-Terms=1 SNVs=6
AAAAAGAAGACTGAACATTAGCAACAATTCACCACGAACCTCACTCTCCTTCGAATGACA
TGTCACAATATTGTCCTTCATAGCTACAACCGGMCGGTAGCATAGGRCCATAGAGAACAA
ATGCTGTCTGATAGAACCATATTCCTTGCAGTGTTATGGCAATGCCCTTGCATAAATCGA
CCGGGAAACTGGTTGGAAGAAGGGCTCCGGAAATTGAAGATAAAACACAAAGACCAATCA
AGAAGGCGAGGAGGACATGATAATAGCCTTCTAGTCCTTTGTGTGTCGTTGAGTGAAAGT
TAAATAGAAGATACTCTGCAGTGAATGCTGTGCCAGCAATCAAACAAAGTGCACCTTCTG
GCAAGGGAACATATCTTGTCTTTTCTGAGAGCAGGGTAACAACACCGAAGATAAAAAACA
TGAGAAGCATTCCTGAGTGCTCAAAGTTATTCAAGTAAGTAGAATTCAAGATTCCACCAA
CAAAAAACTTGAGTTGTGTTGCAATTAAAAGCTCAACGCATAAGTCAATGAAAGCACCGA
TTGAAATAACATAGAGTTCCAAGTGTTTGAGCTTCCCATCAAATCCCGGTACTGGATTCC
AGACACAAACTTYGGAATGTCTTAGGATTCGATACATACCTCACCACAGAACACCATATA
TGCCATACTCCAACTAGAAGAAATAAGGTTCCTGGCAAAATATGACCTATGAAAGATCCC
ATTTTTCTGATATACTTTTACCACTCTCTAAATAAATCTTTCAGGTTCACTTAATCAACT
AGACTAGATCCTTGAATGATTCTTCGGCTGATCATAGCAACTGAAAAATCTCCACCTTGT
AAACATACCACCAATTAATCAATATGATACAGTATGATATGATGAATTTGGATGCAGAAA
GTATMYSMKMGWAMKMWSCSTTKMTGAMCWCTGCTTTTTAATTAATAATTAACAATCTGC
TTAATCATTCACCAATTGATAACAACGTTTGA
>wcd-4105 eukaryotic translation initiation factor 3 (eif-3)partial Length=992 GO-Terms=5 SNVs=4
AACCATAAGCACAATGCAAAAATGATAAACTCAAAAGCAGGATACAATTTTGAAATGTCA
TGGTTCCCACCTAAATATGCCAAGGTTTATAGATCATAAACAGCTGTAGCATCTAAAAAA
WTCAACAGTGCTTTAAAGAAAATGGTCTAGAGTAATATCACGAGGTTAAATGGGAAAATC
TTGGCCAACAAATGGCAGTGGAGAAATGAATATGATTCTGAGCGTAGTTCTGTTCCCAAG
TGAAGGACCGTTAACTCTCGAATAACCCTTTTAAACTTGAGCATCAACCGGCTTATCTTC
CACGTCATTAGTAGCAGCAGCAGCAGCTTCCTCTCCACCATCAGCACCCTCTGCAGTAGG
CTGAACTTGTTCATCCTCCGGAAGTGGCTCCTCCACATAGTCATTCTCAAATGCATCAGC
TGGAACCTCATAAATCCTAATCTGAGGCTTAGATGGATCCTTCACAATAACATATTTCCC
CTCATTCAATTTCATACACAAGTCCACAATAGACTTAACAATCCCCCACATATTGGTAGT
GTTCAAATTAATTTGTGCTGCAAAGTCCTTTGGTTTATATCCAACCACGCCCAAGATAAC
ATGATTAAAATGGTCCCGAGGATGAATCCTAGACACATAACCTAACTTCATCATATCAGC
ACTAGCCAAAAGAGCTTGTGCAGTCCACTTAGCCAACTTGTTAGCATTGTTCTTGAGCTC
AGTAGCTAAAACAGCACCCCTTTGAGTTTCCAACTTCTGCCTCCAGTCAACACCAGAATA
CTTCGGATCAAACTCATTCAAAGCATTCACAGTAAGGAATGACCTTTGCTTATTCAACTC
AACAACACTATGCACCTCACACCTAGCAACAAGATACATGTCATTATCAAGCTTCCACCT
TCTATACCTATACGCAACTGAAGCAACCTCCTCACCCTCATTAGCAAAAGGGTTAGCCTC
ATCAAAAGTAACCTATTCCATCCAATCAACAC
>wcd-38347 leucine-rich repeat extensin Length=992 GO-Terms=12 SNVs=0
GACACCTGATCCAAAACCCCAATCCTCCATACACCAATAATGATCCCGCTAAACCAACCA
AAGAAACCCCAACCCGACCCTAGGAGACACCTCTAGGTACTAACTTCCGAACTCGAATTA
AATTACTCGGCCCATCAGACCCAGAAAATAGCCCCGAAAGTCAAAAGATGAGGAACTCCG
GTAGTCAGAGAATCGACAGTCAACGCCTAATGCAGTCGAAATCGACCCGATACCAGAGAC
CTGCAAGTCTCAACAGACTTGAACACCCCTCAGCGACTCGAAGAGTCCTGCAAATCTCAA
CAGATTTGATAAATGGTCAGAGACTCTTGTATCAGGAGAATCCACACACACGCAGCATTA
ACCATCTACCACCTCTCCATCACCAATACGTCCCGGAAGTACGATAAAACGACAAACTCC
GTCAACACGGAGTGTCTACATACTCCACCCTTTCGGGCGTGCCAGGACAAAAACTCCGGA
CCAAGAAAAACATCACCTCAGTCCACCACTGCCAGGACMMCCTCCAAACCATCACCATAA
CAACACCTMAACATCACCACAACTCCATCTCATCACCTCCATTCACCACCTCAACACCAC
CTAAACATAACAAGCTGCACAGAAAGCATAGCAGCATAGCAGCCCCCACAGCGCCGGAAC
AACAACTAACAGAAAAGAAAAGAAAACCGCAAAAGCCACCACCACTCAGAATACAAATCT
GTCACCACCGCCAAAACAAAACCAGATCCGTCACCACCACTGAAACCGCAGCAGTACCGG
CACCACCACCAAACCGAGAACACCCAAACCCGTCAAAACACCAAAACACCAAAACAACGG
CGGCACCGTCTTTGTAGAAACCGACAACAAAACCACCGGAAAGAAAAAACAAACCCACAG
ATCGATCGGATTCCACCGCCGGAAGAAGCAACAGAACCACCATGGAGCAAAAACAAACCC
ACACGGGAAGAAACACTTACTGCCGCCGCGAT
>wcd-38318 no annotation Length=992 GO-Terms=2 SNVs=2
CCTTTCTACTTCAATTTGTATCAAGAGTTCTTCTACCTTACCTCTCACATCTCAAAAGCT
TCCATAAAAATGAAGGTATGTACTTTAATTACCATGATTAAAATCACTTTCTTTTATCTT
CTTTATCATAGCTAAAGCATAATTAGTGAATTTTCCTAAGAAATTGAGTGTTTGAATCCT
AACAATTACTTGATTTTTGTTTGACAGAAAGTTGTTTTGAAGTTGGATATACATGATGAC
AAAATCAAGCAAAAAAGCTATGAAGGCAGTCTCTGGCCTTTCAGGTATTAAATTCATTTC
AATTATGTTTTTATTTTCATGAAATAGAAAAAATAAATAAAAAATCATGTAGCATCAATA
TCGGTCTTGAGTGCGGTCACAAATCGATGACTCTATGCAGTCACTCACATACTAAAATGT
CTAATTCAGATTTTAAATTCGTTATTTTAGNTTTAAAATAAAATATAANCTTTTTTAAAA
TCNGTTTTTGGACAATTTTAGGCGTGGTTGATTGCATAAGGTCACACTAACGCACAATCC
AAATTTGTARCATCAATGGTTCAATAATTTTTTTTTTAGYTCATGTACTAARATTGTATT
TGTAATATTGTTGCAGGGGTTGAGTCAGTTTCRGTGGACATGAAAGATCAGAAATTAACC
TTAATTGGAGATATTGATCCGGTACGTGTAGTGGCAAAGCTAAGGAAGATTTGTCACGCA
GACATAATTTCAGTTGGACCAGCTAAAGAAGAAAAGAAAGATGATAAAAGAAGGAAGATG
ATAAGAAGGATTCAACAAAAAAAGAAATTGTGATTGATCCTTTCATGTTCTATGGAACAC
CAACATATGCTGCCTATTATAATCATCAGATGAAACCACAATATAATCCTTATTACGGTG
CTGTAAGCGTTGAAGAGGACCCTAATGGCTGTGTTATCATCTAAATTTTTTGGATTATGT
TTGATAAGAAAATTAATCTGAAAAAATCATTG
>wcd-27632 sterol delta-7 reductase dwf5 Length=992 GO-Terms=3 SNVs=3
AGCAGTGGTATCAACGCAGAGTACGCGGGACAGAAGTGCTGCTAGACTAGACTAGTTGCA
TCAATCACTGCAAATATTCACTTCATTATTATTATTATTATTATTATCTATCTGTGACTC
TCTCATCACAACACAAACACTAATTCGAAGATCGAAAATGGTGGAATCGAAGAACAGCGA
CACCGTACATTCCCCGATCGTGACCTATGCATCCATGATATCTCTCCTCACACTCTGTCC
TCCTTTCGTTATTCTACTATGGTATACAATGACGGCGGCGGATGGATCGGTTTTGAACAC
TTTTTATTACTTGAGAGATAACGGCGGCTTTGTTAATCTATGGCCGAAGCCAACTCTTCT
CGCTTGCAAAATTATCGCTGTTTACGGTGTATTTGAAGCCGCACTTCAACTTCTACTTCC
CGGTAAAACTGTCTACGGTCCCTATTTCTCCCGCCGGCAATCGACCTGTCTACAAGGCAA
ATGGTGTTGCTGCTTACTTAGTTACCTTGCTCACTTATGTTGCTCTTTGGTGGTTTCGGA
TATTCAACCCAACAATCGTTTATGATCATTTGGGGGAGATTTATTCAACGCTCATCTTTG
GGAGCTTTATCTTTTGTATTTTCTTATACATAAAAGGTCATTTGGCACCATCTTCTGCTG
ATTCTGGCTCATCTGGCAACATAATCATTGATTTTTACTGGGGTATGGAGCTCTATCCAC
GCATTGGAAAATATTTTGACATCAAAGTTTTCACAAACTGCAGATTTGGAATGATGTCGT
GGGCTGTTCTTGCACTTACCTATTGCATAAAGCAGTATGAAGAAAATGGGAAAGTAGCAG
ACTCGATGCTTAGTAAATACTAKMTKMWTKCTKSTGKAYRKTMCCARSTTYTTYTSRWGG
AAGCTGGATACTGGAACACAATGGATATTGCACACGATCGAGCTGGATTTTANATTTGCT
GGGCTGTTTAGTTGGGTTCCATCTATCTATAC
>wcd-23657 pts protein Length=992 GO-Terms=2 SNVs=0
TTAATTTCAGAATGAGGAAGTTTTGGTTCCTAGAGCCAAGTATTGAGAATGTGAATATTG
TGCAATCGGAAGCCGAAGTATATCATTGAGGTAARTTTTGGTTCCCTTCAAAATTGTGCC
CAGGCCTTCTCTAACATTCCTAGAGTCGCCACTGTCCATAAGGAGATAATATCTTTGGTG
CTGATTCCTCGGATTCGGCTAAATCAATGGATGCTGCATTTGCTCCTGCAATTGCATCAA
ACATTCCTTGGGTAGCTATTTTAGGGAACCATGACCAAGAAGGATCACTCTCTAGGGAAG
GTGTGATGAAATATATTGTTGGAATGAAAAACACTTTAGCTAAACTCAATCCTCCCGAAG
TACACATCATTGACGGTTTTGGGAACTATAACTTGGAAGTTGGTGGTGTTCAAGAAATCA
TACATAAAAGGACCAGTGCCTCAGAAAGAATCTGCTCCTGGTCTTGCATATTTTCACATC
CCACTACCAGAATATGCAAGTTTTGATTTCATCAAACTTCACAGGTGTGAAATTGAAACC
GAGTGGCGCGAATGGAAATGGCATTAGTTCGGCTTCGGTGAATTCTGGTTTCTTCACAAC
CTTGGTTGGAGCAGGAGATGTGAAGGCCGTTTTTGTTGGCCATGATCACCTCAATGATTT
CTGCGGCAAGCTAATGGATATACAACTTTGTTATGCTGGAGGTTTTGGATACCATGCTTA
CGGAAAGGCTGGATGGTCTAGGAGAGCAAGAGTCGTGGTTGCTAGCTTGGAGAAGACGGG
ACAAAGGGGAAGTTGGGGGAGATGTCAAGTCGGTGAAATCATGGAAACGCCTCGATGATC
AGCATCTCACTGGAATTGATGGCGAGCTCCTGTGGAGCAAGAGCTTTCACGGTAAGATAT
CTAGTAATGCATGGTGTATACTCTTTTGCATGTTCTTAAAATTATTCTACAGCTTGAAAT
GGATGTAATCTATCTTAAAATTACCTATAAGG
>wcd-20914 pyridine nucleotide-disulfide oxidoreductase family protein Length=992 GO-Terms=3 SNVs=1
ACAGATATTGATGGATATGACATTTCATTCGTCCAATCTTAATCAGACAGTAATATTCCG
ACTTTTTTTGACTCGGTTTTTTTTAAGTCACTTACTTGAATATCTGTAATATCTCCAATT
GCGAAAACATTGCTCCTACCCTTAACTCTCAAGTATTCATCAACTTGAACTCTTCCATTA
CCATCCAAATCATCTTTCAAAAAAGTTTCTCCAAGCCATGTTGAAGCAAGTGGTTTACCT
ATACATACAAAATGTGTATCTGCTTCTATACTCTCTCCAGCTGAAGTTTGATAAGTCTCA
TTTCTGAATGAGTCTAAGTCAACTGATTGATCTAGCTTCACATCAACTTTCCTTGATTTA
AGCCATTTTAATGTCTTTCTGGAAGCTTTCGCTCCGATATATTCTAGCAATCTTGATCCT
TTGTGCACTATGGTCACTTTTTTGTTCAGGAAAATCAACAGCTATCTCGGCTGCTAGCTC
GACACCAGTTGGTCCTCCTCCGACAATTAAAATTGAACGTGCGGATTTTATCTTTGTATT
TTCTCCTTTGTATTGGTCAAGTCTTTCGGTCCTTGTTTTCGGGATAGGATCTGTGTGACC
GGTGGCAATAACAAGATAATCATAGGCAATATGACGGCCATCGGCAGTGAAGACTTCAGA
TTCAGTTATGTTAATGGCAGTTGATACAATAAGGTCACCTTTTGTGAAATACTCTCTATG
GTTAATCACTGTCCTTTCTGCAAAGGATGGTTCCACCATTGCCCTCAAACTTGCCCATGG
AATCTCAAAATACTCCTTCGGATCAATAAGTGTGACAGTTGCTTGATGTTGTATAGTTTT
AGCAAGAACAGCACCAGCAACACCACCTCCAATAATCACAACTTTCTTTTCCACCTATTT
TTTGTTTTGTAATAATCTTTCCTTTGATCAAAATTTGAAATTATGTTTGTAATGATTGTT
ATCCCCGCGTACTCTGCGTTGATACCACTGCT
>wcd-18229 serine threonine-protein kinase Length=992 GO-Terms=5 SNVs=0
TTAAGTCAAGATACCAAGCTTATTTTCTTCACTATTTCCATTTGTGTCACTCTTCATTAT
CATCATTTGGTTNTTTGGAACAAGAGAGAAAAGCACTTATTGAACTCAAAGGAAGTTTAA
TGATCCATCATTAAGACTTTCATCTTGGGAAGGAAATGATTGTTGCAAATGGAAAGGTAT
TAGTTGTAGCAACAATMCMAAAAATAATTGTTCAAAAATTGACCTTAGGAATCCATGTTA
CCCTCAAAAAGGACAAGATTATCAATTAAACTGTTCCTTCTCAAAATATAAGCTTGAATC
TCAATATCTTCATCCTTCTCTTTCAAACTTCAAATATCTTACCTATTTGGACCTTAGTGG
AAATAGTTTCAATTCAAGTCCAATACCAACTTGGTTTCATTCTCTTTACCATTTACAATC
TCTCTCTCTATCTGACTCTAATTTTAGTGGCATGATCCCTACTAATCTAGGTAACCTCAC
TAAATTATACTTTCTTGATCTAAGCTTCAATTCTTGGTTACATTCTGATGATATCTATTG
GATTTCAAAACTTTCATTGCTTCAAAATCTTTACATGAGTGATGTTTTTCTTGGCAAGGT
ACATTAATTTATTTTTTGTACTTAACATGCTTCCGTCTTTGTTAGAGTTAGATTTGATGA
ACTGCAGCATAACTAACAAAATGCGCGGTGATAATCAAATTGTTAGTTACACGAATTTTT
CTAGCGTTGTGTCTCTAAATCTTGCGGATAATAAATTCGATGTCTCGGATTTAAATGGTT
TAAGATACATGAGTATTTCGGTTGAAACTATTGACCTTACTAACAATAGTCTTAGTTCAG
TTCCATTTTGGTTGAGTAATTGTGCCAAACTTGATTCTCTATATATCGGAAACAATGCTC
TTAATGGCTCGATTCCACTCGCTCTTCGAATTTGACTTCATTGACAACACTTGATCTTTC
TCTAAAATTACATTGAATCTATTCCATTATGG
>wcd-17229 no annotation Length=992 GO-Terms=2 SNVs=10
AAAAAGTACTCTGCGTTGATACCACTGCTTCTTCAAGGATAAAAGAATGGTCACTAGAGG
GTATGACTGCGTTAGTGACAGGCGGAACTAGAGGCATTGGGTACGCAATTGTGGAAGAGT
TAGCCGAATTTGGAGCAACTGTGCATATATGCGCACGTAGTGAAGATGATATTAAGAAAT
GTTTGGAAGAATGGAAAAGTAAGGGGTTTAATGTAACAGGATCRGTATGYGATATACTCT
CYCGTGACCARCGTGAAAAATTAATAGAAACTATTTCTTCTATTTTTCACGGAAAGCTCA
ATATTTTGGTGAACAATGCTGCAAAASCCATGACSAAGAAAATAATAGATTACACYGATG
AAGAMATAACAACTACAATTGRTACCAATTTTGTGTCTGGCTATCATTTGTGTCAACTTG
CACATCCACTTCTGAAACAATCTGGATACGGGAGTGTAGTATTTACTTCGTCCGTTGCAG
GTTTAAAAGCTATTCCCACTTTATCCGTTTATGCTGCCACAAAAGGAGCGGTGAATCAAT
TCACAAAAAAACTTGGCGTTGGAATGGGCAAGAGGATAATATTCGTGCAAATGCTGTGGC
ACCKGGACCTGTCAAGACGTCACTTTTGAAATCTGTCACGGATGATTCTGAAGGGGGTAA
AGCTGTAGCTGGTATAGTATCCGAAACACCTACAGGTCGTATGGGAGAGCCTAGAGAAAT
ATCAGCACTAGTTGCTTTTCTTTGTCTTCCGGCTGCATCACATATCACTGGACAAGTTAT
AGCTGTTGATGGAGGTTTCACTTCTTAGATTTATGCTATTAATTRATYGGTCAAATRCAT
YWAGAGATCTTTTAARTTTTGTRTTTGTAAYATRTATRTTTTTAATTTCTTTAGGTAATA
AATAGATCGCTTAAGTTTTTAATTTATTGCACCTATTACCCTTTAAGTTATTCTCTGTTA
ACAAAATGCTGAAGTAAAGTGGAGGTGGTAGT
>wcd-13892 rbs_trirpame: full=ribulose bisphosphate carboxylase smallchloroplastic short=isco small subunit flags: precursor Length=992 GO-Terms=5 SNVs=0
TGGTGGCCACACCTGCATGCAGTTAACTCTTGAACCATTGCTTGTGATGGAGGTAATGTC
ATTGTTCTTCTTGGTGACTGGGAATCCAGATGAGGATTTGAGACCGGTGAATGGAGTAGC
CAAGTTGGCTTGTACCGGAGCCCGGTTAACGGTGGTGACTGCGGCGGAGGAAATCAAAGC
CATTTTCTTCTTTTCCTTCTTAGTTCACCAAGTACTTCTTCTTTTGCTTCTCCCGCGTAC
TCTGCGTTGATACCACTGCTTAAGCAGTGGTATCAACGCAGAGTACGGGGGAACTCACCA
AAATTCTTCACCGTTCACACATCTTTTCTTTCAAACAACACAAAAAGACGCTTCTCCTAT
ATAATCACTTTTTCAATTTTCTACATATGGATATCAGCTCCATCACATTCCCTAGTTTTG
TAAGATTATTCATTCCTATTCCCTGAAATGGAACAACAACAACAACAACAACCAAATATT
AACACCACAAGGAAAAGAAATTACCCTGAACAACAACAATCGCAACAAACTCACTGGTAT
AACAACAACAATAACAGCTTCAACGATACTTCTGCATTAAACGATATTCTTACCTCGCTC
ATTCATTTCGATAAACAACAATTAACACCAAAACAACAACAACAACAACAGCAAACGCCT
ATGAATTCAAAATCCAAATTCCGATGAATTTCAATTCGAGTTTGAAGATTCATCATCACC
TGACAAAGAAACCGCGTACTAACCGACGCCACTGCCACTTCTGGTCCATCCAGACGGTTA
TGGGTTAAAGACCGTTCAAAAGACTGGTGGCAATGGTGTAACAGTCCGGAATGTCCGGAA
GAAGAGTTTAGAAGATTCTTTCGTATGAGCAAAGCAACGTTTGAGTTTATTTGTAACGAA
CTCGATTCAGCTGTTATGAAGAAAAACTTCTTATTCTGTTACTGTTCAAGGTGTGGTTGA
TACTAAAGGAATTTTCACTGATGTTTCTATTG
>wcd-13040 aspartate semialdehyde Length=992 GO-Terms=2 SNVs=14
ATTTGCTTGTGATAATTTAATCATGAATCCTGTATTGGTACTAATGCAAGTTGGCCTCCA
TATATCTCTGGGAGCTGACTCTCATCAATCTACTTCAAGTAATGTTGATTTCAGCTTCTT
GTTCTCAACAAATACTATCTTCTTCTTGGTATTGTCATCAATGAAGGGGTAAATAAGTTT
CCACACTTTCATAAACATGTAAGGTGCATGGACTATGAACAATTTTCCTAATCTCTCTGG
ATAGTAATCTTGTAGAATGGTTAGAGCACCAAGGTATCCACGAAGATCACTGTTTGCATA
TCCCCATCCCTTAATATCTGCAATTGCAAGAAACTTTTCTTCCCCTGGTGGCATCCTTGA
ACATAGTTTCTCAAGAGCAAAAAACCACATATCGTTTGAATGCATCCAAACCATTTTTGT
TTTGAAAATGTTTAGCAGCAAAAGCAACAGTTATAGGTCGACCCTTTTTATCCACTCCTT
GAACATACATCTTTTCTTGTGCAAGATCATCAGAGATCTCTGAAGGGGAAACAGAACCAT
TTGGAACAAATGAATGTTTCCATTTCAAGTACTTGAGAAACATTGATGAAGCTTTCTCTA
CATCTAAATCACGAGCTCTCAAAAAATCTTCTAATCATCAAATCATCTACTTCCTTAGAA
GAAGGGTCGCGGCTTTCAACAAAAGCTCTCATGAGGCTGATTTTGGTGAGTTCTGCTTCT
GTGCTGTCTTTCAAAGCAGCTCCATCATGTTGAACAAGAATTGTTTCATTTTTGGAATCC
TCCAATGGTGGTGATGATTTTCCAGGCTCAGGGGTAACTGTTTCCATTCCCTTGTTGAAC
AGCTAGCACCAATTGTTGTCCCTTTGTTCATTCATAAAAATACTATAATAGTAATACAGA
AGGCATTTTTAAATTACGTGAGCTTAAATTAAATGTCGAATCCGTTCTTGAGTCCCCGCG
TACTCTGCGTTGATACCACTGCTTAAGCAGTG
>wcd-11428 cbs domain-containing protein Length=992 GO-Terms=1 SNVs=13
CCTAACCAGCTTCTTCTTTTTCTAGGTAGCTTTGGAATTGAATTTCCATCAATTTCCAAA
ATATCTGAGTATATATTTTGTGACCATTTTTTGCTCCTAGAACTAGTACTCATATTTGAA
TTATTTGCATTTGGTTAAGCTTTTTCTCTTATGAAGTTGCATCTTGTTTTTCAATATTTT
ATCTTGTTGAGGATTCTTCTCCACATCAATAGTCACCTTCACATCTCTTAATGAATCACT
GCAATTATTATTGGTAGTTTGTTGCTCTGTCTTGTCAAAATGTCTCACAACAACAGCCAT
GTGACTATGGCCCTTTTGGAATTCATTCAATATATCATAAAGTGGCATCATTTCTGGAAC
CCTTGGTATTTTGCGTATGGTCACACTTTTCACAGGTAGTTCTTCTTCTGGATCAATAGT
TAACAAATTCTTGATCAAGACAAGTCCAATGATATTTGTAGGCTCCTCATAATAAACAGG
GACTCTACTATGTCCTTTCTCCAATATTAGAGTCATCAAATCCCTATCAAGTTTTGAGTT
AATATCAATAGAAAATATTTCATTTATAGGAGTCATGGCATCACCAGCAGTTTTCTCAGA
AAGTTCAAGTGCCCCAGCAATGATAGTTGTTTCATCATGTGTTAGTTCACCACCTTTCCC
AGCCTCATTACCATGTAAATCTACAAGTGTTTTCAACTCGGCTCTGCGGAAAAGAGCTTC
GTGTCGATGCCCCAACAAATAATCCAATAACTTGCTAATTGGATAAGCAACAGGAAGACA
TATCCATACAAGAACACGAACAGCTGGAGCTACTGTTGCACCAATTGTTAAACCATACCG
AGAACAAACTGATTGAGGAATAATCTCACCAAACAGAAGAATTAATGTCACAGAAATTAG
GATAGCACCCCAAGCAACAACTAGACTATCAAAGAAAATTGGAAGTGCCTCCATAGCTGC
TGCATTGCAAATTAGAAGTGTGCAAAGTAGTA
>wcc-19080 no annotation Length=992 GO-Terms=3 SNVs=6
ATAAATGTAAGCCCGCAACCATAACTAGTGAATTGGAGAGTGCTAGGAACAGCAAGAGCT
CAAATATTGTTGTTCCCGCCACAGATTCCCACTCGTCGTTTCAGTCCGAAACGAAAAGCA
AAGGGGTGATTTCGTGGTTGTTTCCTCGGCTGAAGAGGAAGCATAAGAATGAGAATTCTC
CAAGTAGAGCAGAATCTGAGGATGTTTCTCAGGTTCTCAAGGATATAGGAATAATGTCAA
TTGAGGCATTGAAGAAAGAGCTGATAGAAGCGAACGTGAATCGAGATGTGGCTTTAGGGG
AAGTTTCTGATATGAGATCTTCACTGGGGGAGCTGAGACAGAAGATGGAGTACTTGGGAG
AGTTTACTGTGAAGAGCTGAAGAAAGCTTTGAAGCAATCYATGCAGATGCAGGAAAGGGA
TTCTCAACTTTGTGAACAGATTAAGCTTAGTAATATTCCTCAAAGAGGAAAATCAATTGA
TGAGAGTGTTGAAAATTYAATGCCTGTGAATGAGGAAGTAATGATRGAGGGATTCTTGCA
GATAGTATCAGAATCAAGATTATCAGTGAAACAGTTCTGTAAGACCCTTATAAACACCAT
TGAAGAAACTGATCATTCTTTGACAGAAAATTTGAACTCACTTCTTCAACCATATAAGCT
GTCTCTAAATTCCAAGTACTCAAAAGCAGTTCTATACCATTTTGAAGCTTTCATAAACCA
GTCTCTCTACCAAGACTTTGAGAATTTGTGTTTCCAAAAGAACGGTTGCCCGAAATTAAT
AGACCGACATGAAGATCGCCAAGCAAAATTCTCGTCATTCGTTGCCCTTCGAAATTTGAG
CTGGAATGAGGTACTGAGAAAAGGAACAAAATATTACAGTGAAGAATTTAGCAAGTTTTG
TGATCAGAAAATGAAGTTGCATTACCACTACTCTAAATTGGACAAGACCTTGGCCTGGGC
AGCTTCTACAAGCTTTCTTTGTGGCAGCAAAG
>wcc-13286 cytidine deoxycytidylate deaminase family protein Length=992 GO-Terms=1 SNVs=0
ATAACGAGTACCTGGTTTTTGATTTATTCAAAAGTCATGGCTTGTGGTAGCACACTTTTT
ACCAGTTTCCTCATGCTCTTGCCCAGAAAACCATGCCTCACTGTCAGATATTTTTTGGTT
GAGTTTCTCTCAGCTGATCTCCCAGCAGAAGTGGAGGAACTAGCACGTGAATTCCAACGT
AATCGAACAATATCAGAAATCACACCCCATAGGGACCTTCCTGTTCTATTGACAATTGGT
TTTGCAGTTTCATTGTTGATCTCTGGTTCTCCAGCTAATCGACCATGCCCAWCAGATGGT
TCTTTTRCATCCCACATTTCGTCAGAAATTCCTTTGGCACCCAGAAACCCAGTGGAACGG
CTAGAACCATGACTCTTTGACTGAGAGTTATTTTGAGTGCCTTGTTGACTTGAACTTTTC
AACTGATTATCCTCGATATCAATGGCCAACTGTGTTCTAGCAACTTCCATCTCCTGTCTT
TCTGAAGTTGTGACTTTATGCCGTACCCTCTCCACGAACTCATCAACAAACTGTTTTGAT
GATTCCTCTAAACGATTAGCTGAACCAAGCACATCTTCTGGGGTCGTGACAATAGAAGGC
TCGCTATATGACTTTTCGCTTCCATATTGGGAATGTGGTCCCGAAAACATAGCAGGACTT
CTTCCTGAATTGCCATACAGAGCAGAAGAGCCACTTTCTGAAGTTTCAAGGTAGATATCA
GGGCTTGCAAACCCAGCTGTGTCTTCAATGTGAGCTGAAACTCGACCCATTTGGGAAGAA
GGGGTCAGTGTTATTTCAGAACTCCTTTCACCACCTTCTGCTAATATAACCTGTTTTCCA
GCCTCGGAAACTGAATTTAATGATCCTCGGAAGCTGGATTTCTCACTTGAGACAGTTTCA
TCAGTTATATGTCTTTGGTGGTCATTAGAAAATTGAAAAATCCTTTCTTCAGTTTTGGGA
AGAACTTTCTCTAGTTTTAACAGCTGATGCCG
>wcd-28651 kinesin heavy Length=991 GO-Terms=4 SNVs=0
TCTTTCCTCCATTTCGTTTCTGGGTTTTGTTTTACAATTAACATTCATGGCTCCTACACC
TTCTTCTAAGCAAATGAATTCAACCCATTTAATAACTCCACGTTCAAAGCATCGCATCAA
TTTCAATGGCTACAAAGCAGCACCAACACCACCACATCCACATCCATCACCAAATCTCAA
TTTCAAAGAAACCCCTCATGAACACCCAATTGAAGTTATTGCTAGAATTCGTGACTACCC
AGATCGAAAAGACAAGCCTTTATCGGTTCTTCAAGCGAGTTCTAACTCTAGATCTATTAG
GGTTCGTGCTGATTTTGGGTATAGGGGACTTTACCCCTTGATGGGGTTTCTGTTTCTGAG
GAAGAGGAATTAGATTTGTTCTATAAGAAATTTGTTGAATCAAGGATCAATGGTGTTAAA
TTGGGAGATAAATGTACTATTATGATGTATGGACCAACTGGTTCTGGTAAGAGTCACACC
ATTGGTTTGGTTGTTCAAAGCAAGCTGGGATTGTGTATAGGGCTTTGAGGGATATTCTTG
GTGATGGTGATACAGATTCTGAGGGTGGTGGTGGTGATGGAAGTGATGCTGATTCTAAAG
GAATGTGTGCTGGATTGAGAACTTTTGTTCAGGTTACTGTTTTGGAGATTTATAATGAAG
AGATTTATGATCTTTTGTCCACCAATGGAGGAGGTGGTGGAGGTGGAGGGTTCGGTTTCG
GTTGGTCTAAGGGCAATGCTTCAAAGGTGAAACTTGAAGTGATGGGGAAAAAGGCTAAGA
ATGCAACCTATATATCTGGAAATGAAGCAGGGAAGATCTCAAAAGAAATTCAGAAAGTGG
AGAAGCGGAGGATTGTTAAAAGCACACTTTGTAATGACAGGAGTTCTAGAAGTCACTGCA
TGGTGATACTTGATGTCCCAACAGTGGGAGGGCGGCTAATGCTTGTTGACATGGCCGGAT
CAGAAATATTGAACAGACTGGTCAAACTGGA
>wcd-2760 pgmc_peaame: full=cytoplasmic short=pgmame: full=glucose phosphomutase Length=991 GO-Terms=4 SNVs=13
TGATACTTGGTAAAGGTTTTGTCACTCCTTCGGATTCTGTGGCCATTATTGCTGCAAATG
CTGTTCAAGCAATTCCGTACTTTTCTGCTGGCTTAAAGGGAGTCGCCAGGAGCATGCCAA
CCTCTGCTGCCTTGGATGTTGTAGCAAAACATCTGAATTTGAAGTTTTTTGAGGTTCCAA
CGGGTTGGAAGTTCTTTGGTAATTTAATGGATGCTGGATTGTGTTCAGTTTGCGGTGAAG
AAAGTTTTGGGACTGGTTCGGATCACATTCGTGAGAAGGATGGAATCTGGGCAGTTTTGG
CCTGGCTATCTATACTTGCATATAAAAATAAGATAACCTTGAAGACAAGCTTGTAACAGT
TGAAGACATAGTTCGCCAGCATTGGGCTACCTATGGGCGCCACTATTATACTCGATATGA
CTACGAAAATGTGGATGCAGGTGCAGCAAAGGAACTGATGGCACATTTGGTCAAACTGCA
GTCCTCACTTCCAGAAGTCAATAAGATTGTGAAGGGAGCAAGCTCAGATGTTTCAAATGT
TGTCCACGGTGATGAATTTGAATACAATGATCCTGTGGATGGTTCTGTTTCATCACACCA
GGGCATCCGATATTTGTTTGAGGATGGATCACGATTGATCTTCCGTCTCTCTGGAACTGG
ATCAGAAGGTGCAACTATTCGACTATACATTGAGCAATATGAGAAGGATCCATCAAAGAT
TGGAAGACTTTCACATGAAGCACTTGCTCCTCTTGTGGAGGCTGCATTGAAACTTTCAAA
GATGGCAGARTTTACCGGCCGATCCGCTCCCACAGTCATTACATAAATACATATACTCCC
AGAACCAAGTCATTTCTTATTGTCTGTCAAAATTTCCATCCAATGTTAATTTTGTGAGTA
ACCAACCTGTATACTGTTGGTTGTTTTCAGCCCTTTACTATGGGCACTTGAGTGGACTTT
GTATTACTTTAACTAAATTTTGATGTGCTAA
>wcd-14133 no annotation Length=991 GO-Terms=0 SNVs=2
ACACAACAGTTACGTGATAAAACCAGAAAGCAAAACCAGCGCCGCTTCCAGTAAGCCCGC
AAGCAAACAATGCAATTGCATTCAAGATGAACATAATAATAACATACTTGTAGAACGCAG
GTCTTGCAGGTAACCTTTCTCTCCACCTAGAATGATACATGAACAAAATGAGTCCATAAA
CAATGGTAAGGACTAGCTTGTGTACAACCCACCAAGTTCCACTTCACGCGAGGAGTACCA
TAATCAATGTCGATGAATAATGGGACCCCAAATGCAAACACATATATAGCCTTTAACAAG
ACATCAAAACCAACAATGATACCAGATATACCAAATATTCGTGTCAGCGCTTCTACACCA
CTTGCATTATTCCCCTGAAGTAAAAAAGCCAGCAAGCTCACTTCTAGAAACAGCATTCCA
GAAGAAGTAAACAAGGATAGCAAGTTCCAAGTGAGCTCTTTCCCAGGAGAGCACTCCCAT
ACCTGGGAAAAACACCAAGCAAGATTGAGGATGCTAACAAGCCAAAGAGAAGCATAATAT
GAAATTATGATATAAGAGCGACCATTAGTAAGCTTAAACGAAGCTCTTCCTAGCTTGAAG
TGCCAAAATACAAAACGAAAGAAAAGAAGCGATTATCAACACAGCATTGTGCCAAAACCC
ATGACACTCGAAAATCCAATCGGTGAATCCCTTTGATAAAACTTTGTTAGAAGATTCCGA
ATCTTCATTTGTTATTGATAGTACTGATTGTTCAACCATTGTACGAGAAACCCTAATCCC
AAATTTATGCGGAGAATCGGAATTGAGGGATGGAATAAGATTTAGTAGTAATTAATTTGA
GTGAAGTTGGAGAGATTTAGTTGCGGAAGAGTAACAATAACATGTGAAATTGTACGACTC
GGAGAAACGTTGATGATCGATTTGGTTTGTCTTTCTTCCGAATTGATTATTTTGTTTGTT
GGTATATCAGTATCACTCCCGCGTACTCTGC
>wcd-13780 lax5_medtrame: full=auxin transporter-like protein 5ame: full=aux1-like protein 5ame: full=5 Length=991 GO-Terms=4 SNVs=2
CTGTGCTTCCAACCAGGTGGCTCAAGTTCTGCTTACTTTACCATACTCATTTTCCCTAGC
TTGGAATGCTTTCTGGCATTACTTTTCTAACTCTTTTATGGTTTACTTGGTAGCTGGACT
GCTTACCTCATTAGCATCCTCTATGTTGAATACAGAACAAGAAAAGAGAGAGAAAAAGTT
AATTTCAGAAGCCATGTTATTCAGTGGTTTGAGGTTCTTGATGGACTACTAGGGAAGCAT
TGGAGAAATGTGGGTTTGGGWTTTAATTGCACTATTTTCTTTTGTTTGGATCTGGTTATC
CAACTTATAGCTTGTGCAAGCAACATATATTACATAAATGATAATCTTGACAAGAGGACT
TGGACTTACATTTTCGGAGCTTGTTGTGCCACTACTGTTTTTATTCCTTCATTTCACAAC
TATAGAATATGGTCCTTTTTGGGTCTTGTTATGACCACTTACACTGCTTGGTATCTTACA
ATTGCAGCTATACTTCACGGACAGATGGAAGGAGTTAAGCATTCAGGTCCAAACAAAATG
GTTCTATATTTTACTGGGGCCACAAACATTCTCTACACATTCGGGGGACATGCCGTTACT
GTGGAAATAATGCATGCGATGTGGAAGCCTCAAAAGTTCAAGGCAATATATTTACTGGCT
ACCCTTTATGTGTTGACACTGACCCTTCCATCAGCAGCAGCAGTTTATTGGGCATTTGGT
GACATGCTTCTAAATCACTCCAATGCTTTTGCTCTTCTTCCTAAATCACCCTTCCGTGAC
ATGGCTGTCATTTTAATGCTCATTCATCAGTTTATAACATTTGGATTTGCATGCACMCCA
TTATACTTTGTATGGGAGAAAGCAATAGGAATGCATGAGTGCAAAAGTTTGTGCAAGCGT
GCATTAGTGAGATTACCAGTTGTTATTCCAATTTGGTTTTTGGCTATTATATTCCCTTTC
TTTGGACCCATCAATTCCACCGTTGGATCTC
>wcd-13735 kprs1_spiolame: full=ribose-phosphate pyrophosphokinase 1ame: full=phosphoribosyl pyrophosphate synthase 1 Length=991 GO-Terms=5 SNVs=7
ATTTTCCATGCAATACAGTTCACTGTTTATTGACAAAACTGCAACTCAATACAAGGGTAA
AAAAGAAGACGTGATATTCCCTGTGAATTTAAATATACCTACAGTGTGTTTAAGTACAAA
AATTCCCCAAAAGCTCTCTAAAAGGTATTCTAAAGACAAGCTTTTGCTATAAATCGACTT
ATACCATTCTGCCACGTCTTGTTACTGCAGTGGAATAAGCTGGAACAGCATAACATGGAT
ACAACAAATTGTTCAATCAATGCCCAAACTGGAAAAAAGGTTCAATTCCACCCTGACAAA
GATAAAAGGGAGAAATAACTGCAAGATATATCTATCTACTTTTAATTCTACTCTATACTA
TACCAAACAAAATTAGCAAAAATTATTGCTTAACTGAACCTTTTTTTTAGTAAAAACAGA
AGAGWCTAACATGGCACTCGATAAATAGAACTCAAATTCAACCAAGAGACATGCCAGTAT
AAATACATTCTAGCAAAAAATTGGAGGAGTTTGACTCCTTGTTACATGCTCAACTTTTTC
CAAAAYTAWTTTATTTGAATAGATGCATATATTTATGCAAGCATGCAATTTTTGGAGAGT
GGTCTCCTTTTTTCTATTGGTAGAATGAAGAAATAACCAACTAAACTAATTTTACAGAAA
AATGCTACTCACTGAGCAGTCATCATGAACACGCCATATGGTCTCGCCCAGAAGGTTTGC
CACTGATAACACTGTTAACTGGGGGAAATAGTTCTTCTCTGCCAGTGGAATTGTATTAGT
TACGATAACTTCTTGAAATAAACCGCTTGACAATCTCTCTATAGCAGGAGGGCTGRAAAC
AGCGTGTGTAGTGCATGCATAGACTTCTCTTGCCCCTTCTTGATGCAACAGAGCCGCACC
TTTGGAGATGGTCCCCGCAGTATCAATCATGTCATCTACCATAACTGCTTACCTTTCCTT
ACATCACCTATCAAATTCATCACCTCCGCAA
>wcd-13356 no annotation Length=991 GO-Terms=2 SNVs=6
TCTTCGATCATGGAATCTCTTCATCGTTTCTTCGTTTCCAGCGGAACTTCCTCTTTGTTT
ATTCTCTCGCTTCAGTTGTGGAAGGTTTATGGTCAGTATTCGGGGAGTTTGAGTTAGCTT
CGTATGGATTTGGCAGGGAGAAGATGATCATGTCTCTCTGTTACGGTTATACAACTGCTC
TCTTTGCTGCTCCTTTCCTCGGCATGCTTTCAGATTTGATAGGTCACAAGAAAGTTTGTT
TGATCTTTTGCATCCTACACTTCTTTGTTGGTGTATGGAAGAAGATTACACAGCAACCAA
GCATTTTCATGACTAGCATATGCCTCTCTATGGCCAATACAATATTCTCATTCAGTTTTG
AGACTTGGATGGTCACACAACATGAGAAGCAAGGACACAGACTTGATTCACTTAATGACA
CATATTGGTTAATGACTTTCTTTGAGTCTGCATGTCTTATTGCCAGCCAAATGTTTGCAA
ATTGGCTGGTTGGTAATAATATGGAGAAAAATTCTGTGCCTTCCTCTGCAGTCATCTTCT
TAGCAATCATATGCTTCATTTTTCTCACCAGAGGATGGACAGAAGCTCCAACAACAACAT
CTTTTAAGGAGTATAGTCTGTCCTTCTATGCATGTATTTTTGGTGATAAAAGGATATGGC
TGTTGACATGGGCACAAACTTGCCTTCACTTCTCCATTGGGATTTTTTGGATACTCTGGG
CACCTACGGTGGTGGCTGACGGCCGAGAAGTGCAATTAGGATTGATATTTACATGCTTTT
TGGGCTCACGGATGCTAGGAAGCACTGTTTTCCTTGTCTTACTAGTGGACCATCATCACT
TAGAATTGAGGACTGCTTAGTATATGCATACATCATACTGGCTCTTCTCTTGTCTATTGT
AGCYTATGACTATCAGGAAATTGGAGTTCTAGTGACACTTTTTAGCTTGTTTCATGCTTG
TGTTGGCTTCATTTTTACCATTCACTTGCTA
>wcd-11722 peroxisomal membrane Length=991 GO-Terms=3 SNVs=13
AGCAGTGGTATCAACGCAGAGTACGCGGGGATTCCCAAACTTAAKCMSTSKTACTCACGC
CGTTCTCTGTACTCTCTCATCTCAACTTCATCTCTCTCACGAAGTTCTCACTCTCTCAGT
CTACTCACGCCGTTCTCACTCAAATCTCACTCACGCCGTTCTCATCTCAACTTCATCTCT
CTCACGCAAATCTCACGGATTCACACTCACAGTCACAGTTTCTCACTCACGCCTCACACT
CACAGTTTCTCACTCTCTCAAATCTCACGGATTCACGTTCTGAGTTTCACACTCACGCTG
TCACTCTCTCTCAGTTTCACACTCACAGTCGCTCAATTAAAAAAAGATAATGACTATTGA
TAAGGAAATGAGTTCCTAGTGCTGCCTCTGATGCTTCCAAATTCATGACTGAAAATCAGT
RATKTGAWTKTCRAAKYTSMTWKCWGAACACGATTTGCTACGTCTTTGCGAATGACTTCC
TATGGATTTCTTTTCTATGGCCCTGGTTCTTATGCTTGGTACCAGTTGCTTGACCATTAT
CTCCCAAAACCAAATGTCCAGAACCTAATGCTAAAGGTTTTACTAAACCAGATTATATTG
GGCCCTTGTGTCATTGCTGTTGTCTTTGCATGGAACAATTTATGGCAACAGAAGCTCTCT
GAGCTTCCGGAAAAATACAAAAGAGATGCGCTTCCAACTTTACTATATGGGTTTAGGTTC
TGGATCCCTGTCAGTGTATTAAATTTCTGGGTGGTGCCTCTTCCAGCTCGAGTGGCTTTC
ATGTCAATGGGTTCAATATTTTGGAATTTTTACCTATCATCAACTATGAACAAGTARAAT
GCATGCAGACTCTACGAGTAATTTGCATCGTTTAAATTTTATACAACGAGATTAATTAAC
ATGCTAGTTCTCTGCAAATGATTTTACACTCTGAAAGCTGTCGACATTGAAGAACGGCTA
TGCTCTTTCTTCACTGCTGACAAATGTAAAA
>wcc-18324 no annotation Length=991 GO-Terms=1 SNVs=13
AAACTACAACATACAATACCCTGGATTATTGATGAAAATATATGCCAGTGCAGTACAAAA
CAAAGATAGGCACTGAAATCAAACTGTGAAAGATCTAGATACAAGGCATCTTACTAGTCA
ATATAAGCATTGTATAATATAGAAACATGCAAATGTAACTAAATATTTGTACATAAGCTT
CTATTTGTGCTTAACTGCTTCTCCCCTAATTTGAATCTGTACGTACTAGGTGTGGGTTGC
CCGAGAAGTAGAGTAAGATGTGATTGCAGAACCTGTCACACTCAGTGAGTGTTTAGCAAA
TCCGAAGCTCTTTCTCGTTATCAGCCATACAGTATAGAAGAATCCAATCCACCCTGTGAT
AATCAGAATAGCCACAATTGTCCAAAATGTAGTAACAGAAATCACAAATATGGCTATTGA
TAGTGATCCAATGTATATAGCGGTAGMACATACAAAGAAAAGAGCCAAGAACCCTCCAGC
TGCAGCCAAAGACATCAGCAGCGATATGACAATGGCATTTATGGTTGCAGCCAGAAAGAA
AAAGCRTAAATACAAGCAGTCCTGTAAGAGAAACAAAAGATACTGTCCCAACAGAGATAA
CGAGGAGAGCACGGAGAGAACTTCCACGGCGAGTCCATATGATAACATCGTTCGCGGAGT
TTTTAGAAGCTTCTGGAAGGAGAGGAGCGTTGTCGGCGATTGAATTTTTGATCCGGTGAA
GTAAGGAATTACCGTCGGCCGGTTCTGGAAAGAGAATGGCGGAAGCGAGACGGTTAAGGA
CTTCAGGCAAGGTTTGTGTTACTGGTTGATCTATTTTGTGCTTCTTCTTTAAGTTGTCGA
GTTCTTCTTCGTCGTCTTGGTGTTCCACGTAGACGGTATTGCCGTTGGAATTGGAATTCT
CCTCCGCCATTTTCAGTTGGAGTGTGATGATGATGTGTCAGCAAGAGAGAGCGAGAAAAA
AGTCCCCGCGTACTCTGCGTTGATACCACTG
>wcc-14993 with no lysine kinase Length=991 GO-Terms=1 SNVs=5
TTCAAAGATTCGCATTTTCGACTTCAGTAAATCAAGTTCAAAACGCAAAATTAAAATGTC
GGCCATCCAATCTTAATTCAATGGCACAAAGAGAGCCTCCATGTGAAAACTCATGTATAT
TGTATATAATCTACAAAAGAATTCAATAATAGCCTCAGGAAAATTATATATCAACAGCAT
CAACAGGGAGAGAAACTGTCCTGTGCAGAGAGTGCGGAAGCAACGAGCCAGTATAAAAAC
TCTTTGCAGTAACCATACCTTCTCCACCAGGGGATTCCATCGCCTCGCAAATTTTGGTTC
CTTACGGTGTCTGAATTGGGGYTGCTTTTATGAACAGGTTTCAAACGAATCCCATTGTTG
CCTCCGTTTAATGTTTCTGCCAATGAAAGTGACAGAATGGCAGCATAATCTGTTATGTAC
TCTCCTCCGTTACCAATATGAGAAGTTTTATTATCTGTTAGCCCGAGTTGTTGATCCTTA
CGTTCCCTTAACTCCATTTGGTATCTTGCTTTGAGCCATCTCATTTCTTTCTCATGATGA
TCGTCAAGACCACAATATAGTGATCGGATATTGGAGAAATCATGAGTTCCTGATGAATAT
CTCGGGGAAATTGTTGCACCAACAGGAAATTTATTTTCCCAAACATTCAGTCCTTGATCT
TCAGCTAATATTGATTTATCTATTTGTTCATTTTGTTCATCAGAATGACTTTGATCTGAA
TCTACCAGACTCAGTTCACGGCTTTCATGCTGATTCCACTTGCCCCTCGATATTGCAAGC
AATCCGATCGGTTTGTACATGTTCTAGATTCTCTCTAACATGATTGTCATACTCCTCTGA
TGGGAATGTAATCTCCTCGAACCGCCCATGCATTGAAGCACATCCGTGCTTACAACATTC
GGGAAGTTGCAAGTTACCCTGATTATGCGAAAGAAACTCCCATGAGGGAGCCACTTGAAG
TATGATTAGACACACAATTGCGGCAGAAACC
>wcc-11965 serine-threonine proteinplant- Length=991 GO-Terms=2 SNVs=15
ACTTTTTGAGTTGAACCATCAACAATCAAAGATACCTTTAGATTTGGACAATTGAAAATA
TTGAATATTGATTMTWWMTTRATTRATTAATTAACATTCAATAATCAGGCATAAGATGAC
TAATTTTGCCTTCTTCTAATGCAACTTTCCTATCAGTAACTTTTAACCAAATACAAACAC
CAGTAAAACTCAAAACAAGACTCGCTAATCCACTTCCTAATCCAATTCCAACAATAGCTA
AAATAGATAAACCTTTACTTCTTAACGGCGGTAACGGATAACCGTAAAGATCTTTATTCC
CTTCAAATGAACTCGCATTAAATCTCGGTAAATTCGGACTGCTCCGGTTCGACAATAAAA
CCGGGATCGGACCGGAAAGACGGTTATTCGAAACATCGAAAGCTGATAACCGATTCAAAA
GACCTAATTGCTGAGGAATTGGACCAGTAAGCAAATTATCATGAAAATCGATTATGTTGA
GATAAGCACACAATGTGAGTTGAGGTGGAATCTCACCTTCAAGACGGTTAGATGATAAAT
TCAGAACAGCTAGATTCACCAGTGATTGTAAATCCGGTGGAATTGGTCCGGTGAGAAAGT
TTGATGAAAGATCAAGTGCTTGAAGATTAGTACAGTTGGAGAGAAAAGGTGAAATGGTTC
CACGTAGAGAGAGATTGTTGAGAGAGAGTTTGTAGATTCGGCCATTGTTGCAGATTGCTC
CTTGAAGATTTGAAGTTGAATCGTTGCAGGGTTTAGCGAAGGTTTGTTGATTCCAGTTGT
GAAGTGATTTGTTTGGGTCTTGTAATGATTTGTTTAGATTTTGTTAAAACATGCTTCATC
GTTTGGATCTGATAAACACTGTTTAATCAAAGCGATTAATGTAACAAAAGAAAATAATAC
TAACTTAATTACTCTCTCTACATCCATCTATATAGAAGTATTTTACCCTTTCCTTTTCTC
TTAATGAAGATCTGTTGAATTTACTATTTAA
>wcd-9196 lim domain Length=990 GO-Terms=6 SNVs=5
AGCTAAACACTTTGATCTCAAAACCGAGGTTCAAGTTACATCATTATCATTATATATGGA
AATAATTAATTAATACCAACAGTAGGGATCTTCTCTAAAATTTGTAGTGCTTCTTTCATG
GACGGTCTCTTTTGTGGGACAAGAGAAACACAATTCAACCCCCAACTTAAAACAAGTAAA
CACCACATTTTCTCTACCTTCAATCTCATGCTTAATTGCCACATCAACCATTCTCAAAAC
CCGGGTTTTCTCCTCTTCAACTGAACCGGAAATGGACCACTGGTCCAATTCCCGGTCCGA
GAAAACCCTTCCACTTAAARGCTCTAACAAAACTACTCCAAATGAATAAACATCCCATTT
GTGGTTTGGTTTTATGTTTTGAAAAGATTCTGGTGCTTGATATTGCACTTGACCACTACC
ATTAGTAGATGATGATGACCCCATTGTAGCATATGGACTAGAAGTTGTTGAACCAATGAA
TAGCTCTTGGTTTTGTTGTTGGGTTCTTTGGTTCACTAATTGTCTAGCTGAACCGTTTCC
TTTGTGGTTGATATCATTCAAGAGAAGTAAATCAAGTCCAAAATCACTTATGATAGGTTC
CATTTCTGAATTTAGTAAGATATTGCTTGGTTTAACATTGCCGTGCACATGTTTCTTCTC
ATGAATGAATGCTAGTCCTCTTGCTACCCTTTTGCTATCTTCAACCGCAACTCCAAGGAT
AAGTTCATTGGAGAAGTACTTCCTCTTCTGTAACCAATAGTGGAGAGACTGCCATTAGGA
ACATAATCAAGAAATCAACAAGTCTTTTCATCTTCACCCCAACAGAATCCACGAATCTTA
ACCAAATTAGGATGCTTAATCTTTGCAATACCTCTCACATGATTCTCAAATTCCTTCATT
CTTTCAACACAACACTCACCAATTCTTCTAACAGACAAAACTCTTCCATCTTAGTAAAAC
TGCTTTATACACAATACTCTACTTTACTTG
>wcd-8539 protein phosphatase Length=990 GO-Terms=9 SNVs=17
AAGAGCAATGCAAAAGACTCAGAAAAGTTGGAACATAGAAATGTACCACTTAGGAGAAAC
TACAAGGAGACTTGCTTGGCGAGCTTCCGTAAAACCCCTCTCTTCAATCAATGCTGGCAG
GATTGTGAATCAGAGAAACTGTTTGTCATAGAATGATAAACATCAAATTCAGTGGTAGCA
GATGTATCCGAAATTCCTGTCCTGGTTCTCGTTGCAGTCGCAGCATTGACCTCACTTAAT
TCAACTCCAGATGTACTTGAATTAGAAAGTCCTTTAATCTGGACAATGATAATTGTTATA
TCATCTGTTCGATTCACAAGTTCCAACCATAGTTTATATGACTCTTCAGTAATAGCGGCA
CATGCATCACGGGGATCTGTATATCTCGCTGTCATATCAACAACAGTTTGGCTTGACAAG
AATTCAAATATCCCATCACTAGCAACAACAAAGAAGAGATGATTAGGTGTAAGTCGAACA
ATTGACACCTCTGGAGTAGCAACCACACCAATTGTCTCCGCCAACCTATCCCCTAAACTC
CTTGTAAATGCAGTTCCAGGATACATCCCATGTGGAAGCCACAATCTTGGAGGATCTCCA
TCCCAACTCTCTTCGTTACCCCAATGCTGGATATTTGGATCTTTGATCCCTTCCACTTGA
TCAACACTCAACACCCTTGCTCCACAAAGTTTCACTCTTTCATATTCATCTCTCCGAAAT
GGTGTCTGATCAGACGACAAGTCCTCTGCAGTAATCCGATCCCCATCCTTAACAGCTATC
ACAGCTCTCGAATCACCAACATTAGCAACATAAAGGGTGTCTCCAACAACAAGCACTGTA
ATTGCYGTTGTACCACTCATAGCATCATCAATGTCACTAGTATGCAACTCATGATTTGTT
GCCGYGAAYGCAGAATTGTAAGCTTGAACAGGATCCTCCACCAATGCAGGRTCATTAGAT
AATTTTCAACCAACCTATCCCTAACAAACG
>wcd-8227 no annotation Length=990 GO-Terms=3 SNVs=4
AGCAAAATTCAACTTTTCAATATTATAATTACACAATTGAATTTATATGCACTATAATTC
TCATAACCCACGTTTCTGCGACCCAAGTTCCCCCAACTAATTGGCCGCGCCAACGGCGCG
ACCCGTGCRRRCGMAMGRGTAMKACKCTTARTTTGATACAACAAATATAGGAATGTATAC
ACTATGATCATAATTTTTATACAAGCATAAGCTGATCCTAGGTCAAATCTTACCCTCAAT
AAATAATTATTACATAATTGTCCATCCTACTTGAATGACTAATGCACAAGACACAAGCTC
CGGGAGCTATCACATGTCAGTTAACTTTTATGACAAAATACAAGAGAAAATCTAAGCTTT
CCCATGACTTTTGCTACCTTAAATGCTTCTTTTTCGCATTGTACATTGTTGGCGTTCCAT
CATTCTCGATCCATTGATTTAGCATGCGAGAAATGGTGACCACCCTCATCACTATCGCCA
TCAGAAAGATCTGCAAGTCTTGCAATTGCATCAATAAGAGCTTGCTCGTGATCCTTCAAT
ATTTTCTTGGCTTTCTCAACTTCATGTACATCAGGATGATTTGCACTGAACACCCTTTCC
ACCTCTTTAACTAGTGTGTCTGTGTGAAGTATTTGTATATCATCAGGAGCCTTTTTTCTG
ATTCCATTCTGCGATGGCAAAAAATCTTTTTTGGATTGACCCTTTGTACCTCCCCTACCT
CTTCCAGCTCCTGGAACACTATCACGACCTACAGACCTATTAATCCCCTGACCGGATCCC
CCAAAACGATGGTTGGTTCCAGGATCCTCCCCTACCCACTGAATATCTTCCGGAGAGATC
TCTGACAGATTAACCCATTCCAGTGATTCATTTGCACTCCCCATGTCATAAACCAGATTG
TGCCGACGATCTATTGGATTGTAGGCGGTGATAACCGCTTCATAGAAGTTATTGAGGGGA
ATTGAAAGAGAATGGGGAAGGAGAAGAAGA
>wcd-32925 60s ribosomal protein Length=990 GO-Terms=3 SNVs=5
GCAGTGGTATCAACGCAGAGTACGCGGGGGAGTCCAATAGTTATATAACTTGTTCATTCT
TACTTTCTCATAAAACCCKAATTAACCTCGGAGAAGAAACCAAAGCCGCCGGGAAGAGCG
AAAATGGTGTCCGGATCGGGAGTTTGCGCAAAGAGAGTCGTCGTCGACGCCCGTCACCAC
ATGCTCGGCCGCCTTGCATCAATTGTAGCAAAGGAGCTTCTCAATGGTCAAAAGGTAGTT
CTTGTTAGATGTGAAGAAATCTGCGTCTCCGGTGGACTCGTTAGACAGAAGATGAAATAC
ATGCGTTTCCGTCGTAAGCGTATGAACACTCAACCTTCTCATGGTCCTATTCACTTCCGT
GCTCCTTCCAAAATCTTTTGGCGCACTGTTCGTGGAATGATTCCACACAAGACAAAGCGT
GGAGAAGCCGCACTTGCTCGATTGAAGGTTTATGAGGGTATTCCTCCTCCATATGACAAG
ATTAAGAGGATGGTTGTTCCTGATGCACTTAAGGTGTTGAGACTTCAAAAGGGTCACAAA
TACTGCTTGCTTGGACAATTGTCATCAGAGGTTGGATGGAACTACTATGACACTATCAAG
GAGCTGGAGAAGAAGAGGAAGGAACGTGCACATTTGGCTTATGAGAAGAAGAAGCTGCTG
ACTAAATTGAGGGCTAAAGCCGAGAAGAATGTAGACGAGAGACTTGCTCCACAACTTGAA
ATCCTTGCACCCGTTAAATACTAAGCATTTTGAATTTTGATTTTGTAGCGTATCAAATTG
AACTCCATTTCCGTTTTGTTTGTTATTCTATGTTTATTGGAGCTTAGATATGACAAATCT
TGGACGATGTTATTTTTGTCATTTGAACCTACTTTTTAAATTTGTTACCCTTTGGTGGAA
CATCAAATATTGCTGGTTTWGTRGTAAGAACATAGTATACTATGAACCTTTGTTTTAGTT
TTGACCGATGCTGCCGATTGGTGAAACTTT
>wcd-2611 no annotation Length=990 GO-Terms=1 SNVs=17
TTGGAATAGTGCAATGTGTCCAAAGCAGTGGTATCAACGCAGAGTAACGACGGGGAAAAC
CAAAAAAAAATACTCTAGACAAAAAAACTCCTAAAGAAATTCAAAGACAAAAAAGWAGAA
AAAAATGAGAACAAATCACTTAATTGGAGTACTAAACTTCCTAACATTTTTACTCTCAAT
ACCAATCCTAGGTGGTGGAATATGGCTAAGTAGCAGAGCAAACAACACAGATTGTTTAAA
ATTCCTTCAATGGCCATTAATCATAATTGGTATAAGCATCATGGTTGTTTCATTAGCCGG
TTTCGCCGGCGCGTGTTATCGGAACACTTTTCTTTTACGTTTCTACCTTGTTGTCATGTT
CTTAATTATTGCAGTACTAATTGGATTCATAATATTTGCTTATGTTGTAACGGATAAAGG
GGAAGGAAGAAGGTTGATTAATAGAGGTTATTTGGATTATTATTTGGATGATTATTCTGG
TTGGTTAGAGGAACGTGTTAAGAGTGATGAGTATTGGGGGAAGATTAGTTCTTGTATTAG
AGATTCTAAAACTTGTAGGAAATTAGCTAGGAATTTTAATGGTGTCCCTGAGACTTCTGA
TATGTTCTTTCAAAGAAAACTTGCTCCTATTCAGTCTGGTTGCTGCAAGCCTCCAACAGA
TTGTGGCTATATGTATCAAAATGAAACAGTATGGATCCAAGGAGCAGGACTAATGGGAAG
CAATCCTGACTGCATTAAATGGAACAATGACCAACAACAGCTATGTTATGACTGTGATTC
TTGCAAAGCTGGTGTTCTTGGTAGTCTCAAGAAAAGTTGGAGAAAAGTTTCAGTGATCAA
TATTGTTGTCATGATTATCCTTGTAATTGTTTACATAATTGCTTATTATGCTTATAGAAA
CAACAAAAGGATGGATAATGATGAACCTTATGGTGAAGCAAGAATTGGACAAAGTCACAA
CCTAGTGTCTTTCATCTTTGATTAATTAAC
>wcd-20921 y3126_arathame: full=uncharacterized protein at3g61260 Length=990 GO-Terms=2 SNVs=8
CGTTTAGCCTGAGCCGGGGAGATACTCTGCGTTGATACCACTGCTTAAGCAGTGGTATCA
ACGCAGAGTACNCGGGGTCTCTTTCTCTTTCATTACATAATAATTTATTTTTTAATTAAT
TYYATTTTACCMAACCAAACTCCGAACCTATGGCTGAACTCCAAACCAAGGAAGAAGCAG
CTCCGGTTCCGGTTCAAGCTCCGGTTCCGACTCCAGCTCCGGTAGAACCACCACTAGCTG
AGGCACCACCGGCTACTGTTGTTGAAAAGAAAGAGGCAGCTCCGGCACCACCTGCGGCGG
AGGAATCAAAAGCTCTTGTTGTTGTGGAAAATGAGAAGATACCAGATCCTATTAAAAAGA
AAACCTCAGGAGGATCCCTTGATAGAGATATTGCTCTTGCAGAAATAGATAAAGAGAAAA
GGTTATCTAATGTGAAGGCATGGGAAGAAAGTGAAAAAACCAAAGCAGAGAATAAAGCAC
AAAAGCAACTCTCTACTGTTGCTGCTTGGGAAAACAGCAAGAAAGCAGCTCTTGAAGCTC
AACTCAGAAAAATTGAGGAGCAATTGGAGAAAAAGAAAGCAGAATATGGTGAGAAGATTA
AGAACAAAGTAGCTATGGTTCACAAGCAAGCAGAAGAAAAGAGAGCCATAGTTGAAGCAC
AGAAGGGTGAACAAATTCTGAAGGCAGAGGAAATAGCTGCAAAACACCGTGCAACTGGAA
CCATTCCAAAGAAACTCTTTGGATGCTTTTAAAATTATATAGTAATGAAATTTTGTCTAT
ATTGTTGTTATTATTATTATTATTCTTGTTTGTTTTGTTTTGAATGTTGTTTGTGTGTGT
AAGGAAAGTAATGGAAAGGGAAAATACAATTTGAGGAACATGTTGGACAGCTCATAGGTT
CTTTGATTTAGTTGAAGTGTCCAATGTCATTTATTTTTTTTATWWTTTCTTTTTTGTTTT
GTAGACAAAGTGTCAAATATTACTTGAATA
>wcd-15368 no annotation Length=990 GO-Terms=0 SNVs=1
GATTTGAATGTTCTGATCAATGTCAAGAGCCCTTAGTGTNAGGGCAGTCTCCTCAGGTGT
TAGAGGACATAAACCATCTCTTCTTTTCAAGTCAGAATTAATTATTTTCTCTTTCCACCA
AGGATAGGCATATCTCATTCTTGTCAACTCTTCCACCTCATCACTGTTACAACCTTGAGT
ACAGCCAGAAAATGCTAACATGTCCATCTCATACCTCAGATGAAGGACCAGAAACGGACC
ATTTTTTCCTTAGAAGCCGGATCACCTTTCTGCCCAACTCCTCTATTTGAGAAGTAAATC
TCAGAGCACTAAAATTAACTCTGCAACGCAGCTTCTGAATATCAGGAGGTAGACCGTTAT
TGGCCAGCCGAGCATCCGTTCTATTTAAATGGACAACTTTGTACTTTCGTATCAAGGGTA
AAACCTGGTTCTTATAGTAAGATATGTCAGACCAACTAATGGGTGGCATACTGTAAAGGA
AAACACGTTCCACTTTGAGCTTGAGTCTAGGAGGCAACTCTTTCAGTATGCGCACCTCAT
CTCTCAAGGATGTTATAAAATGATCCACATCAAATATGTCTTGGAATTCGCTGGGATCAG
CCCAAAAGGATGCTTTATCAAGTTCAGGGACTATAAGTGTGACATTTAAATATCTAGCAA
TGGCAACCATGTCACATATCGCTGCTCTCATTTGATTCAATCCTCCATTGCATGAAACCA
TCAAGTATCCATTGTTTTTATAAACTCTCTTGGGAGGAAGAAGTGGTGGACGCATAGATT
GAAACTGAACATCCATAGCTCTAGAATTAGAAACAGAATCATGAGTGAAACATGAAGGCC
AACCCTTAAGAACTCTAGGACCCCATAAATCACCTATAGCTGTTAATTGAACAATACAAG
TCCACAATATCACCGATGTAGTAGCACGAATCATCCATAGTTTCATTCTACCCCTACCTG
AACCCGAACCTAAACCCGAACCAGAACCAG
>wcd-14117 long chain acyl-synthetase 9 Length=990 GO-Terms=5 SNVs=20
GGCATCAACACAGTTAGCATCCCCTTTGTTCCTTTCTTTATCTTGCTTGATGTATCTGTT
AGAGTCAAAGGAGATCCATATCCTATAGCAATCCCAACAGCTGCCATCAAATTCTCAGCT
GCTAGTTCAAGGATATGAGCCAGTGGCAAGTATGCTAGATATACATCCTTTTTCCCAAGT
TTGGGAACAATTGTCATCACAGCAGAAAGAGTAGCTAAAACATTACCATGTGTCATCATC
ACACCCTTAGGTAATCCGGTACTTCCACTAGTATACATTATAACTGCAACATCTGCTGGG
AGAGGTAAATCAGCATCAACAGGATTTTCTTGACCAAGTCTCTTAACATCAGCAAAGGAT
ATAATTGTCCAGCCAAGTCCAATAGATGAGGCATCAGATGCGATATCATCATCCAAGCAT
ATCACACGTTTTACTGAGTCAAGTTGTCCTCTAATATTCACAAGTGTTTGCAATTCTTTC
TTCCCACAAATTACTGTTGTAACCTCTGTCTCATTCAGTGAGTGACATACAGCTTCCTCT
CCCAACGATGCATACATAGTTACAACTGTCACATTTCGCCTGAAACAACCCTGCAGAGCA
AGGAACCAYTCTTCTCTAGTATCAGCAAAGATAGCAGCACGTTCATTCCTCTCATGTCCC
AATGCAGCCAATCCACTACCAAATCTCAACACATCTTCAAACGCATCAGCATACGATAAC
CACTCATAATCTCCATATTCAACTTTCTCGAATCTTCTACCATCGCTACTAGTTTCCGTT
TCTTTCGATATAATCGAACGCGTTCCAAGCAAGAATCTCTCTCCGTGTTTCCTGCAAGCT
TCTTCGAATAGTTCCGCTAAAGTGCTTACTCCTTCCCATGCTGTTTCCACTGGTGAATCG
AATCGTCTGTTACGAATTGTGACTCCGGATTCGCCGCTTGTGTCGGTGATCGGAACTCCG
CGGCGTTTGGGATGGTTGGGGCGGAAGGAT
>wcd-12556 zinc finger Length=990 GO-Terms=0 SNVs=0
TCCATGTACATGTCAAAATAATCTTAGCAATTTAAAAAATAGAAATGAGCAGGATTGATG
TGTTGAGGTTGCGATCTTGATCGATGAATCTAGAATTACTTTTGCATAGCCACCTAAATG
TAGACGAAAACCAAGAAGGGAAAATTAAACAAGAAACTCAGAAAGAAGAAACCAATAATG
AAAATCAATAAGATCAATAACATGGGGTTACGGAAGCTAGAAATATAGCTGTTAAAGGTA
TACATGAGAGAAACAAAAAAGTTWGCTGACCCTTTGAAAGCAATTGCTCAAATGGAGCAA
CCATGTGTGATGCAGCTAGCAAGGTTAGAAAAGCTTCAGAAAGTAAATGGCTCACAAAAA
GTTTATTGTCAAAAATAACAATGCCTCATAAAAAGTTCACAGAAATTTCAATTTTTTTTT
GGATACCTTCAACACTATTTAAAACAAAAATAAAAGAAAATTAACGAACCCTAGTATACT
ATAATGATGCAGGTGACAAAAATAGCATATGAAATTGAAAGGAAATGAATAAAAGATTAA
TAATTACAAACAGAAACCATAATGATGATGATGATGATGATTGAATTAAGATCCTCGTCA
GCTAAAATGAAAATCAAGAAATCGTCAGCATTAACTTCCTTAACAATAGTTTGAAATGGA
AACAGTGAATTGTTATTTTCATTCTAAAATAGGCATTGCTATGCTATGTTTCGTAGATCT
AAGAAATTTCAATTCGTATCGTAATGCCTATTTTGGAAATGAAAATATCGGTTTGTGCTG
TTTCCATTCGAAATAAGCTACTGAAAAGGGAAGGCAACGCAGTCGTGATTTTGATTTCAG
GTGAGGAGGAGTAGAGCGCTACCATCGCCGCGCCGGCGTCATCAAGTTGTTTGTTCAGAT
CTATTTTCACACCAATTCCTCTTTCTGCTCAGATCTATTTGACTTCTCCCCGCGTACTCT
GCGTTGATACCACTGCTTAAGCAGTGGTAT
>wcd-11897 regulatory particle triple-a atpase 2 Length=990 GO-Terms=4 SNVs=17
AATCAAATTGATCATCTAAGAGACGACGAGGTCTTGGCTGCTCACCAGCAGAGTGCACAC
CTGTTGCACCATTTAAACCCCCGTCCAGAGGTCCAAAAGCATCAGCAACAGTGGAGTAAG
CAGAAACTTGCAATACATGCTCGTTGTTTAGGCTCCTATTCATCATAGATTCCTCGTCAA
AAGTTTATTTCCATTACTCGTGTGTGCATTCTCTTCATCATCTTCGTCTTCACCGAGGTT
AGCCTGGACAACAAAGTCTTCCTCCAAATCTTCTACATCAGAGCCAAAACGTGATGCATC
ACTGTCATCAAGCAGCGCAGCCACTTCAGGATCAACAGCTCTCTGAACCCTTACGTTGGC
AGTATTGGATGCAACACTGTATAAAGTGTTTTCTTCTGGCTCTTCCTCTGCCTCTTTAAC
CCGCACTCTTGAAGCATCATAAGCCTTAACATCACTAACATGCTCAAGCTTAAACTTAGG
GTTACTAAAGTAATTAGAACCACCACCAGAATTTTTAATTTCTCTCAAATGATTCAAGTA
ATTATAACCATCATCAGGAAAACCTAATGCCAAAATCTCCTTCTCACATCATCCGGCAAA
GGACGGCCACTACCTTCACCGAATCCATCATCAGTACCAAATTCGGCATCGGGATCATCG
GGTGAATCGGCAAGCAGTGGTAWMAAMRCASARTAGSGYSRRGGAACACCAGGCGGTTTG
AACCGGCAAGGTTCACCGGGCGACCGGAAACCAGACGGAAACGACAAAAAAGACAAGAAG
TTCGAACCAGCGGCACCACCAGCACGCGTGGGTCGTAAACAGCGAAAACAAAAGGGTTCA
GAGGCGGCGTCACGGTTACCGACGGTAACTCCATTGTCGAAGTGCAAATTGAGATTATTG
AAACTTGAACGAATTAAAGACTATTTGTTAATGGAAGAAGAGTTTGTAGCGAATCAGGAA
CGGCTTAAACCTCAGGAAGAAAAAGCTGAA
>wcd-10775 sulfate bicarbonate oxalate exchanger and transporter sat-1 Length=990 GO-Terms=3 SNVs=0
CCATTGCTTCCTGAATCAGAATTCATATACCATCAGAGTCGCAGGACTCGAAACTATTAA
AGAGAACAAAARYGAAAGATCKASSWACAGSSWTTARCTTACGGTGAGGGCGATAACTGC
ACAAACTAATCCGATTTTGGCCGCTTGGCCGTACATTTTGACCATGGAATTGTAACTGGT
GAACTGAACTCTGATTCAGGCCTCCTTTGACATGCTTTATTATATTAACTCCTTGCTTAT
CAGCTTTTGTTAAATACACAATTAAAGTTGATAGTATAACTGATAGAAGAGGAGCAATAG
CAGGCAACCAGAAAAGTTTYTTCTTTYTTCTTGCTATAAAACGGGTAACTAGAAGGAAAA
TCAAGAAAGAACAGCCAAGGACAAAATTCAGAGGGCTCCATTTTCTTCTTCAGAAGTAAT
TTGTTCATGTAATGACTTATAAACAGACACCAGTACTGATATTGCATCTGTTTTGGTGGT
GAAGTGAGTAATCCCCAAAAGACCCTTKAGCTGCTGAAGACCAATAATAAGRGCTGCTCC
AGCCATAAATCCAACTAGTGCAGCATGTGAAAGAAAATCCACAAGAAAACCCAACCTGAA
AATACCGAATGCAGCTTGAAAAATTCCAGTAAAGAAGGTGACAGTAAAGACAAAATCTCT
ATAGGCATGAGGATTAGCARCAGGATCTATAACTTTTGTGACCAATGAAGATAACAGCAT
AGACACTACAGCAACAGGTCCAATTGCAATGTCTCTTGAGCTCCCCATCACAGCATATAT
AAGAGGAGGAACAATACTGGTATATAGGCCATATTGAGGATCAACTTTTGCCAAACTTGC
ATATCCTATACTCTGAGGTATGCAAARGCTGGCAAGAGTTAAACCAGCTAACAAATCATC
TTTAAATTTGGATGCAGTATAATCTTTAATCCAAACAAGGATTGGAAACAAATTCTGCAA
GAAAGAGTAAGCATGTCCATAAAAAGTTTT
>wcc-13251 no annotation Length=990 GO-Terms=0 SNVs=18
AAAATACAATTGCCTTGATTGAAGTAATACAAATAAAAATGTTAGAAAGATTCTGTATAT
TTTGTTACTATCCAAGTGTAAATGTATACTAATAAATCCCCAAGTTCACAAAAAAGGTRK
GGTCCTGCTSGGTGCTGGCTATAGACTCCACCTTTGAGATGAATTTCAATTCATCAGTGC
AATTTATTTGTAGATCCACTCGTTTGCACGTGCCCCAGACTCATCCATATCTATAAAAAT
GCTTACAGCCTTCCCTATCCTAGGTCGTTCTTTCGACTTTGCTAGGCTGTTCCGAATATG
TGACACAGCTCCCCAACATTTTAATGAGTTTGCAACATCATCAAGTCTCAAAATATACTC
TTCTTCAGTCAATGGGAATGATCTCTGCTCCGCGTACTTCCACATGACATTCATAGCAAG
GAGATTTCTTCCCATGAATTCCTTCTTAATCAACTGGACATCATAAGATTTCCCATATTT
TTTCCTGATAAGAGTAGCAAGGTCAAATCCACTAAACCTGGAATCATCTGTACCGACTAT
TTTCTCGAGACTCTCTCTGAGCATTTCACTATTCACTCCTCCTCTGATTTCATCATTGTT
CTGAGATTTGTTCTTGTTACTGTCATCTGAATCATATGGATCGATATTGTCATTCACTGT
ACTAGAAAAAATAGGCCTACATTTTCTGACACTATGGCGACATTTATGATGAGCAACATT
AAGAAAGTCCAATCCTTTGGAGGGAGAAAGATAATCCGAAAATGGAGCCTTATTAATATT
TCCTTTGTCAGGATGATCTTGAATTCTCAGTGGCCAACCACACTGGTTGGTGGACATAAT
GTTCATTGTGTCCTTAAGAAACAGAAGCAGATACAGATTCTATTTTTTGTTTTGACACAA
GATATACAGATTCTATTGAAGCTTCCAATATTGGTATGGAGAGAGTCCCCGNGTACTCTG
CGTTGATACCACTGCTTAAGCAGTGGTATC
>wcd-41089 no annotation Length=99 GO-Terms=0 SNVs=0
ATCTTTGCCGGAAAGCAGCTTGAGGACGGCCGCCTACAGTTGGCCCGAATTTAACAACTA
ATACCGAAGGAAGGAACCGTTCCGAACCTTCTCCATTCC
>wcd-39713 no annotation Length=99 GO-Terms=0 SNVs=0
ACAGTGGTATCAACGCAGAGTACGCGGGGATTCATTCATTGATTGTCCACCAACTGTTTG
CTATTTTTGCCTCACACACAAAACAACAACAACAAAAGT
>wcd-39011 no annotation Length=99 GO-Terms=0 SNVs=0
AGCAGTGGTATCAACGCAGAGTACGCGGGGAAAGAAAACATTTAATGAAGAAAAAGTTGT
TGAATTACCTAAATTATAGTTGAGTTTAAATTTTTAGTT
>wcd-37505 bhlh transcription factor ptf1 Length=99 GO-Terms=0 SNVs=0
GTTAAATTACCGTTGGAAGAATTCGGAAGATAAGGTTTCTGATTCACGCTGACGTGGCAG
CAAGAAAGCAGTGGTATCAACGCAGAGACTTTTTTTTTT
>wcc-41093 no annotation Length=99 GO-Terms=0 SNVs=0
TTTCTTCATTATTACTTGCAAGTTGTAACATAACAAATTTTTGTCATTATTATTGTTAGA
TTATAGCGGAAACAGGTAAAAGAGAAGAGTGAGATTTGT
>wcc-39809 no annotation Length=99 GO-Terms=0 SNVs=0
GACCTTCAAATATTATTCATAGAGATATAAACGTGTATCATACATAGGAAACAAGCTAAA
AAGCCTAAAAGAAAAATGATAAACTAAAGAAAGATNTAA
>wcc-38085 no annotation Length=99 GO-Terms=0 SNVs=0
GCTACATCAATCAGATTATAACATTTCCTTTTTCTTCTCCTTATCCTTCAGTTTTCTCCT
CATTATGCATCAATGACTTGTTCTATCTGCTCAAAAAAG
>wcc-29763 no annotation Length=99 GO-Terms=0 SNVs=0
ATTCTCCTGTGCTAGAAAAGATGACCGTGAAGCCTGTTGCAAACGTCATACCGAAGCTGA
GGAAAGCACTAATGCGGTTCAAAAGAGCGTCAGCAAGAC
>wcd-8792 no annotation Length=989 GO-Terms=3 SNVs=14
AAAATAAATGGTTTGGTCMGCAGTGGTATCAACGCAGAGTACGCGGGGGATCGWGAGATG
GGGGCCCACGAAGAAACCTTGGTGGAAGCAGCGCTCCGAGTTCTGAACACCGCCGACCCG
TTCGAAAAGGCCAAACTCGGCGACACGGTGGCATCGCGGTGGCTCGATGGCACCATCGTC
GAACCCTACAACCCTTCTATCGACCTTCACATCCCTGATCGCCCCGCAAGGCTCTCCAGC
GTGAAGTTTGGTAGCTCCGAGCCTCATGCCGAAGCTTGGTAAAGCAGGAAGCTTGCAGAG
TAGGGTAAATATTGTGCATAGCCTTGCTCACACTGAAAGCTGGGCCATTGACTTATCTTG
GGATATAATAACTCGTTTTGGTAAGCAAGAGGCAATGCCTAGAGAATTCTTTACAGATTT
CGTGAAGGTAGCACAGGATGAAGGGAGACACTTCACTCTTCTTGCTGCACGACTTGAGGA
GCTAGGTTCTTATTATGGAGCATTACCGGCTCATGATGGTCTTTGGGATTCTGCCACTGC
AACTTCCAAAGATTTATTGTCACGATTAGCAGTTGAACACTGTGTCCACGAGGCCAGAGG
ACTTGATGTGCTGCCTACAACAATCTCACGTTTTCGCAATGGTGGCGATAACACTACAGC
AGATTTACTTGAAAGTGTGGTTTATCCAGAAGAAATTACACATTGTGCTGCTGGCGTAAA
ATGGTTCAAGTATCTATGCCAAAGGTCTAGAAATATTCCAGTCTCAGATCAAGAAATTTG
TGCAGTKGAAAATGGAACAGCAACGGAGGGGAATGAAGTGATTCAAAAGTTTCACGCAAT
AGTGAGGACATATTTCAGAGGACCTTTAAAACCACCTTTTAATGAGGCAGCCAGAAAAGC
TGCTGGATTTGGTCCTGAATGGTATGAACCTCTTGCTGTYAAAGTGGCCAATGCACAATA
ACCAACATGGCAACATGTTTCTTTGATTG
>wcd-6907 no annotation Length=989 GO-Terms=5 SNVs=8
TAAGCACATTAGATTCAGAGCTCTCTCTAAGCTTCTCCCAACCTTTGCTGCGGCTAGGGT
TTAATGGAGATCTTTGTCCCAGGCTCTCCTGGCTTTCTCCAGGTTCATCCTGGTTTTCTC
TCCAAGACCTCTTGGTTATTCACCTCTGATAAGGTTTCACTTCCGTGTTCCTCTTTTCCG
CCGGTTCGTTTTCTCCATCACCATTTTGCAACTCCGCGTCCTTCCTCTCCGCCGCCGGTT
CATTGTGCTCTGAGTTTATCAAAACGACAGTCATTGTGGACTACACCATGTGTTCTTAAT
CTCAGATCTGCCTCTGCAACACACCACCAAGTTGAGAAGACCTTCCAACTTGCGATGAAT
CTGAAGCCACCCATTCTCCCACCACCAGAGCCGCCTCCGACAGGTTTTTGTCTAAATCCT
TTCTCAATTGATGAACTGTTAGCTATTGATTGTGGTTCCTGTCGTCCTCMACCAAAACCA
CCATGGCTGTATTGGGCTTGTTTCTACCTTGCTTGGATGGTGTTTGTTGAAATGCCTCAA
CAAAGATTTATGTTTTTGGATAAAAAGGGTTTGGCAGGTCTACTTGGTGTTGTTGATACC
AATATTTGCATCCACTTTCTGTTTCAATTTGCTTCCAACCAGGTGTTCAATTTTGACATC
ATTGAGATCACTTATAGTCGAAATGAGCTTGCAGCAGTAGCCTACTTAATCCGTAACTGG
ATGGAAAAAAAGACTGTGTATTCTCTCCTCTTCATTGTCATTGACCGTGGGCGAAAGTTT
TTGCAACTTTGGAAGTTTGTTTGCAGATGTTGGATTAATAGTATTCATTTGGCTCCTAGT
CACTCTTTTATTACTAATGTTTATTTAATGTTAGGCTTTGATGTTAGTTGTTCATTTTCC
ACTTGTTGGAGATGTTTCAAAGATTTTAAGTTCAATCAGTTTGTAATCCTTGTGGAAACT
GTTTTCATCTAATGAAGTTGTTTTACTGT
>wcd-6027 carbonic anhydrase family protein carbonate dehydratase family protein Length=989 GO-Terms=3 SNVs=20
AAGCARTGGTATCAACGCAGAGTACGCGGGGGAGTTTTTTGAGCTCTTCAATGGCTATTC
CTTCTTCAATCTCTGATCCCTTTGCTTCCAAGTTTCTACCTTTATCTTCTTCTTCTTCCT
CCAGTTATCAACCATCAAGGATCTCTGTTCCTGCGAAAATTGAGCAAACTCAATTGACAA
CATTAAGGAAAAGTCATTGTTCTACTTTAAAGGCTTCTATGGGTTCTCCAGGATTCACCC
AGCAACTTAACAACAACAAGTTAGAGGCTTTAGCCGATGTTAAAGATGGCCGTGATGATA
TATTTAATGATCTGAAGGATAGATTTTTAGGTTTTAAGAAGAATTACATGGCAAACGCTG
AACAGTTTGAAAGTCTTGCTAAGGCTCAAGTGCCAAAGTTCATGGTTATTGCCTGTGCAG
ATTCTAGGGTATGTCCCTTCAAGTATTTTGGGATTTCAACCAGGAGAAGCATTCACAATT
CGCAATATTGCTAATTTGGTTCCAACCTTTGAGAGTGGACCCTCAGAAACAAATGCTGCA
TTAGAATTCTCTGTAAACACTCTTCAAGTCGAGAACATCTTGGTCATTGGCCATAGCTGC
TGTGGGGGTATACGCGCCCTTATGGGTATGGAAGAYGATGGMAATRCAAGCTTTATAAAA
AGTTGGGTTATTAATGCAAAGAATGCAAGAGTAAAAACCAAGGCTGCTGCTTCCAACCTC
GACTTTGATGGCCAGTGCACTCATTGTGAGAAGGTATCAATTAACCATTCCTTAGTAAAT
CTACTTAGTTACCCCTGGATCAAGGAAAAGGTGGAGAAGGAAGAACTCGCTATTCATGGC
GGTTACTATGACTTTTGTTAAATTGTTCATTTGAGAAAATGGACATTTGGACTATAGGGG
AACCAAACTAGAGGAAAAATGGAAGAATTGCTATAAAAAATAAAGTATTTTGGTACTGAG
TTTTTACTTCTGTTTTACTGATTGATGTG
>wcd-4081 ax22e_vigrrame: full=auxin-induced protein 22eame: full=indole-3-acetic acid-induced protein arg14 Length=989 GO-Terms=4 SNVs=12
TTAAGCAGTGGTATCAACGCAGAGTACGCGGGGATCTCAATCCATTTCTTCAATCATCAA
TTCTCTCACATATTTTCCAAAGAATTAATCAGATTTCAGAATTGATCAATAGCATTTGGA
TTTTATTCATTTGAAGTTATTATTATTCTAGACATTAAGAAAATGGGAAGCTATATTGAA
ACAGAGTTGATTATTAATCACAAGGACACAGAATTAAGGTTAGGATTACCTGGAAGTGAA
GATGAACAACAATCATGTAATGGTTCTATTGTTAGAAGCAACAAGAGATCTTTTTCATCA
GAAACAACATGTGTGGAACAAGAATCAATTTGTAAGAGCAACAATGTTAGCTCAGATACT
TCTAATTCTTCAACCACAAGTAATGATCATGATCATGACCAAGACACCGTCCAACCTAAA
AAGGTACAAGTAGTAGGGTGGCCACCAATTAGATCATTTAGGAAAAACAATTTACAACAA
AAGAAAGTGGAAGATGGATGTGGAATGTATGTGAAAGTGAGTATGGCTGGTGCACCTTAT
TTGAGGAAGATAGATCTCAAAGTATACAAAAGCTATTCAGAACTTCTTATAGCTTTGGAA
AATTTGTTCAAGTGCACATTTGGTGAATATTCAGAAAGAGAAGGATATAATGGATCTGAA
TGTGCTCCTACTTATGAAGATAAGGATGGTGATTGGATGCTAGTTGGAGATGTTCCATGG
AACATGTTCATATCTTCTTGTAAGAGGCTAAAGATAGTGAAAGGATCAGAAGCAAAGGGG
TTGGCATGTTTATGACTTTTCAAATTAAAACATGCAGATCAGAGAATTCTATAGAGGCCT
GATTTCTTCTTAATTAATTCAAAGCCTTCTAGAAACTTCTGAAGATTAGATATAAAGAGA
GAAAGAAAATATAAGAAAGGCTAATGCCAATGTTATTATGATTGTACATATGATATATAT
ATAATTAAGATCTAATTTTGTCCTAGCTA
>wcd-3786 atp binding protein Length=989 GO-Terms=4 SNVs=19
CTGCGTTGATACCACTGCTTAAGCAGTGGTATCAACGCAGAGTACNCGGGGCACTCAAAC
TCAACTGCACCGGAAAACACCCTGCCGGTTTCCGTCGTCCGCCGCCACAAACAGGTTAAA
TTAAAGGATTTTATATCATGGGAACTGAAACTGAGACAATAGATAGTTCTCTCATTCTCA
TCAAGCAAGGAGCTGAAGCTAGGGTTTTTGAGTCTAATTTTGTGGGAAGAAGGTCTGTTG
TCAAGGAGCGATTCGCAAAGAAGTACAGGCATCCAATTTTGGATTCTAAATTGACACTCA
AGCGCTTAAATGCGGAGGCAAGGTGCACAACCAAGGCAAGGCGACTTGGGGTTTCTACAC
CAGTGTTGTATGCTGTGGATCCTGTGTTGCACACTTTAACATTTGAATTTGTCGACGGAC
CTTCAGTCAAAGATTTATTTCTTGAATTCGGATCATGTGGTATCATTGAAGAGCGCCTAG
GCAAAATTGCGTCCCAAATTGGTGATGTAATTGCAAAGTTACATGATGGTGGTCTTGTTC
ATGGTGATTTAACAACATCAAACATGTTACTAAAGAAAGATACCGATCAGTTGGTTCTTA
TTGACTTCGGTTTGAGCTTCACTTCAACTCTACCAGAAGATAAAGCTGTCGATTTGTATG
TCCTGGAAAGAGCCCTTGTTTCAATGCATTCTTCATGTGGTAATGTGATGGATCAAATAC
TTGCTGCTTACCGCAAGTCATCGAAACAGTGGTCATCCACAATGAACAAGCTGGCAGATG
TGCGACAAAGAGGACGAAAGAGGACCATGGTTGGATGATTCTTTGAGTTTCATTTCCTCA
TTGAGGTACAAAAAACGGGGGTGACAACAAATGTTATCAACATTATTTATATGTAATTCT
TATATGCACATCTCTTACAATTTTTAAAATTGAAGCATTTTAACTTTGATTGTCATCTCG
GACTTCCATGTGTGTAACAAATACAAAAT
>wcd-17207 methionine synthase Length=989 GO-Terms=12 SNVs=1
GATGGAACTTCATGACNCAATTTCAATATCACTTCTCCACTTTCAGATGAAATGGATTTT
GTAGATTCAAACAACATGGATGTAGAGCATCTCCNGTTTTTTAAGTCAGTGGTATCAACG
CAGAGTACGCGGGCAGAAGGCTGCTGCTGCATTGAAGGGTTCTGACCATCGCCGTGCTAC
TAACGTAAGTGCCAGGTTGGATGCTCAACAAAGAAGCTTAAATCTTCCAATCCTCCCAAC
CACCACTATTGGATCATTCCCTCAAACTGTTGAACTGAGGAGGGTACGCCGTGAATTCAA
GGCTAAGAAGATCTCTGAGGAAGAATACATTAAGGCAATTAAGGAGGAAATCCGTAAAGT
TGTTGAACTTCAAGAAGAGCTTGATATTGATGTCCTAGTACACGGAGAGCCTGAGAGGAA
CGATATGGTTTGAGTACTTTGGCGAGCAGTTGTCAGGCTTTGCCTTTACTGCTAATGGWT
GRKWSCAMTGCYTAAGCAGTGGTATCAACGCAGAGTACGCGGGGATTCATTTGTCGTTGC
TTACACACAAGAAATTTCTCAGAAAGCCAAAGCTGTTCCCTTTTGTATTTATCTTTTGGG
CTAAAGAAGCACCAGTAAGTAACTGTTTGCAACTTGTGAGAACTAGATCCTTCCTTGATT
CATGGCACTTCAACATTGTTTTTCACATGAATTGAAAACCATTCCAAATTCCATGTCAGA
AGCAGAAAATTCCAATGGTTGTTTTGATTGCAACATCTGTTTAGACTTTGCGCACGAGCC
GGTAGTCACCCTTTGTGGCCACCTTTACTGCTGGCATTGCATCTACAAGTGGCTCCATGT
ACAGAGTGATGATTCTCTTGGAGTCGACGAACACCCACAATGCCCTGTATGCAAAGATGA
TATATCACATACCACAATGATCCCATTGTATGGCCGCGGCGGCCATGCTCCACTGAGTGC
GAAATCATCACATTGTGATGATAGTTTTA
>wcd-14423 60s ribosomal protein l1 Length=989 GO-Terms=3 SNVs=0
CCTAACAACACTCTGAACCTCATCAGAATTAATAATCCTAGTGAGATCAGAATTCACCTA
TTTTAGCCCTAGGAAGAACATTAACCCTTTTCTTCTCAGAAGCCTTATCAAAAGACCATA
AATCGAATCCAATTTCTACGAAGCTAGTTTTGGTCCAAATCAACAAATCTACCAAGATGA
CCACCAGGTGCTAGTTTCAATAGACTCAACCTTTCAACATTGGTGATCTCAACACCAGGG
AATGTTCCTAAAAGCCTTAACCGCTTTCGCTCCTTCGGTTCCATAAACAATCAATGGACC
CTTACGAGAAATGTAGCGACGGTTACGCATTTTACCTTTTCCAGGACGAATTCCGTGGCT
GTTTTTCGCTTTCTCGGCATCGGGGAAAGCACCAACATGTTTCAAAAGCTTAATAGCTTC
TTTAGTTTTCTCAACACCTTCAGCGGAATCACCAACAACAAGTGGAAACTCAGGAACAGA
CTCGATCCGGTGACCACGAGCGAGAACAAGAGAAGGAACAGCAGATGCAGCAATAGCTGA
AACAACAGCATATCGTTTCTGGTTAACATTGATCTTACGGTGCCAACGGCGCCAGATCCT
GGTAGGAGCGAACATGCGACCACCACGACACATGTTACCGAAAGCAGCTTGACCAGCACG
ATGAGTACCACCACCGGCGACACGAGGGATACGGGAAACAGCACGTCCGGTACCCCATGA
TTCAGCGGATGTTTGGTGGCCAGCTTTGCGGCTGACGGCGTAAGGTTGGCGGCTGTTTTT
GGAGATGTTGGAGTGAACGAAGTTAACTATGTCAGGACGGATGGAAGCGCGCATGACATC
GGGAATGGGAAGAGTTACAGGGGAGTCAGTGGCCATATCTCCTTCAAGAGAATGGACAGT
GACGAGAGGACGAGCTGCTGCTGCGGCGGCCATTGTTTAGGGTTGTAGCAGAAATGGATC
CCCGCGTACTCTGCGTTGATACCACTGCT
>wcd-13358 dna binding Length=989 GO-Terms=5 SNVs=0
ATTATCTCGCAACATACCATGTTTTGATTTTCTATAAGGCTCTGAAGCCTTTGTGCGCAG
ATCCAGGTTTACTAAATTAAATAAAGTTTGATACTCTTCTTGGGACCATTGGTCCTAGTT
TTGCATTTTCAAATTTTAATCTACGCCACGCACTTTTACYTGTTCTCGACTTTTACCCAA
AGCATCAGCTACTAGTCTSMATTTAGCTCCATGTTGCTCGTAGGACTTCCGTATWAATTT
AAGCTCRTCAGSTGTCCATCTACACCTCCCACTMGTTTCCAATAACTTATGAGCACGTAG
ACACACACTACGGATGGGCCTATGAGGTAGGACTTTTGCGATTATTTTCCAACAGCCTCT
AGTCTCGGCTTGTGATTTGGAATGAAGAATCTTATCCAGGCCGTTATCTCCCAAACCACG
AGAATCTATAAAGTCAAAAACAGACTCTTTGATCTTCTCATCTTCTTCGGGTGTAAACCT
TTTCCCACGCAATAAGCCATCACAACAAACCATTTCCACTTCATCAGAAAAAGTTACATG
TTTGGGTTTGCATGATCCATTAGGTTCTAAGTTAGGAGATTCATTATGTACATAGTTAGG
AGACTCGCTTGTAACCGCCTTTGCTTCCTTTTTTTCTCTTTTTGACTTGATCATTATTCT
CCTTACTTTTCCTTTGTGACTCAGTTTATTCTTCTTCATCGTCTTGCATTGGTCAGCATC
TCCACCTTCATTGCTTATAATGTCATTATATTCCTTATGTTTTGCCTTCCTCAATTAGTT
TCTTCTTTATTTTCTTTCCTTGGCCATCATCTTCACATTCATTGCTTTTAAACTCGCTAT
ACTCCTTATGCTTACTTTCTTCACTTAGTTTCTTTTTCTTCATCTTCTTGTCTTGCCCAC
CATCCTCACCTCCATTGCTTATAAAGTCATTACACTCATTAAGTGTGTTTCCTTCAATTA
ATTTCTGCTTCTTTTTCATCTTCTTTTCC
>wcc-27899 helix-loop-helix dna-binding Length=989 GO-Terms=3 SNVs=3
GTTACAAGTTTATGAACAGTCTTATGAAGGATGGAGTCAGGGAGCCAACTAAATTAATTC
CCATGGAGAAATCATCATGGACCTGCTGAAAATACTACAGATGCTTCTCGAGCTATTCAA
AATGGGTCTGTTMATGAAAAAAATAACAATGTMTCTCCGTCATTGCCTAAAWTCGTACAG
AACCCAGTAGAGTCTGATCCCTCCATAACTATTCAGAAGGGTTGCACCCCTGGTTCATCC
GCAGAAGTAGCTCCACTGGCTATGCAAATGCGATTGGACATGTTTGATCCGGTTGTTAGC
AGCGGTATGGTGACTCAACAGATGATGGAGTTACCTGTATCTAATGCTGACATGGCTACC
AATCTCCAGCATCAAGTATGGCTTAGCAACCAAACAAGGGCAGCTATATTGTTCCAAGTA
ACACACTGAAGGAACAAGAGGAGATGAAAATTGAAAATGGATCAGAGTCAGATAGTGTCT
CAAGTGCCTATTCTCAAAGAATATTGGGCACTCTCACCCAAGCGCTGCAATCTTCAGGTG
TAGATTTGACCCAGGCCAGTGTCTCAGTGGATATCGATGTTGGTCGGCGAGCAAATACTG
GGTTGACCCCCTGCCAATATAGCTCAAAGGGTCATCATGAAAATCCATTTGTGAGCAATC
TGGCATGTTCAGGAATGGATTACTTCAGTGAGGATTCTGAACAGAGTCCAAAGAGGCTCA
GACGAGAATCAAGCTAGTGATTCACTTCATGTTCATTTTGTTCTGTTTAAATATTATTAT
ATTTTTTGGTGTTGAGCTGAGGGAAAGTGAGATTAAGGGTAGATGAAGTTATTTTTGTCA
TGCTGGGTAGATCTAGATAAAATGTATATTTCATGATTCTGGTTTTGAAATAAGCGTATG
GAAGAGCTTATTTACAACTTATATAAAGTTATGAGACCATCACTTGTATAAGTACTTTGG
GAGAATTTATGAAAATAAATTTAGTCTGT
>wcc-24077 pentatricopeptide repeat Length=989 GO-Terms=2 SNVs=1
ATGAGATTGAGAGGGTTATGAAGGAAATGAAAGTTGAGGGTTTTTATCCCGATTTCAATA
CGTTTGCTTTTCTTTCTTGAGGGTTTGGGTAGAGCAGGTAGAATGGATGAGGCTGTTGAG
GTTTTCGGTAGTATGAAAGAGAAAAACACCGCTACCTATAATGCAATGATTTTCAATTTC
ATTTCAATTGGAGATTTTGACGGGTGCATGAAGTATTATAATGGGATGTTGAGTGATAAT
TGTGAACCTAACATTGATACATATACTAGAATGATCACTGCTTTTCTCAGAACCAGGAAA
GTGGCGGACGCACTTTTGATGTTTGATGAGATGTTAAGGCAAGGAGTTGTGCCTCCTACT
GGGACTATAACCTCCTTCATCAAACAGTTGTGCAGCTATGGTCCACCATATGCTGCTATG
ATGATTTACAAGAAGACAAGAAAATTAGAGTGTAAGATATCAATAGAAGCTTATAAGATA
TTGCTAATGCGCCTTTCAAAGTTTGGAAAATGTGGAACATYGTTAAGTGTTTGGCAGGAY
ATGCAAGAATGTGGGTATAGTTCAGATGTTGAAGTTTATGAGTACATCATCAGTGGYCTT
TACAACATAGGACAACTTGAAAATGCTGTTCTTGTTATGGAGGAGGCTTTGCGCAAAGGG
TTCTGCCCTAGCAGGCTTGTATGCNGTAAACTAAAGTAACAAGCTACTTGCTTCAAACCT
AACAGAGAGAGCTTACAGGCTGTTTTTTGAAGATTAAACATGCCCGTTCACTTAAAAACG
CGAGAAGTTATTGGCGAGATAACGGCTGGCACTTTTAAATAGGCATCCTAATTGGTAGTT
CTTGAAGTAGATCCTCCCATTTGCTTTTCACATATCTGGTCTTTGGCTACTTTCTCACAA
CATTACTGATCTGTTTTGGAGAATTCGTTATGATGAGATCGACAGAGAAGAGTGGGTCAC
AATGTAATCAATGCATAACGGTGGCAAAC
>wcc-16964 no annotation Length=989 GO-Terms=2 SNVs=12
CACGTTACAACTTTAATTTTTCTTTCAGATTTTAATTTCTTTGTCCTGTAAATCCTGACC
AGAAATAAAAGCAAATACAATGCCAATCTGTCTCAACCTCTAATAATTGTTACTTGAAAT
GTTGCTAAATAGGATTTCACTCTCTAAAAATGTCAGTGGTTAAAACCTCATTGGATTCTA
ACTATGTGTGACATAGTGTACAGTTAAATCTAAAACATTTTTCGTAAGAATGCTGAAATA
TTTCATAATAGTACGTGTTTCAATCATGCCTCCCTTACCCCTACGAAGCATTTTCTGCTT
CTATAGCAGCATGAAGGAGCTCGTCAGGAGTTGCAGCTGGATCAAGGTCCCAACATTTGT
CAGGCAAATTGCTTGCTTCCTCCCCCTTCAACAACCATGAAGGCACTTGGTGAGAAAAGC
GCAACATTTCTCTTCTTGGAATCCATCGAATGGCACTTTTGTCTGCATTCCTCTTGTACA
CGGTTTTGAATCCATCCAACTTAATAAGAGGGCTAATGCAAAGACCAAGCTCCTCAGAAT
AATCATCCAGCACCTCCACCATATCGTAYTGATGCCTTACTTCATCTGGTGTAGATCTGT
TCCAATCTGTTGACCAGTTTCTGTAAACAGCCCAAATTTCTCCACATTTGGGATATATGC
GAACACAACCGCCTCGACCAGCCTTCACCCTGCTTAGAGCATGAGAAAAAATGTTAACTT
GGTCAACAACATCAGAGGTCATGGCCCTGAAATTTCCACAAGATTTGGTGAAACCTGAAA
CAAGCCAGTTCACTTGGCCAAACTCGCTATCAGTTTTTGAACTCAAGTAACTAATGTTAA
TCTTGAATGGATTGACAGACACAACCTCGCGTATCAGACAATACAAGCGAGGCATCCCAT
CCTCCTCATCATACAAGGCCCATATTTGCTTGGGCTTGAAGCACGCCTCTGACCTATCTT
TGTACAAAGTCATGAAAGTCAGGATCTGG
>wcc-13515 atp synthase b b (pfam: atp-score:) Length=989 GO-Terms=1 SNVs=0
GAGAAAACCTCTCCATAAATCAAAATAATTGATCCCTAAGCAAATGTGGCTGAACGCGAT
TCTCCAACACTAGCCCCAATAGCAAAACCAAAAACAACACTACAAGTTGCAGGAGAAAAA
AACCAAGGGGCACAAAGCACAGCAGAAGGCTTAAAAAAACGACGGCAGCAGCATTAAAAC
ACCAGCCCGAAACCGAAAATGATCAGTTACACCAGCTGAACCAGACGCAGCAAAACACCA
ATCAAAACCACCAGCATTGAGCAAAAATCCTCAACTGGCCTGCAACTACAGCCTCCAATA
ACACTGCAGAGAGACAAACCTTAGACGCATTGACAAACTAATACAAAGAGCCATTTCCAA
TATAGTCTACAAGTTGCAGCCTACAAAGACATAATACCTTATATATCACAAATAGATGAT
GGATCATCAAAAGCCGATGCATCACGTTATATAAGTTTGAATGGGAAGTCCACTGTGTCT
TACTACTACGCGACCAGATATCAAGTACACTACAAGCCTTAACTGATTGAAAGTAGCAAA
ATTGGAATCTTCCAGAAATGCTTGGTATTATAACTGATTTTCTGATATCTCCTGATGACC
GGTTTTTGTACTTTGAGAGGAGGTCATCAAATCATTTCTATTTGCATAAAAATGAATTCA
TGTCGCAACAGAAAAGTACTAGATTATTTCCAGTCGTGAAAATCGTAGTGTCCTCCTTGA
CCAAATGAGACCACTTAGTTCTTCCACTACGACCAAAGTGCTTCACTTGCATAACCTTAG
GCAATATTGTCTTGTCCATTTTATCTTCCCCAGTTGGGGCAGAGAAATCGCGCGCCAAAA
TNTTATCAGTTCCATCATTGGCAGCCCGATCATCTGCACTAGACTAGGAAAAAAGCAACC
CTTGTGATAATATTTCTGCATAATCTCCTATTTCTTCTTTGACTAATTGAGTAAGGTTTG
ATTATTCCTTTTTCCAGTCTCTTCCTTTC
>wcd-9343 minor histocompatibility antigen Length=988 GO-Terms=2 SNVs=9
GATGATTCTAGCCTTTTTGTCTTAGATTTGGTCATCACTTTCTTCTTCTTCTAGATTGAT
TGGCCGTCTTCGACTCATCGAATGCCAATAGCTGTTTGACTTCACCATTCCATATGCAAT
GAGCAGCCAAAAATCCGATAACAGCAGGTACAATATACAAAAGCGCGGGCTGAGCAGCTT
GAAACCAGTTCATCACAACTATTGTGAGGGCCAAGCCAACAGTGTATCCTAAAAATGCAC
TCTTGAAATATTGGGGTTGCTTTCCTCTAGAAACGTCAAAACGCAAGGCCAATGCTACAA
AGATACCAGGGATAACAATATCACCRAGACCAAGCATCGAAAATGGCCTTGCAGAATTTG
ATGTGGGGAACAAAAGCTTTATTGGAGCATCAAATGATTTTGCAACGCTAACCATCACTG
GTGTGAAGAAAACCCAGAATATGTCATAAAAGAAGAGTCCAACCAACAGAATAGCACCAG
TCTTGAAAGAGCCAAGAGAGAGCATTTCAATTCCCTGAATACAGAATGCAAGACCCAATA
TATTATTTGCCAGCCAATGCTTCTGCAAAGCATACCATCCACAAAAGAAGGTTCCAGGGA
TTCCAGCAACGACCTGTGACTTCGTAAACTCGATCTCCAAAGAAGTAAAATATGGAAAAC
GCCAGACTATGACATCCTCATTCCATTGCTTTGGCAAAAAACGTTTGATAGATGGTAGTA
ATGTTGCCGACAAGGCAACAATCCCCAGTACAAAGAAGTAGAGTGTCAAGACAGTGTTGA
CCAAGTCCTTGGACAGAAACTTGAAGAGCAAGAAAAGTGATAACAACATTGCACTCCCAA
CAAAGGGAAAACGCATAGCATGTTCATTGGACATGGTCTCAGAAGGCGGAGTTGGTTTGA
CGGAACGATAGCATCCCACAAACACAGTGATACAAGCAGTCAAGATAACATTTACATTTG
GATTTACTTTCACAACAAGAGGTGCCAA
>wcd-8907 s-locus lectin protein kinase family protein Length=988 GO-Terms=8 SNVs=0
AGAACAGAAGTGAGCACAATAGGGACAGTGCAACATGTTAATCTTGTTCGGCTCCGAGGA
TTCTGTTCAGAAGGTACTAAAAGAATGCTGGTTTATGATTACATGCCAAATGGTTCCTTG
GATTTCCATTTGTTCATGAAAAAGGATTCTTCTAAGGTGTTGGACTGGAAAATGAGATAC
CAAATTGCTCTTGGAATTGCAAGGGGATTAACTTACCTCCACGAGAAGTGTCGAGACTGT
ATCATACACTGCGATGTAAAGCCTGAAAACATTCTACTAGACTCCGATTTTGTTCCGAAA
GTTGCAGACTTTGGTCTAGCTAAGCTAGTCGGACGAGATTTTAGCAGGGTCCTAACAACC
ATGAGAGGAACAAGAGGCTATCTTGCTCCAGAGTGGATTTCTGGGGTGGCTATTACAGCC
AAAGCCGATGTTTACAGCTACGGAATGATGCTTTTCGAGGTTGTATCGGGTAGGAGGAAC
TCTGATCCACCAGAAGATGGCCAATKTTACTTTCTTTCCTACCTTAGCTGCAAAAGTAGT
TATTGAAGGTGGCAGTGCGATCAACCTTTTGGACMCTAGATTGGATGGAAATRGCGATGT
TGAAGAGGTTGYGCGAATAATAAAAGTCGCTTCTTGGTGTGTCCAAGACAATGAAACTGA
AAGGCCAACAATGGGTCAGGTAGGTTCAAATTCTTGAGGGGATTTTGGAGGTGAATTTGC
CTCCAATTCCAAGATCACTTCAAATGTTTGTTGACAATCATGAGAACGTGATTTTCTACA
CTGACTCTAGCTCAACACAAAGTTCACAGGTCAAGAGTAACATATCAACAAATTCTCAGG
CCAAAAGTAACATCTCATCAGCTAGCTCTAAGTCCTCAGTAGAAAATTAGGGAGATCAAT
TTAGTTGTCGGCTTGTCGCTATTGTAATTTGTTACTGATGAAAAAAAGAAGTCATCCTTT
GATTTTAACAAATGTAATTGTAATATAT
>wcd-8627 dna binding protein Length=988 GO-Terms=3 SNVs=11
GAAACTAGCTGTTGTGCTGAATTTGAATTGAAGATATTCGCTAGGGGTTTAGTCCAWTTT
CTGACTGGCATCCCTATGGTTGGAAAATTTTGAGTAAACACCTCTTTGGCAAACAATTCA
TCGATGTTGAAGTCAAGTCTTSGGGTTTACAGCYGCTAATTTCATCGACAAGAACTCAAC
TTGTCTTTGAAGAGATTGAACATAGTTAATGATTTCATCAAGCATTCCAGCTTTTTCCTG
CAATTTTGTTGCATCCTGGCACTAAATCTTGCAAATATTTCATCCTTTCACTTATTTTTT
CCCTTCTAACTCTTTCAGCTAAGCTATGACTATCAGTGGCTTGACCACGACGAGCACGAA
CATGAATGTAATCAGGCTTCTGATTCTGAACCTCAGACCCTTTCGAATTTTCCTTCGAAT
TATTATCATCACAATTTTCTCTCTTATTTTGTTTCCATTGTTCAACTTTGCATTCTTCTG
TCCTTTTTTTTGCTCTATGATTTTAGATTCACCTTCTTCTACACACACTTTGAACCTCTT
GTCTTTAGAATTCATATCAATCTTATTATCAATTTTCCTTTTCTTAACAGTTTCATCTTC
AAACCTGTTGTTTTCACAATCCGGATCAGGTTTCATTGAGTTAGCTACGATTTCGCCGAG
AGCGGAATCGCAACCAAGCATCATAAATTGTTGTTGTTGATGTGGAGAAGAAGAGAATCC
ATTTACAGAAAATTGTTGGTGTTCATTTTGAAACTTGATTCTTTCTCTTTGTCTTTCTAA
CACTGTCATGTCGGAAATTGTTCCTCCTCCGACTAGATTTCCCGAAGTGTTCAGACAGTG
TAACATGTTTTCGTTGTTGTTGTTGTTGTTCTGTTCTTGTTGCCTGCTAAACTACGCGTT
TGTTGGCAATGTTGATAACGTGCGCTATGTTCTTTGTAGAAGAAAAGAGTGAAATCCCCG
CGTACTCTGCGTTGATACCACTGCTTAA
>wcd-8475 gtp1 obg family member Length=988 GO-Terms=0 SNVs=9
GTTGTAAACAAAGTATAATCCTATGTTATTTACATGAGAATTAATATGCACCAAAACTCT
TCAAGCAATCTGCTAAAATAATCCTATTTACAATATGAATCCTATTCTGCATCAAAAAAT
CATCAATGAACTGAAACACACTTGAATCAGTATTTGAGCATTGATTAAAATCTAGGAGAG
TTTCCAACATCAAGAGAAGATAATTTTCATCTAATAAATCATCTATGATCATTTCCCTCT
AGTTTCAAGTGCTACACATTCCTCTTCCTGTTGAAGATTCATCCAACCACTTCTCTTTGT
CAAATCGCGACCGACAACATCATCTAATGTCTCATCCAACTCTGGTCTCAAACTCAAATA
TGAATTAACATTGTCCCATACTTCATTAACAAGATAGTTCCCTTTAGGCATTGATTTGAG
TTTGTAGTTGAAGGCAAAGGGTTTCGGAAAGTAAGTTGGCGAGTTTTCGTACATTTGAAA
GAGTACCTCGTTAATCAAGTTTAAATAGAAGTTGGTGATCACACATGTTGGTATTCTCTT
CTCCGGAATATTCATTTTCATGAAGCAAAGATTCTTCCAAAGCCGTGAATATGGTCGGTT
TTATTGGCTGGTCTACCGTGTATCGCATTTGGGTCTGCTCATTTCTCGTGAAACCCGAAT
ATTCAAGAATATCTTTCACATATTTGAAATTGGAATCGGTTTCTGAATATGACTTGAAGT
GCAAGAAATCATTTTGAAGACTCTTGTTTGTGTCTTCGGCGGCTGTTACACTAGCATTTG
AGCCTCGTGTATTCAATTCTTTTCCTTCTTGTTCCGATGCTGGTTCGTGTATGTCCTCCC
TTTGGTCACAGGTAACTCCTTCATCAATTTTCGCCACCATCTTATCAGATAAAGAACTAG
GACTAGGATTCACATCTCTGCCACTTCCTTCAATTAGTTCATCAATTTCAGCCTCTTTAA
AATGATCAGTTGATTCATCGATCTTTAA
>wcd-700 ubiquitin-conjugating enzyme Length=988 GO-Terms=4 SNVs=2
ACTCTGCGTTGATACCACTGCTTAAGCAGTGGGTATCAACGCAGAGTACGCGGGGGTGAT
AACAAAAGTTAAATTACCGCGTTTTCACATTTTCTCTTTTAAATTTTAAATAAATAAATA
ATTCTCTCACAGCCTCAATTATTCTAAAGCTTCAATCTTCTCTCTATTCTTCTGTCTCAC
TCTTCCTTCACCTCTCTCACCCTTCTCCACTCGCAAGTGGTGAAGATGTCGACTCCTGCA
AGGAAGAGACTGATGAGGGATTTTAAGAGGTTGCAACATGATCCTCCCGCTGGCATTAGT
GGAGCTCCCCAAGACAATAATATCATGCTTTGGAATGCTGTAATCTTTGGACCAGATGAC
ACCCCTTGGGATGGAGGTACGTTCAAGTTGACTCTTCAGTTCACAGAGGATTATCCTAAT
AAACCGCCTACTGTGCGCTTTGTTTCTCGAATGTTTCATCCAAACATTTATGCAGATGGC
AGTATATGCTTGGATATTTTACAGAATCAGTGGAGTCCTATTTATGATGTGGCTGCAATA
CTTACCTCAATCCAGTCATTGTTGTGTGATCCAAACCCAAACTCTCCAGCGAATTCTGAA
GCTGCTCGGATGTTCAGCGAAAACAAGCGCGAATACAACCGTAGAATACGCGAGATTGTT
GAGCAGAGTTGGACTGCTGATTAACCATACCATATATATATGGCATTGACATGACAATGG
CTGTTATAAAAATGGATCTGATTGAATAACCACCAGACTTTTATAAACAAAGATTATGTT
TTATTTTACTTGCCCTTGCTTGACTATGTGTTTGCTCAAACTTCATATGAATTAAACATT
ACCCCATGTTATGCACATTCCTGCTTTTGTTGACACCTTCATTGTTTGTTTTGTCATTAT
AAGAAAGACAACATAGTTAACAAACAGTTTTGGTTTTCCCCATAAACAGAAGGGGTTCAA
TTTATACCAATTTTCCTGAATTGTATTT
>wcd-41132 ribosomal protein Length=988 GO-Terms=6 SNVs=2
AAAATCACACTTCCTTGAATGTGCTAATACTGAATAATAATAAATTTGTAATAATAGAAC
AATACAGTAGTAGTACTAGCCAAAGGGTACTGACCAAAGGCTTCATATTCATTATTGTAG
CAGCAGCAGCATGCAATTAAAAGGGAGAGCTATGAAATGAAGATAGTGACTGTCCCCGCG
TACTCTGCGTTGATACCACTGCTTAAGCAGTGGTATCAACGCAGAGTACGCGGGGATCCT
TTTCTTCACTTCAATCCCATTCATAGCTAAGCCATGGCAGTTTCCTTATCATCTCTCACA
TCTTCCCTCTCTTCACTCTCTTTCTCTTCCAACATCTCTCACAAACCAACCTCCCTTTCA
CTCCCCAAAACAACAACCCTCTCCCGCTCTCCCAAATTCCCCTCATTCACTGTAACCGCT
ACTACAGCAGACATTGCTCTTGCCGAGCCCGAAATTGCTGACCTCAAGAAATACGTCAAA
TCCAGACTTCCTGGTGGTTTCGCCGCTCAAACTATCATCGCTACTGGTCGCCGGAAAACT
GCTGTTGCTCGTGTTGTTCTTCAAGAAGGAACTGGCAAAATCATTATTAATTACCGTGAT
GCTAAGGAATATCTTCAAGGAAATCCGCTATGGCTTCAATACATTAAGATTCCTTTAATA
ACTTTGGGATATGACACTAGTTATGATGTGTTTGTTAAAGCCGAGGGCGGCGGCCTCTCT
GGTCAAGCTCAGGCGATCACCCTTGGCATTGCTCGTGCATTGCTAAAGGTGAGTGAAAGT
CATAGAGGACCTCTGAGACAGCAAGGACTTCTGACCAGAGATGCTAGAGCTGTTGAGAGG
AAGAAAGTTGGTCTCCATAAAGCTCGTAAAGCTCCTCAATACTCCAAACGTTGAGGTCGG
AGTTTTACATGTATGGTCTGTCCCTGTCTTTCTTCCTTGTATCTCTGTAGTTTGGTTACT
TTCGGTTTGAGAACTATTGATTGTTAGG
>wcd-295 sahh_mescrame: full=adenosylhomocysteinase short=cyaseame: full=s-adenosyl-l-homocysteine hydrolase Length=988 GO-Terms=2 SNVs=1
CGGTAGTTGTCTGCGGATACGGTADGATGTGAAGGGTTGTCGCTGTTGCCTTGAAGCAAG
CTGGAGCTCGTGTGATTGTGACTGAAATTGATCCAATCTGTGCTCTTCAGGCTCTCATGG
AAGGTTTCCAGGTTCTGACTCTGGATGATGTTGTCTCCTATGCTGATATCTTTGTTACCA
CCACCGGTAACAAGGACATCATCATGGTTGATGACATGAAGAAAATGAAGAACAATGCCA
TTGTTTGTAACATTGGTCACTTTGACAATGAAATTGACATGTCTGGACTTGAAAACTACC
CTGGTGTGAAGCGTATCACCATCAAGCCACAAACTGACAGGTGGGTTTTCCCTGAGACCA
ACACTGGCATCATTGTCTTGGCTGAGGGTCGTTTGATGAACTTGGGATGTGCCACTGGTC
ACCCTAGTTTTGTCATGTCCTGCTCCTTCACCAACCAGGTCATTGCTCAGCTCGAGTTGT
GGAACGAGAGGAAATCTGGAAAGTATGAGAAGAAGGTTTACGTTTTGCCTAAGCATCTTG
ATGAGAAGGTTGCTGCTCTTCATCTTGGCAAGCTTGGAGCTAAGCTCACCAAGCTTTCCC
AATCTCAGGCTGATTACATCAGTGTGCCAGTCGAGGGTCCATACAAGCCTGCTCACTACA
GGTATTGAGAGGTGATCATGGTGGTGATGAGACGAGGGAAAAGAAAATTGTTTTTTTTCT
TCTTTTGAAACTGCTTGATTGTTTCATTTTCCTTGTGTGATTTTTGATATTTTAGACTTT
CAGAATTGTGGTAGATGAATGGTAGGTTTTTGTGATGTTGCAGTGGGTGGGTTGGGTAAG
AGGAAGGCAACCTATTGGTTTCTCTTGATTGAGACCAAATGGGTTTGAATAATGCTTTGG
TTGGGGTTTGTGTGAAAATTATGCTTAATTTGAGTTTTTGTAGACCTTAATGTTTTAAAA
AAAAATGAGAAATTAGTTTTCTTGCWCW
>wcd-2729 u497c_soybname: full=upf0497 membrane protein 12 Length=988 GO-Terms=1 SNVs=2
TACCACTGCTTAAGCAGTGGTATCAACGCAGAGTACGCGGGGATTGTTCAACTATCCTTA
TCTTCTCTACTCACCACTCTAGCTAGCTATAACAACCAATTCTATATTTGATATTAAAAC
CAAACTCTCATATAACCAAGTTTTGAAGGGAAAAAATTAAACATGGCTTCTACTGGTGAT
CCTGAGTACAAATCATCTTCGACTCCGGTTCCGGCTTCTTCGGCCGGTGCTGATTATTTT
AAGTTTGATTTGATCCTAAGGTTTCTATTGTTTGCATCATCATTGGTTTCAGTTGTGGTT
ATGGTTACTGGTAATCAAACAGAATATCTCCCTTTGCCACTCCCAGCCAAGTTCAGATAC
TCACCAGCCTTTGTATATTTTGTGGCAGCATTCTCTGTTTCTGGACTTTATAGTATCCTT
ACATTTCTTGCATCACTCTTTGCCATCACAAAGCCAAACCTCAAAACCAAACTTCTCCTC
CACTTTATCTTCTGGGATGCGGTGATATTGGGGATATTGGCCTCAGCAACAGGCACAGCT
GGGAGTATGGCATATTTGGGTTTGAAAGGAAACAAACATACTGGTTGGAATAAAATTTGC
AACATCTATGACAAATTCTGTAGGCATATTGGTGCATCTGTAGCAGTGGGACTATTTGGT
AGCATTGTTGCTCTTTTGCTCATTTGGATTTCAGCTCGTAGTATTCATAGTAGAGTCCCT
AAGTAGATTCAAAGAATGTTGTGTGGATCATTATTCATACACATATTTGCATTTATCTTC
ATAGTTGAATTGTTTGTGAAATGATTAGTTAGTGTGTTGAGTAATTTATTGATGTGTAAT
TGACTTCTATGTTGGTGAATGTTGCTTTGATGGTGTTAAGTTGATAATTGTTTTTGTAAA
TGTGTGTTTTTCTACCAAGGAGTACAGATTGTATTTTAAATTCTATTAATTAATGTCATA
TTTTGGTCTATTTTGCTCTCAACWAAAA
>wcd-2291 no annotation Length=988 GO-Terms=4 SNVs=7
CTGCTTAAGCAGTGGTATCAACGCAGAGTACGCGGGGATATTATTAARCACTTTATTTAT
CATCAAATATCAAACACCACTAGAATACTATTCACTCTAACAAACAATATGCATCTTCTC
TCAAAATCTTACATCACCACCACCCCTTTCCTCCTTCTTATTTTCTTCATCTACTTCTCT
TCTATCTCCTATGCATCATATTCCAAAACATGCTCTGGCATAGTGCCATTTCGACAGCGC
GCCGATACGATTTCAATAACCGATTTCGGCGGCGTTGGAGATGGCAAAACCCTGAACACA
AAGGCGTTCAGGGCAGCTATTTACCGGATTCAGCATTTAAAAAGACGCGGCGGCACAGTC
CTTTATGTGCCGCCTGGTGTGTTTTTAACAGAGAGCTTCAATCTTACTAGTCATATGACT
CTTTATCTTGCTGCTGGTGCTGTTATTAAAGCCACACAGAGGTTATGGAATTGGCCTTTA
ATTGCACCCTTACCATCTTATGGAAGAGGAAGAGAGCTCCCTGGAGGAAGGTATATAAGT
TTTATCCATGGCGATGGAGTTCGCGATGTAATAATCACAGGTGAGAATGGGACAATTGAT
GGTCAAGGAGATGTGTGGTGGAACATGTGGAGACAGAGAACTCTTCAATTTACAAGACCA
AACCTTGTTGAATTTTTGAATTCAAGAAATATTATTATTTCAAATGTTATTTTCAAGAAT
TCTCCCTTCTGGAATATACATCCAGTTTACTGCAGCAATGTTGTTGTTCGATATGTCACG
ATTTTGGCGCCTCGTGATTCTCCTAACACTGATGGAATTGATCCAGATTCAAGTTCAAAT
GTATGCATAGAGGACTCATACATATCAACAGGAGATGATCTTGTGGCTGTAAAGAGTGGA
TGGGAACGATATGGTATTCATACGGTCGTCTACGTTATGGCATCACAATCCGACTCTAAC
CGGATCGTCTCCATTTGGCCCGGTACTA
>wcd-21466 cationic peroxidase 2 Length=988 GO-Terms=5 SNVs=0
AAGGAGGGAAAGATGTATCACTCTTGATTTTTCTTTTTAATATTTTTTACAATTCCAACA
TTTTTCTTCTGATCAAGNTAAAAAAACAAAATAACAATTACAAGTAAATATTATACACTT
CAATCAAATGGCATACATGCAACTCAACAAACTAATCAATATAAAAGCACTTATGCATTA
ATTAATTAGTTGAAAGCAGAACATATCTTTCGAATTTCACCATCAGTACCAGTCTTCACT
CCAATGTTACTCATCTTCACCATGGATCTTCCAAATTCAACATTAAATGTTAATCCAAGT
AACCCTCTTAAACCTAAGTACCTTTGAACAAAGGTTTTTGTGGAAGCATCATTCCACAAT
GCTTGATCCGATTGAAGAATTCCGCGCCCGTTCCTCAAATTAGCATAGTAAGAATTATCA
AATTTGTTTTGACTTCCAGTATCAAATGCAACTCTGTTTGTAGCACCACTGTTTTGAGGG
CATAGTGTTTGTAATTGTGAAAGAAATGAAGGGTTGATGGAAGGGTCAGCACCACCATTT
GTAGTGAAGTTGTACAATCTTTTACTGAAAAATTGACATGCGGTAGTACCAATTGTATGT
CCACCAACTAAGGTTACAAGGTCTTGAGTGTTAAGGCCTTTTGCTGTAAATTTTTGTTTT
TGCACATCAACAGAATCACTAGGACCAGGTAAATTATTGACATCTGAAGCTTGTGACACA
CGTCCGTCTCTACGTCCAGTGGGCACTTGCCAACTCAATCCACCACTCAAAACAACGGAA
TCACGAGCAGCAAGGGCAAGAATATCTGCACAAGAGACGACTCCAGGACAAGCAGTCTCG
AGTTTTGTCTTTGCATCATCAATAACTTCAAAACCTCTTAAACCAAGGTTTGGGAATGCA
GTTTTTTCGGTGCCGGAGCCGGTAATGAGAACCGAGGCATCACAACCTTGAACAAAGCAA
TCATGAAAATGCATCCTAAGTATCCAGC
>wcd-18422 no annotation Length=988 GO-Terms=2 SNVs=11
TTATCTTATGTTGATTCTTAGAGGTGTGCTAGCATGTATAGCTTTGGATATTGTGTTTAT
TGGAATTTTATTATTCATACATCAGAATCTTGTCATCTTTTCTCTATATTTGTTGTACAG
GTATTGTCTGAGTACCCTGAGGCAAAAGCACCAGAAGAGCAGCAACGTGCTTCATTAGGA
GAATCCTACTCTGATTTGGTCAACAAATTGCATGAAGCACTTACATGTTTTATTGATGGC
CCACCATTTACACTGCAAAGGGTTTGTGAAATTCTACTAGACGCAAAAAACATTTATCCA
AATCTTTCCAAGCTTGCTTTAGCTCTTGAAAAGAATTTGTTAGTTACATCTACGTTGACA
ATCTATGCTGATCCAATTCCACAAGATCCAGTACAAGAGCCAGATGACCAAGAGAAGGCA
AGTGAAAAGCAGCAGCAGCAGCAGCAGCAATCTGATGTTGCTCAAAATGGCTCTGAGCCT
GAGCCTGAGCCTCTTGTAGCTGACAACGATGAAGTAATGGTTGAGGCTGATACAAATGAA
GATGTGGCTGTTGAAATGGAAACTTTGAAGACGCTAAATCATCAGAAATAGATTCCGAGC
CAAATGCTAATAATGCTCAAGCTTCTTGATTACTATCGATATTTAAATCCCTTAAAACTG
ATGAGCATATACTCGGATGTTTTCTCACAGTGAGCTCCAAATGCCGAGGACAGTGTGTAT
TGGGATCATTTCATAGTGCTTTAAGCTCTAGTCTGGTAATCGTTAGAGTAAGTTTCATAG
CAATTAAAATCAAGAACAAACGTTCATGTTCTGTATCTCTTGGATGCTATGCTTGTATTA
GTGGCATGAGCTTGAATAACTCATTGTAATCTATCTTTTAATTTGTGCTCTAGAGTTAAA
TTTATAAACTAGTTGAATTTTGCAATCATTAGCACTGTGCCCCTCTGTAATGACTCATTA
ATTTTTTTTATTAAAAAACAATTAAACT
>wcd-16225 lipoate-protein ligase Length=988 GO-Terms=3 SNVs=9
CCATCTTTTCTTTCACTTTATAAGTCTCATTCATAATCAACGTATAAATCCTGATATGAA
ATTCTTCATTTGGTTCAAGAAATTTATAGGCTACTAAAACTGCCGCATTGAAGTGCGAGA
AAGCAAAATTTGAGCAGTATAAGCTTATGGTTGGTGATCGATTATCAGCCGATGATACTC
ATCGCATGAATAATTATCTTGCAAAGATTGAAGTTCTGGAGCACTGAATACCTGGCCACC
ATCAAGTGCCTTGTTAAGCTTTCTCAGTCTGTGTTCGGTTACATATGGTATAGTAATATC
TTTAGCCATGAGTGAAGAGGCTTGTGAAAATGTGTAAGTTTGCAAASCAATAGTGGTTAC
AGGGACATGGTTTTCGGAGAGAAACTTGTTTTTCATTTTTTTCTTTTCATTTGCCTTCAC
TTCAAATTTCTTAGATTTTTTAGGTAAGTGATACAATGTATTTATTGATTAGCTTTTATT
ATTAATTTTAAACTAACTAAAGTAAATTATTCTTATATATCACTTTACTTAAGCAACACT
GAGCCCTTCCTCACCTTTTAATAGTGGTGAGCTCTATTGTTCTTATGTCGTGTTTTGTGG
ATGCATTTGTAGAAAAACTTGAATTTTGATGTATTTGTGTGCTTACTTTATGAACAGGAT
CAGACCAACAACCAGGCAAATATTCATGTCTATCCTGATTTGGCAGCCATGCAGTAACTG
CACACTCTGAATTGTGGAGGATCGAAATTCATTTTAGCATTGTTCTTGATGGTTGGCCTT
TGTCCCGGGTGCTTGATTCTCTAGTGGATTCCTACATGAATCGTGGTGATWTTTTGGGCT
AGGAAATTTCTATTGCTTCAAGTGAACCTCGCAAAGATGGTGTTGCAAGCTTGCCAATCA
ATTTAAAAGTGCATCCAAGAAGTTTTCTTAGTGTTGCTTAGCTTTCATTAGCTGCATAGA
TCCTTACATATCCCCTAATGTCTGTATT
>wcd-15675 ap2 erf domain-containing transcription factor Length=988 GO-Terms=5 SNVs=0
CATGTAATTCGAAGAAAGTAACTTATACAATTTTTCATATAAAGACTATTATCACATACC
ATCACGTATTATACAAAGACTATTATCTATATAATGATCACAAACCAATACATCTCTTAT
ACAATTTATGTTTTCAAAATTCATCTTAAATCTAAGAAAAAATAAATTAATGTGACTTCA
TTTCAAACTAACTAAAAAGCAAGTTTTACAAAACCAATTAATCCACACCATCAAAGAATA
ATTCAACTTTGTCAAATTGAGAAGTTCCACAATGAAATTTGTGTGTCAAATATCTCCATA
TCACCCCAGTAATCATTCATGGAAGGAGGAGGTGAACGTAAAGGCTCATTAGCAATACTC
AAAAGCAAATCATGCAACTCTTCAAATTCCGACGACACAGCCGGAATTTGTACTTCCAAC
ACATTCTTTTAGAATCTTCCATATCATCATCCACAACCACTACATCTTCAACCGCAAACA
ACTTAGCAGCTTCCATTGCCGCTCTCCTTATCTCCACCGCGTCATTCGAGTCCGGTAACC
TCAACCTCCACGCCGAATCGGCAAAATTAAGACAAGCTGATTTTCCCTTAAGAGTAAGTG
CAGCAACATCATGTGCACGTGCAGCCATTTCTGGTGTTGTATATGTTCCAAGCCAAATTC
TTGACTTATTACTTTTGTTGTTTTTGTTTGGAATTCTCATTTCACAAACCCATTTGTTAT
TGTTCCTTCTTCGTACTCCTCGGTACACAGGATGTCTTGTTTCTTTAAACTACTCTTCTC
CCTGCTTGTTCTTTGGTTTGGCAGATGCCAAAATCACTTTTGAAGAACTTATACAGTTTG
GAGAAGAACTTGTTTCAGAAGAAGTGTCTGAGTATTCACCAGATAATGACATGAAAAAAT
CCATCAGAAAAATTTAAGCTGCTTCTTATGTGATTGAGTTGAACTTTTTTTGGTAGTCCC
CGCGTACTCTGCGTTGATACCACTGCTT
>wcd-15149 no annotation Length=988 GO-Terms=0 SNVs=7
CAAACATATTCACAACCATAATTCATCAGAACTTTGTGACATGTCAGCTGCCGTGGCTGC
CGCGGCCTCTGCCGCAATCTCCGGCTACAACAACTCCTCTCAAGCAGCAGCAGCAACCAT
AGTGAAGAGTTGTTAACTTCACAAAGAATGCAAGTTTCTGTTACTCCTACACTAAGCAGG
TATGAGTCACAAAAGAGACGTGATTGGAACACTTTTTTGTCAATACTTAAAGAATCATCG
ACCACCATTAACACTTTCACGTTGTAGTGGTGCAAATGTTCTTGAGTTTCTTCGTTACTT
AGATCAATTTGGAAAAACCAAAGTTCATTCTGAAAACTGTGCTTATTATGGAAACTCACA
TCCACCAGGTCCATGTCCTTGTCCATTGAAACAAGCTTGGGGTAGTCTTGATGCTCTTAT
TGGTAGATTACGTGCTGCTTTTGAAGAAAATGGTGGTTCATCAGAGATCAACCCTTTTGG
AGCACGTGCTGTGAGGTTATATCTTAGGGAAGTTAGAGATGTTCAAGCTAAAGCTAGAGG
AATTGGTTATGAGAAGAAGAAAAGGAAGAAGCTTAATCAAAATCAACAAAATGGGCCCAT
GATTATGGTTGATCAGGAACATTATGGTGGTGGTTTTGTTAATGATCAGTACTCAAATTT
AAATGGGACAGCTAGCTTCTAGAAATGCTGCTGCTGAAGTTTCATATTTTTCATTATAGT
GTGTTCAAGAATAATATTGTATTCCATGCATGTGTTGGTTGAAGATGTAAAATCATGATC
TACAGATTCTATGATTAATGTGGTAGGGCTCAAGGATGTAATAAGGGTGTGGGTTCATTA
TTAATTGGGTTAATAGGTCTTAACCCCCCTATAAAGTAGGCGAATTTGCTTTACCCCCTG
TAACGCAAAACTCGCCTACTTTGCAGGGGTAAAAGTCTGTTAACTCTTATTAATTTTAGC
TTATTATAGTATTATCGCGATCTAAWKT
>wcc-6628 myosin heavy chain-related Length=988 GO-Terms=1 SNVs=2
TCACTGCCATACGTACTTGGGAAATTATTGTGTTGAGATTCTTTGTTCTGTTGTATGTAC
ATATTTTGAATAACAATTTCTCAGACAGAGTGCATTAGAAGAGCAGCTGGACAAAGTAAA
CAATTCTGTGGACTATCTTCAAAGTAAACTTAGGGTGGGCTTGGAAATTGAAAATCATCT
GAAGAAGAGAGTCAGATCAATGGAACAAAAGCAAATTTATATGAACAAAGTGATTGAGAA
TGGCATAGCAGATTTAAAACAACATCATTTTCAGTATAGGGATCATATTATGAATTTACT
TAGTGATGGGGATTCCACTATTAAATCCATAATCAATGTGATTGATGAAAGAGTCAGGAG
GTTCGATCAGAATATTGAGCCAAATTTTATATCTCAAGGAGACACAAAAGTAGATGAGAA
TGAATGTGGGGATGCACACATAAGCCTGCAAGATAAACCTGTTTCACAGTCCAAGAGTAC
TTGTCTTGGCTCACTGGCAGTAAAAGCTGATGGACAAGGTGATTCATCTGATGCTTTAGC
AATGGCATTGCAAGAAAAGGTTGATGCATTAATGCTGTTATCACAGCAAGAAGAAAGACA
TCTATTGGAGAGAAATGTGAATTCAGCCCTTCAAATAAAGACTGAAGAGCTTCAAAGGAA
CTTGTTACAGGTTACTAATGAAAAGGTGAAAGCTCTAATGGAATTGGCACAATTAAAGCA
GGAAAATCAATTACTTTTGGAAAAATTAGATCATGAGACTAAACAAGGAGTTGACACTGG
AGAAAGAAAGCTTGTTATTCGTGAAAGAGATGGAACTTTAAAAAACTTGCTTAAGAAATC
ATATTTGAAACGGTGGATTGGCCCGCTGGATGTTAGTGGAAAAGAAGTTGAGAGCAGTCC
AAATAATGAAGGGAATTTCTTCAACCAGAGATCCAACAGTGTGGATTTTGCGAGGCATGT
GTTAATTTTTGGAGTCGGCTCTGATTTT
>wcc-35036 etol2_arathame: full=eto1-like protein 2ame: full=ethylene overproducer 1-like protein 2 Length=988 GO-Terms=1 SNVs=0
TTACAATATCAAACTTAAGTGTCTGTCTGAACCTCCAGACACACGTCTACTCTTTGCTCT
CATTGTGATTTTGACAAACGAGACGCACATCTAATCGGACACTAAATTTTCTTCTCTTTT
TTACCAAAAAAGATGCAAAGTTCAGATCATTTATCAATTATTCCATTCCTGTAAAATCAC
TGTAGTTCCTGGACAGAGAAAAAAAAATGTCTTTTTTTCTGTTGTAAGCTTACAAAATGA
AAACCCTTTTCTCAAAGAAACACATGCTTTTCACACCCCCAAGTTAATTTTCATTCAAAG
TTCAACACTTTAACAAAAAGGGTTGAAGGAAAAGTGGTTAAATTCATCAAAAAATGAGAG
GTTTGAAGATTTCTGAACGTTTCAAGAGCATTCAAGTTCATGCTCTAAGTTCTTCATCTG
AAACAATGGTGGCAGCAAAACAAAACATCATAATCTTAACAGACACAAAACCATATTAGT
CTTGGTCAAAATCAAAATTCAACAACAATAACAAAACCTCAGAGTTTCCAAATCTTGTTT
CTCTTCAGTTACCTTCTACTGACACCATTGAACCATCCATAGAACCTTACCTTAAACCAA
TCAACCTTGTTGAAACTTTAGCAGAACTCTATCAAAGGATAGAGTTTTGCACCTCACAGT
TTGAGAAAGTGTCACTTTATGTTGAACTTTTTTCTGTTTTTATGGTCTTGGAGATCAGAA
GCTACTTAGAAGATGTCTTAGAACAGCGCGACAAAACGCCCGAGGATGTTATGTCAAAGG
TKKTTTGTCTGCATGGTTAAGGTTTGAGAGAAGAGATGATGAACTTGTTGGTGTTTCTTC
TAATGGATTGTGGTGGCTATAATGTTCTTGARTGTCCAAAGAAGAATTTAGAAAATGGGT
TTAGTTCYTTTTCGTATTAATGATCATTGCAAGTGTAATGAAGAGAGAAAAAATCATGAA
ACTTGTAATAATAATGATGAGAGTTTGT
>wcc-23993 ap3d_arathame: full=ap-3 complex subunit deltaame: full=adapter-related protein complex 3 subunit deltaame: full=delta-adaptin short=at-d-ad short=at-delta-ad Length=988 GO-Terms=2 SNVs=0
ACAAGATGAGGGCTTTAACCCAAGGAATACAACCGCTGAATCTTCTGATGATCTGTCTGA
TGAAAATKACACAGATAGAGTTGTCACTTCTTTTTTCGATGAAGAATATCACACATGAAT
CTGTTGTAAGCCTAATTAAATCGAATTTGAATTTAATTTTTAGTCAACTAACAGCAAATC
AGGATGTCGAAGTACTAGAGAGAGCACGAAACATATTTTCCTTTGTACAATTGGTTAAAG
CAGAAATAATKGATAACTCAGGTCAGAATGTGGAGACCGTGGACAAGAAATATACTCAAG
TTTCAGCTGTTATCAAATCGATCCGYGATGCTTTTTCCATRGAACTTGGTCCAGTCTCGA
TAAGTGCACAGGGAAGAGTTGCTGTACCAGATGGCTTAGTTCTTAAAGAGAATCTCGACG
ACTTAAAATCATTATGTGGTGATATTGAGCTACCTTCATCAAGCTCGTTTTACACAGGAG
GTCCTCAATTTGGCACTGCTTCGGACGCTTCGTCATCTAATCTTCTGAAAAATGATGAGT
CRRGGCCRATAAATGAATCTACATCYTTGACTTGAACACCGTAAGCGGCATTGGATTATA
TTACCTTGCTTCTGATAAGAGTGAAAYTGTTCCAAATKATTATCCTCCAGCAAATGACCC
CAAGGCGAACAGTAATATAAATGATGAAGCTGATGTGCTAGCCAAGTTGACTGAACAATC
ACTTCTTTTGAAGAAAAAGACAAATCAAATGAAGCCTAGGCCTGTAGTAGTAAAATTAGA
TGATGGGAGATGCAGCACCAGTTCCAGACAAAAGGCCAGAGCCAATAAATGATTCTCTTT
CTGGCGCCATAAAAGATGTTCTTCTAGGAAGTGAAACCAACCTAAGTGTGTCTCGAAGTA
ATCCTCTTGATAAGTCATCAACTAAGCGGAAAGGGAAGAAGAAACTAGGCACAGATCTTC
CATCTGAAATGAAAAGAAAATCTAGGTG
>wcc-21851 af322632_1resistance protein Length=988 GO-Terms=9 SNVs=0
ACTGTGTCTTGATTACTGCACTAATTTAATCAGAATCCATGACTCGGTTGGGTTTCTTGA
AAGGCTTGTGTTAATAAGTGCTCAAGGATGCACACAACTAGAACTTTTGGTTCCTTCCAT
CAACTTGCCATCTCTTGAGACTTTAGACCTTAGAGGTTGCTCACATCTAAAGAGCTTCCC
AGAAGTAGTAGGAGTGATGGAGAATATAAAAGATGTTTATTTAGACCAGACTGCCTTAGA
ACAATTTCCTTTTACAATTGGAAATCTTGTTGGGCTCCAACGTTTGTTCTTGAGGGAATG
CCAAAGGATGATTCAGCTACCAAGCTACATATTGCCTAAAGTTGAGATAATAACAACTTA
TGGTTGTAGGGGATTTCGATCAGCTGAAAATGAAGAAAAGCGAGTCCAAAAGTGTTTGCA
AATGCCATGTGTGTTAATAATGAATATGGAATGCAGTCCTTTGTATAAGTCTGAACTCCG
TAGTTTTATGCTTTTCACAGGGCTGCATAAATGTGGGTATGCTTAGAAGGAATGAATCAT
CTGTAGTTTTTAGGTTCCGAAAAAATTCCCCAGGATAGCTCTATCCTGTAAGGTAGAACC
TGGAAAGCATTTTGACAACATGGTATTGGATTTCAAGTTGTAATGTTCTCATCAATGGCA
CCAAGCAACTCACTTCGTCATGTGAATACATATTCTATACAAAAGACAAGACGGACCAAT
TGTTCCAATGTGATCTACAATGCAAAGTGGAGGGTATATTTTCAGAGAATGAGTGGAAAT
ATGTGCAGATTTTATGTGAGATTGAACATCTCTTGCCATGTGATTCTAAAATGGCCATGG
CCTACCGGTATTGGACCACCAAGAGTATTCTAAAGTGGTCTTACATATACGCCTACTTAG
AAAAACGAAGAGGAAGCATACAACTTAGGTGGCAATACTGATTCTCCTCTGTCAACTGAA
CAAAATTTCAATAGATACAAAGAGTAGA
>wcc-20110 inorganic pyrophosphatase Length=988 GO-Terms=4 SNVs=0
AAAGATCTTCAACTGTGTAAGCATGCTGGACACCAATTTTACAACGAGTTTTATATGAGT
GACTGATTGACATTTTTGTATTTTTCTTTTTTAATTGTGATTGAGAGAACATGGAAGCGA
ACTAGAGAAAATGCATTTCTGAAAACACTGTTTTGAAGTTTTATAGAATTTTTAAAAAAT
ATTGAATTTTTATAATGTCTTTTCTAATGTATTAGGCCTTATGGCTATTCTATGTGGGTC
TTGAGTTTTTTCCAATAAGCATAAAAAAAGTAAGCAGGCTCTTATTTGATGTCAATGTCA
ACTACCTACCTACTTTTCTTGCCTGAAAATTAACATATCATTAAATTATTCATGGAGATT
TTGTCTACTGGCGAACATTGAACATATTAGATAGTTCTGATTCTGTTTTCATCCTTGTTT
TATCTAGTTAGGGACTTTTATTATAAGAAATGGCTCTCTTCTTATATTGCTGACCTGTTG
AAGGGCCACATGTTGATTACCCAGTCACAGATCGGACTTTATTATTTATGTATTTTTAAA
ATTCCTCAATTCTCCTTACATGCTATAGAATGGCGTGTCTAAGCTTTTTCAAAATTGTAA
TGTAATTTTTTTCAATCACAACTTGATCTTAGGCTGGTTTATGTTTTGAGCTTGAATTGT
TATTTTCTCTGTTGGACTTGGACTTCAATTAAGATCTTCATGAGAAATCTCATATGAATA
CTTCATTTCTGAAATGATGAATTTTTAGGTGGTCGAAATTGGGAAAGGAAACAAGGTGAA
ATATGAACTTGACAAAAAAGACTGGACGTTATCAAGGTTGACCGTGTTCTTTACTCATCA
GTTGTGTACCCTCACAACTATGGGTTTATCCCCCGCACTATTTGTGAGGATGGTGACCCC
ATTGATGTCTTGGTTATTATGCAGGAGCCAGTTCTTCCTGGTTGCTTTCTCGGGCTAAAG
CTATTGGGCTCATGCCTATGATTGATCA
>wcc-15512 serine-threonine proteinplant- Length=988 GO-Terms=3 SNVs=7
CTTCTCCGGCATTAATTACGGGGCCCAATGATGAACTACCAGAAGGAGTTAAAGTTATTG
TTGTAGGACCAGAAAGAGGCCATTGGTTGGCAAAGACAACAACACCGGATGGGATCGCAT
TCAAATCACGGTAATAATGTATACCATTTACACTTATGTTAAAAACTCTTGATCCAGCAG
TGTTGTCAGCAAAGTATAGAGCAATGTAGTATTTGGAACTTGGAAGTGATGTTATAGGCC
ATCTTAGTTCCAAGGATTCTAATTGATCAGATCCTAGATGTGTTTCGAATACTTTTGAAG
GTGGAAGATTCCAAAAGCCAGAAACAGAAACATTTTCAGTGTTTGCTTTGGTTGAATTAY
TCTGCCCWAATGGCTCCCATATACGGTCAAACTGATCATCAGGATATCTAATGCTTGGTC
CGGAGTAACCAAAGCTATTCCTAGCAACCAAACCAAATGCAAAGTTGTTAAAATCAGTAG
GTATTATAGAGMGAATCTCCAAGTATCAAAAACTCCAAAGCAGAAACAAACGGGTCAGAA
TCCGTAAAACTATTTGACCCGATACAAAAACTCATAAACTTCCCTTTAGCTAAGAAAACC
CCCTTCATAATAACTCGAATTCCCATTAAAAWAATCCAACCGTCGTATTAACAACACTCC
ATAAAGTTCCATCAACGATCTGATCAAACACCGGAGGCGTAGGATGATCAGGACCGTTGA
CTCCACCGTAGAAATAAGTTGACCGTATTAGATATTTTGCGTTGCGATAGACAGGAATAT
TGTAGCAATGTTTTTTAACTTGGAATGGGAAAGAACGAACGGTTTTGAGAGATGGAAGAA
GAACAGAGGTGGTTATGTTTTTTGGTGTTCCGGTTGAGATGAAAATTTGAAATCGGGAAG
CCATGTACGGTTGTTGATTTGAGTTTTCGATTGAGAGCCGCAGTTGATGAGAAGACCTTT
GGGGGGGAGGTGGTTGAGAGAAAGAGGG
>wcd-8852 cyclin-like f-box Length=987 GO-Terms=2 SNVs=1
TGTTATCGATGGAACATGATTAACCGTAAGTTTACACGTTGCAGAGGCCATTGGGAATGA
GGATAATATTTTTTCAATTTCAGGCTGTCCATGGTTGCAGATTTTCATGGTTTGTAAAAC
CTGTGCATTCTTCAAAATATACCTTACTAGCATAAGGTCACAATGTAAACCTAAGAAGCT
CCACAAATTGCATGTTCTAAGGTGTAATGAAAGGCATTGCGGAACAACATCTGGGAATAC
CCAATTTAATTTGTCATCTTTACGATCACATACTTCCTCGTCTACGTCAATCTCGTCAAG
GTCGAACCCTTTGAAGCTTTGGACAGTGGCTGAGAACATCAACTAAGAATTCCTGACTAT
AATAATTATAACAAAGAAGCTTGAGTTGGGTCAAATTATGAAAAGTAGGAATCAAATCAT
CATGGTAATACCCCTGGTTCAAATAAGTAGAAAGTTAAAAGCATATCAAGCACATTTTTC
TTTCCATTCCAATCCATCAACAGAAAGTATGATAAACAAACCTGATTAAATATAAAGCGC
AGAGATTGTACATTGTAAACAGCTTTCAAAGGAAAATAAATGACTACAACAATCAATATC
GGCTCGGGCCAAGTTAGTTAAGAAAGAACCTTTCCACTTGTTAAAAGTTAAAGATTCATC
TTCAAAGGTCTCGTCAGAAACGGAGACATCACATATGAATAAATCCTCAAGAATTGGACA
TCCAGTTAGAAACAAGTTCAAATCTGGAAGTCCAGGGAACTGAATATATTCCAAARGAAG
GATTTTGAGAGAAGGAAGTAGTACAGAAGAAAAACCGTCGACATAGCAACTATATAGTTT
GAGAACCACAAGAGTTTTGCAGGTGAGAATGGTGATGGGCAATTGGATCCACCATGAGAT
CCGGAGATAAAGATATTGAACACAGTGTTGAACCACAAAGTTGACCCATTTGGTGATACT
CTTGATGGGGCAAGAACAGGATAATAA
>wcd-8425 chaperone binding Length=987 GO-Terms=1 SNVs=2
CCATCACCAGCTTTCTCTAAAATGATGAGAGCCCATGAAAGCCACTTAATAGCATCAGCA
AATTGCCCCTGTTTGTAATTATCCATCCCTTTGCTTTTAGCAGCAGAACCTGATAACCCA
GCAGGAGGAGGTGGAAGCCCATCAAGCTCGGTAGTTGTTCCACCCACATCATGGTTTCCA
CCTCCAAACTCAGTACCCCAATCATCAATTTCAGAAGACGCCGCCGCTGCAGGCGCAGCA
CTACCACCTCCAGTTGAGGTCAGTTGAAGATGTGAAAAACATATCCATTGGATCACCACC
ACCCGAAGAAGCTTGAACCGGTGTCTTATTTGTAGCGGACGATCCAGTAAAATCAAAATC
AATTCCAGAACTACCACCACCACTTGATGGAAATGCATTAGAGCTCGGTTTCGAAGCATT
TTGAAAATCTCCAAAACCATCATCTTCTAAATCAATTTTTTGAGGTTTAGCAGCTGAATT
AAGACTAGATTGTTGCTTAGATCCAAAACCTGCCAATGAACTAAAAGGATCTTTGTTACT
AGAACTAATTCCACTACCAGATGCAGCAACACCAACGCCACTTCGAATCGAAGGACCACC
AAGATTGGGAGTTTTATTAGCATTCAAATTAAAATTCCCAGAAGATGATCCCCAAGTAGA
ACCACTCTGTGGTGTATTAACTGGTTTAGGCAAAGAATCAGCCATATTTGACATTGAAAA
AGAGGATTTATTAGGTTTTGGAGTAGCATTTTTCAGAGGAACATTTGAAGAAGAAGAAGA
AGAACCTTGACCCAAAGCAGAGGTTTACCAAATCCCCAAATAAATTAGGGTTTTTATTAA
CAATTCCAATGCTGGGACCAGACGATTGAGTAGATCCCCAACTTTTTTCCGAAGATGTCA
CCAACCATCGACGGCGGTGCACCGGGTAATCCAGCCGGAGTTTGAGTGGGTTGATGGGTC
CATGTAGTTTTTTTGGGTTGCGCAGAT
>wcd-6762 no annotation Length=987 GO-Terms=2 SNVs=12
GTAAAAACAAAAACAATAACCTCTAGGTTGAAGTCTAGTTCTTGAAACAACTACAACTAA
TTTTAAAATTTCCTTGTAGTTTGAAATGATGCTAGAAAACTTAAATAGTGAAACCTCCAT
CTACAGCTATAATTTGTCCAGTTATGTGCGAAGAAGCTGGAAGACAAAGAAAAGCAACCA
ATCCTGAAGTATCTTTGGTTTCTCCAAGACGGCCAGCAGGAGTTTGTGACACCATACCTT
TTACAACATTATCCACTCCGGCAGTTAATTTCATAGCATTCTCCAAAAGTATGGTCATCA
CGGGTCCAGGTGCCACAACATTAGCGCGAATATTATCCTTTGCCCATTCCAATGCTATGT
TCTTACTAAACTGGTTCAAAGCTCCTTTAGAGGCCGCATAGGCAGAACAGAAAGGCAAAG
CTTTGAGACTTGAAACTGAGGATATGAATACTACACTCCCATATCCAGATTGTTTGAGAT
GTGGATGTGCAAGTTGACACAAATGGTAACTAGACACAAAATTGGTACCAAGTGTAGTTG
TTATATCCTCATCCGTGTAATCTAAGATAAATTTAGTAGTAAATATTGCAGCATTGTTTA
CTAGAATATTGAGTTTTCCTTCAAAGATTGAAGCAACAGTTTCCATTAATTTTTCACGTT
GGTCACGATATAGTAAATCACAAGTTGACCCTGTCACACAAAATCCTTTGTTTTTCCATT
CTTCCAAACATTTATTAATATCTTCTTGATTTCTTGCACATATATGCACTCTTGCTCCAA
ATTCTGCTAATTCTTCCACAATTGCATGCCCTATGCCTCGGGTTCCACCAGTCACTAGAG
CTGTCATGCCTTGGAGTGACCATCTTTTATCTTTGAAGCTGCTCAACTTTGTTTCTGCCA
TATTTTTTGTTAATTGCTAATGAGCATCCCCGCGTACTCTGCGTTGATACCACTGCTTAA
GCAGTGGTATCAACGCAGTAGTTTTAA
>wcd-5671 photosystem ii core complex proteinschloroplast precursor Length=987 GO-Terms=3 SNVs=5
GCATAGGTAAATGAATTTGAACAGTTGCAAGTTGCAACAACAAGAAATCACAGTTTACAA
CAGAACATAGGAAAATATTAAAATAAAAAAGAAGGCCAGACATAAAATTAAGAAAAAAAT
AGACATAGCTTTAGATACAAGTTACAAGAGAATTGAATGTTATATATCACACAGCAACAA
CAACAAAAATAAAATCTAATTTTTATTTATATATAAARAAAGTTTCAATCTGATCTCATT
CTGTTGATTTGATTAAGAGCAGGCTGCAAAATATTGTAAAGAACCCAAAGAATAGCTGGT
GCTACCACAAACAACAGAAGCTGACCCCTATTATCACTCCCAGCTTCAGCAATTGCAGCA
ATTTCACTGGCCATTGCATCTTGTGGTGCCMAAAAACCCTGAAGAAGCTGTTAATCCACC
AAGACCCAAACCAATGATAACCCCTTTATCGTTACGCATTCGGTTGATTTGGTTAAGTGC
TGGTTGAAGAATGTTGTAAAGAACCCAAGCTATAGCTGGAATTAATGGTAACAGAAGCGC
TAAACCGCGGTTATCTGTTGATGATGCTTCTGCTATTTCAGCTATTTGTTGTGCTGCAAA
AGCAGGGTTACATGTTCCAAGTGTTGAGAATATTGCTCCTGCTAGTGCTGTTCCTGCTAT
GGAAGTTGATAGCTTTGTGTTTTCTGTTATGGTAGGAATTTTCTTTGGAAAAAGGTTTTT
AAGGGAAAGGAGTGAAGTTGGTTTTGTAATGAGTTTTGTTGTGTTGGAAAGTTTTGGTGA
ATTTGAAGTGTTGTTTAAGCACTTCTTTGTGTTGATTATGGTCATTGCAATTACTGTTGA
TGATGCCATTGATGAATTGATGGCTAAATGAAAGCGTTGAGAGAATGTGTGGATTTTGGA
GCTGAGGAAGAACTSWRYGWWGRTRSCWCTARSTTGGAGAAATTAGGACCAATGAGATTG
TCCCGCGTACTCTGCGTTGATACCACT
>wcd-4823 sec14 like protein Length=987 GO-Terms=0 SNVs=21
ACACAAAGGCAACCTTCCTTTTTGTTTTGTTTTCTTTCTACACAATAATATAATATCCAC
ATATGACATATCTATACCCCTCCATAACTAATTGAAACCTCAGTCTCACTAACTTCGTTA
GATAAAGATCAAATGACTTTCATTACACATCGCATAATTTTAGATACAAATTATCATCCA
ATCTTAATCCAACGACTCGAATCTCACGACTACAACAAACCCAACCAAACCCTAAATCCT
ATGACTTATGAGATACACCTCATTGAGTAAGTGGTCACCGGCGAATCTAGTGCGGGAGTA
GTACCATAAACCCTAGCATGATCACTCTCCAACCCATAATCCATCATCGGACGATACTCC
AAATCTTCATCATGATCATATACGAACTCTGGAATCTCCACTTCATTTCTCCTCACGTTT
TCCCATAGATAACCAATCCTGCTGACATACCTTAGCTTCCCGTACAACCYAGCGTTGAAG
AGAAAACGGCCAAAAGTAGCGAGAAAAAGACGAGCCTGTAAACCAGGATGAATAAAATAA
ACCGCTTCTAAATTCTCTTTCACGTTCGCCGGAATCGCGTCGTAGATCGATCGGAGAGAT
GAAATTCCGGCAAAATTCTCACTCCTCTGAACACCGGTGTGAACATACAACACCGCGAAT
TTCTTCTTYCCTARTTTCGGGAAAATCCTCTCTTCCAAATACTTCTTCAGAACATCAACG
CCAACCAATCGTGCAGGGAAGAATTTTCCGATAATGCGAAGGATCTTACGTCCATGTTTG
TCTCTGCCTTTGATCTTGAAAACTTCTGATTTTTCAAGCAATTCTTCTTGTTCAAGTTCA
GTTATGGTGGAACTCATTTTTTTTTTTGGACAAGAAGAGAAAAAAATGCTACAGTAGAAG
ATTGTGGATCGTGATGATTGTGATGGTCCCGCGTACTCTGCGTTGATACCACTGCTTAAG
CAGTGGTATCAACGCAGAGTACTTTTT
>wcd-3594 steroid binding Length=987 GO-Terms=3 SNVs=9
AAATTCTTTCTTTTTTTAAATAAAACTAAACATTTAAGCCAAGTTCAAGTGCAAAAGGGT
TWGGCTTTAATATGTTAAATACACACTCACAAAGGATCAATCTCTATTAGAAGCTCCTAT
GTATTTGTTTCCATTATTTGAGTAGATTATTATTATTATTAAACCCTTATTATTATTATT
CCTCTTTTTTATTATCTGCATCAACATTTGAAGGAGTTTCATCGGTTATAACAGCTGCGG
TTTCTGAAGGCGTGTTTTCATGAGGCTTAGAAGCTTCGGCAGCATCATGGTTGTTTTCAT
GAGGAATGGAAGCGTCAACATCACGGGAAGTTGATTCTGAAGGTTCGCCAGTGGATTCTG
GTTCAGTTACCGGATCCGTCTTTTTGATAGTTCCAACCTTGACATACTTTCCCATAAACT
TGTATTCCCAATCTTGTAACGCCTCGAGCTCAAATGGACCAAGACCAGATATGTCTCCGG
TTAGATCTTTTTCTTCAAAAGACATCTTTGCTAAAGCTCTGCTAGCATCCTTACCAGCGA
ATAAAGCGTAAGGTCCCCCGGGTCCATAAAACATCCTGCTTTGTGAAACATCATAGATCT
GACCCTTAATAGCCATAAGAAGAGGCTTTTCAGGGTTATTACCATCATAATCCTTAAGTT
CTTCCTCAGTAACTTCACCGATCTGAACAGGTGGTTTAAGAGGCTCCATTTCAGCATCAA
AGTTTCTTGCACTTCCATGGCTTTGGTTTGTGTCTGAGGAACCAAAGAGACTTGTGATGA
TGTAGTAAAGTGTGAAGAGAATTACTAGGACAGTGAAAAAGGTTGTTGGGGAAAGACCAG
TGTAAACAACTATGGCTTCTTTAAGGGTTGACCATAGTTGAAGAGCCATGTTTTTGGGGG
TTTTGGTTGTGGAGATAGAAAAGTGTWGAGAGAGAAAGAGTGAAWAGARWRRCCCCGCGT
ACTCTGCGTTGATACCACTGCTTAAGC
>wcd-2929 vesicle-associated membrane Length=987 GO-Terms=2 SNVs=6
TTAAGCAGTGGTATCAACGCAGAGTACGCGGGGATGGTATCAACGACAGAGTACRCGGGA
ACCAAACCAAGCTTTCTCATTCTGTCTGAGTTCCGAGTTAACTCAGTTACAGACCAAAAT
GAGTCAGGAATCGTTCATATACAGTTTTGTTGCTCGTGGAACAATGGTGTTAGCTGAGTA
CACCGAGTTCACTGGTAACTTCCCTGCCATTGCAGCTCAGTGTCTTCAAAAACTACCTTC
TTCAAATAACAAGTTCACTTATAACTGTGACCATCACACTTTCAATTTTCTTGTTGAAGA
TGGTTATGCTTACTGTGTTGTTGCCAAAGAATCTGTTAGCAAACAAATCTCTATTGCATT
CCTTGAACGTGTAAAAGCCGACTTTAAGAAGAGATATGGTGGTGGAAAAGCAGATACAGC
TATTGCGAAAAGTCTGAACAAGGAGTTTGGACCGATTATGAAAGAGCACATGAAGTATAT
TATTGATCACGCTGAAGAGATTGAAAAGCTATTAAAAGTGAAGGCTCAAGTTTCAGAAGT
TAAAAGCATCATGTTAGAAAATATAGACAAGGCTATTGATAGAGGAGAAAATTTAACTGT
TCTTTCAGACAAGACTGAGACATTGCGCGCACAGGCTCAAGATTTCAGAAAGCAAGGAAC
ACAGGTCCGTCGAAAGATGTGGTATCAGAATATGAAAATTAAATTGGTTGTTCTCGGAAT
TCTCTTGTTTTTAGTCCTGGTTATCTGGCTCTCTATTTGTGGTGGATTTGACTGTTCAAA
TTAGCGATAATTGAAAGATTACAAATCAGGTTTTTCTGTCAAGAGTTTTAATAACTATAA
ATTGACGGTATAAAAAAAGTTTTGTCAAAGACCTCTTATCATATTTTACCGTTTTACTAC
GCCATAATATCACTTCATAAATTATTGATAGTGTGAAGATGGTGGAAATATGATTGGATG
TTTATGTAAAATTTTCGTATACTGAAA
>wcd-25127 transmembrane protein Length=987 GO-Terms=1 SNVs=12
CATTCTGTCATAGTTTTCTTTTCTGATTTGGTTGAAGAACGAAGCGTTTTTTCTAGAAAG
AGAGAAAATCAACTTTCTGCTTCCAAACCAATCACTACTATCGATTGATCGGTAGGTTCA
TAAAGAGGATAACTTTCAGATTGTGCATCTGATTTGTACAGCTAAGAAATCATTCAGGGG
AGAAGTTGATTTAGAACAAGAAAGAGTGGTAAAAGTTATTCATACAAATGGGATCTTTCA
AGGGCCATGCTTTGCCGGGGACGTTGTTTTTTGTAGTTGGGGTATGGCATATATGGGCTA
CTATTGTGAGATACGTACGTAATCCTAAGACGTTTCAAGTCCGGGCGTGGAATCCTGTAC
CTGGATTTGATGGGAGGCTTAAATACTTGGAGCTCTATGTTGTTGCAATCGGTGCTTTTA
TTGATTTATGCGTGGAGTTTTTGTATTCAACTCACCTCAAGATATTTGTTGGTGGTGTCC
TTAACCCTTCTCATATGAATGATTTTGAGCACTCCGGGATGCTTCTTATGTTCTTTATCT
ACGGTGTTGTTTCCCTACTTAGCGAAAAGACCAGATTTCTTCCATTGCAAGAAGGCGTTC
TTTGTTTGATAGCTTCCATGGCATTTTCTGCCGAATATCTTCTATTCTACTTTCATTCAA
CATCACATAAAGGTCTCGAAGGTTATTACCACACCCTCCTCGTCTTCCAAATAGGACTAT
GCGTTTTATCTTCAATTGCCGGTGCCCTTATGCCAAACAACTTTCCGGTTGATTTATGCA
ACGGAATAGCTATAGCACTACAAGGCATCTGGTTCTACCAAACTGCTTTTGTTCTTTACG
GCCCTATGATACCGGACGGTTGCAAGGTTAAGGATTAACAATATCATATGTAATTCAGTT
GACAGCGAGGTTCGCGGCGAATTGCTTGCTAACTTTCAGCTCTTTGTCGCTGTCCTCGCA
GTCCTCGTTGGAACGGTAGCATCGTAC
>wcd-17717 no annotation Length=987 GO-Terms=5 SNVs=16
CTAATCCAAAGTGTTCAGATTGATTCCTTCCGGACGCGTAACTAGTCAATTTTCCAACCT
TCTTTCCATCAACTGTAATAATACTGCCAGGTTCCGCAGCTGCAGAGAGATGAAACCCCC
CATAACCTTGTTTGACTCCATCGTATGTTATGAGCCTAGCTATAGTCTCCTGTCCTTTGT
AACATCCCTTGTTTAGTAGAAATTGAGTTCCATAGATTGGCCTCCAGGACGTTGAATTCA
TTTGTAAGCTCCATTCCAGGAGCAGGCCTTCCTTGGATAACCCGTAATTTATTCCAAGCA
TTAGAACCCATTGCAACAGCCCCTTGGGCAAGAATAGCTTTCCAGACAGATGGAGCTGCC
GCTGGAGACATCATCAATGAAAAACCACTTTCAGAAATGATATTTCCAACTCCTATAGTT
ATAGGCTGCTTATCAACATAAAAATGTTGATGAGTGCCATTACGGTTTTCCAACAAGATC
GCCTAGGTTCAAGTTCTCCATCACTTGGCTTACTTTTGGGTCCCWACCAAAACAAATAAG
CTGGTTTGCTTGGTGATGTCTTGAATCTCTACCTTATCAGCAAAAAATATGTACTTGTTC
AACATTTCAATAATGGGTCTACAAGTCTCTGGCAAAACCACTAACGTTATTGCATTTTTT
CATAATCCACGCATGTGCAATATCAATAGTTCGAGCTGTTGGTGTTACAAAAACAGTGTC
ACATCCTTGCCCTGCCTGTAGACATTGGAAGTTTTGCAGTACTCTGGTTGTGAAGGAACT
GAACGCGATCATCTCCACTGACTCTTATCCGGCCGAAGTGTGAAAAGATCCACAACAACA
ATCCCGTTGTCTGCGGCTTCCAGTGCTTCTTCGTCATTATGAAATGTTTCAATGACTCCC
CTTCCCCAGATACCTCAGCACCTATTAGTTTTGACAGTGTCCAGGAAGTCATGGTCGAGT
GGGGGGAGGGAAGGTCGAAAGATGAGG
>wcd-15755 cyclin-like f-box f-box protein interaction domain Length=987 GO-Terms=0 SNVs=4
ATTTCAATGTGTTCAAAAATCATGGTCTCATTTATTTGAAACCATTACTTCATGAACATG
TTCCGTAATAATTTCTTATCTTATTATGACCCATCATCTCTCATCCTAAGGGTTGTTGAA
AAYCATGAAACAGTTTTCTATTCTTTTTCTGGTGAKAGGTTTGAGAATAWGGTTARATTA
GATTGGTYAAATTCACCTGAAGAAGKYGATAATTGTACTTCTATGTTTAGTGTTAATGGC
ACACTTTGTCTCTATAGCGGCGATAATGGCAACATTGTACTATGGAACCCAGTTAGCCAA
ACAATCAAGGACCTTCCTAACAGTGAGGTGCAGTTGGCTCAGTTCGATATGCCATATGGA
GCTGATGATTATGTTGATTTTGATGTTGATTATTATCTTCACGGATTTGGTTATGACCAT
GTTACAAATGACTATAAGGTTATTTGGTATGCAGATATTCATACAGAATTATTAACTAGA
TATCTTGAGGATGAAGAAAATCTATTAGTAGACTGGTTGGAAAGCATAGATTTCAATTCC
GTATGGGAAATATATAGCCTTAAGAAGTAACTCGTGGAGGAAACTTCATGTTGACATGCC
GTATTCATCGAAATGTTATGAATGCAYCCAAGTCTACATGGATGGAGTGTGTCATTGGTT
GTGTGAATATCATCAAACYGTTGGACCTTGTTTGGTATCATTTTACTTGAGCAATGAGGT
ATTCTTCATAACACCCATACCCTCAGACGTAGATGATTGTTTTTATCGTAAAGCATCGTG
GATAAAYTTGGCGGTGTTAAATGGGTTCATWACATTGATCTCATATCATGMAAAGACRAM
TACATTTCACATATCAATTTTTGGGTGAAATCRGTATGGAGGAATCATGGACTAAACTCT
TAATTGTTGGACCGTTATCTTCTGTCATGCGTCCTATCGGAGTCGGCGTGAAAGGAGAAA
TAGTCTTCATAAGAAAAGATCAAAAAC
>wcd-15173 endosomal p24a protein Length=987 GO-Terms=2 SNVs=7
GACTCTCTCATTTTCCGTGTCATCATTCTTCTACTTCTTCTTTTCTCTTTTCTTCGCAAA
CCATTTTCCACCTTCTACGTTCATTTCACAAGAATTCAGATCTCTTTCGCCAAAATCAAT
GGTGTGATTTGGCGTTGAATGCAACAATAAAGCTAGCTTAGTATTCAAATTTTAAACAGC
ATCTCTTGCATGGAATTAGCAACTATGAGAATGAGAAACCCCTTTTGATCTGCTGGATTT
YGTCATCGTTGCGTTTGTTCGATTTAGTAATGCTTTTATTTACCTGGAAGTTACATGCAT
ACTTATTCAAATGGAGATTCCATATTTGCAAAAGTTAATTCATTGACTTCTATCGAAACT
GAGCTTCCGTTTAGTTACTATAGTCTGCCTTATTGCCAGCCTCTCGGCGGTATTAAGAAG
AGTGCAGAGAATCTTGGTGAACTCCTTATGGGAGATCAGATCGATAATTCTCCATACCTT
TTTAAAATGAATGTTAATCAGTCTACTTATCTATGTACTACTCCGCCATTGAATGAGCAT
GAGGTTAAGCTATTGAAACAGAGAACTCGCGATCTCTATCAAGTAAATATGATTCTTGAC
AATTTGCCTGTTATGAGGTTTGCGAGTCAAAATGGGGTTAAGATTCAGTGGACGGGGTTC
CCTATTGGGTACACACCGTCTGATGGAAGTGCTGATTACATTATTAACCATCTCAAGTTT
ACGGTTTTGGTTCATGAATATGAAGGAAAATGGTGTTGAGATTATTGGTACTGGGGAGGA
AGGTATGGGTGTTATTGCTGAAAGTGATAAGAAGAAGGAATCTGGTTTTGAAATTGTTGG
TTTTCATGTTGTTCCTTGTAGTGTCAAACGCGATCCTGAAGTCATGACAAAGCTCCATAT
GTATGATAATATCTCTTCRATAAACTGTCCCTCTGAGTTGGACAAGTATCAACCTATAAA
ACGAGCAAGAGAGGATATCTTTTACAT
>wcd-13930 mta70_medtrame: full=n6-adenosine-methyltransferase mt-a70-like Length=987 GO-Terms=2 SNVs=10
TTTTCTATTCATAGGATCGGTATCCATAATTCATTGAGTAATCCATGGAGACACCACAAT
CAGATGAAGCTATTAACAGTATTAAAGATATAAGGCAGCAACTTGAAGCTCGCATAGAAA
CCCAACATAAGTCACATATGGACATGCTTTCTTCTGTACAATCCATTATACCTAATCTTG
TTTCTTCTCTTGACCTTTCTCTCAAAGTTCTCTCTTCTTTTAACCATCGTCCTTTTGCTC
CTACACCCCCCTCTCCCCTCCTCCTCTTCCCAGTTTAAACCCTCCCAAATCATCACTCCA
ACAACTACCTCAAAACCCTTCTAATAGTAGCAATAATAATCATCAAAACCCTAAAACATC
TCTTGTAACTACAAATCCAGAATCAGAGAAAGTTAGTCCATTAACCATTGTTCGATCAAT
GGTTGCTGTTTGTCTTTTAGGTCGAGTACCTTTTTCGCCAATTGATTCTTCCACTGTTTT
GAGGAAATTGGAGAATGATCAAACGGTTACGTCCCAAGACAAAGCTGCACTTCAGGAGCT
TGGTGGAGATTCAGGCGGACCAACGCTTGCGGTCGAGATAGCTTTGAGGTCAATGGCAGA
TGATAATGGTGCTGTTCAATTGGAGGAGTTTGTTGTCAGTGGGAAAGCAAGAATTATGGT
TTTGAATATAGATAGGACCCGTCTCTTGAGAGAATTGCCAGAAACTGCACAGCATCAGCA
GCAAAATGAATCTAGTTTTGGTGATGTGAACACGAATCAAAATCAGCGGCAATTCAATAC
CGATAGCGCGAATGTGAATGGTGTTATGATTGGAGGGCCAGTTTTGAGGCCAACTTCTGA
TATGTGGATGTCTCAAGGTGACCCTCACATGTCAGGGCTGCCGCCAATGTTTTCTGGTGG
TGGACCAAGAGGAGCACCAAGACTAATGGGAATGATGGCTGCACAAAGAGGTATTGGTAT
ACCACCGATGCATAGACTCCCATTGGG
>wcd-13248 ef hand family protein Length=987 GO-Terms=4 SNVs=2
ATCCATGGTTTTTTAAAGAACTTGCCTAGAGAATTGACTGAAATGGCACAAGCTGTTTAC
TACAGAAAAGAAAATCCAACGTATTCTCTTCAGAGCGTTGAAGACATTATGAATATTGTT
GAGGAAGCTAAAAGCCAAAAGGGTATCAACGCAGAGTACGCGGGATCATCGATCTAAGAA
TCGAGTGAAAAAGAGCGAGGGGGAAAACATTTTCAATTTTCATCATCTTGAAGAAAATAT
CCCAAACCCGAAAACCCGAATTCATAACAAAATGGGTAAAGATCTGAGCGACGATCAAGT
TTCTTCAATGAAAGAAGCTTTCACTTTATTCGACACCGACAACGACGGCAAGATCGCACC
ATCGGAGCTCGGAATCCTCATGCGATCTCTCGGAGGAAACCCGACCCAAGCTCAACTCAA
ATCAATCGTTGCCGAAGAGAATCTCACATCACCGTTCGATTTCCCTCGGTTTCTGGATCT
CATGTCCAAACACATGAAACCTGAACCGTTCGATCGTCAACTTCGCGACGCATTCAAGGT
ACTCGATAAGGATTCTTCCGGTTCCGTTTCTGTTAAGGAGCTTCGTCATATTCTCACAAG
CATCGGTGAGAAACTTGAGACTGCTGAATTTGATGAATGGATCAGGGAAGTTGATGTTGG
TTCCGATGGGAATATTCGTTACGAGGATTTCATCGCTAGAATGGTTGCTAAGTGAATCCA
GATCCTGCAATTTGAATCGGTTCAAATGCTTTTTTCTTTTCTTTTTCTCTTCTCTTTCTC
TAGTGTTTCGTTATTATTACATCTGTTTAATTTGTGATGCTTGTTTTTCTTCCATTTCAT
TTCCTTCAAGTGGATCAATCAATTAACCTAGTTATGCTTTCTTGTTCTATGGAATGTATC
TAACCTTGTGTGTGATTTCACTGTTTATTTGGGTTGATTTGTATGATGAGATCTGATACT
GGGAATATATGTGTATCTAATTAATCT
>wcd-12174 heat repeat-containing protein Length=987 GO-Terms=3 SNVs=5
TTCATCAACAGCTTGAGCTGATAATGACTCTCCGTATTGATCAATATGTTGAAGAAGGCT
AACACGGACAGCTCGATCATTGGAGGCAAAGAGTTTAATTATTGTTGGAAGAACCTTGAC
ACGGAACTCCTCAGCTGAAAGCCAGGAACCCATTTTCAACAATGCAGTCAAAGCAGGGGC
AGCAGCTGAACCAAATTCAAGGGCAGAAGCTAATAAAGGAAGTAACTTCTTTAACACAAT
CTGACGAGGAAGCTGCTCTGCTAAATTTGGAAGCTTGCGGAAGAAAGTGTCCTTCTCAAC
ACTATCTTTCAAACTAAGAATTTCCATGAAATGTATTGTGTCTACCAACTTATTTTGAAA
ATACTCACTGTTTTCTATAAGCTTTGATGTATTTAATCTACGAGAAGGCGTGGAACTGAG
TAGCCGCTGGTAATCTGGAAGCAGAGACTTTGGAATGGAGCCAGTGTTGCGTAACTCCTC
TGTTTTGCTCAACTTCAAACCAGAGAATAGCTCGTAGATTAGACAGCCCATGCCCCAAGA
ATCAATGGCCCATGGAGGAGACTTCTTAATTACAGCCCAGTCGGATTTTGCCAGCTCCAT
TGATTTGTACTGTGTTGCAACAAGCCATGCATATTGCAGCAATTTGCGTAGAGGATGTCT
CGTTACTCCCATCAAACTCTGATAGAACATCAAAAGCAATGGAGTTTCCARTCCAGAGTT
TGTGTCACAACAACACTAGCCAAGCAAACATTGCCATGAACAAGTTTACAATCATTATTT
AAGAAGCTCACGGCTTTCGCTATCTGATTCAGTCCCCAAGCATAATATTCATCCCTTTGT
GTACCATCAAGACCTAACTCCTTAATCTTATCTGACAGTGGCATTACAGGTTCAGTCACA
ATATAAATTGTAACCTTAGAAGAACCGCCATCAAAAAGTTTCGATCTCAGTACTATGAAG
AAACGACAAAATATTTGGATGCCTAAC
>wcd-10739 pseudouridine synthase and archaeosine transglycosylase-like protein Length=987 GO-Terms=4 SNVs=10
AACGCACACGAAGAAAAATTGAATGGCATCTCACCAATTTTACCATGTTTTGAGTAAACT
TACGTGCGCTGTTCCAATATTAGATAGGAGCACAGCTGCACAGAACTGAACAAAACTTTG
TATTTGGCAACACCCACGGCGTATTCCACAAGTTACATAAAATCTACATAAATATATAAG
AGCAATTTTTKKTGCCAAAATTCTTTTCTTTACTGTTTACACGGGTATAATTAAATAAAC
AACCAGGTTCGCTTATGATCCCTAAAATCTGGATCAAGTTCCAGAAAACAGGACTGCATC
CCTAAATTGGCATTGCAGCTCTTGCAAGTGGCAACATCTTCAATCAAATCGCTCCATCTT
CCAAAGACCATCATTGAGGTAATGCAAGTTGTCAACCCCAATTCCCTTGTTGATCGCTTT
TATGTCTTTTGCTGACATCTTTGTAAATCCGATGGCAAGGGCATGCTGTTTTCCTTCTGC
CATGATAGCCACAGGACATTCTGCCCCCACTTCCTCATCCAAAACACCCCCMGGAGATGT
AAGACCAGGACACATTATGTTTGCACCCGCCAAAACAAATCGTATTGCACCACGGTCAAC
TTGCAATTTCTTCATTATATCTGGATATTGATGGAGAAGTCGCAAGGTTGGCATGTACGG
GCCATCACGAACATTAAAAAACAAAGGCACATTGTTCACCACAACCAGATTGAGATGGTT
CTGACATTTAGCAACTATAAGAGGGGACTTCTTTGGAAGTATATCATCCAACACTGGTTC
AAGTCCAGGGTACTCTTCAGCAATACTTTGGCGTATTCTTCGTTGAACAGAAGCCTTCAC
TTGATTCTGTGCAGATACCTCTTCAGTTGAAAATTTTTTGAACATCTTATGGTGCGTGGA
GTTTGAAGAATGGGGAAGATGATTTTGGAGTGAAAGTGAATCTGTATTGTATAGAGAGCC
CCGCGTACTCTGCGTTGATACCACTGC
>wcc-19309 no annotation Length=987 GO-Terms=1 SNVs=3
CTTCTGTAGGTATCCTTATCAGAACTAAGGGATACCTCCTGTGCCATGCCCAGACGACTT
GAGGAAAGGTTTTCATACAGAAGTAGTTCTAAACTCTCAAAAAGTTCACGGGCTTCATCT
TTGTGAGATCCACCACCACCGCCATGCTCTCCAATGGCCCAACATAATTGCAATGCCAAT
TCTGTCTTGTCTGGGCTGTCATAAGCTTCTCCAAGTCTGTCCATTATAGGTTTCTTTAAA
AGGGCAATGAAGTTTGGGTAGCGCTGAAATGTGGAGAGTATAAACTCCAAAAGCCGTTTA
TGAACCTCATAAGAAAATTATTTTGTCTGGAAATATTGTTGCAAATCTTGACAAAAGTAG
GGGAACCAACGCACAGATCAAAGAATCATTCACATCGCGCAATGCTATAGAAAAGTATAC
ATCAAGAAGACGAGGTGTAAGGCGGAGTACTGCTTTCAGCCTATCAGAGTAAGGATTATT
GACTGCAGCCTGTAATATTGTGGTCATCAATGGTGATGACCAGGGCCGTTCAGCGATGCC
ATCATTTTCATCCTTTAAGATCTCGAGGAACAAAGGATCAGACACATCAATTGCACTGCT
ATCCTCAAATTCAGAATCTCCACCACCATCTTCTATAGTTGAACCAGTATATGCTTCATC
CATAAGGGCAAGTAGCATCTTAGGAGCTGTATTTTTCTGAATCGAAGCAATGCTGCTTCC
AATTAGTGGTCCAGAGCTTTTTTCCACCTTCTCCAATGCCACGACCAAAATAGGCAAGTC
TAGTAAAGATGGAAACAATGGAATAAATGACCCAGGTGACATCAATCCTGGAAAGGCTTT
CAAAATTTGTTTTCTAATCTTTCACCATTCCAAGCTATCAGTTTTAACAACAATGGAAAA
ACTGAGGCATTAAGTTAGGGAAGGCAGTTAAAATCCTACTTCTTGTTGATAATGAGAATT
CAAGCATTGCTTCTGCGACGACAGGAT
>wcc-14121 myb transcription factor myb34 Length=987 GO-Terms=5 SNVs=7
CTTTTCTTTTTTTCCTTTTTAGCTTTTCTCTTTCTCTGATTTTCTCAGCAGGTTCCATTG
CTCTAACTCTTTCAGTTTCAGAGACATGTAATAGTAAATAATGAATAATATATTTGTAAA
AGCTTGGAGAGATTTTTTCAAAGAGAAGGTTGTCCTAAGGTGAATTCCAAATCCAAATTA
GGTTTCTTAGGGCTTGATCCAGATAAGTTTGTTGATGAACTTCCATCTGATATTCTCTCA
TAGCTTAGACACTTTGGATCCATTTCCTTCTCAAGAGATTGCATGTTTCCAATAGAATCA
ATCTTTGGTTTACCATGTAACCAAGCTTCCCTAGAAGAGTTACTCCATAGACCATAACAT
TCCTTATCTTGATTAACACTCGATCTTCCTTGCGGTTTAATGGATAGTTCAGATGATCTT
CTTGAAGAATTGATGTCAAACATTATATCATCAGAATTATCTCCAGATGATCCATTATCA
TATACATCTGATTGCCCTGATGAAGCTCCTACTCTATCTGTAGTTTTCACCGTCCGATAC
ATCTGTAAATGAGACTTAACATGTGCTAATGTAAGATCCTTCACATCCATTAGCTCAAGA
ACTGATTTTGGGGTAGCCCTTTCATGGCCACCTAAGAGCTCAACAGCATGAACAAATCGA
GCATGAAGTGTCGTTGTCCAACGCATCCTTGGAGCTCTCATGCTTCTTTTTGTCAGGAAA
TCTTGACAAGAATCTTGACCTCATCAAAGCTTGAGATTGAAAAGTGCTTGAACTTGTGTT
TGTGTTAGAAATAGAAGAAGGTGTAGTAGTAGTAGTAGTAGTAGAACCATCTAAAACATG
ATTAAGATGATGATTAAGATTATGATTATGATTATGATTATGATTATGATTATGATTATG
AAGTTGAGGGAATGATAAAGGAGGAGGGTTTTGATAAACAGGAATTCCTCTTAATAGGTC
TAAGAAAACCAAGTTCTTGGCTTAAGC
>wcc-13593 dna binding Length=987 GO-Terms=0 SNVs=8
TACTGGTAACAATGGAGAGACGGATAGAGAGAATAATCATCTGGCCGAGGAGAACAAGGA
TTCTAAATTCCTCCTCGAGTTGGAGAGGAGAATCAAGGATGATAATGGAGGGGCTGGTAA
TCAATTGGTTCAAAAGTTTACAAATGCGGACCATAGAAAGGATGAAGGGACTGTTAGGTT
GTTGGCTAGGAATAGTAGTGCCTTGCGCGACAGCGGTGAAAAAATTCAAGGATAAGGGTT
TTGATGCTAAGAAGATGGATGGGAAAGGAATCCATGCTGAGGTACGACCTGTTGGAAATA
CAGCAGTTCAGAATCATGCTGGAAATTTTCATCCTAAAGCTGATGCAGTGCCCAAACTTT
TGGGGAAGTATTTCGACGGGAATTTGGAAGCAAGAGTTGGAGGAAAAGAAAAGGTTGATG
AAAAGAAAGACGGAGGAAAAGAAAAGGTCAAGGAAAAGAAAGACGAAGGAAAAGAAAAAG
TCAAGGAAAAGAAAGAGGAAGGAAAGGAAAAGGTCAAGAAAAAGAAAGATGATAAACGAG
GAGAAAAAAGGAAAATAAAGAGGAGAAAAAAGGGCACGGGAAGGACAAAGACAGGGATAA
AGAGAAGAAAGAGAAAACTAAGGAGCATACTGAACCTAAAACCACAGAGCAGAATAAATT
GAAAGAAAGCAACAATGTTGGTCCTATACATTCAAATTCCTTCACACGGATTAGCAAGAA
TGGCCATGAGAATTCTGTTGGTGTTGAAAATACCAAGAAACGGAAGAAGATCGAGTCAAA
TGGAGTTCCACATGCCAATGAGAATTTGCCGAGTAAGGTGCCAAGACCATCCTCTTCTCA
CCCATTCACAGAAAATGGAAGGATATTGGAACCTTGCCAAATTTCARATGTTTCAGATAG
GCCAGGAGTAGCCACCAGCAGTGCTAAGGTAGAAAACAAGGAATGCAAGATAAATGGCTT
CATTGAAGCTCAACCACTTGCAGTACC
>wcc-13129 no annotation Length=987 GO-Terms=1 SNVs=13
TATTTTTTACTATATAGCATGAGAAAGTTAACAGATATTTCATCCAAACTATGAATCAGA
AGGTATGATTCMAGAAAAAACGCCACGCCCTCTGATGAAGCAGCCACTTACATRTASATC
ATACACCATGGCYTWAGTGGCTTAATGCTTAGAAATCCCGTGAAGGAGATGAAGGGACAT
TTCTAGCTTATGTCAAGTCAAGCTTTTTCTTTGGAAGACGACGATAGCAGATGATTTAAT
GTTGACGCTTGAATGACAGCACTAGTAGGACTTGGCTCCCTTACACGGGAAGAAGTGGAT
CTTCTAGGGCCATAATTTTCTCCGCATTGCTTCTTGTTCGCCGCGAAGAAGGGAGGAACC
TCACTAGTTTTGTTGAACCAACGAGCAAAATCACACCCGTAATTATAAGCAGCCATCCAA
GAAGGAGCACTAGGCGAGCTTTTGGAGCAGAAGGAAGCCGCTCACCCAAAGCAAGCATCC
CAGCAAGTACACCAGTTAAAATTGAAGCCACCGCAGCACATGTTGAAACTATAATAGCCC
TGCCATGCTTTAAGCCACGTGTCTGGTAGTAAAAGCCGATACCACTACAAGACACACTGA
TCAAGAGGCATATAGGAACCAGCAGCTTATGAAAACCTTGCTSAAGGAATAGAAATCCCA
TCTTTGATATTACMGATGACATCCCAAACAAAATACCAGATTCCAAGCCATAAATGATTT
CCTCGATAACATCATATTCCATCATCTCTTGTTCTCTTCGCTGACGCTTGTATATTCGAA
GCCATCCATTAAGCAGTATAAACAAGATGGAAACAACGGATACCAGCCATGGTATGTGAA
AAATAGATAGAGCAACTGCCTCTTGCTGCTCCTCGCCACCAGCACCAACTCATTACCTAT
TGTGCCAAAGCCTGCCAAGGTAACTCCAACCCAATCAACAACATTCATAACTTCTTGGAG
ATAAAAATGAGAAAAGATTGATAGAAT
>wcd-9541 no annotation Length=986 GO-Terms=3 SNVs=11
CCTACAAATCTTAGGACATTAAGGCAACATGATTTCATCTAATATTCACTAAAACACCTA
ATTGGTCTAGACATGAGTCTCCATAACTTATTATTTGATAACTCAAATTTTTGCAAAGAA
TTATTTGATGCATCTCCACATATTTTTTCTTTAGGCATTCCAATATCYTTTGCTAGCTTT
TCTGCTTYACTTTGAGCATCAATTACATTATCAAAACAAATGTATCTACCATAAGCATTT
CCATTCATTTCCTTGAACACACATACATGAGCTTCAACAACTTTCTTTACATCAATTGTT
GCTAGCAAACCATTAGAATACATTTTTTGTGCTCCTTTGAGATAGGCAATTGTTGCTGTT
GGATTTCTATGACAAAATTCAGGACCTGTGATAAGTGCTGGACAAATGGTAGTGAGTTTC
AAACCTCTTTCATTGGCTATTCTCCAAGCTGCCTTCTCTGCCCTCATCTTGCCTAATGCA
TACCATAGCTTTTTGTCTACGCAGAGTGATTCACTGCTCCAAGAGCCATGGTTAATAATT
GGAGTTAAGGTTTGAATTTTACATTGTCTTGCCAAATACAAGCAGCTAGTGATGATGTGA
ATACACATCTTTTAATAGAAGGTGTTCTTGCACATGCTTCCATCACATTTTCTGCTACAT
TTACTTCAATCTCAGCCATTGATTTGGTGTATCCAGATAGACCAGCAGGGTCAGTAAACG
CAGAGGTATGAAAAACGCCACGACATCCTTCAAATGCTTTCTCCAAACTATCAACATCAC
TTAGCTTTGCAACTATTATTTCCAAATTATTATTTCTCATTTCTCCATATCTTTCCATTT
CCCTCAATTTTYYATGTCCTCTGGGTTGTCAACAGTTATTCTAACAGAATAACCTAAGAC
CAAAAGATGGTTGACCAAAGCAAGACCCAAATATGAAACACCACTAGTGACACAAACCAA
GGTTGTTCCTTGTCATCTTCATCATC
>wcd-8324 golgi snare 11 Length=986 GO-Terms=3 SNVs=2
GTGGTATCAACGCAGAGTACGCGGGGGAAGAATTGGTGTTGTTGTCGTCGTCGTCGTCGT
CTGTGGCGTGGAAGCAGACGGCGTATCTTCATCAAGTAACAAACAAACCCATCTCATTCT
CATTCCACGATCTTCTAATTTTCATCTTTCTCATCCATGGAGGTTCAAAGTTGGGATTCC
CTTCGCAAACAGGCAAGAAAACTTGAAGCTCAGTTGGATGAGCAAATGGTTTTATATCGT
AAATTGGTTTCAACAAAAGTCTCTACAAAAGGTGATGCAACAGAGAGTGACTTGGAGTCT
TGGATTGAGCGATTACTTAACCAACTCAAACAAGTAAATTCGCAGATGCAAGCTTGGGTG
TCCTCTGGTGGGTCAGAAATGGTTTCTCATACTCTGAATAGACACCAAGAAATTTTCCAA
GATCTCACCCAGGAGTTTTATCGTCTCCGGTCTAGTCTGAAAGCTAAACAAGAACATGCA
TCACTACTTGATGATTTTAAAGAGTTTGATCGAACAAGATTAGATTTGGAAGAGGGTGGA
GGTTCTGAACAGCAAAACCTCCTTAAAGAACGTGCATCTATCAGCCGAAGTACAGGACAG
ATGGACACTGTTATTTCACAAGCACAAGCAACACTCGGAGCACTAGTCTTCCAGCGTTCA
ACTTTTGGTGGGATCAATTCAAAGCTCAGCAACGTGAGCAGTCGCCTCCCAACGGTAAAT
ACTATTCTGTCAGCAATAAAGCGGAAAAAGTCGATGGATACAATTATACTTTCCCTTGTT
GGGTCCGTATGCATTTTTCTTATTTTCATCTACTGGTTAACCAAGTAAAGATGATGTTTA
CCATGTTGGTAGCTTGGCTTTATTCTATTGTATAATTGTCTATTATGTTTGATTGACGGT
GGCCCTTCATGTGAAGCGAAGCCTAGTAAAAGTGAATATGTGAAATGTTATTTTTTTTGA
CATTAATGTATAAAATTATATGCGTT
>wcd-8152 mybr domain class transcription factor Length=986 GO-Terms=4 SNVs=2
ACTTGTGTCGGTGTTCGGGTCACCNCAAAGTTCCGTGTATATACTTCGCCAGTCGCCTTT
TCCGTACTTGTCCAGGCCCAGAAGAAATAACCTGTGCTCTTCTTTCAGTCCAAGCAATAC
CCTTCCGTCGTTCTTGATCGGATCTTGAAGCCTTAGTTCCATGGTTAGACTCGTTATTGT
GCCCATTCTTTTTTCCCCCCAACCTCCTTCATCACTAGCTTGACCTGTTGAACCCTCCGA
AGAAGAATTATACGACGGTAGAGGCACACAACCAGCTTCAATCTGGCTAACATCATCAAC
CAAGAGCTCATAATGCTCTTTAATTTCTTCCACAGTCTTCCCCAGTACATCAGCCGCAAT
CTTCTCCCATCGATCCGAAGCATCCTCAGGATAAGTCGCCAAGGCATTCTCAAATGCTAT
GTCTTGCTCCCTGCTCCACTCAGAGCTACTATCCACTTCATCCATAGCCATAGTCTTGTC
GAAGAAGCGAAATTGTTTCAAGTTTCAACCTAATTGCTCTAAATCTAGGTTAAGGACATC
TTAAACACCACACCACAACACAAACTCTGAGATCTAGCTTCTTTCTTTGGTGATGATTGC
ACTAGTATTAACTTTGATGGTATGAAAAACTGTATGAGAGGAGAAGGAGAAGATCTTTTG
TACTATAAGGTCAGACTAAACAGAAATCTCTGAGATGAACAGAGTTTAATACCAATGAAA
ACAAAGAAATCTCTGAGATATGAGAAATTTTGAAAGGTGGGTTTGCTTCAGAAATCAAAA
AAGATGGACACTTGTGAATTCCTGACCTACTGATGAATGAAAAGGCAATAAAGTTTCAGT
TAGAACATGAGAAATATCCAGAGTCTGACAAAAAACACAATAAATCTTAGATTCAATAGT
TGATGACACTTTAAAGAGAAGTGAAAATTTTAGAAATTCCCCGCGTACTCTGCGTTGATA
CCACTGCTTATGTGATGGTTTGCACC
>wcd-7300 no annotation Length=986 GO-Terms=0 SNVs=0
TTCCTTCAAAAAAACAAAGCACATTCATCACTACTATGTCTCTTCCCATTTTCTTTATCT
TTCTTGTACCTTCACTTCTCTTCAAGCTTTCACATTCAACCACAGTTCTAGTAGATGGAT
CTTCAGAGTGGAAAAACCCTACTGTTTACATTGGTGATTCCATCATTTTCAAGCACAAGC
AACACTACAATCTTTGCATTTTCAAGAACCAGGAAGCTTTCAATCACTGCAATTTCACTG
AAGCAACTCTTCTCACTGATCCAAACACTTCTTCATACACTTGGCACCCTTCTCGTGTTG
GTTTCTTCTACTTTACCTTCTACAATGACTCACTCAAAGGTTGTCAAGATTCACAAAAGC
TAGCCATAAAGGTTACTTCAAGTTCAACAACAGCTTCAGCACCAGAAGCTTCTTCTTCTT
CTTCTTCTCCAATTGTAACTACTCCAGCACCTTCTTCTGGAGATATACAATCTTCACCTT
CATTTCCATGGCCTTTTCGTCCACACCAAGGTTCTTCACCAGGTCCAGCACCAACACCAG
AAGCAAGTTCACCAATAACAGTTCCATTAGTACCATTTAAAGGTAATGGTGATGGCATGC
CTTTCATTAACAGTAACCCTGCAGTTCCTCTGCCTACTGGTGAAGTTGACTCTGCTACCA
TACAACCCCTTCCTACTTCTGGCCATCAAGGACAGGTGATGATTGGATCATTTGGATTGC
ATATTGCTGTGCACATTATTGTTTTGCTGCTGCTGTAAGAAGAAAGAGTTTGTTTTGTAG
GGCAATTTATGTAAAAAATGAAAGAGAATGGGGTAGGGAAGGTAAACCAAATTAAATGTG
GTGAAATGGGCCTAAAGTAGCTTTAAGAGTGATGATTATACCATGTATTAAGATGCTCTT
ATATTCTACTTTAGAGTTTTTAGTAGCACTTTTGTTATTTGGATTTGCATATTGCAATGT
AATTGATTTCTTACTTTTGACTTTTT
>wcd-5849 rna binding protein Length=986 GO-Terms=1 SNVs=15
AATCAAAGCCATTTTTCTTCTTTTCCTTCTTAGTTCACCAAGTACTTCTTCTTTTTGCTT
CTCCCCGCGTACTCTGCGTTGATACCACTGCTTAGTACGCGGGGAGGGTTTCTCTACCCT
CAGACCAACTGTAAATCCTCAGTTCTCCTTTACCTCGTCGCCGGAAACGGAACGACGTTG
CCGGAAGTAAACAATACAGAGGAGAGAAAAAAATGTCAACCAAGAAGAAACAAAACCGAA
ACGCAACTATAGCGATGAAGATGACGACATTTTCTACTACCGCTACTCCGTTCCATCGTC
CACCGCCACCGCCGCCACATCCAATAACCAAATCCAACCAATATCAAACAACAAAGGATC
ATCGACGATATCAACAACAGGTGAATCCTTAGCACCATCAAAATCAACGCTATACGTTTC
AAATCTAGATTACTCCCTAACAAACTCCGATCTCCATACTCTCTTTTCAACTTTCGGCCG
AATCGCGCGTGTAACTGTTCTTAAAGACCGTCACACGCGCCTCAGCCGTGGTGTTGCATT
TTATCCAATTTGTTTCTCGTCAGGACGCGCAAACCGCCGTGAAGGAAATGAATAAGAAGA
TTCTTAATGGACGGACTTTGACGGCTTCTATTGCGGCTGATAATGGACGTGCTCCGGAGT
TTATTCGGAGGCGCGTGTATAATTCAGAAACTGGTTTGTGTTTTGAGTGTGGTGATCATG
GTCATTTGTCTTATGAGTGTCCTAAGAATCAGTTAGGGCCGAGGGCTCGGCCGCAGCCTA
AGAAGCCGAGGCGTGGGTTTGGTGGGTTTAGGGATAGAGAAGATGATGATGAGGAGGAAG
AGGGTGGGAGGATTGGTGCAGCGCAGTTTGAGGAGGATGATTGGGCTTCCGCGGTGGATA
ATGGAGCGGGTGAGAGGTTGTTGGGGATGGATGGGAATGATGATGAGGCTATGGATGAAC
AAGAAGAAGAAGAAAGGAAGAGAAGT
>wcd-5195 pde320 (pigment defective 320) Length=986 GO-Terms=2 SNVs=16
ATCGATACTAGAAAAGTTCTTTCCATTCCAAATCCACGAAGCACATGAGCTACCTATAAT
TCCAGATACTGCTGCATGAGGTTCCTTAAGTCGCACATCGTATGGAGTCAAGTTTTTGTA
TTCCTCCTCAATCTYCTTGTTTTTCCAAAAGTACTTGATCTTGTCATAAGTAACAGCAGC
TTTGGCACATAACCCTGGCAGTAGAGACAGCGGTGCGTCGCTATCAGTTGAATTAATTGC
TTGAGGATTACCATTGTTGTTATGTATCCCAAAACGGTATCGCAATCCAGAACTAGACAC
AAAGGATGACAAATCAACTGATATAGACTCGGGAACATCCCAGTATCTTCCTTTGTGGTC
AACAAACAATTGAGGCCATGCTGCCTCCACCGTAAGATCATGTTCAGGAAGCTCATGAAA
AACCATCACTTTTTTGCGGCGCCTTTCTTTCTCACCATGGCCCTCTAAAGTAAACAACGC
AGACGTTGAAGGAGAAAAAGTAAACTGCGAGGTTAAGCCATATGAATAATGTGACTTGTC
AATGAAATGCTTTGCAACACCCTTAACTGTGGAGAGATTGAATTTGGTAGCATTAGAAAA
CTCATTTTTTATATCAACTATCATTTTCCTGGGACGGAATTGCCCGGTTGCTGCAAGCCA
CCAACGATTAGTAGTAAGATTAAGGAGAAGTGATTGAAGTGAAAAAGAACCAACTTCCTT
AACAGAAGAAGGAGCAAWGGAAGGGATAATGCSAAAACGAGGAGAGAGTTGTTCAGAGAG
TTGTTGGTGACGAAAAATTCTACTAGAAACTGAAGCATCAAGAGGAAAAGGGTCACCAGG
AACAGCTTTAGCCCAACCATCAAGGTTTTGAGGAGATGAAATGTTTAAGTCCCAGAATGA
TGAATCAATGGCTGTTCTTAGCTTAGCCATTGACGATGATGTTGTTTGTGAGAGACCCCC
GCGTACTCTGCGTTGATACCACTGCT
>wcd-4796 ethylene-responsive transcription Length=986 GO-Terms=1 SNVs=9
TGGAGTGAAAGGTGCGGTTGATGAAGCCGAAAACAGGCGCGAACTAATTGTGTTTCGTGA
GCATAAGGGCCAATGGACAAACCCGCGTACTCTGCGTTGATACCACTGCTTAAGCAGTGG
TATCAACGCAGAGTMCTKCKKGCAGWWTTTTTTTTGGTAACGGCATGGCTCGCCAAAGGT
TAATCAGAGAACCGAGACTGGTGCTCCGAGAACCTGTTCCTCCTTCGCTGCCGAACGAAA
ATGAAATTCCGGCTGAGAATGAGATTCTCAGTCCGCCGAACGAAATTCCTGTTGAGGATG
CAGAAATCCGCTACCGCGGCGTTCGGAAGCGGCCATGGGGAAGATATGCAGCGGAGATCA
GAGATCCCTCCAAAAAAGCGCGTGTCTGGTTGGGAACATTTAACACTGCTTTAGAAGCGG
CCAGAGCTTACGACGAAAAAGCGATTCTCTTCCGCGGTGCCAAAGCAAAGACGAATTTCC
CTATTCCAGAACATATCCTGGCTGGTGGTGATGAGGTTGCTGTTGCTGTTGCTGTTGCTC
CTACCCGTGCTGCTGCTCATAATAATAATAAAATTGAGCTTTTGAATTTTGGGCCTGTTC
CGGTGAACAGGCCCACTTCGAGTGGAATGAGCAGTACAGTTGAGTCATTCAGCGGCCCTA
GAACAATTGTTGTTGGCTCTTCGTCAACAACGGCTGTTTCTAGGGTTCCTGTTGCTGCTG
AGGATTTTCACAGTGATTGTGATTCGTCTTCATCTGTTGTTGATGATGATGAAGAAGATT
GTGTTGTTGTTGCTTCTTCATCTTCATCGGTCAAGAAGCCACTGGCGATCGATCTCAATT
TGCCTGCCTCCGATGAATTCTGATGCGGAGGATGAAGAGATCCGTGCTACTGCCTTGCAT
CTCTGATTTGCTGCTGTTGCTACTGCGGATGCTGCTGAATTTATCTTTTAATTTTATGAA
TGTAGTTTGTTGAGTCTGGGAAAAGA
>wcd-31668 eno_mescrame: full=enolaseame: full=2-phospho-d-glycerate hydro-lyaseame: full=2-phosphoglycerate dehydratase Length=986 GO-Terms=6 SNVs=0
CCAGCATACACTGCTTCAGCACCAAGCTCCTCCTCAATTCTCAAAAGCTGGTTATACTTA
GCGAGACGCTCTGACCTGCATGGTGCTCCGGTCTTAATTTGACCCTGTTTAAGATACAAA
TAATAAAAAGGAATTTTATTATATTGGACATGGGACTTGAGGTGGTGACAGATTCATAGC
ACAATGGTTAAATTTAGACAAGGCWWTGACCCGTTGCCAAGCCAACAGCAAGATCAGCAA
TGAAGGTATCCTCGGTCTCTCCACTTCTGTGGCTGGTCATGACACCCCATCCAGCCTTTT
TGGACATCCTCACGGCTTCAATACTCTCAGTCACAGATCCAATTTGGTTAACCTTGAGCA
GAAGAGCATTGCATGCTTTTGAGTCAATTGCCTTGGGGTTGGTAACCAAGAGATCATCAC
CAACAATTTGTACATTGGTTCCAATCTCACCAGTCATCTTAGCATAGTGCTCCCAGTCAT
CCTGGTCAAAAGGATCCTCAATTGAAACAATTGGGTACTCTGGACACAAATGACTTGTAG
AGATCCTTCAAAGCCTCTCCAGAGATCTTCTGTGAAGCCGTCGTTGTTGTCTTCCTTGAA
GTTCAAATCATATGATTTGTCCTCCTTGTAGAACTCAGAAGCTGCAACATCCATTCCAAT
GACAACTTTGCCTGTGTAACCAGCTTTGTCAATGGCAGATTTTAGCAATTCCAAACCTTC
CTTGTTTTCCTGAATGTTGGGGGCAAAGCCACCTTCATCACCAACATTTACTGCATCTTG
TCCATATTTCTTCTTAATCACAGCCTGAAGTGACATCAGTAAAAGCCAACATTAACAACT
AAAAAAAAATAGCAGTGGTATAGCTCTACAATAAAGTTACACGAACCATCAAGATATAGA
AGCATATGCGGAGACACCAGGGGTAGCAGGCCATGATACAGGAAACTTCATATGTTATGA
TGTTATTGTTCCAGTAAAAGCACCCA
>wcd-2541 no annotation Length=986 GO-Terms=1 SNVs=4
GGGATGCTACACCTTTGCCATACAATCTCAAGAGACTAGAGCTATGGCAAAGGATTGTTC
TATAGGCATTGAACCGAGGATATCTGCTGAACGTTTATTCTTCTTGATACTCAGCCTGTA
TTCAGTGATGCCAGCTGAATTGACTCAAGAACTTATGGATATTCAGCTTGCTGTTTTTCT
AGCATCCATATGTCATATTCTGCTGGTGGTGACAGAGGGAGGTCCATGATGATAGCTTGT
GGCATTTGATGTCAACGGTTGATTTGCTGAAGCATGACATTTCAGACCCATCCTTGCTGG
CTTCATCGGTTTCAGAGAGCTCTAGCTCGGGGCTTGAGAAAGATAACGAAGTTCCTGAAC
ATGAATACATGGCTACTCCTGTTTTCATACACACCAAGCTACAAGATCAAGAATTGTCTC
CTAAAACTGTTTTGCAACTGAGGAAGGCACTCTTGCAGTATTTCAAAACATCCTCTTTTG
TCATAGAAAACACTGGAAACAATCCCAATGAGCATGTTTCATCTGCTATGGTTCTCAATA
GTGACATGGATTCTCACACACTAAATTTGTTTGTGATCCCATTTAAGAAAAAAGAGGAAA
ATCCAAGAACTCAACATGAGAGTTACATTTCTGCTGTACAGAAATTACAGGATCAGATTT
TATCCATGAAGCTGCCGTCTTTCAAGAGGCCCGTTTCTGAGCTTGAATGGTTGAAAAGTT
CAGCCAAGATATGGGAACAAGTTAGGAACTCGTCGACAATATCAGAATATTGTAAAGCAC
TTCAAGATTCTGGTATGTATGCATAGGACAGAAATTTATTGATGGTAGAACAATTCATGA
CCAACTTGTTATTTGATGTCAAGATCTATCTTGTTGTAAATTGATCATATACTCTTGTTG
AACGGTTGTATTAACTTTTAATTCGGATGGTGAATGGGGTTGTATTATGGATTGTTTTTA
TTGTTAAGTTATATATATGTTTATTT
>wcd-2165 antiterminationdomain-containing protein Length=986 GO-Terms=3 SNVs=11
AAGCAGTGGTATTAATTATTATTGTTATCCATTCATACACTACTGCTTCTACAATGGAGG
GAGCATTGCTTTCACTCTCTTCTTCACCTTCAACTTCATCTTCCAAACTCAACCACCGCT
TTTGTCTTCCCTCTTCCCTACTAAACCACCACCACCGTTACTCTCACTTCCCTAAAATCC
CTCCTCAAACCCAAAACTAACACCTCTCCTTTCTCTCTCAAATCCTCTCTCCGTGGTTCC
ACTCTAGCACTCGACAAAGATGAAGCTTCTGTTATTGGAATAACCGACAATTCTTCAACT
TCTTTGCCTAAACTCGATAGAACCGGTCGGTTTTGTAGTCCTAGAGCCGCTAGAGAACTT
GCTCTGTCTTTAATTTATGCATCGTGTTTGGAGGGATTGGATCCGGTTCGGCTATTTGAG
AAACGAATGAATGAGCGCCGAGAGATTGGCTATGAATTTGACAGTAACAAATTGTTGGAG
TATAATCACATGAGTTTCGGAGGGCCACCTGTGGTTGTTAAAACGGAGGAAGAAGCAAAT
GAACTTCTAAAGAACATTCAACTCGAGTCTGCAATTGAAGAAGAAGTCCTTGCAGCTCCC
CCAAAGCTGGTATATAGTAGACTGATTTTGAGGTTCACTAGGAAACTATTGGTTGCAGTT
AGGGATAAATGGGACAGTCATGTCCCTGCTATTAACAAAGTCATCCCACCAAGTTGGCAG
AATGAACCGGGGGGGAAGATTTTAGAGCTTTCTATTCTTCRYCTCGCAATGTCTGAAATA
GCTATGTTAGACACCAGACACCAAATCGTCATTAATGAGGCRGTGGATCTTGCTAARCGG
TTYTGYGAYGGAGCAGCCCCTCGTATAATTAATGGCTGTCTACGCTCATTTTACCGAGAT
CTGGANCTTGAGGCGTCAAATAAGAGGGTTTATGATCTCTATATACATTATTGTATGCTT
ATTAGCATTGCTTAGATTGTTAAAAT
>wcd-2009 pyl4_arathame: full=abscisic acid receptor pyl4ame: full=abi1-binding protein 2ame: full=pyr1-like protein 4ame: full=regulatory components of aba receptor 10 Length=986 GO-Terms=3 SNVs=0
TTTAATTTAATTTTATCATATAGTTTTAAAATGCCTTCACCTATTCAGCTTCAAAGATTC
AACACTAACACCGAAACCGCCTCCGTTAATTTCCTAGCTAACGGCGTTAACTGTCCAAAA
CAAATCCAACAAACGCGTCGTTACGCGCTTTCTACGGAAAAAATAACCGTTTCCGATACG
GTTGCGAATCACCACACACACGTGGTGGGACCACACCAGTGCTACTCCGTCGTGATCCAA
AAAATCAACGCCTCCGTTTCAACCGTTTGGTCCGTCGTTAGACGATTTGATAATCCACAA
GGATACAAAAACTTTGTGAAAAGTTGCAACGTCGTCGCCGGCGATGGCATTCGTGTCGGC
GCTCTCCGTGAAGTCCGGTTGGTTTCCGGTTTACCTGCTGTTTCGAGTACGGAGCGGTTA
GATATACTTGATGAAGAACGCCACGTCATCAGTTTCAGTGTTGTTGGTGGTGTTCATCGG
CTTAGGAATTATCGATCGGTGACGACTCTTCACGGTGACGGTAATGGAGGAACGGTTGTT
ATTGAATCGTATGTTGTTGATGTACCGTGCGGTAACACAAAGGAAGAAACGTGTAGTTTT
GTTGATACCATTGTTCGGTGTAATTTGCAGTCACTAGCTCAGATCGCTGAAAAACTCTGA
TGAAAGAGTGTACTCCTCTCAACGTCTCTGAGATTCAAATATTTTGATCTGTGTTGAATC
TGTCTATACAAAGCTTGTTTTGACTCTCGCCGGTTAACCGATGAAATGGTCCTCGAGATA
TAATGATCTTCGGATAGTCCGCTTTTGAGTTGGATATCGAGTTTTTTAAATTTCGGGTTT
TTGTTTCGAATATGGGTTTTGGATCATGTATCATATTGGAAATTGGGGGGTGGGGTTAGT
AGATAAAACCAGTAAGTTTTTAGGAAATTAGATAGAAACTGACATTGGTAGAATGTGATA
TATTGATGTTATATNATACTCTATAA
>wcd-14134 col domain class transcription factor Length=986 GO-Terms=2 SNVs=17
TCACATATGTATAGTTAACAATTCTTTGAAGTACAAATACTATGTGTTGAACTAACAAAC
TAAAATTCCTACATGAGAGAACAAATTCTTCAGACTTTGATGCTCCAATGCTTCATTTGA
CATAACATGATTGTTAATTGAACATGCCACATTTGTAATTAACATGCATGAGAACAACAT
GAAGCTTTTGCCTTTGGGAGATTTCTGGTGTCTGAATTGTATTGTCTAGTAGCGCGACCT
ATGGCTGATGATTTGATGCATGTTCATGTATTCTGTTAGGCTTCATATTCAAATCAATCA
ATTTATTGTCCATCTTGGTATTTCCGCCAGCATCAGGTTCTGAAGTTGGAACCGGAGGCA
TCCGGTGATTATTTTGTTGCTTCTCTCCTGAWTTTTGTTTGGGAAGTGGACTTTGTCCTC
TTTTAATATCGCCGGGATCCAAAGGTTGTGAAGCTGGGTTGTCTGCATTACTAGGTTTAT
CACCTGGAAACTCAACTCTTTGCCTAAACAAAAGATATCTTCCATGTGTTCTTTTACCAC
CAACATGAACTATCATATCACATTGCAAACAAAGGGAACTTCCATCTGTTTCGCAATAAA
AGAAAGCAGGTGCATTCTCACATATGTCGCAGCGCGGCACATCACTTGGACTTGCAAGAC
CAACCCTAACATGTCTACTAGCTAGCTTATTGCACATATGAACCTTCTCATCACAAGCAC
GACAGAGTGCAGCTTCATCAGCAGCACAGAAAACTATAGCGGCAGCGCTCTCACAAGCAT
CACAAAGCGTTCGCATAATTAAACTCTCTCACTTTCATTGCAAATCCATGTTGGTATGTA
AGAAAGTWTTGTTTTTATWAAAATTTGATGTTGGGTTGTGATGAAGTTTGATGAAGGTGG
TGGTGGTTGTTGATGATGGAAAGTTGTAGGATMCCCGNGTACTCTGCGTTGATACCACTG
CTTAAGCAGTGGTATCAACGCAGAGT
>wcd-13831 no annotation Length=986 GO-Terms=1 SNVs=20
GAAAGGACAAAAAGACATAACAAAAAGAAAAAAGTTTCCATTTTTTCTTAATTTTTGAAT
CATTGATTGATTCAATAAGCCATGCATTGAAAACCGCTGCAAACCCATAACCAAATCACA
AACAAAACCAAACAAACAAACAAATCAAGCAGCAACACAACCCAAACATGTTTCTTCCAT
ATATGCTTCGCTTTCTGWCGATTRTTCAACGGACACGAAACGACGTCGTCTGAGGTCAAA
TCCACCATTGCAGCTTCTTTACCATCATCAACAAGTCTCTTTTTTTTCTTCAACCCTTCA
CCTTTGTTTCCCCGAGTAGAGGAAGTGTAGTCGGCGGCGAAGGCTTTCCRTTACTGGAAT
TAGAAGATAAATCGTAGAAATTTAGGGTTTCATTGAAAACGGAATCGAATTGGGGTTGAA
GGGAGAAAGGGGTAAAGTTGTCATTTTGATTGAGGGTTTCGGTGAGGGAGGATCTGATAC
GGTTGAGGAAAGAAAGTGCGTCGGATTTGAGAAGGTTTTGATCGAAAATTGCGAAGAGAA
TAAAGGGGGGTTCAATTAGAAAAGTGTAGGTGCGATTATTAACTGTGTGAGAGAAAAAGA
ATGATTTGGAGGAGATTGTTCTAAGCATTTAGATGCTAATGATTCAATGTTGTTTGAATC
TTTTGAATTACTATTGATGTGATGTGCGAGGATTGTTGTTGATTTTGCAATGCATARATA
GTGAATTAGGTCTGGATTCCAAACCATTGCAGCAGCACCCATTTATTATTRATCTYTATG
GTGATGAAAACGGTAATGAATTGATGAAATTGAGATTGTGGGGTTTTCAAAAATTCAATC
TTTGTGTGTTGAGTGTTAGGGGTTTTGGTGAGTCATTGTGGAATTAGGATTAGGATTTGG
GTTGGAATTTAGGGGTTTAGGTTTGAATTTTGGATGGAGGAAGATCTCATTTGAGATGGA
AATGAAAAAAGAGAAAGAGAAGANGA
>wcd-13333 eto1 (ethylene overproducer 1) proteinbridging Length=986 GO-Terms=1 SNVs=3
ATGGCACGACACTGACACGTCCAAGCTGATAAAAAATTGAAAAAATTGAATGTAACTACA
TACATGTGTCAGTGTTGTGCCAGGGTCTGACTCTGAAGTGTCGGTAATACATAGAACACA
AGTCATTACATATATTTACAAGCTATCCTGCTCCTCTAATTTCCCTTTCTGTTTCAACTC
AAATGAGCTTTCTAAACTTTTCCTTTCTGTAGTCATGTATCCAGAAGGCCAGTTGAAAGA
TATAAACCATACATTTTGCTGGAGACAGAAGCGAACATATAAATAGCACTGATGATTACT
GGTCTTTCATGTTTTGACAAAGGTACAGGTTGGCGAGAATAGTCTCGTGTCCACAGGGAA
CACTCAGAAAAAACATGGATTCTTTCAAATCCCTGATTCCCTCACTTTTGTTCTTTAATC
CGCTCCCGTGCTTTATTACAAAGCTCAAGTGTCTCGGCATGGCCAGGATCAAAACAAAGT
GCTGCTTCACAGTCTCGGATGGTAGAAGCGAAATCATTCATTGAATCGTAAAATGCTGCT
CTAAGATGTAACAGTTGCAGATCTGGCTTAAATTCAATGGCTCTTGAAAGCTCTTCAATT
GCTTCAGCTTCCTTATGATCATCCATTAAAACTGCTGCCCTATATCTGTAAGGATAAGTC
CTKAGAGGATCCAACAGTGTTGCCGTGGTAAGATCGCTCTTTGCCATGTCACGATCACAA
TACTCTGACCGTTTCTCATAAGCTGATGCATTGTTCCAAGCCTTTTCTATTAGCTTTGTC
ATCTCATCATATGCAGCTTTGCGATGATTTTTAAGATGATATACACGCGCCAACCCCTGA
TGCGCTCGTGTATGCTTGATATTGAGTGCATTCATGGTAGCAGTCAGCTGCAAGGTCTAG
CTTATCACAATCTACGTAGACGCTCCCGAGATTATTMAGTGCTTGTCCTTTCCGAAGACC
ATCTGAAGGACATCTAAGAGCTTCTT
>wcc-9697 short-chain dehydrogenase reductase family protein Length=986 GO-Terms=3 SNVs=16
TAGGGTATGCTTTAGCAAAAGAGTTTTTGAAAGCAGGGGACAATGTCTTGATTTGCTCTA
GATCAGATGAAAAGGTAAAGACTGCTGTCAAGGGCTTGAGAGAAGAATTTGGGGAGCAAC
ATGTGTGGGGCACTACATGTGATGTCAAAAACGGAGAGGATGTGAAAATTTGGTTTCGTT
TGCTAAAGAAAACTTAAATACATTGACATATGGATCAATAATGCTGGATCGAATGCATAT
AGCTACAAGCCACTTGCTGAAGCATCAGATGAGGATCTTATTGAGGTGGTTACAACAAAC
ACACTTGGCTTGATGATATGCTGTCGAGAGGCAATAAAGCTGATGGTGAACCAACCTCGC
GGAGGTCATATTTTCAATATTGATGGAGCAGGTTCAGATGGAAGAACCAACTCCCAGGTT
TGCTGCATATGGAGCAACAAAGAGAAGTGTGGTGCATTTAACAAAGTCATTACAGGCAGA
ATTGCAGATGCAAGATGTTAAAAATGTCATGGTTCACAATCTTTCGCCAGGAATGGTTAC
AACGGATCTTCTCATGTCTGGCGCCAATACAAAACAGGCGAAGTTTTTCATTAATGTCTT
GGCTGAACCAGCTGAAGTGGTTGCAGAATATTTAGTTCCAAACATTAGATCTATCCCTAC
CAACAGATCGATGAAGCCAACATACATCCGATTCCTTACGGGATTGAAAGCCTATTCCCA
AATATTTTCAAGATTTGCATTTGGGGCAAGGAGGAACCGGTACATCATTGAAGATTGAAC
AACATAAAAATAGGTTTTCATGTTCAATATTTATCAGCCCCTTTATGATTTTCTCTTTTA
TTTTCTCCTTTGGTAAAGCTGAAATGAAAGTGCTAACTCAATGCTCAGCAGTAAGAGCTT
AGCCTTGTAACCTTTAATTCTGTTAGGACAATTGTAAAATGATCATTAGTGTCACTATTA
TTATTTGGTGAAAAATATTTGCTACT
>wcc-18436 nucleotide binding protein Length=986 GO-Terms=3 SNVs=11
CTAAAGGTTTGGGATATGGCAAAGCTTGGACAACAACCCTCCAGTTCTCTTTCACAGGGT
GAGAATGATACGTCACAAAATGAACAAATGCTTGGGAAAAGTGGTGGGAAAAGACAGTAT
ACATTGTTTCAAGGCCACTCGGGGCCTGTTTATGCAGCTTCTTTTTGTCCTGTTGGGGAT
TTTATACTTTCATCCTCAGCAGACTCAACAATTCGTTTATGGAGCACAAAGCTTAATGCC
AATCTTGTTTGTTACAAGGGCCACAATTATCCTGTCTGGGATGTTCAGTTTAGTCCCATG
GGGCATTATTTTGCCAGCTCTTCACACGACAGAACTGCTAGGATTTGGTCCATGGACAGG
ATACAGCCCTTAAGAATAATGGCGGGACACTTGTCTGATGTGGATTGTGTTCAATGGCAT
GCCAACTGCAACTACATCGCAACTGGTTCCAGTGACAAAACAGTTCGACTATGGGATGTG
CAGAGTGGAGAGTGTGTCCGGGTTTTTGTTGGTCACAGGAGTATGGTCTTGTCTTTGTCA
ATGTCTCCTGATGGTCGCTATATGGCATCTGGTGATGAAGATGGCACTATCATGATGTGG
GACCTCTCTAGTAGGYCGCTGTGTCACACCTTTGGTTGGTCACACATCATGTGTCTTGGT
CACTCGCTTTCAGCTCTGAAGGTTCTATTCTAGCATCTGGATCTGCTGATTGCACTGTAA
AACTATGGGATGTAAATACGAGCACCAAGGTTTCAAGGACTGATRRAAAAAACGGGAATA
CTAACAGACTCCGATCGCTGAACGACCCTACCAACCAAATCTACTCCTGTTAACACTTTA
CGGTTTTCTCGAAGGAATCTTCTTTTTGCAGCTGGAGCTCTTKMCMAAAATGACTTAATA
CATTMTGASAATGCCCAAGTCAGAATAAATATGCTAATTCATGTACACATTATTATACAG
GATTTTTTTAATGTAAATTTTGCAAT
>wcc-17418 isoamylase isoform 3 Length=986 GO-Terms=5 SNVs=8
TGGATGCAATGATAACTTCAGTTGGTAATTGTGGTTTTGAAGGTGAAACTGATGATGCTA
GTATAAGAGCTTTGCGGTCGAGACAATAGAAGAACTTTCATTTGGCATTAATGATATCTC
AGGGCACACCAATGATGCTAATGGGGGATGAATATGGCCATACTCGCTATGGAAATAACA
ACAGTTATGGGCATGATTCTGCTCTTAATTTTTTCCTGTGGGATCAGTTGGATGCAAGGA
AGGGTGATCACTTTAGGTTTTTTCTCCAATGTGATAAAGTATCGGCATGAACATAAAATA
TTCAATCATGAAAATTTTCTCAGTGAGAATGAAATAACATGGCATGAAGACAATTGGGGA
AATTATGAAAGCAAATTTCTTGCATTTACGCTTCATGACAAAAGTGGGGGAGATATTTAT
ATAGCTTTTAATGCTCATGACTACTTTTTGAAAGCTCTTCTGCCCACACCCCCAACAAAT
AGAAGGTGGTTTCGCGTGGTGGATACTAATCTTAAATCTCCCGATGACTTTGTCCTYGAT
GGTGTCCCTGGCGTAGAAAAACRTACAGTATAGCTCCATACTCCTCCATTCTTCTTGAGG
CAAAGGTTTGATTGCAGAAGCTGTGGTATAGACACATCCATAAAAAGAGTAAAAAAATAA
AAGGAAAATGTTGTATACACGTGTCTTGTGGATGTAATGTTAATCTTATTTGATTTTTAA
GGCAGCTGGATAGAATTTATGTTCTGAATTAGGTCCTTGGCCCAGTATGGCCTGAAGTTA
CAGCTTAGTATTGGATGACGCATTGACGCGTGTACTAAATACTAAATAGAAGATAAAGGC
ATCTGTATGTAAATGTGTTGTAGGGAATAATCGGAGTTGAGGGAAATCTGAATCATGTCA
TTTTCAGAATGCTGCAAGGGATATATGCAAGGTTACTTGAGGGTGGAATTTGGATGGTCT
ATTACTACCTTATATGTTATATATGT
>wcc-14784 no annotation Length=986 GO-Terms=1 SNVs=8
CAGCAATCCTCAAGAATCATTCCAACCCTAAWCAGATCATTGAGCCCAATAACAAAATCA
ACGATCAACGAGCAGYATTAAGAGCCATCATCAAGTTATTTCCACCAGGAAGATAAGAAA
CATTAGGCGATTTCGCAAGTGTTCCAGCAACTTCCCTAGAAGCTTCAATCCTTCTAAGTT
CAATCAACCCATTCCCAGCAGCCTTAGTAGCATCAGAAATCAACTTAGCAGCTTCACTCT
CACCTTCAGCACGAATAATCGCAGCACGACGCTCCTGCTCCGCCTTCATCACAACAAATT
TAGATCTCTCAGCTTCCTGTTGAGCAACCTGTTTCTGCTCAACAGCACGCGAAAAATCAG
GACCATAAGACAAATGCGTGATTGCCACATCATCAAGAAGGATGTTGAAATCCTTAGCAC
GTCGGACCAGGCTCTCCCGAACGAGCGCAGACACCTGTGGTCGTTCGGTGAGTAACTGAT
CCGCRTTGAATTGCGCCACAACGGATTTCAAAACCTCGTTACCAATCGAAGGGAGAACYT
TTTCGTCGTATTCGAGACCGAGATTTTGAACAATGGTRGAGAGTTTWTCAGTATCAGGAC
GAGAGAGGACACGGAGAGATAGGTTAACCATTTGAAGATCTTTGGTACCRGAGGTTGATG
AGAAAGTGTGRGGACGAGTTTTGATATCGAAGATGTAGGGTTTTTGAACCCATGGGATGA
GGAAGTGAGTTCCTTCRCCGATTGATTGATCGAGRATGCCGCGGAAACGGTCGAAGAGGA
CGGCGCGTTGGCCACCGTCGACGGTGTAGAGAGAGGAATTGAGAGCGGTGGCTGCGGCGC
CGAAGCCGATGGCGGCACGGGCGAGGTTTGTTAGGAAGGAAACTGCGGCTTGGTTGCTAC
CCATTTTGGAGGTTTGGCTTTTTAGGGTTTAAAAGAGAGAGAATCCCCGCGTACTCTGCG
TTGATACCACTGCTTAAGCAGTGGTA
>wcc-11438 transposase en spm Length=986 GO-Terms=0 SNVs=0
CATCATTTAGCTAGCAGTCGATTGTCGGGTATGCTTTATGAAGCTAGACAGGAATATGAA
ACAAGAGATGGCGACTTTAAACCCGAATGGATTGGAGAAGAAGTGTGGCCCCAACTACTC
GAGTATTGGCAGAAAGATGAGACTTTTGCAAGGCGCTCCTCGGMCMAATAAGAAAAACCG
CGAATTCAAAAAGGGAGGCTACAAACACACCCAAGGATCTGCTAGCGTTGACACCCACCG
CAGAGCTTTGGAAAGACAATTGGGAAGAAAACCCTTTATAAATGAGGTCCATGATGCAAC
CCACAAAATTTGGGGGACGGATGAATATATCGATACTCGATCTGCAGTTACTCAGAAAAA
AATACGATGAATCAGTCCAATCGTATTTAAGGGAACATCCTGAGTATTCCTCCAATGCCG
ATTTAAGTGAGCCAACTCAACTTCAGATGTGGGACGAGATAAGCGGGCCAGGGAATACCG
ACTTCAGGCGGTATGGATATGGAAATTTGGCCCCCAACTTCGAGTACGGATCTATGTCCT
ACATACCTACCGGTGAAGAACAATATCGTTCTGCAACGGTTCCTCCTGAGATGCAACAGA
CAATTGATACAATGACTCAACAGTTGCAGTCTCAAAACCAGAGTTGCAAAGGAGGGCTCA
ACGGGAGAAAGAACTGGAGGAAAGGCTAAACCAAGGAGAGTGAAGACAGACTACGATGGC
AAAAACAAATAGGAGGAGCGTTTCTTATATGCGTACAAACTCTCAACCTCCACCACATCA
TGGAAGTGCATCACGTTTTGACCCGTCTGAGAATGAGAGTGACAATGAGCGTGATGATTT
CGATGAAGAATAAATTTTACTTTTCGTTGTGTAATAATATTTTTAATATTGAAGAACAAT
TATGATTATAAATATGAATATGGATAATGTTAATCTTATTTTTGTTTTTAATCGTAATTG
AAATATGAATTTTATTCTTGACGCTT
>wcd-9844 thylakoid lumenalkdachloroplast Length=985 GO-Terms=2 SNVs=6
ARCAGTAACAAGTGCAAGTAATTAATCATACCATTATTAATGTCTTCGATTTGTAATTTG
AAGTGAACACAATGAAAAAAGAAAACAATTCAATTTACTTTTGGATGTAATGTAGCAAAC
ATCTACCAGTTCTCCTCATCAATTCACTCTCATATACTATCATGGATTCATGATATAGTA
GCTTATAAGAAAAAAGAAGACATTGTTTAATCCTCATCGACATCCTAGCTCAGCTCTTCC
CTCGTCACTGATGGTCGTATTTCTGCATATCTTCTGAAGATCAATGTAACCAATGATAGG
GTCCTCAAAAACTGCACCATCTAACTTAGTTTCATCAAAAGTGGGCCCGATAAAACTGTG
TTCCTAAATACAGCTCCTTCAAGATAAGCTTTTCCAAAATTAACACGATCCAAGACTGCA
TTTGAGAAGTCCACACCTCTAAACTCCTCCGACAGCATAAGCCTTTGACATTACAATTTC
TGTCATGTCAGGGGCACCATCAAACTTGGCTTCTGACATTAGTGTTGCAGACAGGGTCTT
CCCCTTCAGGTTGGWWTTTTCATTTGTGAAATCACATTTCCGGAGATCTAATGGTTTGTC
ATACACACCATTCGCCTGACCAATTGTGTTGCCAACAAATGCACGCTCGCAGCGATCGGG
CTCAGTTGACAATGGCGGCAGTCTCTGAGTGGCAGCAGTAACAGGAAATGAACCAGAAGT
AAGAGTGTAAGCTGCAAGAATACCACAAGCAACACCCTTGATTCTGTTGAAATTAAGTAA
CTTTGCTTTATTATTATCAGATCCATCTACAAGAGAGCAAGTGAGTCTGAGAGGTGAAGC
AGAAATGGTGAAACATGGGCGTTTGGTTGAGATGTTTCGTATGGACAAACCAGTTCGCGG
GAGTGAAATTGAAATGTTGGCCATTATTCTTTCTTCACTTCCAACCCCCCGCGTACTCTG
CGTTGATACCACTGCTTAGCAGTGT
>wcd-9477 ubiquitin-conjugating enzyme e2 Length=985 GO-Terms=3 SNVs=13
ATAACATGATATTGTGCTGATTATATATTATTACAAATTGAATTGTGTAAGGGTGAACAT
GCAGAACAGAACCTAGTTTGTTAACCTGAGAAAATGCACAATGATTTAGCCTCCTTGTTA
CATTTATAATAGGCTGAATATGTCCCGTGTTACAGCCTAGTGGTTGTCTATTTGGACCTT
TTTTGCGGCTGAGTGGCTTCGATTATATGTTTTCACGCTTCCCCCTCCTTGTGTGTGCGT
GTGTGTGGCTACTCATTAATAAAAAAAGTCGACTATATGAAAAACACCAAAAGAGAGTAG
CATTTATTCATAGAGAGCATGCACCAATTACAAACTTTGAGAAAAATTCTTATATGTATG
CATGTTGTTCACCGATGCCCGAATTTCAAGGCCATATTATCTTATACAATTCAAAAACGT
ATTGAAGGAGACAAGAGGGCAGGTAGAGATTGTTAGCCCATGGCAAACTTCTGAGTCCAG
CTTCTTGCAGTGGACTCATACTTGACTCTGTCGGTCTTGCACATATGAGCGACTTCAGGC
ACAAGAGGGTCATCAGGATTTGGATCCGTTAGCAGAGAACATATAGAGAGCAGTACCTTG
GATATTGTGAGAGCAGGACTCCATTGTTCTTTRAGTATGTCTAGGCAAATATTKCCGTTR
CTGTTAATRTTGGGATGGAATACCTTGGTCCTGAATGCAACCTTGGGAGGTTTGAAGGGA
TAATCAGGAGGAAAATGAATGGTGACAAGGAAAACACCACCAGCATAGGGACTATCATTT
GGACCAATGATGGTTGCTTGCCAATGAAACATGTCCTCGCCGACAGGTCCTGCACTGCAC
GAGGTTGGTGGATCTCTCTGCAAGTCCTTGAGTTCTTTTAGTATTCTCTTGGAAGCCATA
TTCAAGCCGTTCTCTTCTCGGTATGAATAATTGGATATTACTAGCAAACTACCCCGCGTA
CTCTGCGTTGATACCACTGCTTAAG
>wcd-8070 protein phosphatase Length=985 GO-Terms=2 SNVs=12
AAAAGTATTCTTAAGTGTAGCTTGGCACTAATGTTTGAGATAACTAAGTACTAGAAGAAG
AATGAATTCAAACTAAAAAAAAAAATGCAAAGGAGGAGGCTTAGCCGTATAGCAGCTAAA
TATACACAAAATGAGGCAAAAATGAAATTGGCAAAAACAATCACTCACTGACTGAGCTGG
ATATGTAAGACACAACAACTGTTATGTCATCAAGTTTGCCGCCATAAAACCGGTATCCAG
CTTCTTGAGCTGCAGCTGCAAACGGCGACTGCCTTTTCTTGTCCAATGCTTGCTGACGAG
CCAATGCTGCTATCTTCTGCGCAGTTACTTGTGGTTCTAATTTAGCTCTAATTGCACTTA
CAACCACTGCAATGATATCATTGTTGTAYAAGTTGTCAAATAAGCCATCTGTTCCAGCAA
CAATGACATCTCCTGATGCAACAGGTACTGTAAAAACCTCAGCAGAGCTTGGACGATCAC
CGGCATTACCACTCTCCAATTGATATGGGAAGTTGAAGCCGTGTTGTTTAACTGGGGACT
TGAAAATGATGCTTCCACCTCTAATCACAATGAATCCACTGTCACCCAAATTAATAGCAT
TTAGTGCCTCATCATTAAGAGCAATGATACAAGCAGTTGAAGAACCCTTAGCCTTTGTAT
TTGAGTGAGCCTTCTCTAACACCCTTACTGGATTAAAAGAACCTTTGGGCTCCTCTTGAA
TTGCTCTTACTGAATTGGATATAAGTTCCTGGGCATACAGTCCTGCATTAATGCCAACAT
CTGCCCAGCCACCTACACCATCTGCAACACCGATTGCTTGTTCATCTGCGCAAATAAAAT
GAGCATCCTCTCCCCCTGTCGCCTCCTTATCTGGATGCGGTAGGTAAGATGATCCTGATA
ACATCTTCAAGGGCTTGCGGTCGAGAGTAGTTAAGTTAGGCAAAGTRGAGGAATTTTCCA
GTTCATCAGGAGGGCTGCTATCATA
>wcd-7281 yggt family protein Length=985 GO-Terms=1 SNVs=11
TTCTGATAAAATAGAATGGCTATGAATGGGTAGCGACTSCTCCACCGACACAGAAACCAA
GAACAAYATCTCTTTTCACTTGGGAAATGCTCAATCACCATTTGTAGTCGCACTCCCATT
TCTCAAACTCCCCACCATCTCCAATTTCTCCCCACCCCAACTCCCCACATCCATTACCAA
CGCCATTGATCATTTTTCAACACTTCTCCAATCCCTCGCTTCTCAAAACCCCATCATTAA
CAAACTACTCTCTCTTTCATCTCAATTCCATAACACATGCTACCAGATTCGGTGCAGTAA
CTACAAGAACAGGAGTTTGGTGAATAATTATCACAATTTTGCTGCTGTTTTACCTGGGGA
TTCCGTGGCTGGATTAGTGGTGGCTAATGGACTTTCAAATTTCTTGAACCTTTACAACAC
TTTGCTCGTTTGCAGGCTTGTTCTTACTTGGTTTCCTAATGCTCCTCAAGCTATCGTTTC
TCCCCTCAGCACCGTATGTGACCCGTATCTGAATGTATTCCGTGGACTTATCCCTCCTCT
TGGAGGACTGGATCTCTCTCCCATCCTAGCATTCCTTGTCCTGAATGCCTTTACCAGCAC
TGCTGCTGCGCTCCCTGCTGAGCTTCCAATCACAGAACAATCAAAACAAGGTCTTGAAGC
AAGTTTACAGTCTACTGATGTTACTTCTTCGCAGAACAAATGGATGAGACGGCTTCAAGG
GATCGGGTCAAAGACCTCCACTCCTGCAAATTAGTATATCATAATGTTTTTGTTTGTACC
TCAGCCTGTTTATTTATTTAAATTTAAATAGGTTTCTGTTGTAACTTCACAGTTATCATA
GTTCTAGGCAACACAATTTTCAAGCCTGTGATTCCTATGTATTTTTTTGTTCAAAAGTTA
TGAATTTATTAGAATCATATCAATACATTTTCTTTTCTCCTTAAATTCTCGCACTGTTCA
ACTACTGGTATACAAAAGACATTTG
>wcd-6271 at4g32190-like protein Length=985 GO-Terms=2 SNVs=18
GTTGATACCACTGCTTAAGCAGTGGTATCAACGCAGAGTACGCGGGGGAAAATTTAAAAG
ATGCACAAAGAGAAGTAGAGAGTGAAAGAATGAAACTTGGGGTTGCAGAGGCTTTGAATA
AAAAACTCGAACAAGATCTGTCCATGGAGAAGGAGCTCATGAAGAAGTTACAGGAGGAGC
TGAAGGAAGAGAGAGCTTCTTTGGAGCAGGCTGTCCATGAATTGTCTTTGCTTCAAGAGG
AATTTGATATAAAAAGTGCTGAATTTAAGGAAAAAAGTGCTCTTCTTGATATCAAAGAGT
CGGAGCTTGTTGATGCTAGGGTAGAAATCCAACATTTGAAATCTGAAAAGGCTTCTCTTC
TGGTTCTCTTGGAGGAGAAGGACTTGGAACTTTCCAATGCTAGGAAGATGCTGGCAGAAC
TAAACCAGGAAATATATGATCTTAAGATGCTTATGAACAATAAAGAAACACAGCTTATTG
AAGCAACCAATATGTTAAGGGAGAAAGATGAGCATGTGAAGATGATCCAGAATAAGTTGA
ATAATACAAACCTGAAGGCTTTTGAGGCTGAAACTGTAGTAGAACGAGTTTTAGATCTCA
CAAACAAACTGGTTGCTTCCATTAAGAATGAAGAGATCAATTCATCAAGACCACTAGATG
AAATGGGTGATCAACTAATGACGCAACTTATGGAGGATCCTACTAATGAATTGAGTTGGC
AACAAAAACGGCTGGAGAATGTGCTCGAGCTGACCAAGGAAAACTTGAAAACAAAGGAGA
TGGAAGTTCTTGCTGCACAGAGGGCTCTAATAATAAAAGAAGAGGAGCTTAAAATGACTC
TTGCAAGGTTGGAAGCAAAAGAGGAAGAGTTAAGAGGAGCTAAGGACAAGGCGACAGAAG
ATGCCAATGATCATAATAGGTTGTATGCTATGACGCAGGAGAGACTCGATGAGAATAACA
TGGAGACTTGGCAATCGAGAAGCTT
>wcd-34756 elongation factor 1-alpha-like protein Length=985 GO-Terms=7 SNVs=0
GCAATCCATCAGCAGCAAATTAAGATATAACCTTAAGCTGCAGTTGAAATCAAGTTCTTA
AGACACTGAATTAACCAAAACTATTACCTATTCTTAAACAAACAGAAATGAAATTGACCA
TCGCCGATCAAGAACCCAGGTCTGTAAGTTTAGCATGATGAAAACGGCAAARACATKCAG
AKAAAGTCTCAACCACCATGGGCTTGGTGGGAATCATCTTAATGATACCAGCATCACCAT
TCTTCAAAAACTTGGGCTCCTTCTCAATCTCCTTACCAGATCGTCTGTCAATCTTAGTGA
CAAGTTCAGCAAACTTCACAGCAATGTGAGAGGTGTGGCAATCGAGCACTGGTGCATAAC
CGTTACCGATCTGTCCAGGGTGGTTCATGATGATGACTTGGGATGTGAAGTTGGCAGCTT
CCTTAGCAGGGTCATCCTTGGAGTTGGATGCAACAAAACCACGCTTGAGATCCTTGACTG
CAACATTCTTAACATTGAATCCGACATTGTCTCCTGGAAGAGCTTCTGTAAGAGCCTCGT
GGTGCATCTCAACAGACTTAACTTCAGTTGTCAACCCAGTGGGACCGAAAGTGACAACCA
TACCGGGCTTCACGACACCGGTTTCAACACGTCCGACTGGCACAGTTCCAATCCCACCAA
TCTTGTAAACATCTTGCAATGGAAGCCTGAGTGGCTTGTCTGAGGGTCTCTTGGGCTCAT
TGATCTGGTCAAGAGCGTCAAGGGTTGGTCCCTTGTACCAGTCAAGGTTGGTGGACCTCT
CAATCATGTTGTCTCCCTCAAAACCAGAGATTGGAACAAATGGAATTTTGTCAGGGTTGT
AACCGACCTTCTTCAAGTAGGAAGAAACTTCCTTCACGATTTCATCGTACCTAGCCTTGG
AGTACTTAGGGGTGGTAGCGTCCATCTTGTTACAACAACAGATCATCTGCTTCACTCCCC
GCGTACTCTGCGTTGATACCACTGC
>wcd-25603 no annotation Length=985 GO-Terms=1 SNVs=8
TCAATGCTTTCAGAAGGAGAGTTTAACGTGACATCACTTCGCTGCAAACCAGTTTGCTTA
TTAATGCCGGGAAGCTTTGAAGGCTTGTCAATGTCAACAACAACATTTTCTGATTTTACA
TCCTGCTTTTGTAGCAATGGAGTGGTTAACTGCGAATCCCCACCAACATTTTTCTTTGCA
TCAGATTTCTCTTCATCGATTATTTGTGGATTTTCTTTGCCTTTTCCTTTAGCCCTAACA
ACAGCAGCCATATGACTACTTCCCTTTTGGAACTCATTCAATATATCGTAGAGAGGCATA
TCGGATGGAACCCTTGGAATTCTCCGGATAGATACAGCGCTGACGGGGGTCTCTGTTTCA
GGCCGTACAGTAAGAAGATTTTTTACAAGTAGAAGCCCAATAACATTCTTGTGATTTCCA
GAATAGACTGGAACTCGGCTGTGCCCACGAGCAAGAATTTTCCCATTGCCTCCCAGTCCA
ATTTCGAATTAACGTCTAAAGAAAATGTCGATTCAATAGGAGTCATAGCCTCCTCAGCAG
TCTTTTCGGTCAAATCAAGTGCTCCACTGATAATTGTTGTCTCATCATGTGTAAGCTCAC
CTCCTTTCCCAGCCTCCTTCCCATGAATGGAGACAAGAGCTTTTAACTGAGCACGCCTAA
ATAAAGCCTCATCATGCCCCAATAGGTAATCCAGAACCTTTCCAACCGGATACGAAACTG
GGTAACATATAACCATTAAAATCCGCACAAGCCACGCAAAATTGGCACCTACAGCAAGCC
CATATCTACTACAAATTGCTTGTGGAATAACCTCGCCAAAAAAGAGAACAAAAGTAACAG
AGAGAATGATTGCAAGAAATTGATTGAAGAGCTTATCTAGGTATATAGGAAGAGCCTGCA
GATTGGAAGTTTGAAAACCAACGGCTCCATGGCAACAGCATTACAGAGAAGCAGAGTAAC
AAGAAGACTGATGCTGTTTTTAACA
>wcd-19572 glycosidefamily 17 Length=985 GO-Terms=0 SNVs=0
CTACCACAATTTCATTTTTTTACCTATCAATGTTTTGTTTTCTTTCGTTTGTTTTTCTTT
TATTTGTTATTGTTCTCTTTAATAGCAAGTTGATCGGGGCATTATCATTCACTTTGCTAG
TGGATATTACATTACACTAATATCCTATCAACAATTAAAATTTTAGAATTAATTAATGTT
TAATCTTAATCAGTGTGATGGTGGGTTTTCTATGATTTGATTATATACATTGCTTAATAC
GACTCAATTATAGCATATGGTTAGGTTCGTTTTAAATCATGATTTCTTATTGAAAAACTT
ATCATTTTCATATAAATAAAGTATCAATTTTTATAAGAATATAAAAATATTTTGTATGTA
TGCATTTGATATCTTCTCATATGAGTGTAATTTTAATATAATGTAAAAAGTTTATAATTT
CAACAGATTACAATTATTTATTTGTGAAACTTTGAAAATAGTTAAGATTAAAGTCAAACA
ATTTTAATAATTTAATAGTTAAGATTGACACAATAAAAAAATGATAGTATGATAAATGGT
ATATTTAAAATAGTAGTATTAAATTAGGTGATTAGTTAACAACAGGATGAATAAGTGGAG
AATTTTAAATTTAAACTTCAATTTTCTATATATTGTAATATTTTTATTATCTGAATTATG
TTCGCGGAGACTTTCAAACTCTAATATTAATTATTAGTATATACAATTTGTATAAGAAAA
CATATTGACTATGAAAAATTGAAAATATACTTAACATGCCTTTTTATTTGTATCAGATGC
TCAAATAGGTGTATGTTATGGTATGATGGGAAACAATTTACCACCAGCAAATGAAGTTAT
AGATCTCTAACAAAGCAAATAACATCAAGAGAATGAGACTCTATGATCCAAATCAAAAAT
GACTTTAAATGACAATTAAGAAATTCAGGCATTGAAGTCATGCTTGGTGTGCCAAATTCT
GACCTTCAAAGCTTAGCCACAAATG
>wcd-15696 60s ribosomal proteinmitochondrial Length=985 GO-Terms=7 SNVs=24
TTCCCGGAAAACGCCGCCAGAGTTACTCACCGGCCGCCAGAAACACCGATCAATTCGTCC
AGGGATAAGGAAAATGGCGTTTAGAGGTAAAGAGATGATGAAGAAAGTTCTGAAGAAAGT
TGGAGAGAAGAATTTGACTCCAAAAGCGAAACAATCGTTGGAGAAATGTCTTCCTAAATC
AAAAAGTTGTGATGAATCGTGCAAAACGCGGTCTCTTTGCTGGGAAACACATTCAATTTG
GCAATAGTGTTAGTGAAGATGGTGGCAATAGGACAAGGAGAACTTGGAAACCTAATGTTC
AGGATAAGAGGCTCTTTAGTTATATCCTAGATCGTCATATTCGTGTTAAAGTCACCACTC
ACGCCCTTCGTTGTATAGACAAGGCTGGTGGAATTGATGAATACTTGCTGAGGACTCCTT
ATCAGAAGATGGACACAGAAATAGGCCTCTTGTGGAAGGCAAAGATTGAGAAATTGTACG
AAGAGCTTGGAACGAAGGAGGTTGTATTCTTTTCACCAGAGGATGAAGCAAAGTTCGAAC
AGGGCTTTAAAGATTTGAGATTAGCTGAAAGGGAAGGACGGAAAGAAATCAGAAGAATAA
TGTATGTTGGGATGAACAAGCACAAATTAATTGAAGTTGARAGTAAAGATGGTCAATCTA
GTGACGAGGGAGCTGCTAAAATCGAGGGAGAAATCTCACGCAATTCATCAAAGCGATTGA
CTCCTGTCTCATATGTGTTAGCTGCTGACAAACTCAAAGTTGGAGATTATATTTCTAATT
GATTTTATGTCAGCTGACAATTGTGGTGTAAGTTGTCTTAATTGAGTATGAAACTCTTGT
TTCTTTGGTTCATCCTGGTTTTATGCTTTAAACTTTATGTAGTCAAAAGCATAATTTATT
GCGCCAAAATAATAGTTTATTTCTTCTTGTAGCAGGATCAAGTTTCCTGATGTAACCCTT
GGTAAATCTTAAAGGTATTCTAACA
>wcd-12258 no annotation Length=985 GO-Terms=1 SNVs=3
CCTCTTCTTGTTACTTTTCTTCTCCCTAACTTCATATCTCTCTTGACACATATCAGTCAA
CCATGCTCCAGGACTCACCAACAATAAGCTTCTTTGGATGATTTTGGCTCTTTTTTTAGG
TCTCTGAGGAAGCTTACAACCTTTCATGGCAAGAAAATCTTCTTCTTTCTCTTTGCTAGA
AAGAGTGATGTAAAGCTTAGGCCAAACAAGAGCTCTTTCTTCTCCATTGTTAACATCACC
GGTTCCTTTACCGTTATCCTCCGCTGACCCTCTTGTCGTATAGTACCGATCTTCCTTCTC
CGGTGACGCCGATTTTCTGTTATCTCCGGCCGCCGGCCGTAGAATAGCACCGTCGGAATT
CCTTGTGAGACGATTAGGTTGTTGTTGATGATGAAGAAGATTTGAAGTTTCTTTCTCAGA
AAAAGTAACACCAGAACGATTATTATTATCAAGTCCAGAATTAAGCTTTCTTCTGATTCC
ACCACCACCGTTGAGTCTAGTTGAAATCCGAGGATCTTTCACCCTAACACATCTCAGACG
TTTCCTGTTTCCCCACTGCAAGAAGAACTCTGGTTCTGTTGTCTTACATGTTCTCTGGTT
TCTCTCTTCTGTCTCCATTTCAAAGTCTTAAAATTTAAGATCTATGCCTCAAAAGAAAAC
AACCTTTGCAGAAACTTATAATGATATAAATTTGGATTGAGAGAAGAAAAGTATGTGTGA
AACAACAAGATCTTCTTCTATGTTGTTAGATTTGTAAACTTTGTTGTAAGAATGTTTGTA
TTGATTCTCTCTCAGAAACGTTTCTGTATGTAGTTTGAAGCAGTTCTGAGAAAAACTGAA
GAAGAGTTTTGAGGGTTATTTGTTCTCTCTTCTCTTCTCTGTTTGTACTCTATTGTTCTC
YCCCGCGTACTCTGCGTTGATACCACTGCTTAAGCAGTGGTATCAACGCAGAGTACGCGG
GGATATATGGCCTAATGCATCTAAG
>wcd-10103 ring protein Length=985 GO-Terms=7 SNVs=0
AAGCTCAAATAATGTTTAATATTAAATTAATGCCTAAAGAACATCTTTAGACTAACATAC
AACAACACAATCTCTTTACAAATAATAAGGGAAATGTAGAATAAACACAATTGCTAACTC
AGAAGAGGATCAAAACAAAGGACAAAGCATAAAAACAGAAAAAATGATATTCTGTTCAAT
GATTTGTTTGCCAGCATCTCTTGCCTTCTCCACCTAGAACTATCTGAATTTCCTGAGTTG
CCAAAGACATAGTGAGGGAATATTGGTGTCATAAAGCTACCAAGATTGAGCATTTGTGAA
GTTTCATCATCATTCTCATGGTACGGAGGAGAGTTAATAAGCTGATTCTGATAAGGATTA
CGATATGGAAGTTGTTGACCACTTTGATTTTGAGGTGATGTTGCCATTGCCAATAGAGAT
TGAATCGCTGATGCAGATGGTCTCGGTGGTATAGAAATATCTTGAAGGGTAGTTTTCCTG
TCGCAGTCGTGATCACGGAGTGATAACGTACTCTGGCCCCTGCCATAAAGAGGGACCATT
TTGGTGTGAGATATACCATCCTTACAAACTGGACATTGTGGGGGCTCATCAGGTGCAAGA
GAGGCACTTTGCACAAAGAGCCATTTATAGATGCAGGACCAGCAGTAAAGGTGACCACAT
AGTGTTACAACTGGTTCATGCGCGAAATCTAAACAGATGTTGCAATCAAAACAACTGTCA
CAATTCTTGTCTGTTTCTGTGACAGAATTTTTTAGTTCCTTTCCAATCTTGTTGTGAAAT
GAAGTCTTCATGCTCAAAGGCCATTAATTACTAACCTTTCTTGCAACCTATTATTGTTAG
TGTTTCTTTAGTCCCGAGAGAGAAAGGGAGAGACTGAATAAGCAGGAGGAGTAAGTTGGT
GTATGATCCTAAGCCCCCGCGTACTCTGCGTTGATACCACTGCTTTCTGCAAAGGATTCT
ACCCGCCGCTCAATAGGAATTGCGT
>wcc-8129 no annotation Length=985 GO-Terms=2 SNVs=24
TAAACTACTAAGCTAATCACCTACAACAACACATTGATTACTATCCGAAAAGACATTTAG
TCTAAAAACCAATAAGAGACAACGAAACAAAAGAAACAAAAAACTACAGATAAGGACCTY
CTAAGCAGAACCTTCTTCTCATTCTCAATTCTCAAYTCCTTGCACCAGCTCCTTCCCTCT
CGAATTTCTGCGGAAAAGAATTAGCAGCAAACATGTTATCATCAAAATACTCTTTATAAG
GATGATTCTTCGGAACAAGCCTTCGAAACTGATCAAATTGCTTCTCAGCTTCATCTTTCT
TTCTAAGCAAGGTATATATAATACCCTGACAAAGATAAGGCCTAAAATCTCTAGGTTCTT
CTTTCACCAAATCCTGATAAGCTTTAAGTGCCTCAGGGTAATTCTCTTCCATAACCTTAA
TCTGAGCAACCAATAACCTAAAATCTCTAACATCAGAATCCCTTTTCTGTTTCTTGCACA
ATTCCATTGCTTTTTCAAGTCTGTTCAACAATCCTTTCAACGGTTCATTCGAATTCGAAG
TCGCCATTACAAGACCGTGATAAGCTTCAACTTTAAGTGGATCTTTCTTGAGAATCTCTT
CAAATAATTTCTTAGCAGATTCATGATCTTCGTTGTAGATATACATGTTAGCTTTCAACA
AAGGCCATTCAGTTTCATCAGGTTCCATTTCAATCAAACGGTCAATAACTTCAATCGCTT
CATCAACTTTTTGTGCTTTGATTTTCACTACCATTAGATCACGTAAAGCTTCAGCGTTAT
TTGGATTTTCACGCAATTGCTCTTCGATTAGCTTCTCCGCTTGTTCKCYTTGAGTCGAGG
TGGTGGTGTTTTCTTTTCGTTTTCAGTTTCGGTGGTTTTCAACGGTGGATKGGAGGAGAG
AGAGTGGCGGCGATGACAGGATTGTGATGGAAACGCATGAAGAAGAAAGCGGTTGCGGCA
ATGACGATGCAAGTGGTTTCGATTG
>wcc-7837 at5g20270 f5o24_160 Length=985 GO-Terms=6 SNVs=20
CATATCAATTTCATTCATTGTTTTGAACTATTCAACTTTAGTTTCAGGTAACAAATACAA
TAAAAATTGAATAATCAATTCTAGGTACAACAATATATTGAATAACAAATTCAAAAAGAA
AGACAAATATTATTTAACATTTGGATGAATGACAATAACATAAGCCTCTTCCGGCATTGA
ATTATCTCACAGTTGCTTCAAATCAAACAATGCAGAGAATCCATCTTATGCTGCACATAC
AACAATATATATGAATTGAAACATAGATCCTTAATTAAGTCCTGTCACACCCGAAAGTGT
CACGCCATTCGAGCATTTTAAGAGTAGCTGCATAATGTGATAATGCACCAACCACCACAA
GAACATGAAATATTTGATGACTATGTCCTGCTAAATCAAACCAACCAGGCCTCCATCTTT
CCGGTATCCGTGTCACGTAGAACAAAGTCCCTATCAAGTAAGATAATGCCATGACACATT
CATATGCTAGCGTAATATTACGGCGAGGATTGCCCCAATTCACAAAACAAGCATGAACCG
CAGGCACAATACCAAAAAGTCCCATCGAACAAAACAACATGGCTCGAAACGCGCGGTGTT
TGCCAGTAGAAAGTGACGGTGAAAGCAATGTTACAATGGTGAATAGTCCCATGGCTGTAA
TACCAGCTAGGTAGATGATTTGCCAATGAGGTTGACATAGGAAAATATAGTAAATTTGAG
GGAAGAATGAGGTTATAATCATCACAGCGATTCCGACATAGTCTATTCGTAACAGAAACA
AGTTCAGGTCATGGGAATGACATGAAAAGAGGTGACAAATGCTGCTAGAGAGGAGACAGA
ACATAGAACCTCCTAAGAAAACAAAGAATGGCCACCTTGCTATAACAAATTCTAAGGCTT
CAATTTCCATTTTCAATGGTGCTTGATTATTTAGATCAAAGAGTAACGCCGTTCCCAGAA
AACCTTTGATGCTATCAGAAACATT
>wcc-6528 naphthoate synthase Length=985 GO-Terms=3 SNVs=14
CACCCATTTCCTGAAGTCCGGCGTGTCCGTCATCCACTGCATTAATAGCCGCCTTGAGAA
CTCGAATTGCTGTTGGGCTGTTTCTGAGTATCTCCCTACACCATTTGATTGTTTCTTTTT
CTAAATTCTCTAGTGGTACAACAGTATTGATAAGGCCCATTTTCTCAGCTTCGTCAGCAG
TATAGAACCGTGCGAGAAACCACATTTCACGCGCTTTTTTCGGACCAACCAAACGCGACA
TAATAGAACTTCCGTAACCAGCATCAAAGCTCCCAACCTTAGGACCAGTTTGGCCAAAAA
TAGCATTATCTGCTGCAATGGTTAAATCACAAACCATATGTAATACATGCCCTCCTCCAA
CAGCATACCCTGCAACCATTGCAATTACTGGTTTTGGAAGGCGGCGAATCTGCACCTGTA
AGTCTAACACATTAAGGCGACCAACATTTTCATGATCGGAATAACCATCTTCAGTCCTTA
AGGCTTGGTCACCACCACTACAAAATGCATTTGTTCCCTTTCCGGTGAGAATGATGACAC
CAACAGAGGGATCATCCCTAGCATCATTGAAAGCGCGAATAAGCTCCTTAACCGTGTGAG
GTCGAAAAGCATTCCTTCTYTCTGGCCTATTTATACTAATCTTAGCAATTCCTTCACCAA
CAGATTTCTCATAAACAATGTCAGTGAAATCCTTTCCTTGATCATCAGAAGCAACCTTCC
AAACAACATCATGAGAGGGAACATCACCATGAACACGTTGGTAACTATCATTATTCCTGG
AACTCCCCGAAGTGTGAAACAAGGWAATTRGTTGAGGTGGTGATGTTGTTGTTGTTGAAG
AGGAAATSAGGTGGTTGGTTACAGAGGTTACTCTCCTGATAACTGTTTCAATGTCTTTGT
TTCYAGCCATTGGATTGGAACTATGAGCTGCTATAGCCAACAGGGTTGTTTGTTCTTAAA
CAATGTGGCATTGAAAATGATGATC
>wcc-25985 fkbp-rapamycin associated Length=985 GO-Terms=3 SNVs=6
TTTAATACTGAAGAGCAAGTTGAAAAATCCCGTCCTGTAAGCTTATTGCTCATACGAGCC
ATGACAACCACAGCACGCTCATTCAGAACCCCATTAGCATCGCCAAGTTGGTTAACAGCC
TGAAGAAGTTCCCTTTCACGGACACCACGCTGAGGATGAGGAAGCTCTCTATTTGGGCCA
GATTCTTCACTAGTTACAACAGGAGGTACGTGATTGCTAGCAAGCATTGACATTTGCGGA
ACTTCGTTGAAGTTGAAAAGACGCCAATTTATGAGAGGATCGTGCACAAAGGCCTCCATC
ATGGCCATAACACTATCTTTATTTGTTCGCAACACTTGCATAACATTTTCACAAGTTGAA
CGGAAGTTTCCTTCGATACCACTAACTTCCATAGCTTTCACAAGCATTCTTGTCAAGCGA
AATGGAACCTTCTCCGGGAACTTCTCACGATTCATTGAAGCTTCAAAACAGTCTCCAAAG
TCTATGTGTAAAATCTTCCCACTAAACCGGTGCAACATAAGATTGCTAGGATGGCGATCA
CCCAACCCAAGAAGGTAGCCGACCATGCTCATAACTGCCAAACTCCTAGTATAATTTGTC
CTCCTCTCGAGCCATACCCTCAGAAGTTCGACTTTTCAACCAAAGCACCTTTGCTAGGTC
ATTTCCTTCAGCACTTTGCAAACCAAGCTCAAACACCTCCACTTTACGCTATAAGAGGCA
AATGATCATAATCAGGTGCAAAACTGAGCATGCATTTGTGCTCATGATTCAATATGACCT
TTCTAGCATCTCTGTGCTCCCGGATAAGACTGTGCAAAGTGTCACAATTTGGGACCCATT
CAATTAGACCACTGTTTGGAGATAAAGGGATTACAGCATATCGTTCAATAGACAGATCTT
TCTCAGCTGTTTTAGGAGAATTCTCAAGCAGCGTATTCACCAACCGAAAGCTGCATGACT
CGTTCATCTGGCGTAAATCCTCATG
>wcc-22420 no annotation Length=985 GO-Terms=1 SNVs=2
ATTTTGAGGTGATGATGCCGTTGGAGAAGCCAGCGTCTTAATATCATGTGCCCTCACAGA
ACTAGGCTTCAATACCACTATTCGAGTAGGTTGAACAGGAAATTCATCAACTTTCTGACT
GGCTGGAGAGAATCCAGGACTATTCTTCTCCCATGCAACATCATTATTTAATGGTTTCTT
AATGTGTTTGTCATTATTGTTTCCCTTTCTACTGAATTTTTCATTGTCAACCATCTTTGA
AGGTYTAAGAACAGTAATRCGCTTTGTCTCAGCCAGTGGAGTAGACTGYCGTTCRTAAAG
ATTTTGAGAATCCAATAACCTGATTAACAGATCGTTGTTGGAGCTTAAAACTTCCAAGGC
TTCATCAAACTCYTTYGATTGACGTAATTTCTCATCTGTAGAAAGACGCTTTGCTTCCAT
GAATTTTTGGCGAATAAGAGCCATTTTTCTTCTCATTAACATCTTCAGCCCACTTCCCTC
TCTCTGGTGTCTTGTCTTTTACATTGCTTGTTCTCTGTGAYTGCAGCCATATTTCATAAA
TATCTTTGTAAGCAACYTGTTCTCTGCTCGGATGAGCTTCATGAAGCATTTCTTTGTCCA
TAAACCTATCTTCCAGCTGCCAATGATTGAATGATGTCCCGGAATGACCACACATATGCT
GAGAACAATCTCCTCCAGGGCTTCTCTCCACAGCTAAAGCATGTTCTCCCCGTGGAAGGG
CTTCAAGGCCCATTAGTTTTGCAACCACATTTGGTGGAGTGTGCTTGGAAACAACTTCTT
TTGACATTTCTTGGTCCATGAGCATCTTGATGGGTGTTCCATTTTATTTTTTTATTTGAA
GATGCTCTCAATTAAATCAAGAAACAATCGGCTTATCTTCTATTCGGTCACCAAATGAAG
GACTTGCAGTCCTCGAAAACATCTGATTGACTTCTTGAAAGAGATGCAGCATGTTCGCGG
TGCGGTTTATCTGTGAGAAGTCTTG
>wcc-19285 no annotation Length=985 GO-Terms=1 SNVs=13
ATCCATATGCAAAATTTTAAACTACATCTTCCCGAGTATCAATACCCGCCTAGAAACAAT
CCAAAACAAAGGCTCTATATATAAAAACATTCAAGTGGAGCCTTTTTTTTCTTCTATTAT
CAGGAGCACACATCCTTAAAACACTAAGCTAACTTGCCTTTCAACACACCTTTTGGAATC
TTACTCAAGACCTTACTCAAGACCTTTTCATCAAACACTGCATACTGCTTTTTAATCTCA
ATGAATGCTTTTTCGGCCAGAGGGTCTATCTTGTCCTCATACTTATCATACACGAAAGGT
ACAGTGTGCAACAAAACGAAAGTTATGTAGAACAGGGTCAAGAAATTGCTCCAGCTCCCC
ACAATTGATACAATCCACAAGCCAAAAACAACAATGAAGAATTGCTTCAAATCTCTTCCA
GAACCAATATTATGCAAGACAGCAAATCCTCGGTTGATTTCAATTCTCAATGCAGATGCA
ATTTGCAAAAATGGTTCCTCTGGTAGATGAACCACTGGAATGTGAGGTGGAGTCTTATGA
AGAAAGGTATGAGCATTGGACCACAAAAACAACAGGGCAAGAAACCAAAATCGATATGTG
AACAAATGAGAGTAAGAAAGTGATATTCAAGCAGTTCAAAAAACACCCAAATCGCAGTTG
CTACACCAAGTGTACCAGCAGATATCTTCTTGTTTTTCCATAAGAACACATCAGCAGGCT
TTTCCTCCACCGAGGACAGAATGAACAGGCTTCTCCCTTCCAAAAAGACCGAAAAAACCT
TCTACATTAACGGACTCAACAACTGGTTTATCAGCTTCAGAATGCGAATCCGATGAATCG
GAGGAAGAATCATCGAAGTGAAGTTTCTCAGTGATCTTTTCAAGCAACGAATCGCCGCCG
TCACGACTCACCGCGGTCACCGTGCTTTCTGATACGTCAGCCATTTTTCNCCGAAAACCC
TAATCTCAAGGGAAAGTACAAATTG
>wcc-12422 gtp-binding protein Length=985 GO-Terms=1 SNVs=16
GGAGAAACTGAACTTCAGCTTCAACGACGAAGAGTCTTTAGAAAGGAGAAGTTATCTACT
GACACAAATTGACGAGGTTCGCCGTACTCGTGCCGTGCAACGTGCTGGTCGGAAGAGGCA
TGGGGGTTCATCTGGACAACGCTTAGCCACCGTTGCTGTTGTTGGGTATACAAATGCTGG
AAAATCTACATTAGTTAGTAATCTAACAGACAGTGATCTGTATAGCGATTGTCGGCTATT
TGCTACAGTCGATCCTAGATTAAGAAGTGCCGTTCTTCCTTCGGGGCGGAAAGTGCTTTT
TAGCGACACAGTAGGATTTATATCCGACTTGCCTGTACAGTTGGTGGAAGCATTTCATGC
AACTTTAGAAGAAGTGGTCGAAGCAGACCTGCTTGTGCATGTGGTTGATTCTACTGCTCC
CAATCTTGAAGAGCATCGTACAACGGTGTTACAAGTTCTTCAACAAATAGGCGTGTCACA
AGAAAAGCTTCAGAATATGATTGAAGTTTGGAATAAGATTGATTATGAAGAAGAGTGCAC
GGATGTTGATGAATATCTCCATGAAGATGAAGAGGCTGACGAGGTGGATTTAAATACCGA
TACATTAACGGAAACCGAAAATGCCTCTGAGCAGTCACTGTGCGACTCTGAGGGCATCGA
AGAAAAAARAGACTATTCTGATGATTGGTTGTACGAGGAAGATACTATGGTTACCGAAGG
CGATTTTTGTTCACCTTCATCTGTGGCTGACCAACAGAACGAGTCCTCTAATAAAGACAA
TGGTGTGGAAAATGTCAGCGCAATGCTACCGCCTGGTCCACATGTGAAAACATCTGCCAT
CACAGGAGTTGGTTTGCAAGAGTTGATGGAACTAATAGATCAGAAACTAAGTATTCAGGA
TAAGAAATTGAAGGGTGCACAAGTGGGTTTGAAAACGAAAATTTTATTTTGATAGAAAAT
GGAGGCCCTCACATTCACAAGATTC
>wcc-11851 hydrolase zinc ion binding protein Length=985 GO-Terms=4 SNVs=14
TTAGGTAGTCAATGCTGCGGTGATAGTGGATCCTTCAGCCAAGCAAATAATTTCAACTGC
ACGTGATCAGGTTTTTGCTTGGAACACTTGCAAAGAGGACAGCTGCTATAAAAAACCAGA
TTTACTTAGTTCCCATCCTATTGCCAATAGCTTGGATCCCCAGAAACCGTTGCATTTAAG
AAGTTCCTGCAATCATCTCAAACAATCATATACAAGTGTTGCTTGTCTCTATCCTTGGCA
GTGGGCTGATCAGCAATCAAATTCACAGAGTTCATACTATTGCCATCCTTTGCGACATGC
TGCCATTGTAGCTATAGAATCATCTGCTGCCAGGGATAGACGTCTTTTTCCCAACGACGA
GGGCAGTAAAGAAAATATTTGGAATTGGATCATGAAAGTCGTTGTACGAGCTCTCCTTCA
AAGAGACAGAAAACTGTTTGTGCAACTGTTAAGGATGATGGCAAATTGAATGCTCAGAGT
CAAACTTCCAATCAGGTTGAGGACAATGATAAATTGAATGCTCAAAGTCAGATGGAATCC
AATCTGCTACCAACACGACCTTACTTATGCACTGGTTACGACATATATCTTGTTTGGGAA
CCTTGCACAATGTGTGCCATGGCCCTTGTCCATCAAAGAATTAGGCGGATATTTTATGCT
TTTCCAAACCCTAAAACAGGTGCCTTGGGCAGCGTTTACAGATTACAGGGAGAAAAAAGC
TTAAATCATCATTATGCTGTTTTCAGAGTTTTGCTACCTGAAGAAGCCCTCCATAAATCC
GATAGAACAGCTGCAGAAGCTGAAGAAACTGGTATTTGACTATTTGTTAAGTAGCAGATG
CAGCTTCTTAAAATTCAAGAGTGGATGAAGATGTATTTTAGCGGTGGAGACTATTTATTT
ATTAGTGAAGATTGAATATTTAGTGATTAAGCAGCAGATGTACCTTAGGATTGTCATTTT
TATGTAAGTTTCCAAAGTCATTTTT
>wcc-10573 spore coat Length=985 GO-Terms=6 SNVs=14
AATCATTGTTAATGGAAAAGCATGGCCTCGATTAACTGTACGACGTCGTAAGTATAGATT
TCGTATAATCAACGCGAGTAACGCTAGATTTTTCAGACTGTTTTTTACAAACGGTTTAAG
ATTTGTACACGTGGCRTCTGATTCWGCTTATATTGGTAAACCAGTTGTGAGTAATGAAAC
TTTTGTGGGGCCATCTGAGATCACAGATGTTATARTTGATTTTTCTCAATCGAAGAGTAA
AGTAGCTATTTTACACAACAATGCAGCTTATCCTTACCCATCCGGTGATCCGGTTGATGA
GTTTAGTGGTAAGGTTATGAAGTTTGTTATTTTACCGGATAATGAAGCTGACACGTCACG
GATACCGGAAAAGCTTGTGGAGTATCCGGTTGTTGATTTATCTAGTGTGACGCGCACACG
GTATATTGCTATGTATGAGTATACTAGTGATATTGATGAACCRACTCATTTGTATTTGAA
TGGGAAACCTTATGAAGCACCGGTTACTGAAACTCCGAAAGTGGGGTCCACTGAGGTTTG
GTATGTGATTAACTTAACTGATGATAATCATCCGCTTCATATTCATTTGGGTTTGTTTAA
GGTTTTGGATCAAACAGAGTTGGTGAAATCTGATGAGTTTAAGGATTGTATGAAGAAAAT
CAATGATGCTGTTAAGTGCCACGTGGATGAGCATGCACGTGGGAAGAAAGTATTGGTGCC
TGATTATGAGAAAGGTTGGAAAATGTGTTTAAGATGAGTCCTGGGTTTGTAACAAAGATT
GTTGTGAGGTTTGGTTACATACACACAAATACATCGTATGGGTTTGATGCAACTGCTGAA
TCTGGTTACGTGTATCATTGTCATATATTGGACCATGAAGACAATGCTATGATGAGACCC
TTGCAGATCATCAAGTGAAGAGCCAACAATTGGTAACATGTGCGTATAGGAAAATGACAT
ACATGCATGATGTGGTAATTATGTA
>wcd-30589 60s ribosomal protein Length=984 GO-Terms=5 SNVs=0
GCCTTCATCCTATTCTTGTGATGACTCCTCTTCCCTGCTGACTCTGATCTTATCAATCTT
TGGAATGGCCTTCAGGACATTTCAGCAAGATTCCTGTCATATCTCTCGGGCCTGTTGCGC
TTTCTCTCAAACTCAAATGTTGAATCCTGTGTCATATCCTTTCCATGCACCCGCCTATAT
GCCTTGGTCCATTTTACTTTACGAGGGTTCCTCTTCATTTTAAAGTTCTTGTGGCACTTA
GATCTACAGAATCTAAAAATCTTTGCATCATTACGAACAAACTGGATTCCATGTCCAGGA
TATACAGTAGAAGAACAGAACCAGCACTTCTCCAATCTCATTGCACCTCTAAACTAAATC
AACAATTTCACTGATGAATAATTAAGAGAGAAGACGATAAACCCTAATTTCGGGGCGGTG
TGGCCGCCACTCCCCCGCGTACTCTGCGTTGATACCACTGCTTAAGCAGTGGTATCAACG
CAGAGTACGCGGGGAATACAATAAATTACATACAACAATATATACACACTCCTTGCTAAA
TCTTGAACACTCGTTACAATATTTAACAAAAAGTCACAAGAGATAAATACACAACAACAA
CAATGGATCATCAACACACATTTTATGCTAATAAAATATCTTTCATTTTCAACGTGCAAA
TGGTTGCAAAAAGCCTCGTTTAGGATGTCACATCTGTACAAACAGAATTTGCACTTACAA
ATTTATGTGCAGATTGCCTTCATTCTTTTTCTAGGAAGGAATGCCATGATTCAAAAGGGA
GAACAAGTTCTATCATGAAATATAGCAAGAAAGCGTTGCACGGTGCATCGCTTGCGGGGA
ACGTAACATTGTTAGCCTTAGGGGATATTAGTACTCTTCCTGATATTGCGAGTGATATCA
AAGGAATATTTTCTAATTAAGTGACTTAATATTCTTTGATACACTTTCTTTTCATCAAAC
TCGTTTCTCGTTATATAATGTGAA
>wcd-3052 c2h2l domain class transcription factor Length=984 GO-Terms=2 SNVs=3
AAGCAGTGGTATCAACGCAGAGTACGCGGGGGTASTTAAGCAGTGGTATCAACGCAGAGT
ACGCGGKGATTCGTTCTTCTTTTCTTTCATTCATCACCGTTTCGCCGACATACACACACC
ATTTCATTTCCTATTTAATCCTTCATTTTCATTCTCTTCTTATTAGGTTTCTTTCTATTC
ATTCATTTTCTTCTCTCAAAAAAAGCATGTCTGGATTAACTTGCAATTCTTGTAACACTG
AATTCAAAGATGATTCCGATCAAAAACTTCATTACAAATCCGAATGGCATCGCTACAATC
TCAAACGCAAGGTGGCTGGGGTTCCTGGAGTGACTGAAGCATTGTTTCTAGCTAGACAAG
CTGCTCTTGCTCAAGAGAGAGATAAATCTAATGAAAGTCCTATGCTCTATAGCTGTGGAT
TATGTGGTAAGGGGTACAAAAGTGAAAAGGCTCATGCCGAGCATCTTAAGTCGAGAACTC
ATATGATGCGGGCGTCTGAAGGAGCTAGTGATTCAGATGGTAAGGCTATAATTAAGCCAC
TTCCACAACGCGTTGTGAATAAGCCTCCTCCTAGAAGATTGGCAGATATCTCTGCTGATG
ATGACGAAAGTGAAGATGAATGGGTAGAGGTTGATTCTGATGATGATCTGCTTGATGATG
CTGCAAATTCCTTGACAGATTTGAATGTTGATGAGAATGCTGATAATGATGATATGGATG
AAGATGATGATGATGTTGTGGACTTAGATCCATCGTGTTGCTTTATGTGTGATAAAGAGC
ACAAAACATTAGAAAACTGCATGGTTCACATGCATAAGCACCATGGGTTCTTCATTCCAG
ATGTTGAGTATTTGAAAGATCCAAAAGGGCTCCTCACTTATCTTGGACTAAAGGTATAAT
TCTGCAACCCCCTCCCCAATCCCACCTCTCCTATAACATACTTTTGTTTGGTTCGAAAAT
ATTACTGACATCTTTCCATTTCTA
>wcd-28775 no annotation Length=984 GO-Terms=0 SNVs=0
TAATATANATTTTTTCTTTACCATATTACAAAAATAAATTTAGGAACACTCGACACCGTA
TTTTCATACGATCGGAACATGATTTGCCTTTCTTTTTGCTTGGCCTTGGTTTCGGTGTTC
ATCATTCGAGGCAAAAAGACTATACGATTTATATCCGGTGTCCCAAAAAGACTATACGAT
TAATGTACGATGTTCCGACCGCGTGTGTTTCAATATAAACACTCCTTTCTTAACCAAAAC
TCCAATAATAACAATTCACACAACTTCAAGTGCAGTACAATGCATATTAGGAATCTTCTC
TAACAAATCCACAGTTAACATTGAAGCCTTTGGCTTTTGCTTTGGACTAATCCTCTCACA
ATATCCCATTGAAAGTGAATTTATTGAAGTGTTCCTTTTACATGGACCTAACCACTTAGC
TTGCATGTATTTATGTTTTCTCCATGGTCCCATATGCATTTTATTTCCTTCAAACATTTT
TTAGCTGCCAAACACATAATCKWKATTATGTGAGCTTTTTCCATTTAGTATTACAAATGG
CACTGTTGAAACCGGCATTTTGGAGGTATCTTGAGACTTGTGTCATAAAACAATTTGGAC
ATGAGCTGGCTGCACCAATTTGTCTACTACAACTGCATTCTATTTTTGATCTATCTATTT
CCTCTAATAGCTTTCTTTTTGTTGTCTATTTCCTTATGCTTATTTCCATTGAACTTGTTC
TGTATATATGAGTCTGCAAAAGTTGAAGTTGATTATCCCAAAAATTTCTACTCTCCTCTT
CATCGTTGCTACCTTCATCATTAACCTTTTCTGTATCATCATCTTCAAAATCTAACTCCA
ATATTTCATTATTTTGAAACTCATCACAATGATCAAGAAAATCAAATTCAACATCACCAA
GATTTGTTTCACCATATTGTTGTAACTTTGCCTAGACAATTCCCTTCGAAACCANCTGGC
AATATCTAGTAACACGAGCCATAG
>wcd-14808 asparagine synthetase Length=984 GO-Terms=4 SNVs=0
GATCCAACATATTACACAAATTTTTAAAACCATAGTACAATAAAATAGTATTCAAATACC
ACATCAATTCAAAGTAAAGACAAGATGTGGAATATTACACAACAGAAAAACACTTAAATA
CAGCTAAATAGAAAGCCTTATACATAGCATTTGCCTTGGACAAAATACACAACAGGCAAA
TTTTTTCCTATGAAATTATTGTCTACTATAGTAGTATAATAATATCTTGAGTTTTTAGGC
TAATAGTCCTTGCGATGTCTCATACTAGCTCTGAATGGCAACACCAAGAGGAGAAATTCC
CATCTTTGGTATAATTTTCTCTGGCTCTACACCTTTGTTAACTGAGTTGAGTTTGTTTTC
ATAAGCTGAAACATGCACTCCAAGTGCTGCTCTACCAGAAGGATCAAGGTTACCTGACCA
AGAAGCATCCCATTCAATAGCTTTCTCTGTGCTGCATGCAACACTAGCTCCTCCCCCGCG
TACTCTGCGTTGATACCACTGCTTCGCATCGCTTCTAGCCCGGATTCTGACTTAGAGGCG
TTCAGTCATAATCCAACGCACGGTAGCTTCGCGCCACTGGCTTTTCAACCAAGCGCGATG
ACCAATTGTGCGAATCAACGGTTCCTCTCGTACTAGGTTGAATTACTATTGCGACACTGT
CATCAGTAGGGTAAAACTAACCTGTCTCACGACGGTCTAAACCCAGCTCACGTTCCCTAT
TGGTGGGTGAACAATCCAACACTTGGTGAATTCTGCTTCACAATGATACCACTGCTTAAG
CAGTGGTATCAACGCAGAGTTACTTTTTTTTTTACGGACTAAAAATAAGTTCTTACTTAT
TATAAAGTTGATGCCTAACGATGTTGAGTTATCGGTTGCATAGCTTAAAGTATAATGCCA
GAGGTTGCTTTTTGTTGCTATTTATAGAAGGAACTGCCTAAACTGCTTGCTCCATTTTGC
TTGCTTACAACTAAACCAGGAAAA
>wcd-1413 no annotation Length=984 GO-Terms=1 SNVs=2
AAAAAAACATAAAATWCACAATTTTCAACATAAAACATATTACTCTGTTTCAAGTTTCAA
CCGATTTTGTAAACATGATGAGAAGAAGACAGCATCATGAAGATGAACAATCACGAGCTT
TCTACGACCTATCAACAATCGTTCTTAATCTTCTCCGTTCACCACCAACGCCGTTAAATT
TCTCCGATCATCAGCCGGGACCCCCGTTACGGCGTTTGCCTCCTCCTCAAATCTCGCCTG
CAGGATTCGCTTCTCTGCTTCTTGGAATTTCGGTGGCTCTGATGCTATGTGGATCAGTCA
CGTTCTTCATCGGGTTCGTTTTGATGCCATGGGTTTTAGGATTGATTATGGTTCTCTATG
TAGCTGGAATTGTTACAACTATCTCCGACTTGGGTCGTTCTATTCTTTGCTACGTCACGG
CGGCGCCGGAGCCGCCGTGTAAGGAGGATATTCCAGCGTGGAAGCTTATGTGAAGTATCG
ATTGGAGAATGAAATTGAGGATACCGGTGTTTGGTTTTCCGGTGGCTCATGCAATTTATA
CAACCAATTCTCCAGATTATGGAGCTTCCTTCTCCTCTTATCAGATGCAAGAATCATGGA
TATATAGCTTTTTACTCAAGTTACTGAATTTTGTGGATATGGATTCTCTGTGCATTACAA
AGAGTAGAGTAAAATTTTGAAGAACTGCGCAAGTATCGAAAGGAGTTATTCGCACTTCCT
TACTTCCTCTTGCATTGCCGTTATCAATTGTTTTACTTGACTTTATTACCACTTTCTATA
GTAGGCTTTTTAATTTCCTCTTGTTAAGTTCTAAAAATGTCATTAACTGTAAAAAGAGAA
GGAAAAGATATATGATTTGGCCCGAGAATAGGGATTGTACTGCACTGTATTGAGAACAAT
ATTTCGAATCGGATGGTTGCTACATGTAACAGGTGAAATTATTTATTTGCAGATTGTTAC
TGCTATTGAAGATYGTTCAYTGTT
>wcc-8619 col domain class transcription factor Length=984 GO-Terms=2 SNVs=2
GAGTACGCGGGGGAACCCATTCTTCTTCCATACACACCAAACCATCACAAGAGAGAGAAA
CCCCAAAAAAAGACGAAAATTCCGCAAAAAAGAAGAAAACGAAACCGCGTTGATATCACA
AGAAAAAATCATCACAAGACTCTGATCAACAACAACATGAAAAAGAATTGTGAACTTTGC
AAACTTCCGGCTAGAACTTTCTGTGAGTCAGACCAGGCTAGCTTATGCTGGGACTGCGAT
TCTAAGGTCCACGGTGCTAATTTTTTGGTTGAGAGACACACCAGAACTCTCCTCTGTCAC
GCGTGTCAGTCTCCGACGCCGTGGAAAGCTTCCGGCGCTAGGCTCGGTAACGCGCTTTCG
TTGTGTGAAAGATGCGCCGGTGAAAGAAAATTGATTCCGTACAACAAAATGAAGAGAGTG
AAGGTGACAATGAGGATGAGGTTGAAACTGATTCCGATGAGGAGGATGATGATGTTGATG
GTGATAATCAGGTTGTTCCTTGGTCTGCAACGGCTATTCCACCGGCGGCGTCGAGTTCTT
CCAGTAGCGAAGAATCGGTTAGCAAGTGTAACGAGAACGATGAAGTTGTTTCGAAGTTAG
TTACAGAAATTACCTTGAAACGACGTCGTGTGGATCATGATTTTCAGGTTTCGGATTCAA
AAAACTGGAAAAATCAACGGAAAGAGGAGGTTGATTTGTTAGGGTGTGACGGAGAACCGT
CGTCAAAGGTGGCGATACGGCGTTATTGCGACGGAGATGGAACGGAGCATTCTCAGCCGC
ACGATTGATGAGGCAGTACAATTAGAGATATTATTTTATTTGTCATCTCTTTGATTAACT
TCCGCTAACAAAACTCTTTAGATTTTTATAAAGACTATCCAATATTATTCCAATGTATGA
ATTTAGTTTATTTTTTGTTATTTTTTWATWWTTATTTTGTTTAGATTATTTTGAGGTATT
ATGGTTGTGGTAATATTATTTTAA
>wcc-29481 glucuronoxylan glucuronosyltransferase Length=984 GO-Terms=2 SNVs=7
ATATTATAATGGAATTATAATCTAATGAATTGTCTGCAAAAATATCAAAATTTACAATGT
CAACAAAAAAAAGAACACCTTGGTTACCAACCCATATGAACATTTTAGGGTARGGATTGA
CCAAGACATAAAGAATCATAATCACCTCAGRACTATTACAACAATTACCAAGGTTTTAAG
GTCACCGACAGGGCCAGCAGTCCAATTCAAGCTCTTCTCCCCTGGTTTCAAGAATACACT
CCTGTCATGCGGCAACTTCCGTGCAAGTCCGTTTAGAACTTGATGGAAAGCGTCTCCGGC
TTGTGCAGGTTGAGGGAACAACATTGCTTGCTTCATAGAAGGGTTAGCAAGCAATCTTTG
TTTCCTTAATATAACTTCTGGTGGGATCGATGTGAGTATGGTATCCAACTTAGGAACATC
CTGCTCGTCAACAAACACCCCGATCTCTTCCCACGGTATTGCATCGGCAAATGGAAGAAC
AATATCATCGGCAATAATAACAGGAATGCAACCGAATACCACAGCTTCAACCAACCTAGG
GCTCCAAGGGGCCCATCCAAGTGGGCATAGACAAAACACAGCTCGTTGCATGTCCTCGTA
ATATGTTGTTGGATGCTCTGTCGAAATGTCAAATAATGGGTTGTTCTTAAAGTTCTCCCA
CACTGCTGCTCTTGCACCTCTTGCATAATAACCACCTTCAGGGTCATTTCCAACATCATA
AAACAGTCCTCGGAAGTACACAAAAATTGACCTGGGAGTCTTATCAGGAATCAAGTGGGT
ATGCATTTTCTGTGGTGGAGCATACGGAGGAATGGTAATTGAGCCATCTTTCAAGCACAC
ATGATTCCTCTGTCCAAATGTTTGAACCAAGGTAGCACGCTGCAGCAATGGAAGAATCCC
ACGTTCAATTGCCTTCTCTTCTTGGTAATGAAAACATGCTCCAAAGTCATGGGAACTACA
AAGAAATGATCTGCTCCTCTGTTC
>wcc-21971 succinate fumarate mitochondrial Length=984 GO-Terms=4 SNVs=0
GAACATTTTCAACAAAAACACATCATCATGTCTGGAGCCATAGACATGGACCACGTGGGT
TTTTCCAAACCCAAATACATCATCACCGGCGACTTCTCCGACCACCGATCATGGTCGTAG
TAACAAAACCGGTTCAATTTCAATGGATCATGTTCTTTTGGCTYTGCGTGAGACTAAAGA
AGAAAGGGATCTTCGTATTCGTAGTTTGTTCAATTTCTTTGATGCTACCAATAAWGGGTA
TTTGGATTATGCTCACATTGAAGCTGGTTTATCTGCACTTCAGATACCACCTCAATATAA
ATATGCTAARGAACTTTTCAAGGTTTTGTGATGCTGATAGAGATGGAAGAATTGATTATC
AAGATTTTAGACGTTATATGGATGATAAAGAACTTGAACTTTATAGAATTTTTCAAGCTA
TTGATGTTGAACATAATGGTTGTATTTTACCTGAAGAACTTTGGGATGCTCTTGTCAAGG
CTGGGATTGAAATTGATGAGGTGGAACTTGCGCGCTTTGTTGAGCATGTTGATAAGGATA
ATAATGGAATTATCACTTTTGAAGAATGGAGAGATTTTCTTCTACTTTATCCTCATGAAG
CAACCCTTGAAAATATATATCATCATTGGGAGAGGGTGTGCCTTGTAGACATTGGTGAAC
AAGCTGTGATTCCCGAAGGCATCAGCAAGCATGTGCACAGGAGCCGGTATTTTATTGCAG
GCGGAATAGCAGGAGCTGCTTCTCGCACAGCAACCGCTCCTCTTGATCGTCTAAAGGTGG
TCTTACAAATTCAGACTGGAAAGGCTTCAATTATGCCAGCAGTGATGAAGATATGGCAAC
GGGACGGTTTATTAGGGTTTTTCCGAGGTAATGGATTGAACGTTGTGAAGGTTGCACCGG
AGAGTGCCATCAAGTTTTATGCTTACGAAATGCTGAAAATGTAATTGGAGATAGTCAAGG
AACAAGTCAGATATTGGTACCGCT
>wcc-15254 ribonuclease iii family protein Length=984 GO-Terms=4 SNVs=14
AAAGATTTCCCTCAAAACAATCCTCAACGACTTCTAAAAGAACCTGCAGAACGCAAAAAA
ATTCACTAATCCAAAATCAAAAGGTCCTCCAAGAAGGTACATCTTAAAACCACCATTAGA
TGACAAAAAATTAGCAGAAAGGTTTCTAAATAGTCCACAATTATCTCTTAAATCGTTTCC
TTTGTTAAGTTCTTGTTTACCTTCGTCGCGCCTTAGCAATGCCGATAAATTATGGATTGA
TGAGTATTTACTCGAAGCGAAACAAGCTCTTGGATACTCACTTGAACCATCAGAGATGTT
AGAGGATGATAATCCTGCGAAACAGTTTGATACTTTGTTGTATTTGGCTTTTCAGCATCC
TTCGTGTGATAGAACGAAAACCAAGCATGTTAGGAACGGTCATTCGAGGTTGTTTTTTTT
AGGGCATTTTGTGCTTGAATTGGCATTGGCTGAATTCTTTTTGCAGAGGTATCCGAGGGA
ATCGCCGGGTCCAATGAGGGAGAGAGTTTTTGGATTGATAGGGAAGGAGAATTTGCCTAA
GTGGATTAAAGCTGCTAGTTTGCAGAATTTGATATTTCCTTATGATAATATGGATAAGAT
TATGAGGAGGGATAGAGAGGGACCTGTCAAGTCGGTATTTTGGGCTTTGTTTGGGGCAAT
CTATCTTTGTTTTTGGTCTTCCAGAAGTCTACCGTGTTCTTTTCGAGGTCTTTGGAATGG
ATCCAGATGATGAGCATTGCCAKCCCAAGTTGCGCARACAACTTGAAGATGTRGATTATG
TATCTGCTGAGTTTGAAAACAAGCTAAACTGGCAAGATATTGTTGCTTATAAGCCTCCTG
CAGATGCTCTGTTTACTCATCCAAGGCTGTTTAGAGCTTGTCGTTCCCCCTGGCATGCAT
CGGTTCAGAGGAATATATGGGATTATGATAGCCGACCTCAAGTTATGAAATACTTGGATA
TCCATTAGAATGACAGACAGAATT
>wcc-10513 ser thr-rich protein t10 in dgcr Length=984 GO-Terms=1 SNVs=12
TTGGTTGGCTTCCACCAAAGATGGTAGGGTAGCTTTTCTCACCAATTTTAGAGAAGTACA
AAATATTCCACAACCCAACACTAGAGGGGACCTACCAATTCGTTTTTCTTCAGAGCAATA
AGAGTCCCCAGGAGTTTGCAGAGGAAGTGCTCAAAGAGGCTCATCTATACAACGGATTTA
ACCTTGTAATAGCTGATATTTGCACCTCCACCATGGTTTATGTCTTCAATAGACCAAAAC
ATGGTTATCTTTTTGTTACCCCTGGAATTCACGTCCTGACTAATGCATCATTGGACACTC
CTTGGCCAAAGGCTGAACGGTTGCGCCATAGTTTCAAAGAGCTTATTGATGAGTATGGTG
AAGGTGAATTTCCAATAAAAGAATGGTTGAGAAACTAATGACAAACACAAATAAAGATGA
TAAACAGTGCTTGCTACCAGGGATTCATCCTCCAGAATGGGAATTTCTATTGAGTTCGAT
ATTTGTTGACACACAACTTCCCTTGGGGCCTTATGGTACTAGAAGCTCCTCTGCTTTGTT
TGTTACATCAAACAAAGAAGTCACATTCTATGAGAAACATCTGGAGCAAAAGCAATGGAA
AGAGAACACGGTAACCTATCAGATCAGTGAGACATAAAGAATGTCAGGGATGTGGTTTAA
TACTGCTGCAAAAATAATAATGTTTAATTAGTTATAAAGGGGTTTTCCACTCACTAGCAC
CTTGTCAATATGAATAAAGGGGTTTYCYACACAAATTTGATTAACTAGTCCAGTCTTACT
CTGTTCAGTTTTGTTTGGATTCGTTGGTTCTTTTTGTTCAACTTGTTTGTAACATTTTTC
TTAGGTATTATTTTGTTTGTTTGCTGACCTTTATAGTAATTCCTGTCATATTGGACTAGT
TTTCTAGAATGAGCACAAGCTCATTATAGGGCAGGGCTGCCTTGCCTTTATKATGTAATA
TAAGTATGAATTTTAACTTGTCCC
>wcd-8082 histidine triad Length=983 GO-Terms=2 SNVs=25
ACAATTTTGAGCAAAGAAACACCAATCTAATCTTTACATAAATAAACAAGACATATCAAC
ACATAAAAAATTTGACTTGTATGCACAAAATATTTGCATCAATAATACACATTCAACAAA
TGAGTAGTTGAGATTTCTATGGTCCAAATTAAAAGGTTAAGAAAGCTCCAACCACTCATT
TATCGAGTTTGAGGGTAGTGTTAAATTATAATGAGCATGTAACATTCCTCTAAATGAAAA
TATTAAGTTACAACAAATCAATAATCACACTAGCTTTTACTTGAACAAAAATCTGCATTC
TTACTTTCTTCACAAATGTCTGATACCATCAACTGTTCTTGAATACAAGCTGCAAGCTGA
GAAACTTTCTCATCGTCTAAATTAAGAGGACGCCTTAGCAAACTCTCGGAAGTCCACAAG
CAATCGAATGCTTTACGTGGAATTATGTGCATATGAGTATGAAATATTACTTGGCCAGCA
GCTGCTCCATTATTAATCAACAGGTTGAAATGAATTGCAGCCAGTAGCCTTCATGATTGC
ATTGCTGATAAAGGGCACTTTGGAACACATTGCAGCTATCACTGATGGAGGAGTAGCGTC
CAATGAAGGGAAATGAGATTTCGGGATAATGAGAGAGTGCCCATGACTCAACGGACTTGT
GTCCAATATGCATAGGCACGTGTCATCTTCATAAAGCTTGAGAGCAGGTGATTGACCACG
AATGATGTTGCAAAAGATACAATCCTGTTGCGTTTGTGAAGAAAGCAGCGAAGCAGAGAG
AGAGAAAGAGTTTGGATCCGAAKTGAAAACGGGTCGGGTTAAKATGGGAGGAYAAAACGG
TAATCCTCCTTGTTGCTTGAAYGGACATGTTGTTAKTTTGTATAATAAAATYAGAAAGCA
CGGTGGTTAGTAGTAATTGGAAGATGCTTTGCCATCATGAATGAAAACGCCCCCGCGTAC
TCTGCGTTGATACCACTGCTTAA
>wcd-7740 transcription initiation factor iie subunit Length=983 GO-Terms=8 SNVs=0
TGAATTTGCAATGTGCTCTTAATTGTTTCTTCAACAAATTGAATACATCCAAAAACCAGC
AGCAGTAGGTTAATACTTGATACATAAAAAAGATATATTCTTAAGGACGACAGGAAGACT
CTCTAAACACATTATTAATTTTACGCCACTAAGCAGTGAGCTATGGGAATCTGCCCAACA
CACGCTGTGAGTTACTTCAATCAGGAGTTCTTTAAGGTCTGAAAAAGCTCCGGAAGATGG
GCATTAGTCAGCTTGGTCCTCTTGGTTATTTCATTCTTCTTCTTCTTAGGTTTAGGCTTG
GATGAAATGCCTTCCATTTGTGCTGCACTTCTCCTCTTTGCAGTGTTAGTAGCAGGTTTC
ATTCCATTTTTCTGGAGATCCCTCTCTATATCAAGCATATCACGAGGCAATTCAATCCCA
CGAAAAAGCTGTTTTAGGTCATCATCCACCTTAATGGGCACTTTAGGATCATTAGGGTAG
GCAATGTCTTCCTGTGAATCGAAGTTGGACAGCAGCCAAATCTCCCTGCCACCTTTCAAA
GCCTGTAAGTCCTCCATCACAGTTGGGTATGAATCCTTTAAGTCGATAACAGCAATGCCC
TCTGGAAATTTGCGTATCAGGAAAAGAAGCTCTTTTTTGTCCCGAAGGGAATGTTTTGAC
TTATAAGAGAATCTTTCTCCATCGTATCTTACTTTTGGATTTTTCCTCATATTGTCAAAA
ACATCTTTGTTAGCTTTCATGTCCACATGACATGTTTCATTTATTTGCTCCAATGTTAAA
GCCTGCCGAGTCTATTGAGAAAACACAAGCACAAGCACTAAGTAAGTATCCACGGACATG
CACATACCCATCAACCTCGAGAGAGACCAGGGATTGACTAAAAGGTAGTGTTAACAATTA
ACCACCTTTCATTATAACCATTAGGTACAAAACAGATTGACTAACATAAAAGCATATTTA
TACGTCATCATAACAAGCACTGC
>wcd-7260 ribonucleic acid binding protein Length=983 GO-Terms=3 SNVs=16
CTTCTAGGCGAAAGCCTTGCAGGGGATCTAAAGCGCCTTGGTGGTGGAGATGGAGAGCGA
CCTTTTCCAGGAGACACGGGTCTCCTCCTGGGAGGTGTGTCTCCAGCTCCACGGCGATAA
GGAGAGTCTAATCGACGACGRACAGGAGAATCTGCACGGCGGCGAGGAGATTCAGGTCGT
CTTGGAGATCCAGCTCTTCGAGGCACAGGAGATCTTCTCCGTGGTGAGAGAGGTTTCCTC
CGGGGAGAAGATTCTCTTAGACGCTTTGGCCCATCTTTTTCAACATCTGCACCAGCATTA
TCAGYCCTAGGTSCMTCTCTCTTTGGAACAACAGCAGAAGCCTTTGGGGGTGGTGAAACT
TTCTGTCTTGGAGGCAGAGTAAATCTTGCCTTAATGACGTTGCCATCTATTTGGGCGCCA
TCCATGTACAATAATGCTTTTTCAGCATCCCCTCTTGTCTTGAAATGCACATATCCATAT
CCTTTTGGAAGATTGACAACTCGATCCATCACCAACTCCACACTTACGACCTCACCAAAA
TTACTAAAGATTTCTTTCAAATGGCCTTCGTTGACATTCCTGCTGAGTTTTTCTACGTGC
AGAACAAGAGACTCTCGTACAGGAGAARGCTTCCTTGGGGGAGAAGAAGTTCTCTTAGAC
TGGGGAGGGGGAGGAAGAGGAGGAGATCGACCCCGTCTAGCTGGTTCACCAGGACTTTTG
CGTCTCTGAGGAGGAGGACTACGGCTACGGCTCTTGGAACTGCGGGAGGGAGATGAGGAG
GAAGAGAAAGATCTGGAACGGGAGCGGGAGCGAGAAGAGGAACGAGAAGAGGAGGAGAGA
GAAGAAGATCCGGAGGCGGAACCCGACGGTGGTGAGCGACGAGCTCGGCCAGGTTTCGCC
ATTGTTGGAGAGAGAGAGAAGGAAACCCTCGATAAACCCTAGCTGGTAGGGAAAGTGTGA
ACAGTGTTCGATTCTTGGAGTTG
>wcd-5841 dna binding nucleic acid binding Length=983 GO-Terms=1 SNVs=8
AACTTCATAATCAAATAACACAAACACCAACTTTCTACAGCGTCTAGGAAACTTCCTCTG
TCAACAAAACAATTCAACCTCTGAGTTAATTTTCTTCTGAGTAACGGTTTTACCCATAGT
TATTTAATATTCCAAGTAAAGTTAACATCCCTTATCTGTAACTAATGTAACAACATATTT
GCCAGCTACCTTTTAACTACATGCTGACTATTTTTATTACTCAGAAAAGCGACTACACTA
CTTTCCAAGGCATTACCCACCAACTCCTTTCTTGTATAACTAACGTTTTACAGCAGCAGC
AAGCTTTTGACTATGCGATTTTGTTAAATAAGTTCTGAACTTCAATTCCAACACTCTTGT
CATCTACCTCCTCCACAATTTTACGCTGCCCAACATCAAAGTACCGATAGAACACAAATT
CAGCATTCCGAACAGTTTCATCCGATGGTTGAGGATTCCTAGCGTCCTTAGAAATGCAAA
CAACATTGCATTTCCCAGCAATAGATTCCAGAGGATTGATATTGGTGAGACCAGTTCCAT
CACCACAAGCGAAGAACAATTCATTATAATAAATCTGAATCCCATTTAAAAACTTAGAAA
TCTCACGAGGACGAAAGAACCACTGAACCTTAATTTTCCTCAACTTAACACGAGTAGGAG
TTTCCCATATCTTGATGATTTTACCGATATGAGGTTGAAATTGAGTTCCATTTTGAAGAT
AAACAGTATCGTATAGAGAGTAATCTTCGCCGTCGAAGGTGAATGATTCGTAGAACTGTG
TGTCTTTCTTTTTTGCCACCTTTGCCGCGCATTTTTCCCCATTTGAATTCTAGGGTTTCT
GTGGGAGGAGGAGGAGGATCAGATTCTTCTGGTTTTTGCCATGTAGCTGAAATGAGTGTA
GTGAAAGCCTTCCGATTATGGTAAGAATTATTATATGCTACTAACTGCTCTCCCGCGTAC
TCTGCGTTGATACCACTGCTTAA
>wcd-43772 ndk2_peaame: full=nucleoside diphosphate kinasechloroplasticame: full=nucleoside diphosphate kinase ii short=ndk ii short=ndp kinase ii short=ndpk ii contains:ame: full=nucleoside diphosphate kinase 2 high molecular weight contains:ame: full=nucleoside diphosphate kinase 2 low molecular weight flags: precursor Length=983 GO-Terms=8 SNVs=2
TTTCAAGGGGGATCACCTTACATATATCCTTTGTATGGTTTAGGAGAGCTTCCCCAGGCA
TTTGCACGGCTTAGAAGCAGTGGTATCAACGCAGAGTACGCGGGGACGTTTCTCTTCCTC
GTGCGTGCTTCTCTGCTCTGTGACCGGCGACCTTCCCCTCTGGTTTTCTCGATTCTGTTT
TTTGAACTTGCTAGTTGCCACATCCAAATCCAAATTCCAAGCAGCATTGTTCTTACAGCA
ACGCACAGAGTGAAGGAGAAATGGAAGGCATTGCTCTGTTTACCGGAAGCAATATATTTG
TAACATCATCCTCTCTTCTAAGCACCACCAACTCAAAACACAACAAGAATAACCTCTCAA
TTATGCACCACTGCCACCCACTTATCTGCATTTCCTTCAAAATCCCATCTTTTTTCATCT
TCTTCTACTTCTTCCTATGCCAAAATCAGAAGCACCACCGAATCCGGCATCTTCCTTCCC
GCTTAATTGCTTCTCTTGAACAAGTTGACAAAACTTACATTATGGTGAAGCCCGATGGTG
TGCAACGTGGTCTTGTGGGTGAAATTATTTCTAGATTTGAGAAGAAGGGGTTTAAGTTAA
TTGGCTTGAAGCTCTTTCAATGTTCAAAAGAATTAGCTGAGGAACATTACAAGGACCTAA
AACAAAAGTCTTTCCTCCCTGCGAGGATTGAATACATTACTTCAGGCCCCGTTGTGTCCA
TGGCTTGGGAGGGTGTTGGAGTAGTGGCATCAGCACGTAAGCTCATAGGGGCTACAGATC
CTCTTCAAGCTGAACCAGGCACAATAAGAGGAGGCCTTGCTGTTCAAAGAGGAAGGAATG
TTATTCATGGCAGTGACAGCCCTGAAAATGGCGAGCGTAGAAATAGCCCTATGGTTCAAG
GAAGGCGAATTATGCGAATGGACTCCTGTACAACAACCATGGCTAACCGAGTAATAAATC
AAGGATGCACAGTGAAAATGATA
>wcd-41059 h2b2_medtrame: full=probable histone Length=983 GO-Terms=4 SNVs=3
AAGAAGCATTCGCTGAAGTTTAAGACAATAACTGCGAAGATCGTAACTGTACTGTGGAGT
TTTCCTATGCCATCTCATAGCTTGCTTCCATCTCCTCTTCAACTTGCAAACAAGTTTTCT
GAGAACCCTTGATGCAGGGACACAACCAAGTTTCCTTCTTTGAACATTATCAAGTGTCAC
TAAAGGACTAACTTTCATTTTTCTCTAAAGTCTCAAAATTTAGTTCTTTTCCCCGCGTAC
TCTGCGTTGATACCACTGCTTTGGTATCAACGCAGAGTACGCGGGGATCAAACTATTACA
TTTCCTCCTAAAAATCCCAATTTCCAATTCGAAACCCTAAAGTTTCAAATTCCCAAATCG
TAATCGAAATGGCACCAAAGGGAGAGAAGAAGCCAGCAGAGAAGAAACCCGCAGAAGAGA
AAAAATCAACAGTAGCTGAAAAAGCACCGGCAGAGAAGAAGCCAAAGGCCGGAAAGAAGC
TACCAAAAGAAGGCGGTTCTTCCGCCGGAGACAAGAAGAAGAAGAGAAGCAAGAAGAACG
TTGAAACCTACAAGATCTACATCTTCAAAGTTCTGAAGCAAGTTCACCCTGATATTGGTA
TCTCAAGCAAAGCTATGGGAATAATGAACAGTTTCATCAATGATATTTTTGAGAAACTTG
CTCAAGAATCTTCTAGACTAGCAAGGTACAACAAGAAGCCAACAATTACTTCAAGGGAAA
TTCAAACTGCTGTTAGACTTGTTTTGCCTGGTGAATTGGCTAAGCATGCTGTTTCTGAGG
GTACCAAAGCTGTTACCAAGTTTACTAGTTCTTGAATCTGTAATGGTTTAGTTGGATCTG
GATTTAGGGTTTGGTTTTGTAAGTTTTAATTTAGTTAGTTTTCTATCTTTTTAAGGTATG
TATTGAAGAATTGGGATTAGTGAATCCTTTTGTGTATTCGAATGGTGCAATTGATTAAAT
ATATAACTGTTAGGTAAAACGTT
>wcd-32593 rna recognition motif family protein Length=983 GO-Terms=1 SNVs=10
TTCAGAAGATGTTGATTCCAGAACCATATTTGTTAGCAATGTCATTTTGCTGCTACCAAA
GATGGCTTGTCTCAGCATTTTAATAAATTTGGGGAAGTGTTGAAAGTAATTATAGTTACT
GATGCTGCAACTGGCCAGCCAAAAGGGGCAGCTTACGTTGAGTTCATGCTAAAAGAAGCA
GCRGATAAYGCACTATCTCTAGATGGAACTTCTTTCATGTCAAGAATTCTCAAGGTTAGT
AAAGAAAAGTGCTGCCCATCAAGAATCAGCTCCAACTACGACATGGCCACACGTTGTTAG
GGGATCACCATTTCCTACTGCTAGGTTCCCCAGACCTCCCTTTGCAAGAGGTATTCCTGG
TTCATTTAGACCTCGACCCCCAATGAAGCTGGGTGCAAGGAGCATGCAATGGAAGCGGGG
GGATACTCAGGCAAATCCAGCCAACAGTGGTTCATCAGTGAATACCGGCAATATTACCAT
GCCTGCTACTCGAGGTCTCACCTATGTTAGAACACAATCTAAGCCAGAAGGCTTGGGTAC
AACATAATTCAAATATTGAGAGGTTTGGGTACGACGTGGTGCTTCGATTATTGAGATTGT
AGTAAACGACTGTTACACCACAGTCTTCATGTCTTATAGCTTAAAAATTGGTAAAAAAAA
TTAATGTAAGAAGAGACCTGCCTTAATTTCTGAATGTTTCTTTTGTACATGGAGGATATT
TGAATATTTAGAGACTAAGATGCCTATTTAGGTAGTAGACTGCATTTAATAATCTCWWTT
TTTGGTCTTCGGCTGAARCTACAGAAGAGGAGGATGTTGATTTTGTTGGATTGAAGGTGA
GAAGAATGTAATGGAGATATCWGGGAATTATCCACAGTTGATGTGTGGATGTATGGGTAG
GGTGGATTATGGTAATTCTTTTATTGCTGSSAGACTCTGTTTCTCTGCTTTTTTGTGATG
TTACCAGTGAAATATTAATTAAT
>wcd-27918 no annotation Length=983 GO-Terms=0 SNVs=9
TTTGAGCATCCCTTGCTTGATCTTATATAGTAACAGAGACGTTTATGATATTCAAGCAAA
TATTCTTGAAGCCTAAGCAGTGGTATCAACGCAGAGTACGCGGGGAACAACAACAACACC
CTTATCCATACAATTTCCTCTAACTCATTTTTTTGATACTTTGTTCCAAACATGTATCAA
CAAGAGGATGGAAAGCCATTTAACAATCAGCCACCATCAGCCGCCGCCACTGGTTTTCCG
GTGAGCTTCAACAGCAATACATCAGCAACATACTCCGGTGCCTCAACCACGGAATACGTG
CCTCCTCCGCCCAAACCTATAGTTGAATGGTCCACTGGTCTTTGTGATTGCTACTCTAAT
CCTGGAAAAAGTTGCATAACTTTCTGGTGTCCATGTATCACTTTTGGCCAAGTTGCTGAA
ATCATTGACAAGGGATCTACTTCATGTGGTGCTAGTGGGGCTTTGTATACATTGATTTGT
TGTGTGATTGGGTGTGGTTGCTTGTATTCTTGCTTCTACCGATCAAAGATGAGACAACAA
TATGGTTTGAAAGGAAATGATTGTACAGATTGTCTGATTCATTGCTGCTGTGAGGCTTGT
GCATTGTGTCAAGAATATCGTGAGCTTGAAAACCGTGGATTCAACATGGTCATTGGGTGG
CACGGAAATGTTGAGCAATGGACTCGAGGAATAGCTATGGCTACAACTGCTCCAACCGTT
GAATCGGGCATGAACCGTTGAAGTTGGTTATAAGATCCATATGTTTGATTGAGACAAGTG
TGTTCATCATTAATCTTTATGTTGATCGATAATCTCAAGTGACAAGTACAATATTAGTGT
CTCAAACATGTGTAATTCTTGTATTTTGTTTAATGGTTGGATAATTGGGGTGTGCTTGCA
TCAATTAGATTTCTGATTTTTGTTTCTTAAAAAGTGATGAGGATTTTACCACAAGTTTCA
ACTGATTATACTACTATTAATTA
>wcd-25962 dcup1_arathame: full=uroporphyrinogen decarboxylasechloroplastic short=upd1 short=uro-d1 flags: precursor Length=983 GO-Terms=3 SNVs=4
TAAAGGATTTGCACCCAATTGACTTCGATAAACTTAGATTTGTAGGAGAATCACTTAAGA
TCCTGCGGCAAGAGGTTGGTGGTGATGCAGCTGTTTTAGGTTTTGTGGGAGCACCATGGA
CATTGGCAACATATATAGTAGAAGGAGGTACAACACGCACATATACAAACATTAAGAGCA
TGTGTCATACAGCACCACACATACTGAAGACTCTACTTTCTCATTTGACAAAGGCGATAG
CAGATTACATCGTTTTCCAAGTGGAATCTGGGGCTCACTGTATACAAATATTTGATTCGT
GGGGTGGACAACTACCGCCTGATATGTGGGAACGCTGGTCAAAGCCTTATATCAAAGAGA
TTGTAAATTTGGTCAAGAAAAAGTGTCCAGAGACACCACTGGTTCTATATATAAATGGAA
ATGGTGGCCTTCTCGAGCGTATGGTAGATACTGGAGTTGATGTTATTGGACTAGATTGGA
CAGTGGATATGGCTGACGGAAGAAGAAGATTGGGTAGCGGGATAGGCGTGCAAGGAAATG
TGGATCCTGCTTACTTATTCTCTCCTCTTAATGCTTTGACAGAAGAAATTCAAAGGGTTG
TGAGGTGTGCGGGACCTAGACGACACATCCTTAATCTTGGGCATGGTGTTCTTGTTGGCA
CACCTGAAGAAGCTGTTGCACATTTCTTTGATGTAGCTAGGAGCTTGAAGTTTGACACTC
TCACTCAAAATAACACTGCAAATGTAGCTTAAACACAAATGCCATTTGTGTTGCCACTTT
TTGTAATTTTGCTGGTATGTTTTCTTGAAAAGTGCAAGTTTAGTCCTTGTTCTTATGCAG
CTATGATTTGATGATCACTATCTGAGAATTTGTACATTGCTGTGTCGGCTAACTGATGAA
ATTAGTCTACATTGTTTTCTGTATGATAAATTAATTAGAGGTTCCTTCCATTTGTTCGAG
TATAATACAAATTGTTATTTAAT
>wcd-23764 psii-p protein Length=983 GO-Terms=5 SNVs=0
CATACCAAGATACAAGTTCACAAATTGTTGTTACAAGAAATTCCTGCCTTGGCATCAAAT
ATGCTTGACCTGCTATCACCAACAAAATCAGTAGAACAACATCATCCTCTGTGTAACCAA
GGATTCCCCCGCGTACTCTGCGTTGATACCACTGCTTGTAGGTTAGCACTTTCTGTTCTT
CTTGGTGCTGCTGCTGTTGGCTCTAAGGTTTCACCAGCTGATGCTGCTTATGGAGAAGCT
GCCAATGTTTTTGGAAAGGCAAAGACAAACACCGATTTCTTGCCATACAATGGAGATGGA
TTCAAACTGTTAGTACCAGCAAAGTGGAATCCAAGCAAAGAAAGAGAATTCCCTGGTCAG
GTTCTTAGATACGAGGACAATTTCGATGCAACAAGCAATGTTTCAGTTATAGTCCAAACA
ACTGATAAGAAGTCCATCACTGACTATGGTTCACCTGAAGAGTTCCTATCTAAGGTTGAC
TATTTGCTTGGCAAACAAGCCTTCTTTGGACAAACTGATTCAGAGGGTGGTTTTGATACA
AATGCTGTAGCTGTGGCAAACATCTTAGAGAGTTCAACACCAGTGATAGGTGGGAAACAG
TATTTCAACATTTCAGTTTTGACAAGGACTGCTGATGGAGATGAAGGTGGCAAGCACCAG
CTGATTACCGCAACTGTAAATGGCGGCAAACTATACATTTGCAAGGCTCAAGCTGGAGAC
AAGAGGTGGTTTAAGGGAGCAAGAAAGTTTGTGGAGGACACTGCAGGTTCTTTCAGTGTT
GCTTAATTAAGAACAACTTTGCTGAAAGGGTTGTTATTTTGCATGTAAATCTTATTCTTA
AGTTAAGCACTTGGAGTTTTAATTTATAATGGCTTTWMWCTCTTMTTAMKTAATTTAARC
TTTATGGAATGTCTGGCGTAATGTTTGTCCAAATTTACTCCATATATGCCTCTGGATGAC
CTGCTTAGGCCGTCAAATTTTCA
>wcd-17721 nudt4_arathame: full=nudix hydrolase 4 short=4ame: full=adp-ribose pyrophosphataseame: full=nadh pyrophosphatase Length=983 GO-Terms=1 SNVs=0
ATTAGATACATTACCAAAGAATGAATTGAATGTAAATAAATGAATGAATTGACTTTGTAC
ATCTACAATGGATCACTTCTATGGTTAGACCTACTCAACTACACTCTAAGATCATAATCT
ATTGCTAACTCAAGCAAATTAAAGACATAATTTTGATTTCATTTTCTATGTCCTAATAAT
ATCTTTTGAGTGCTTCTGTTCTACCACTTTGTAGATTCCAAAAGCAAGAGAGAATGCCTA
TAATGTACAACATCAAAACTTAGATTGAATTGGTTGTTGTTTGTCTACTAACCAATTCAT
CTAAAGCTTCCTTCATCCATGCATATGGGCATATTTCTTTAGCTTCATCCACAGTCAACT
GCATGATACAAATGAAAAAAACTTTAGGACAAAATAAATAAACAAATAATGCTACTTAAT
TAAGATAGTGCAATTTGAAAAATGAATTGACATTTGAAAATGACACAAAAATATATAAAT
GCCACTTGATTAGGATTAGGTTTTGAAAATAAGGTTTGCAACCGCAATCTGAGCCGCAAC
ATCAAATTTTTATGTCTACACAACAAATACATTATATTTCGACACAAAGCTGACACAAGA
CACCGAATATTAATATTCGGTGTCTGTATGGTCAATGTTTTATGTCTAAATATCATTGGT
CTTACACAACTACAATTGAGATTGCAAAAATTGTATTTGACTATTATTCTCCGTAAAATT
GCGAAAAAGCATGATTAAGATATTGTAATTAGGATGATGAAATGAATTATGAAAGTTTAA
TAGGTTATATACACTTACCCATTTCTTTTTCTTAAGTTCATTTCTGGCCAATTATCCAAC
TCCTTGCTAACAAGCAAAGGGAACATGTATCCTTCATGCATAGTGGGTTGGCGTTTGCTC
TTATAGTACCATTTACCCAAAATTATTCTGCAAGAAAACAAACATAATACACAAAGTAAG
AATCACAATACCAATTATTATTA
>wcd-16737 no annotation Length=983 GO-Terms=4 SNVs=0
TCTCCCTTCGGCCTAAATGATTATGCTATTTTAACAAAACTTTTATGATGACAGTAAGGG
AAAAGGAAGAAAAGTGGAGMAGGTCASATYTKWTTKTTGAWRGGTGTGGCATGATCCTCC
AGTCTCCACGGTTCTCTTAATTTTGATCTCCGAGCTGCTCATGTTCTTTATTTATTAGAT
TAGATACTTTGTTTCTGATTTGGGATTCAAGGATTTGGAAACTTGTAGCACCAGTAGCAG
TAGCGGCGTGGGAGTCTTTGGAGATTTACCGCCTCAGGCTCTGAAATAATTCAGCAGTTG
CAATCTGAGCTGACAAACTTGACGGAGGTGTATGTTATTGGGTCATGACTTAAGAAAATT
GGAGAACAGATTGCATTTAAGCTGTGTTGTTGGACTTTTATAGAGAATAATAATGGTGGA
AGCCTTGTATATTCTTTGTTAAGAATATAGATCAACTAGAGTTAGTTGGTAGTTACCAAG
TTGGTTAGGAGGTTAGAAAGTTAGTTAGGGAGTTATTTACTCCAAGTAACTCAAATAAGT
CACTTCATTATAACTTTCACTCATTCTTTTATCAATATGAAATCTTACAATTTCTTATTC
GCTCTCAAGCTTTCTAAGCTCTTACCGAGATTCTTCTCCATTTTATGAACAACTTCAAAA
TCTTAACATGGTATCAGAGCGATACCTTGATTACGATTCCGCTGTTGAAATGTGAAGAAG
ATGCAGCTTCTGTTGATGTTACTGATTCGGTTTCTGCGCACATTGTTCAAGCTCAAGGTT
ATGATTTTGCAGCCATGGAGGAAAAGAATTCTGCAATCTTTTTCGGCAGTTTCAGTCAAG
ATTCAGAATCTGAAATGGTGCAGATAATTCCTATTGAGACAATCAAGCCTTCAATTGAAG
AAAGATCCATCAAAATTGGAGAAATCGATTGCTTCCTATTGACCTCTGAATCTGAATTGG
TAACAGAACGAAAAGAGCAATGA
>wcd-15619 tcp family transcription factor containing protein Length=983 GO-Terms=0 SNVs=15
CTCAAGTCATTATCATGCAACACTTTAGATACCTTTAGTGCTATTTGTGTATATCACTTG
GATGGAAAACCTTGGTCTTTATGAGTTGTTGAGTTGGATTGGGAGAATTGTTTTGAGCAC
TTGAACTCCACATTTGATCATAGTTGTAATTGATTTGTCTTGGATCCATCTCCATTGTTC
CAACATGTGAAGGGAAGTATTGTTGTGTTGACAAAGACAATGATGATGGAAAAGGTACAA
CATCAATGCCATCTATATGTTTAATTTGGTTAACAAATCCAAAATTTGATAACTCATGAG
CAACATGATCATTAGATGAAGTCTCCAATTGATAATCAAGTGGCATAGTGTTCAACAATC
CCAAAAAAGAAGTTTGGTTTGCTCCACCAGAGATAATCTTATTCGATACATTGTTTGACA
CTAAACGTGACAAAAGATTATTTGGCAAAACATGTTGTGCACAATCACAATTTGCATCCT
CTTCTTTCTTCTCTTTTTCCGCTTCATTTCTATTTATCCAATTTTCTTTGTTAGTGGCAA
TTTCTCCTAAAAAATTGTTTAGAATTTGATTTCCAAATAGAAGTATTGTTTTGGATAACA
TCATCATTTGAAATATTAGCAAAAGATGGATAACCTAAGGTGAAATTTCCTTGAGGTATT
TGAAGTGGTGGAAGCTCATCAATTTCATCCTTAGCTATATTAAGCAACCAATCAACAACT
TTGCTAGGTTGATTAAGCCCTAACCTATCTTGAAGATCATAAAGATGAATTGCTGTTTGG
ATTGAAAAGCCTTACCCTTCTATCTCTTAATCCTTTAATTGTGTATACTTTGCTATGTCT
ATCTTTTGTTCCAAAGGCTCTAGATACCCTCACAATTCTTGGATCTTTTAGTTTAGCCAT
TGTGATGTTGATGATGATGAGGTAGTTGAAGCCTTTGATGGAAGTAAACTTCTTGTTTTA
AATGGAAAATTTCGGCGTCTTTC
>wcd-13817 transposonen spm sub-class Length=983 GO-Terms=6 SNVs=0
ACGGAATCTCTTGTAATCATGCACCTAAAGAACTAACNCGTTTATCATCTAACGGTGCTA
AATTTGTTGATGAAGTACTCAACGGTCCAAATCAACGTTGTTTGGATAATTTCCGAATGG
ATAAACAAGTATTCTACAAGTTATGTGATATTTTAGAGACTAAGGGTTTATTACGTGACA
CAAATAGAATCAAAATTGAAGAGCAATTAGCTATGTTTTTGTTTATTATTGGTCATAATC
TAAGGATTAGAGCTGTTCAAGAATTGTTTCATTATTCTGGTGAAACTATTAGTCGTCATT
TTAATAATGTTTTGTAATGCTATTATGTCGATTTCGAAGGAGTATTTTCAGCCTCCTAGC
TCTGATGTTCATTCACTAATATCTGAAGATCCTAGGTTTTTTCCATATTTTAAGGATTGT
GTGGGAGCAATTGATGGTATATATGTACCTGTTACAGTTGGTGTAGATGAACAAGGACCT
TTCCGCAATAAGGACGGGTTACTTTCACAAAATGTTCTTGCAGCATGCTCATTTGACCTC
AAGTTTTGTTATTGTTTTAGTCTGGGTTGGGTAAGGGATCTGCTACTAACTTACAAGTTT
TTAATTCTAGTCATTCACTAGGAAGAATAGATTGCAAGTTCCTGAAGGTAAATACTACCT
AGTAGACAACAAGTATCCGAATGTGCCAGGTTTCATTGCTCCATATCCCCGAACTCCCTA
TCACTTCAAGGATTTTCCCAGTGGTTACCACCCACAGAATGCATGTGAGTTGTTCAACCA
ACGGCACTCATTATTACGAAATGTCACTACTCGAACTTTTTGGTGCTTTAAAGACACGAT
TTCCTATATTGATGGCAGCTCCTTCATACCCATTACAGACACAGGTAAAGTTGTGATGGC
AACTTGTGCATTACACAATTACATTCGCGAGGAGAAACCAGATGATTGGATTTTTTAAGA
TGTACGAAAAGGATACATCATTT
>wcd-12987 ap-4 complex subunit mu- Length=983 GO-Terms=2 SNVs=1
ATGCTAACAGGTCCAGATTCTTTCGTTATATTACCATGTGATTCCTGAGAAAAGGTTAGC
TTTGCACGTAAAGTATGCTCAGATCCCCCATTAATCTTCTTTAAACTCCATTCTAGCCTC
TTATTTGCCTCCTTAAAATCAGTAGTTTGTCCACTAGCACCAGGTTCCAGTTCAAAACTA
ACTCTGGTGGTGTATTTTGGTAGTGRCATCTGCACTTTGACGGTGTTTGCTGTTATACTT
GAGGCAAACTCAGCACTTACTTTAAGATATACTTCTGCCTTAAGGGATCCCGTCTCTTCA
ATCAAAGCATTGATACGGAAAGGAGGCTTAAATGCCTGGGTCATACGGTAATTCATGACC
GGAAATTCACCGTCAGGCGGTATCAGGGATAGAGTTCTGTTCGTATCAAAACTATMAAGA
CGAACAGATTCATGGAAATTACAGTCATCTAATATCACTGCTCCTGAACCAGAGGAACTC
CTATAACCAGACACTGGTCCCTGGCTTCCCCCAATGGTAAGGTCTTCATTAAGAGCTAAG
CGAATTTCAGGATTWCCAGTAAGATAGCTCTTCATTTGTATTGTKCCATCAATCTCAGAA
GTCAATATATATCCACTAGARCTAAACGTGATGCTGATTTTCTCAATTATATCKACAAAG
ATTTCCTCTCTCCTTCTACCCCCAGGCTCTGTTGCCACAACAGATTTTGTAACAGCTATT
CCTGGCATTCTCTTTGTCCCGGAAAATATTGCAGCAGGCCCAAGAGGCGACAGACGAGCT
GCATCAATTACAAGTGGCTCATTGAAAATATAGGACTTCAATAATTCTGTAGATGTTGTT
TGCACGTAACCGAAATCAATAACTTCATCGAGTAACTCGTACACCAGGACTAAAATTTTT
TCGTAATGAATCTTCATTGAGAATCCCAAGGTAATCTTTAATAACACGAGCAATTCTTTG
TAAAAGCTCGAAGACAAAGGAAG
>wcd-12695 pectinesterase family protein Length=983 GO-Terms=7 SNVs=0
ACCAATAGGTGCAGCACCGGGGAGAACCAGCAGGAGCACGGACAACATTGACATTAGCAC
CAGCAACGGGAGCGTGAGTTGGTGCAGGAGTTTTATCCCAAGGTAATTTGAATCCAGAAA
TTCCGCCTTGAAATGCATTAACAATTTGAGAAACTTGTGAAACAATTGCCATTGAATTGC
TAACAAGTTGCCTTGATTCTGTGAACATCTTCTCCAATTTTTCTTAAATTCGCCTTCGGG
GAAACCATCGAGACAAGTTTGTTGGTAAGACATAACAGCACTAAGCCAGTTGTTCACTTC
ACCGGTTTTTTGAAGATAGTTTGGAAACATCAACTTGACCAACTTCATTGATTGAGAATC
CCATTTCTTCTTTAGCATCAGCGAACAACTGTTTACAATCTTCGTAAGCTCCCTTTTCTT
CCTCGGAAGCGAATTTCATTTTCTCAGTTTCGTTGAATGCCTTGTTAACTTCATTCTCGG
CGATTACCATGGAAACCATTAGAAGATCCTTTGGTTCTGTCAATTTGGGATCTTTTTTCA
ATGCCTCGGTAAGTGTGGTTTCACATTTTGCCTTGTATTCTGAATTACTGCACAACACTT
TCACAAGCCTCGATGTTTGATCGACATGCGCGGCTTCGGGTTTTGCTTTTGGAGCTCCTG
CCTTCACTTCATTTCTTCCGGTTTGTTTGACAATAACGAATGCTGCTGCTGCTATAACAC
ATGCTACTAGAAGGGCGGAAGTTACACCGACCAAAATCTTTTTTCTAAGGTGTTGTGCAG
CATTAGTCTTTCGCCTTTCTGATACAAGATCAAAATCTTGGAACGCCATTCCGGTCTAAG
GCAGAGAGAGAAAATTAATCTTTCTCTGCCTCAGACTCTTGGGACAAGAGGCAATGAAAG
AAAGGGAAACCGGATTGATTTAACGTCGCTCCTAATGGCCTTTTCCCCCCCGCGTACTCT
GCGTTGATACCACTGCTTAAGCA
>wcd-1142 thylakoid lumenalkdachloroplast Length=983 GO-Terms=2 SNVs=3
CCAAAGGAATGTAAGTGGAATGTTTGCTGCATTCCATAGAGCATGAGCATCAACATATCC
CATGTAAGGAGTGTTTCACCATTTCAGCTTCACCTCTCAGACTCACTTGCTCTCTTGTTG
TAGGAGAAGCTGAGTTAGATGGATCTGATAATAAAGCAAAGTTACTTAATTTCAATAGAA
TCAAGGGTGTTGCTTGTGGTATTCTTGCAGCTTACACTCTTACTTCTGCTTCATTTCCTG
TTACTGCTGCCACTCAGAGACTGCCGCCATTGTCAACTGAGCCCGATCGCTGCGAGCGTG
CATTTGTTGGCAACACAATTGGTCAGGCGAATGGTGTGTATGACAAACCATTAGATCTCC
GGAAATGTGATTTCACAAATGAAAAATCCAACCTGAAGGGGAAGACCCTGTCTGCAGCAC
TAATGTCAGAAGCCAAGTTTGATGGTGCCGACATGACAGAAGTTGTAATGTCAAAGGCTT
ATGCTGTCGGGGGAAGTTTTAGAGGTGTGGACTTCTCAAATGCAGTCTTGGATCGTGTTA
ATTTCGGAAAAGCTGATCTTGAAGGAGCTGTATTTAGGAACACAGTTTTATCGGGCTCCA
CTTTTGATGAAGCTAAGTTAGATGGTGCAGTTTTTGAGGACACTATCATTGGTTACATTG
ATCTTCAGAAGATATGCAGAAATACGAGCATCAGTGACGAGGGAAGAGCTGAGCTAGGAT
GTCGATGAGGATTAAACAATGTCTTCTTTTTTCTTATAAGCTACTATATCATGAATCCAT
GATAGTATATGAGAGTAAATTGATAAGGAGAACTAGTAGATGTTTGCTACATTACATCCA
AAAGTAAATTGAATTGTTTTCTTTTCCAATGTATTATTTCATTGTGTTCACTTCAAATTA
CAAATTGAAGACATTAATAATGGTATGATTGATTACTTGCACTTGTTACTGTCACAATTG
CGTGTGTAAAATCAAACAATTTT
>wcc-29511 ova4 (ovule abortion 4) atp binding aminoacyl-trna ligase nucleotide binding tryptophan-trna ligase Length=983 GO-Terms=5 SNVs=11
TGATACAATATTGAATGACTGAAGATCCAATAGCTGAGTAGTGAGTATACAAATATGTTG
GCTGGGTCTAGGCCAAGTGGAGACAGGGCTAAGATGACTAGGCTGTGTCTCCATCAAATA
CAACGGTAAAATCATTTATCAATTTAGTTTCAAATATTACAGTACAAATAAATAATGGAG
GAAACTAAAAAAAAATGAAGAAAAAAAAGGGATAAAGCATAGCCATTGAGAAAAAAAGAA
TGAGATTACTTTAGCTTAATTTTGCATCAAGAACACACGGAATCTTTAGCTTTGCATCAA
ATAACCTTCCCACTTCCAGCAGTTAACTATATATGCCCGCAATAAGAGATTACTCCAAAA
GTTAGTTTTAAATTAAGTAGCTCTCACCAATCATATAGTTTAATTTTGCTTAGCATCATC
CATCACTGTCTCCTCGAAAATCCCATGGCTTGATACACATTATGAACTGTAGCATCCGCT
ATTTCTGCTGCTTTTCTAGCACCATCTTCTAATACTTTGTCTAAATAACCTGAATCCGAC
ATGAGTTCCTCATATCGACCCTGAATGGGTTGCAAATGGTCAATCAAGGCATCTGTTAAA
AGAGGTTTGAATGTGCCCCAATTCATGTTTTGGCATTCCTTCACAACTTCCTCTTTGGTC
TTTCCAGAAGCAAGCTCGTATATGGAAAGAAGATTATTACATTCAGGCCTCTCAGGATTG
CCGAATTCCAAGCTTGGAAATGAATCAGTTTTGCAGCGTTTGATCTTGTTTGCTATAAGA
TCTTTAGAATCAAGAATATTGATTCTGGATTGATCAGAAGGTGCAGACTTTGACATCTTA
GAAGTGCCATCAGTTAGGGACATAATTCGAGCTCCAGTTGGAGGTATAAGGGGCTCTGGA
ACCTTAATATAGAACCACCTCGCCCGCCTAATTTTTCCACTTTCTTCCTCCATATAAATT
ATTAACCCGTTCAGCTAAGTCAC
>wcc-22453 no annotation Length=983 GO-Terms=4 SNVs=12
TTAGCAGTGGTATCAACGCAGAGTACGCGGGGGCCCTATGCTACGCTTCTTTCTCATTAC
ACTCTCTCAGTGATTGTTCCTTCCATCGATCGTAGCAAAAAAACCGAACAGGGTTTATTG
TGGAAAATGGGTAGTGTTGTTAGAGCTACATTGAAGAAAACAAACTCTAGTGTTTGTGTA
TTTCAGAGAAGTAATGGTTTTGTTGCTAGATTTTTCTCTACTGAAGCTCAACAGCCACCA
CAGGATTCAACACCTCGGTTTTGCATACAGACAATTCAGGTTTGACATATGCTAAGCTGT
CCGGTGTTCATAAACATGCACTCAAAACAGATATCATCAGCTTTCTTGAAGGTTGTAATT
TGACTATGGAGGATGTTAAAATGGACTACACCCGTAACTTCTACCCAATTGCCATGATGT
TGCAGTTCCCTACTTACAGTGCCTATGACAACGCTATACGCGTGATCGGAAGGAAGGGTC
GTTTGTACAAATTGGATAGGATCGATCGTTCTCAATGGGACACTGTAAYTCCATACGATG
GAAGAACTATTTTAATTGAAGGACTTCCACGAAACGCACAATATGCAGACGTTGAACAGA
TTGTGTCYGATTTTGACCATGATTCATCTTCCCTCAATTATTTTTTCTAAAGTACCTGGA
GAGGGTYATGAACCTGTTAAAATGGCAACAGTACTTTCCGTTCAAGGACTCAAGCGATGA
ATGCATTCATCGCAAAGAATGGGACATATTGCCTCAACAATCGCATTTCGATACATGTTC
TTCAGTAATACTAATACAAGATCCTCGTCGTGCTGGTGTTTGTTGGAGCACTGATTTGGT
AGCTCATAGTAGTAAAATTTATTTGTGATTTGTGATTTCGTAACGGCTTTTATATATGGT
ATGATGCATGAAAATGTTTAAGATTATTGCATATTGAGAACCATATCATGAATTGAAAAA
CACTTGAACAAGCAAATAATTTG
>wcc-21853 atp-binding cassette Length=983 GO-Terms=3 SNVs=0
TATTTTTTATCAATGTTTAAATACACATTGAAATAGAAACAGAGCAGGAAACGGTTATAT
GCTTGTGCATTAAAAACTTCACAGGCAGGAAACTTTCATGTGCGCAGAAAAAACTTCACA
AGGCATCGACCAGAAAATCTTAGAAATTAGGCTACACAACAATATATGATACAAATAATT
TCGTACTGTGCAAAGAAACTTACCAGAATAGAAAGGGAAATGGCCACAACAAGAATCGAC
GAAAAARRAAAAGTGTGACAAACAAAACCAATCTGAATAGCACAGATTCTACAAAACGAA
AGTACTAAAGACCAAGACTGCATAGTACAGATTCTACAAAACGAACGTGCACTAAAGAAG
AGGACTACACTTATCCCTTTGTGAACTTGAGATTGGTAGGTTAAATTATTAAAGCATCAA
ATAGATGAACCAAAAGTTATTAAAGTAAATAGGATTTGCTGTAGAAGATCAATCTTGCAA
AAAAAATTAAAAGATGTTCCAAACCAAGAACTAAGATTATTTGGATAAAATTAAAAACAC
CAAATGAAGTAAGCTCAATAGAGTAAAAAAATAAGAGCTGAAACAAAGAACGGTGGGCTT
AAAAAAATAAAGACTATGAATAGCTGCGGTATGTAATTTGGCTAAAAAGCAAGCCAACAA
AGCGAATGGAAAAGAGAAGTAAACAGAATAGGTGCGCAATAAAGGCGGAAAAGAAAATGA
CCAMCMAAAAATAACTGGCGAGACATAAACGGATTACTGACCTACGGAAGGCCATGCACT
AAAATGGTAACCATTTCAGCTGAAATCAGTTCCAGGCTCGAGATGACAGAGCCTCTTGAA
ACCCTGCTTTGAGACAACAGGAGTTCTATAAGATTTTATTATTCTTCTACATTTTATTTG
ACCAAATTTTGAAACGAAATTACGAACAAGAATTGAGTTTTGACAGCATATCTTCAAGAG
CCTGACTGAAACTTATCATGTAA
>wcc-19093 dna binding Length=983 GO-Terms=2 SNVs=16
CTGGTTTCCCTACAGGATGTTTCACCATCTGCTTCTTCAGAATCTCAATGTCATCTTCAT
TCCATTCCGTTTCCTCCACCACCGCCGTCAATGCAACACCATTTCCGCTGCCATTTCGAT
TCTTCGATTCACTTCCGTTTGAAACTACTGGAGACGGAACAACTACAGCCGCAACATCCT
CCGATCTACGCGGCTTGGATCGGCGCTGCTGAGATCTTTTCCTGACGTCTTCATCATCGG
TTGAGGTATCCTGATCGGGGAAATTAACGACATGACCGCGTCCGACACGAAAATCACCGC
CGGTGATTGAGCTCGGAGCGAAAGGACCAATGAGAATAGAGAGTGCGAACCAGAAGAGAA
TCGATTTGTAAGGTTCCGATTGGAAACGAAGATAGCGAGAGCGAAGAAGATTGAAGAGAT
TGCAACGGTTACAGCGATGAACGGTTTCGTTGGTTTCTCGTAAGGCTGTGATTCAGTGGT
TGCATTGACGGCGGTGGTGGAGGAAACGGAATGGAATGAAGATGACATTGAGATTCTGAA
GAAGCAGATGGTGAAACATCCKGTAGGGAAAACCAGGACGGTGGGAGGCGATAGCGGAGG
CRTTYGGAGGGCGGCACAAGGYGGAAAGCGTGGTAAAGAAGGCGAAGAATTTGGGGGAGA
AGAAGGTTGATGATTCGGATTCGTATGATCAGTTTCTGAAGAAGAGAAAAGCGTTGGATA
AGAGACTTGTTGAAGAAGGAGGAGAATTARCGACGGTTGAGAAAGRTGAAAGTGTTTGGA
GTTCAAATGAGGATATTGCTTTGTTGAATGCTTTGAAAGCTTTTCCTAAAGTATGTTTCA
ATGAGATGGGAGAAAGTTGCTGCTGCTGTTCCGGGAAAATCGAAAGCTGCTTGTATGAAA
AGAATTGCTGAATTGAAGAAAGGGTTTCGGACTGCAAAATCTGGATCAGAAGTTTAGATT
CGAAATTCGCAAGATTTGTTATC
>wcc-18719 no annotation Length=983 GO-Terms=2 SNVs=2
GTTGTTATTTGAGATTTTGTTATCTATGAAGTTTACTAGTAACAAGATCTTAGATTTGAT
TGGAATTTGGAAGAAGGGAGAGGGAGAAGGAGAGAAAAAAACTAATGCAGTTCTAGAATG
GAGGAAGGGAAGGACCCTGCTGCAACAACTACAATAAGAGTTACACACTCTAAGGCCATT
TCCTTTGAGACTTTTGCAATTTTTCTTACTCTTTTGGTTATTGGAATTGGTGGTTCATTT
CTTAGCATGTACATGATTAGGCATTTTGGTATTCATAATGTGGCTTTCGTACAATCGTCG
ATTAAGCCTTGTTTTCAGAAGCCGGCGATTGTAGAGAATTGGTTTAAGCCTCCATCTAGT
TTGTTGCATAATATGAGTGATGCTGAACTCTTTTGGAGGGCTTCTTTTGTTCCGAGGATT
AAGAGTTATCCTTTTAAAAGAACTCCTAAAATTGCCTTCATGTTCTTGACTAAGGGACCT
TTGCCTATGGCACCACTTTGGGAGAAGTTCTTTAAAGGATATGCGAAGCTTTATAACATC
TATGTTCATTCACTGCCGTCTTACAATGCTGATTTTCCGCGGTCATCGGTTTTTTACCGT
ACGACAGATCCCTAGCCAGGTGGCAGAGTGGGGAATGATGAGTATGTGTGATGCCGAAAG
AAGACTTCTAGCTAATGCATTGCTTGATTTCTCAAATGAATGGTTTGTGCTCTTATCAGA
GTCCTGCATCCCTCTCCAAAACTTCAGCATTATATACCGTTACTTATCGCGATCAAGGTA
TAGCTTTATGGGTGCATTCGATGAACCTGGGTCCATATGGAAGAGGACGTTACGACGAAA
ACATGGCACCTGAAATCAACATGAGTGACTGGCGTAAAGGGTCTCAGTGGTTCGAAATTA
ACCGAGAACTTGCTGTTAGGATAGTTGAAGACATAACTTACTATCCAAAACTCAAAGAAT
TCTTGCACACCACACAAATGCTA
>wcc-17076 cytochrome oxidase subunit 2 Length=983 GO-Terms=7 SNVs=0
TAATAGACTTACATCACGATTATTCTTTTTCTTCCTCATTCTGTATTTTGGTTTTCGTAT
TATGGATCTTGGTTCGCGCTTTATGGCATTTCCACTATCAAAAAATCCAATCCCGCAAAG
GATTGTTCATGGAACTACTATCGAGATTCTTTGGACCATATTTCCTAGTATCATCCTGAT
GTTCATTGCTATACCATCATTTGCTCTGTTATACTCAATGGACGAGGTAGTAGTAGATCC
AGCCATGACTATCAAAGCTATTGGACATCAATGGTATTGGACTTATGAGTATTCAGACTA
TAACAGTTCCGATGAACAGTCACTCACTTTTGACAGTTATATGATTCCAGAAGATGATCT
AGAATTGGGTCAATTACGTTTATTAGAAGTGGACAATAGAGTGGTTGTACCAGCCAAAAC
TCATCTACGTATTATTGTAACATCTGCTGATGTACTTCATAGTTGGGCAGTACCTTCCTT
AGGTGTCAAATGTGATGCTGTACCTGGTCGTTTAAATCAGATCTCTATTTTGGTACAAAG
AGAAGGGGTTTACTATGGTCAGTGCAGTGAGATTTGTGGAACTAATCATGCCTTTATGCC
TATCGTCGTAGAAGCTGTTTCTAGTAAAGATTATGGTTCTTGGGTATCCAATCAATTAAT
CCCACAAACTGGGGAAGCTTAAGCGGAAATGAAGAGTAGGGTGAGGGATAAGGGGGGAAG
GCCACTAAATGGAAGGCTTCGCTCGCTCTAACGCTCGTTTAGTAGACAGCGAGTGGAGTG
CATAAGCCCCTTTAGAGATAGGGGCGAGTACTACACGAGCTCGTAAGTCAAGTACGGAAC
GAGCGAAGGAGAGCGACCTCATCTTGCTTCTGGCGAAGCTTCTAGAAGGCCCACCACTTC
ACTTCATAGGAGCGCTAGCGAAGCCGTATAAAGGCAAACAGCTCGTATAGCTCGCAATAG
CGAGCCTACTTATCGACTTTTTT
>wcc-14853 ac006551_10peptide transporter Length=983 GO-Terms=3 SNVs=0
AAAAGGGAACGTCCTTTGGCATTATCCTTTATGTTAAACCTATAGGTCATCGTTCCAAGC
AAGAAAATMAATCAAACCGATGATCATTACAACACAAGGGATTCCAAATCCAAGAACCCA
ACTATAGTTATCTTGTAYATAGGTCAAGACTAAAATTGTTGCCGAGCAAACTGCAACCAT
TGTGAAATACCACCAATTAAAGAATGAGCTTCTAGCGATGAGCTCCTTAGGATGTTTATC
GTCGAATTGGTCTGCCCCGAAAGCTTGAACACAAGGTTTATGTCCACTTTGTCCAATGGC
AACAAGATAGAGTGAGATGAAGAATAAGATTACTTGTGAATGTTGGGAGCAGAATATGAA
TGTACTGTCTACTTGACATTTAGATTTGATGAGGGAGGAAGCGTAGCTGATAATGTTAAC
AAGCTTAGTCCCAAGATATAGATGAGAGAAGCAAGTATGATTGTGCGGTATCGTCCAAGA
AAAGAATCAGCAATGAAAAGCACCAAATAGAGGAAGAAGAGAAGCAGTTCCAGCCCAGAT
ATTCACATTTTCAGCAGCTGTTGCAGTGCTCTGTTGCAGTGGCCCTGTTAAATATGATAT
CAAGTTCCCTTGAATTCCATTAATGTGACACCCTCTCTGCCACTTCCACACCTATGATAA
ACCAAGCGGATCTCCAATAACCAGACTTTGGATCTAACAGCAGGTTGTCCACTGTAATCA
ACAGCACCATCCACAAGACCTAATTCATCTTCTAACAAACATCATTGGATTCCTCCATCA
CTTCTTCTTTTCTTCTTCTTCTTCTAGTTCATTATAGATGGGTTGTTTGCATTTGTACTT
GATTTGATTTAGTATTTATTTTGAACCACAAACATGACATGTTGCTGTCTCTTTATTCTT
TTGTGGTTCTCCATGAGTTTAAACTCTTTCTTTGTTGGAAAACTCTTTCTTTCCCCGCGT
ACTCTGCGTTGATACCACTGCTT
>wcc-14638 cc-nbs-lrr resistance protein Length=983 GO-Terms=7 SNVs=9
TCTGAATTGGATCCATATCTTTGATTACAAACACAAACATTTGACAGGRRAAAAAACTAA
AGTCTTAGTTCATCTATACCTACAAAGCACTTCTCAGCCTCTAACCTCTTAAACGTCGTG
TTTTTCCAAATGCTGTGCATGTCTGGACTACAAATTTTCATCATCTTTGCTTCAAACACT
CCAGTTGGACAAGAACCATATCATGTCTCTGATAATTGTATCAATTTATGAACCTTCATT
TGTTCGGATAAAACCTCTACACTTGTTGATGTCAGCAATATCTTACAACCAATATGATCT
TCACCAAAGGGAATACCAATACTCACCTAAATCAAGTCTACCATGAACATCATACAGTAC
AACTAATACTGTTTGCAACTCTTTCATCTTAGAACATAAAAGAAGAGCTCTTTTTGCAAT
TGTCATTCTTTTTTATTACCAAAACATATGCAGAGAGTTGATTTCGCTACATTCATCTTA
TCGTCAAAATTCAAGCCTATTGCATCACCAATTTGTGTTTGAATCTTAGTAATGTCTGGC
ATCTTTGTCACAGTTGCTGTGACAATATTTTGGAACAATTGATCTCTCTGAGCTCTTCTT
ATAGTTGTTTTTACAGAATGATTGACTCTTTTATCTAGACCACATAATCCGATTATATTT
TCTCCTTGATTGCTCACTCTTAGCGCATCCATAATTTGTTCCTTAAACTTATCATCGACG
CCAAGAATATACATGTCCCCCGTAACATCCCTTGATTGCTTAATCAATCCCCGATCCATA
ATGGCACAAGAAGTTACAGCACAATTTTTATCCCTTGATCGGTTTTTTTATTAATAATAT
TATCACTGAAAGTTCACAACGCAGGGTGTGTGTGACTATGCATGTGCAGTCTACCTAACA
ACCGAATGAAGTAAAGTAACTATATCTCTTTAGATCTGAGATCTGAGATCTGCCCCCGCG
TACTCTGCGTTGATACCACTGCT
>wcc-13161 lung seven transmembrane receptor familyexpressed Length=983 GO-Terms=1 SNVs=10
GCTCACTCACTTTTTACCGTCACATTCAGATCAGCGACGACACAAACACACCAAAATGGA
TTACATCGATCACGGCGGCGATCGTCGTCGTCGTCGGAGCTTCCACTCTTCAAATCAACA
CATCTCTTTCATTTTCCTATATCTCACTTTCCATTCAATCATCACACTCGTCGGTGCTTC
CATTCACGACTACCAAAACGAAACCTTTATCCGTCGTGCTAATTCGTTTTTCTTCCATGG
CGGTAGTNAAGGTCTTATGCTTCTAAACCTATTTCGTTTAATCACTCATTATCATCTTCT
CAAGATAATTTTCCCACTGGTAAATCCTTCATCAGGTTTGAGTCCATTACGTTTCGAAGA
ACAAAAGAATCTGCTGAAAAGGCAAGTTCGATGCAGCAAAAGACAGGGTTGGTTGAAGCT
ATTATAATTAAGGTGAGAGATAGGAATAACATTGGGGGTGTTTCTTTGAACTCTGATGCT
ATATGCTGCACACCAGAGCTTGCCAAAGAAGGTTCTTGTAAGTTAGGAGAGGTTATCATC
CGTGAAAACCCTGACGAACCAAATGGGCCGAAACGCTTGCAGACGTTTTTTTGAAGGACA
GAATGAAGAGACTAACATGGTTATTCAAACTGTTGAAATAAATAGTACTGGAATGTATTA
TTTGTATTTCATGTTTTGTGATCCTCAGCTGAAGGACACAGTGATTTCTGGAAGAACTGT
TTGGAGAAATCCGGATGGTTATCTACCCGGTAAGATGACACCGCTGATGACATTTTATGG
TTTAATGTCTTTGGCTTACCTTTTTCTTGGTCTGGTCTGGTTTCTCTGGTTTGTACAGTA
TTGGAAAGATGTGATACAGTTGCATTACCACATTACTGCGGTTATTAGCCTTGGCATGTG
TGAAATGGCCTTGTGGTATTTTGAGTATGCAAATTTCAATTCAACGGGAAGCAGGCCAAT
GGTAATTACAGTATGGGCCGTGA
>wcc-12661 endonuclease exonuclease phosphatase family protein Length=983 GO-Terms=1 SNVs=14
AAGTTTCTCCTAAAGGTGCTATGATTGACAAAACCTTACAACAGATTAGTGATAATGATA
CATATAATTATTCTCAGAAACAGTAAGTATTTTGGATGTATACCAACTGTTCTCTGAACC
TCACAACAGGATGTTACCTAGCATGTTCACAAGGAGAGTTTTGCACTTTGCAGATTTGTT
GCATTGTTTCGAAATATCAGGAGCAATTCAAAGTTTGATCTCATGATGAGGGAATGAGCA
GTGCAGGAACAGGTCTTGAAACTGAAAATGCTCCGACTCCTACTCAATTTCCGTACTTGT
CAATAAGCTTAAGGCTCTGCAAGCATACTCTAGGGAAGATCACAAGAATCAGAACTTCCA
TCACGTTTTGCAAAGGCCAATTCACATACAACGGCGAGGTGATCACTTCCCCATTTCTCG
TTAGGGAGTCCTCTAGTTCTTCTAAGAACATCAACGGGTAAGGTTTCAAGAACTCTGATC
GGGATAAGTTCCTCGGAATGCCAGATATAATCAACAGTTCCCATGAACTTAGAATGGTAT
GATGTTGCCAAGGGCTCTCCAATATCATCTCTTGTTCTATGCTTTCCAGGAATGCCGCTA
TAAGCACTGCGGAGCTTGAGTTGGTGCTGAAGACGAGTGACCCCTTTTGCCCCAGTTGCA
AGGATTAGTTCTTCCGCACTCCATTTGTGTAGCAGTTGCCTTGAAACAGACATTGAAATG
CTGTTATTGGGCCGGATTTCAAGCTGTCCTGACATATTTCTGCGATCATGTAATTGAATG
TCTAACTGCAATAAATAAATGTTGCAACTAATTTAATAAATACTATAGTGATGCAAACCA
GAGATCATGTTGAACAAAACAAAGCAATACAAGAGAACTATTATAAAACTGATGATGAAT
ATTGATGAAGGAAAGAATAGTAGCATGAATATTTCCTACTACCCACAGAGCAAGGTTCCA
ACTCAGAAGATTGTACTCTCTGG
>wcc-10099 cazy family gt8 Length=983 GO-Terms=1 SNVs=3
TCTCTCTCTCTCTCTCTCTCTCTCTCTCTCTAAACTGAATGTAACTGTCTGAAACAATTC
AATCTTCGATAACCCTTTTATCCAAAGCTGAAAACTTTGCACTTTAAACTCAATTCCAAA
CACACCCAAAAGAAAAGATTCTTTTTTGTTCTCAAACTTTCTCTTTTTTTTCTTGTTTTC
TGAAACATAACAGAATTGGAAGATCTGAATGATGGGGGTTAGAAACATTGTCTTGTTCTT
ACTTTGTATTACTGTTGTTGCTCCTATTGTTCTTTACACTGATCGTCTTGGTTCCTTTGA
ATCTCCACCTTCCACCAATCAAGAGTTTGTTGAAGATGTTTCTGCTTTTCCATTCAATGC
TGCAGACTCTAGCCACTTGAATCTGCTTCCTCAGGAAACTTCAACAGTTCTTAAGGAACC
TATTGGAGTTGTGTTTTCAAATGAGGACACGATTGACAAAAGGAATTTGCCTCGAGGTTT
GCAATTGGTGGAATCAAGAGAGCATGTGTCTGCGAGGGTATTGTCAACTACGACCGAGGA
AGATCGAACCGAGAAGGATAACACTATCAAACTTGTGACGGATGAAGTTAAGCAAGGAAA
TCAAGGCGGTGATGGCACCTTGGAGAATAACGATGCAAATGGTGAAAATGTAAATGGGGA
AGATGCTATTGATGTTGATGACAATGATGGAAAACTCGCTAAATCGACTCATGATTCTAC
TCAAGAGCCACTTATTAAGGGTACCATGCTAGAGCAACAACAAGAAACAGAAACTTCTAA
CGGAATAAACATGAAAAGACCCGAGACCAACAAGCAAAATGACCAAATGCCATCAGATGC
TCGAGTACAACAACTAAAAGATCAAGTCATTCAAGCGAAGGTCTTTCTTTCCCTTCCGGT
GGTTAAAAGCAACCCTCCGCTCACTCGGGAGCTTCGTTTAAGGATGAAAGAAGTTTCACG
AACACTTGGGGGATGCAACCAAA
>wcd-9139 cytochrome p450 monooxygenase cyp72a59 Length=982 GO-Terms=3 SNVs=23
AATTCAGTGGTAATAACTTGACATTGTAATTTTAAACTTAGAACAATTACAAAATAGTCA
TTCGTGTCGAAAAAAAAAAAGTAAAAAACTACTGCGTTGATACCACTGCTGGAGAGCAGT
GGAGCAAGCACAGAAAGATAATAAATCCTGCATTCCATTTAGAAAAATTGAAGATCATGT
TACCGATATTCTTCAAAAAGTTGCGATGATCTGATTAGCAAATGGGAGACAATGTTGTCA
TCAGATGGATCATGTGAAATGGATGTATGGCCTTTCCTTCAAAACTTGGCAAGTGATGTT
ATTTCTCGAACAGCATTTGGAAGTAGTTATGAAGAAGGACGGAGAATATTTCAACTTCAA
ATCGAGCAAGCTGAACTTGCAAAAACAGTTATGATGAAAGTTTACATCCCTGGATTTAGG
TTTCTACCCACTCCTACCCACAGGAGGATGAAGGAAATTGCCAGAGATGTTAAAGATTCG
CTTACCGATATGATTAACAAGAGAGAGATGGCTTTAAAGGCCGGTGAAGCAACTAAGGAC
GATTTATTAGGAATACTTTTGGAATCAAATCACAACGAAATGAAAGAAAACGACAACAAT
AAGAATGTCGGAATGAATCTTGAAGATGTAATAGAGGAATGCAAGCTATTCTACTTTGCA
GGGCAAGAGACCACTTCAGTTTTGCTTGTTTGGACAATGGTGTTGTTGAGTAGGTACCCC
GATTGGCAAGCGCGTGCAAGGGAGGAAGTATTACAAGTCTTCGGCAACAAAAAACCAGAT
TTTGATGGCCTAAGTCATCTTAAGATTGTTACCATGATTTTGTATGAGGTTCTTAGGTTA
TACCCACCAGTAATCGCGTTAGCTCGAACTGCTCACAAAGATTTGAAACTTGGAAACCTA
AAAATACCGGCCGGAGTACAACTATTCTTATCAATCATTTTGGTTCACCATGACATAGAA
CTATGGGGTGACGATGCTACGG
>wcd-6969 villin headpiece gelsolin region Length=982 GO-Terms=2 SNVs=3
CAGAAAACCAGGAACTTGTAGAGAGGATGCTGGATTTGATAAAGCCAAATTTACAATCAA
AACCACAAAGGGAAGGTACAGAATCTGAACAATTTTGGGGATTTTGTTTGGGGAGGAAAA
TCAGAATATCCCAGTCAAAGGATTAGTAGGGAGCCTGAAAGTGATCCTCACCTATTTTGT
TGTAACTTCTCGAAAGGAAACTTAAAGGTGACGGAGATATACAACTTCTCCCAGGATGAT
TTAATGACAGAAGACATTTTCATCTTGGATTGTTACTCAGAAATCTTTGTCTGGGTTGGC
CAGGAGGTTGACTCCAAGAGTAGAATGCAGGCGCTAACAATTGGTGAGAAATTTATTGAG
CATGATTTTCTGCTGGAAAAGTTATCTCGCGTGGCTCCAGTATATGTTATCATGGAAGGG
AGTGAGCCACCGTTTTTCACTCGGTTTTTTAATTGGGAGTCGGCAAAGTCTGCAATGTTG
GGGAACTCATTTCAAAGGAAGCTTAAAATCCTGAAAAAYGGGGGTGCTGCACCATTGGAT
AAACCAAAACGGCGAACACCTACATACGGAGGAAGGTCTAGTAGTGTGCCTGATAAGTCC
CAGCAGCGTTCCTCTCGTAGCATGTCTGTTAGTCCTGACCGTGTTCGTGTAAGGGGAAGG
TCTCCAGCTTTTAATGCACTAGCTGCTACTTTTGAGAGCTCTAATGCTAGGAATCTTTCA
ACTCCACCTCCAGTAATYAGAAAGCTGTATCCAAAATCTACAACACCAGATTCTGCAATA
CTAGCGTCAAAATCTAAAGCCATAGCTGCACTTACTTCTAGTTTTGAACAGCCACCTTCT
GCACGAGAAAGTTTGATACCTCGGTCAGTTAAAGTGAGTCCAATCACCCCTAAATCAAAC
CCTGAGAAAAATGACAAGGAGAATTCTGTGAGCGGCAGAGTGGACTCTCTTACCATAGAG
GAAGATGTAGAAAGAAGTGAAG
>wcd-32015 extracellular dermal glycoprotein Length=982 GO-Terms=2 SNVs=1
TTCTTCTAAAGGTCCTCCAAAATACAATGGACTATTAGAAAAAGTACCATTCACATCAAA
TGCAGTTGATCTTGTCTCTTTAATAGACATCAATGATGGTCTATTGAGTATGATCCCTGA
TGGGCCTATTGGGCCATTTGATAGAAGAAGAATCACCGTTCGTTCGAAAATGTGGACCCC
ATCAAGCTTTTCGGTWGCTTAAGCAGTGGTATCAACGCAGAGTACGCGGGGACACCAACA
ATACCATTTCTCATCTCTTCAAAATGGCTTATTCATCTTCTTCTCTCATAATCCATTTCC
TCCTTCTTTCTCTTTTCTCACTTTCATGCTTATCAGCATCTCAATCTCCTAACACAAAAC
CACACCCTTTCATTCTTCCTATAAAGAAAGACCCTTCAACCAATCTATTCTATACATCAG
TTGGTATAGGAACTCCTAGAAAAAACTTCAATCTAGCTATTGATCTTTCAGGAGAAAATC
TTTGGTATAACTGTGATACTAACTACAATTCATCATCTTACATTCCTATTCCATGTGGCT
CAAAAAAAATGTCCAGATGTTGCATGTATTGGTTGCAATGGTCCATTCAAACCAGGTTGC
ACTAACAATACATGTCCTGGTACTGCATTCAATTCATTAGCCAAATTCATTTTCAGTGCT
GGACTTGGTGAAGATATCTTATTCATATCGAAAAACCAAGTTTCTGGTTTACTTTCTAGT
TGCATTGATGTTGATGGTTTTCCATCATTCACTGGTGATGAATCACCACTCAATGGTTTA
CCAAAAAACACTAATGGAATTTTTTGGTCTTTCAAGATCAAAATTTTTCATTACCAATAC
AACTTGCATTGAAAAATAAGGTTCAACCCAAATTTTCTCTTTGTTTACCTTCTTCAAACA
AACAAGGTTTCACTAACTTGCTTGGACAAGTTAATGGTGACCCTTTTAAGGAATTGTATA
AATTTGTTACAAACTACACCAC
>wcd-27146 fmn binding protein Length=982 GO-Terms=1 SNVs=1
TGTAGTATTAATTTCTGAAGAGCAGCTTTAGCTTCTTCTAATGTTTCTACACTCTGCCCT
TCATCAAATGATANCCTTTGAATATTGAACTGGGCTACCTTGACGGACCCTAATATCGGT
CCCTTTGCTGTCGATAGATATGAGAGCAGCGTCATCTTACCTCAACCTCATTTAGATAGT
AGTTTCTTTAGGGGCTTTGAGAATATAGCATTGAGTTCCTTCAGATACTTGCTCGCCACC
ATCAAACTGCAATCTTATCAGGTTGAAGGGTTTCAATATTCCTTTACATCAACCCAAGCA
ACAGTACCAAAACCTCCAATGAAATATATGTCACTGCTTATATTCTGCATCCTAAAATAG
TAGAAGTTTCCCCACTGTTGAGAAGGACCTTGATGGTGCTTTGCAATGTACTGCTTATGT
GCCCATTACCTGTTGGTCTTCTGGAAGCGGATAAACATCCCCGAAAATAGTTACTCTTGC
ATTGGACAAGCCACTCCATCCAGGTATCTGAACAACAAGAGTGCATCTTGGGTCAGCCAT
CAAATTCCTTGTGTGAATTGCAAGAGGAGAAAATGAGAATATTGGATGGCCCATTGAATC
CGGAGCAAAATCAACCAATGAACCAAATGGGTATCCTTCTCGCCGGTGGTGCATACGAGA
CATTACAGTGCAAAGATGAGCAAACCTGGCCTGCTCCATCAAATTGCGAACCGCTAAAGC
AGGTCTAGGCAAACCATGAGCTGAGGTTGCACTCTGGACACCACCGGAAATCGGAGTTCT
GAAAAGTCCAGCCCTGGTACCCCCTCCCGACCCACTTCCTCCCGGAGTCGTAATAGTTGA
CCATGACATTCCCGTTTTGTATTGGCTCATGTAAATCGTCATCATCATTACTCTCAGAAT
GGCTTAACTTTTCCTRAGGGTGAGAAGGTAAAGCGGAAGCATTGTAGTTCATCACCTTCT
TCGCTAGGAAGTTGAGTGGAAA
>wcd-25627 alpha-form rubisco activase Length=982 GO-Terms=2 SNVs=0
TCTTCCTAGCTTCCTCAATGACAGTAAGCTTAATACCCTTACCCTTGGGAAGTGATACCC
ATGGCTTTGTTCCCTTGCCAATAGTGAACACATTGCCYAMWCTGMGTTGMWASCACTGCT
GGTATCAACGCAGWGTACGCGGGGAGAATAATTTGCTTCAACTATATTTTCTCCTTCTTT
GTAGCACCAATCAGAGAGCTTATCCATGGCTGCCTCAGTTTCTACTGTAGGAGCTGTCAA
AACTCCCATGAGCTTGAATGGCTCAGTAGTAGCAGGACCATCAGTTTCCAATTCAGCTTT
CTTCGGCACAAGCTTGAAGAAGATTGCCTCAAGAATTCCAAACTCCAAGCTTTCTTCTGG
AAGCTTCAAAGTTTACGCTAAAGAGATCGATGAGTCGAAACAGACAGACGGAGACAGATG
GAGAGGTTTGGCCTATGATATTCAGATGATCAACAAGATATCACAAGAGGAAAGGGTATG
GTTGATTCAGTTTTCCAAGCACCACAAGATGCTGGAACTCATTATGCAGTCATGAGTTCC
TTATGAGTACATTAGTACTGGACTTAGACAGTACGACTTTGACAACACAATGGATGGATT
TTACATTGCTCCTGCTTTTATGGACAAGCTTGTTGTTCACATCACCAAGAATTTCTTGAC
CTTGCCTAACATCAAGGTTCCTCTCATTCTTGGTGTCTGGRGAGGAAAAGGACAGGGRAA
AATCTTTCCAAGCTGAGCTTGTCTTTGCTAAGATGGGAATCAACCCCATCATAAGCAGTG
GTATCAACGCAGAGTACGCGGGGACACACCAACATACATATCTTTCTTCTCACTTTCATA
TTGCTAGTGTTAATTAGTTCCACTTTAGAACTTCATCACCAAGTTATCAAACCAATTAAA
CATAGGGTGTCTTCACATATGAGCAAGAAACCACCTNTACCGTTGCTCTGCTAAGCTTTA
CAAAGCTAGTGTGCACGACGCT
>wcd-19222 12-oxophytodienoic acid-reductase Length=982 GO-Terms=2 SNVs=15
ACTGCTTAAGCAGTGGTATCAACGCAGAGTACGCGGGGAACAAGAAGCTGCTATCACTTT
CCTCTTTTAGTTTCACTATAAATAAAATACTATTTCATACACTTCAACTTCATATTCAAC
TCAATTGTAGTAGTAACACTTAATCAATCATCAAGTAAAAATGGCTGGTGTTGTTGAATC
TGATCCTATTCCACTTCTCACTCCATACCAAATGGGGAAATTCAGTCTAGCACACAGAGT
TGTTTTGGCACCTTTGACTAGACAGAGATCTTATGGCAACGTTCCTCAACCACATGCTAT
CCTCTATTACTCTCAGAGAGCAACTGGTTCTAACGGTGGTCTTCTCATAACTGAAGCTAC
CGGTGTCTCTGACACAGCTCAAGGATACCCAGACACGCCGGGTATATGGACTAAAGAGCA
AGTTGAGGCGTGGAAACCCATTGTAGATGCTGTTCATGCTAAAGGTGCTACTTTCTTCTG
TCAGATTTGGCATGTTGGAAGAGTTTCTGATACTGTGTATCAACCCAATGGACAAGCCCC
AATATCTTCTACAGACAAGCCACTCACACCACAAATTCGAAGTAATGGTATTGATGTAGC
AAAATTCACACCACCAAGGCGGCTAAGGACTGATGAAATTCCAAACCTTGTTAATGACTT
CAGACTTGCTGCAAGAAATGCCATTGAAGCTGGATTTGATGGGGTTGAAATCCACGGAGC
TCATGGCTATATACTTGAACAATTCATGAAAGATAAAGTGAATGATAGAACGGATGAATA
TGGTGGATCCCTTGAGAACCGTTGTAGATTTGCTTTGGAAGTTGTTGAAGCTGTTGTAAA
TGAAATAGGAGCAGAAAGAGTTGGAATTCGATTATCACCTTTTGCAGAATATGCAGAATG
CGGAGACTCCAATCCAAAAGAATTGGGACTTTATATGGTTAAATGCCCTCAATAAATACA
ATATTCTTTATTGTCACATGGT
>wcd-17234 fiber protein fb2 Length=982 GO-Terms=0 SNVs=0
ACATAACTATGAGATTAATTATCAAGTTTGAAATGATGGTTAAGTAAATTCCTTTGAAAA
TAGAGACTCTAAGATTCAAACCCCTAATATTGCCTGTAAAATTTTCCATCTAGGCATTTT
AAATGTCTAGGTTAGGCTATGAGGCACCGAACGATGATTTGAGGTAAAAACCTGTTTGCT
TATTGCGAGTCCTTGATATTGTTTAAAACTATATTCTTTAACTGTGTTGAGTTGTTATTG
TTTAAAACTATATTCTTTGTTAAGAATTAAGATATTTGATTTACACAACTACTTACTTTT
ATATCTCCTGACTATGTAATCTAAAATACTTGAATACTATTGCAGAGATGTTCCACCATC
ATTATCTGACAAAGACCAAGTGGAGAAAGCAAGGCGTAGTGAGTTTGTACAGGGGCTTTT
GATGTCTACTATACTTGATCCTGATTTTTGACCAAGACAAGTTAGTATATCGGTTTTTAC
TTGTTAATATCAAAGTAACTAGTATCCATTATTCGATGGACGAAAAAAGGGAGAGAAAAA
ATAAGTTGATGTCCGTCTTTAAGATCATACGTAATCAAAGGAACAATATATAATTTGTAT
TTTTATGCTCTGTGATGTATCTACTTTAGAGAAAAGATATATGTAATGTACATTCAAGGC
TATGAAATTAAATTAGTTCAGACTTCAGAAAACATAGCTAGCATACATACCTTTTCTAAT
ATCTCTCAGGAATTATATTATACCTTGTAACAATTACTGGTTTAGTAGCTTACTTCGGGG
TTCGGGCAATAAACGAGAGAGAAGTTCTAGGAGAGTGAAATCCTTGAATTTAAAAGGGTG
AGAGAGGTAGCATAGTTGTATAAGAAAAAATTATCTTTGGCTGATTTGTAGCAGGAGGGT
CTAGTTTTGGATGGAGGTTTATGGGTATTTGGGAAAAATTGGAAATGGATGCATTGAAGG
GGTAGAAATACATAAATCTGCT
>wcd-13782 hdt1_soybname: full=histone deacetylase hdt1ame: full=histone deacetylase 2a short=hd2aame: full=nucleolar histone deacetylase hd2-p39 Length=982 GO-Terms=4 SNVs=1
TTTGGCATCTGTGTTGGGGGTCTTTCCTCCCTTCTTTGGGTGAGGAGTTGCTGTATGCCC
AGCTTTCTTACCATCAGTCTTTTCAGGAGTGGCATTTTTTGACTTCTTGGAGGAAACTGG
AGTTTTAGAAGCAGATTCATTGGCCCTCTTCTTTCCCTGCTCCACCTTTTTCACAGGAGT
CTCTTCCTCATCTTCTTCATCACTGTCATCCTCATCTTCTTCATCACTGTCAGCATCCTC
CATCTCATCATCAGAGCTTCCGATCTCATCATCATCTTCATCAGATTCCTCATCAGAATC
TTCCTTTGGATCAACAACCTTTACTTGTTTAGTAGGTTTGGCAGGTGCAGGTTTGGAAGG
TGCAGCGTTCTTGGCAGGGTGAGGACCCTTGGCATTAGCTTTTTTAGGTTCAGCAACCTT
CAATTCCTCTGCTTTTGTTTCTGGTTTACCATTCTCTGCAACCGCCAATGGGATCTCCTC
CTCATCACTCTCAGTATAATCATCCTCGCTATCATCATCGCCAGGGTAAAGAGCTTTGTA
TCCACAGAAATGGACACTAGCAGTTTTGGAATTATGAGAAAGCTCAAACTCCTTATCCAA
AACCAATTCAAGAGAAATCTGAGGGATTTTGTCCTTAAGAAGGGTTCCCAAAACTAGCTT
CTGTTCACCAACTTTCACAAAAAGAACTACAGAATCATTTCCTTTGTCTTTCTTTGATTC
ACCTAATGCGGCCTGTGAAAGATGAATGCATGCCTCAAATTCATTTGGGTCAACCTTAAG
GGTTTCTCCAACCTTAACTTCAGCACCCCAAAACTCCATTGGAAGCAGAAAGAGTATGCG
GTAGCTAGGGTTTTGGAATGTGAGAGTTTAGCGAAAGAGAAGAGAGGCCCCGCGTACTCT
GCGTTGATACCACTGCTTAAGCAGTGGTATCAACGCAGAGTACGCGGGGCACAACCGCAT
ACCAGTAGTAGTAGTAGTCTTA
>wcd-12707 histidine acid phosphatase Length=982 GO-Terms=1 SNVs=2
ATCTATGCTCAACCCCTTGTTTTCAATTTCAGGCTATGACAGGGGAGTCAATAGTGTCAA
AATGMCCAAAAGGMCAAAAAAGTCATTAGAGAAAAGCTTAGTGCAGATTCAGGATATGGT
TCCTGTTATGTTGGCTGCAGAGGTATTATGATGATTCTGCCTGTGTGCTGCGGAAGATGT
TGCTAGATGCAAAAGCTCCTCATCTTTCTTCAGTGATTCCACCTACTTTACCATGGAAAG
TAAACGAGTCGATGCAGCCTCCTGAGCCGCTAACTCGTCAGGGTAGTGCTATTAATGGAA
CTTTTTGGACAAGTTGAGGAACTACGATCTGTAATTGCTGTAATTCGACATGGTGATAGA
ACTCCTAAACATAAGGTGAAGTTAAAGGTTATTGAGGAAAAGCTACTGAACTTAATAGTG
AAATATAATGGTGGCCGGCCAAGATCTGAGGTAATGCTGTGTTGTGGAGTTTCAGAACAG
TTTATTAAATTGTATATGAACCACACTGAATTCTTAACCCCCTGTGGATGATCTAATGTT
CTTCTATAACAGACCAAACTTAAAAGTGCTGTTCAGCTGCAAGATCTGTTAGATGCCACA
YGAATGCTGGTTTCTCGCACTAGGTATTTTACCTGCATAGGCTTCAATATTCATTACATT
AGTATCACATGCAACTCACCTTCAACTTCACACCCAWGATTAATCAAATTTCAGATGTTG
TGAATGGTTTGCCACATTCTGAAAAAAGTTTATATTGAGTATTGCCCTTGCTTTCAACAA
GAACATGGTTTGTTCAACTTTTTTATTTCCCATTACTGCCTTTACTCACACTTTTAAATA
GTGTGTGTGATTGTGATGATGAGACAAAGAGGAAAGGAAGTAGAATCTACCTTTCCTCCA
TGAATTAAGATGATATCGTAGAAGAGAAATACGAAAGGAAGGAGACAAGGAGTGGGAATT
AGTCATAGATATATTACCTTTC
>wcd-12563 light-harvesting complex i protein lhca1 Length=982 GO-Terms=10 SNVs=0
AAACAAAAAAGTACTCTGCGTTGATACCACTGCTTAAGCAGTGGTATCAACGCAGAGTAC
GCGGGGGATTCATTTCATTTCATTTCACATTCACATAATAATATTATTGCAAGAAGTGCA
TTATATTCATAAAAAAAAACTATAGTCTTTCTTTGTGTTTGTGACAAAGAATGGCTTGTA
ACACATTGATGAGTTCAGCTATTTCAGCTTTTCCATCACTTCTTTCTTCATCAAAATCAA
GATTTGCAAATTCACTTCCAAGTTTTGCTTCTTGCAATGCATCTTCTTCTAAATTTACCA
TGACTGCTGATAATTGGATGCCTGGCCAGCCTAGACCACCTTATCTTGATGGTTCAGCTC
CTGGTGACTTTGGATTTGATCCTCTTCGCCTTGGCGAAGTACCAGAGAATCTTGAGAGAT
TCAAAGAGTCTGAACTCATTCACTGCAGATGGGCAATGCTCGCTGTTCCAGGGATTTTGA
TACCAGAGGCATTAGGGTTAGGAAATTGGGTAAAAGCACAAGAATGGGCAGCACTTCCTG
GTGGACAAGCAACCTACTTAGGAAACCCTGTTCCATGGGGTACCCTACCTACCATTTTGG
TCATTGAATTCCTTTCTATTGCTTTTGTTGAACACCAAAGGAGTATGGAGAAAGACCCTG
AGAAGAAGAAATACCCTGGTGGTGCTTTTGATCCTTTGGGTTACTCTAAAGACCCTAAAA
AGTTCCATGAATACAAAATCAAAGAAGTTAAGAATGGACGTCTTGCTTTATTGGCTTTTG
TTGGAATCTGTGTTCAACAATCAGCTTATCCAGGAACTGGACCTTTGGAGAATTTGGCTA
CTCACTTGGCTGATCCATGGCACAACAACATTGGAAATGTTCTTATTCCCCCTCAATAGA
TTTCTACATCAATCTTTTTTATATATTAGCAGCTCTACTTGTGTAAAACTGCACCAAATA
CATTGTTATGTAATGAATGAGA
>wcd-10946 at5g21070 t10f18_100 Length=982 GO-Terms=1 SNVs=7
TTTTGTATCATACAAACTAAGAAACAAATGCCGTGACGATCCACAAAAGTAGTCAAATTA
ACAGGATATTTATATACTCTCACAAGGAAATAAATCTTTCTTATGCAGATGCTCTCCAAC
AGAAGCTACTTCATGATGATGACTATGATCATGATCATGAAAAATTAGGGTCAAAACTCC
TACTAAACACAGTACTGAACCGACAAGAAGTTTGTCGTATCGCTCCACCCAATGAAACTT
CAGCTGACTGGCCCCGTAAAATGATAGTGCTACTAGTGAAGTCATCACAGAAATTGTGCT
GAATAGCAGAACTATGATGGCAAGCACCATCATGGAAGATGAATTTCCAACAGCAAGRAA
ATACTGGAAGTGTTGTAGCACAAGGAGACAGTGCAGGAACAAGAATAAGCCCAGCTACAG
CCATTTTCTCCATAGGTTGGTTGTGTGAATGACTATGGCCACCCTTTCCCATAAGAAACA
ATACAATATACATGCCACCGAGAAATACGAGCAAAAGTGAGGCAAGCTTATGCACTGTTT
CTTCACCAGCAATGGTGTTTGCCATGGTGATTGCTGTTATACCAAGCAGTGAAGTGGATA
TTACATGCAAAATTGCTCCAAATGCGGTAACAAGAAGGGTTCTTGAAAGGGTCCATTTCT
GAGCACGACCGACAATGGAGAAAGGAAGCCAGTGAGTGGGAATGAATGAATGGAGAATAG
ATACGGTGGCGATTCCTCCGATTGTGGACAGATCTTCGGCGGTGAAACTATCCATTTTTA
ACCCAAATAAAAATTGAGACTTTTATGGCTATGATCTATGAAACGAAACCCCAATTGCAG
ATTCTGAAAGAGGATTCAAAAGGGTCACTACATTACCAATAATTTGGGAGAAAAATGTGA
GAGCTAAATCTGATTGAAATCGAGAATGGGAGGAGAAAAAGTATGAAGCTATCCCCGCGT
ACTCTGCGTTGATACCACTGCT
>wcc-8131 gene product Length=982 GO-Terms=1 SNVs=20
TGCTTAAGCAGTGGTATCAACGCAGAGTACGCGGGGGAATGCATACAAGAAAGAAAACAG
AGAAGAGAACAATGCGTGCTATTCCATTCTCCACAGAACCTTTTCTATTCCTTCTTCAAC
CATCACACACTTCCATTTCCACAACTACCACCTCATCATCCCTTTTCTTCTCCCCTCACC
CTTTTCATTCAATTTTCCTTTCTCCCAAACCATCTTCCTTCAATTCCACTCCTTTCTTCT
CTCGCGCTTCCAATTCCAACTCAATCACTTTAAACCCCGTACGACGATGATGATGATGAT
GACATCGATTTTGATGATGGGAATTTGTTGGTGACAGAGGATGATCAACTTGAAGATGAC
TCAGAATCGTTGGTTGAAAGATGGTGTCTATATAGAGGTGATGAAACTTGAAAAGAATTC
ACGCAGAATTGAGTCTAGGATTTCCATTGATGCTTCACTTCATTCCATTTGGAATATCTT
GACTGATTATGAAAGGTTGGCTGATTTCATTCCTGGTCTTGCTCTTAGCAAATTGATCCA
AAAGGGTCCCAATTTTGCTCGTCTTTTGCAGATCGGAGAGCAGAACTTGGCATTTGGGAT
AAAATTTGATGCTAGAGGAGTTATAGATTGTTATGAGAAAGAATTGGAGACTCTTCCATC
TGGTATGAAGCGTGACATAGACTTCAAGATGATTGAAGGGGATTTTCAGCTCTTTGAAGG
AAAATGGTCTATTTTGCAGACATTCAGCAATGGAAGTTGCGAGGAGTCTCCATTTCGAGA
AACCAACACAACACTTTCATACATTGTTGATGTTAAGCCGAAGATGTGGTTGCCCATTCG
GCTCATAGAGGGTAGACTTTGCAGCGAGATAAAAAAGAATCTTACATCCATAAGGGGAGA
AGCTCAGAAAGCTACTGACAGAACTGTAAATGCATATCAATTTGAATGAGTAATGTAAAT
ATCATAGAAAATGAATACAAGT
>wcc-7253 eukaryotic translation initiation factor iso4e Length=982 GO-Terms=4 SNVs=16
TTTTGAATGGAAAATATTCAAAATTTCAAGCTTTTATAAGCTTACAATTAAAAGTGCAAA
TGAACTATAATGAAAAATGACAGAATCTCAAGAATTGGAGGGGGGAAACGGTATAATAGT
ATTACACCCAAAAGAGGGAAAGGGGTACAAAACTAAATGTAAAAGTCTCAACCAAAATAG
AAGTGCGTTCTAATACACACATGGCATACAACAGCTTTGCCAGTACAAGCACAGAAAAAT
GCTCTGGTAGTGTTTATACAGTGTAACGAGCCTTTGCACCCCGATTTTTAGAATCTTCAT
GAAAGTTATAGGTCATCTTGTCGCTAACATCAATGATTTCCTTCCACTTCCTTCCGATGC
CCATCTGGACAGACTCGTTAGCTGCCGTTTTGGTCCACAATGAAAGTTTGTCCTGCCACT
GGCGCACACTCACAACTACGCCACAAATGTCCTCAGAGTCTCCAAATTGCTCCCCAATTA
AAGCCATCAACGTTTCAAGCCACACGGTATCAAGGTTGCCCTTTCCTTTGCTGGTAAGGG
TCCACTTTCCTCCATTGGCACACTCAGGATCTTCCCATTTTGGTTCAATCCCATCCTTAA
ACAAGTGAAAGTCAGCACTGGCAGGTAACTTGCTTGGCTTGAATATCTGATCATGCAAAC
ACCAGAATTCTTCAACGGTATCGAATGTGTAAACCTTGCGAAGAGATGTTCCCCAAGCAG
CACCTTGTTTAGGTTTAGATTTGGTWWTCGAACCAGAAAGTCCATTTTCTCTCWAGTTTG
TGCTTTAACCCTGCTTCCGGTGCCGGAACGGGTACCGCCGCCGGAACTTCTTCGGGCGTA
GAGCCTTCAGCGAGTGGTTCTGTTGTTGCCATCTTTCTTTGTGTCGAGAAGGAAGGAAAG
AGGATTTTTGAGGTTTTTGGTTTCCCCGCGTACTCTGCGTTGATACCACTGCTTAAGCAG
TGGTATCAACGCAGAGTACTTT
>wcc-27210 ac009894_10serine threonine kinases Length=982 GO-Terms=1 SNVs=11
ACTGAATGTATTTATTACACTTCGGAAAGAAAAGTTGAGAGAAAATCTTACATAGACACA
AATATAAAGAAAAGTTAACATGAGTTACATGACTGAGTAAAGACCATTTCTAAGACTTAT
AACCAATATTGAGAAACACAAAATATAATATAACTATACTGCTTATTATATAATCTAAAA
AATTACAATAAGGTAATTATTTCGTCATCATACTGTTTTCTTCTCCAAAATGATATAGAA
AATGGCAAAAACTGCTAGAAACAAACAACTCCAACGCTTCTTCTTTTTAACTTTTACCTG
GGGTAGCACTGATGGCTTGAATCAAGGGCCCATAAGTACCTTGCCTAGGTATGCAACAAG
TCCCTTTTCCGGCCCAAAAAAGATGTACCTCGAGATAGTTTTCTTTCACTTCAGACCTAA
AATGCTTTTTGAACAGCTCTGTAAGACACACCTCGTAGCTTCTCTTTGTATGTCAAAATC
CTTCAAAACAAGAGTCCCCTGGATATAAATATCAAAGACTCGTCTCCCGAGGCTTTTCCA
TGTGGTAGAATCCAAAATAGCTGTTTCCGCAAATTGGAGGGTAATGTTATAAAAACCATT
TCTAGCCCCAGACCGTAATATCTTAATGATGATGCAGAGAGCCGAGCAGTTTGAAAAAGC
TCCGAGTTCAGAGTATTAGTGAACTGATTTGAAACAAAACTTTTGTAATAAAGGATTGTT
GTTCCCAGTAAATAATCCAACATTACTAACAGCCCATCTACTTGTATCAGTAACAAAGTA
TGTAGCAGGACCAAGTGTCTCATTGTCCGCCTGATACACAATTCCATCTGTACTTGTAAT
TTGAGGACCACCGCACTTGATTGCAAAGTCAGAATATCTTGCAGCACCATGGTTGCATCG
AAAAGTTTTTGGAGACAGTTGAGCCCAGCAGGCAAACCACTGGTATTTGAATTTACTATT
GTCAAGTTGTTGGCAACTATGT
>wcc-24327 no annotation Length=982 GO-Terms=1 SNVs=0
CGTCCATGCCCAGACTACAAACGAATGCATGAGGGCTTTAAGTATGCATATAAGGACATG
GCAAAGAACTATCCGTGTTTTGGGTTTGCAGCCAAAATGCCGAACATTGTGTGGTGGAAA
ACTTGTGTGCAGGATTCTTTTGTCAGGGTAAGGATATTTGTCAAAATCATTATAGTTGGC
AAAATATATTTACATTTGTGTAGGACGGAATGTATCATATTTAGTTTGGTTCTAAATTTT
GTCTTCTACAAGTGAGTTCGGCTTTATTGTAAGCTATTTAAATCAAGCAATGAATTGAAG
ATTTACGATGCCTGCATTCTCATCTGTGAAACTTCCCTGAATTTGATTGAGATATTTTGT
TTTTTACTAGGCAGGCTGGATATGATTATGACGAGGAGACATTTGAAAAGATTTTCAGAC
GCATCTATGCATCCTTTGGTTCATCTGCGCCATATACTGTCTTTCCGGATTCCAAACCGT
TTCTTAGATGGCTTCGTGGAAAGGGTCTCAAAGTTGGCATTGTGAGCAATGCTGAGTATC
GATATCGAGATGTGATTCTTCCAGCTTTAGGTTTAAATCAGGTAAACTTCCCATGATTTT
CTTAAAGTTTGCTGTCAGAATTAGAAATGCGTTTAAAAGATATATCAACATTTCGTATTG
TCAGAGACCAGTATAGTATCACATACAGAAACATCCGCGAGTGCCAGCACAAAATTGTGT
ATGGTAGAAATGTTAATATATAGAATGTAGCACTTCCACTTTGGAACACATGCGATTACT
GGTTCTTGTTCAACGAATTTTAACAAATCCAAAGCTCCTATTAGATCACATATAATCAAA
ATTATGTTGAACTGTAGACTACTCAGAAGCAAAATTACTAATCAATTCAAGCTTCTTTGT
TCATCTGTACATATTTGACACGGTCTTAACAATTAAAGGCTGTTTTGGTATTGACTTATT
TAGCTTATCTACTATCATAAGC
>wcc-22344 no annotation Length=982 GO-Terms=11 SNVs=5
CGGAACCGGAGCCAGAAGAGAAGCAGAAACCTAGTGCAGAAGCGGAGACAGAAAGCTGCT
TGGGAATTGAAAAGCAGTTAAAGATCTTACGCCGAGTGATTTCTCCATGTATGATGACGC
TGTTAAGCCTTTTAGGTTTGCTTGTAGGCGATTTGTGTATAGGAATAAGGCAATGATTAA
AAAAAGAAGAAAGAGATTAAAAGCTGCTTCTGCTGATTATATAAAGCGATCTCGCAACTT
ATCTCCCTTCGATGCTATCACCCCTCCAAAAATAACAATGGAATTCGGAAGATGCTGGGG
TTGCAGTACCGCTTGACATGACTGATGATCGTCGCCTTAGACTCATTCCGTTCTGCAAGG
CTGCGTTAGACAAGTTCAATGCTGATAATCAGGATGCAAACTTTGTTTTTATTGATGTTG
TCAAGACAACATGGAGACCTGGTGGTATCTATTACATTACATTTCAAGCAACAAAAAGAT
TCTCCCAACTGCCCTGCAACCACTTTCCAGGCAATGGTAATGAAAGTGGGGATCGCGCCA
CTTGAAATCAAGTCGTGTTCCATTAAAATCTAACACGCCAGCCAGCTGCCCGGGCGAATC
GAAGTTATCTTCCGGTCAACTGTCCACCCAGTCAACTGAGTCAAGTGACAAAAAACACAG
TTGAATCACACAATGCACGCTGCTGGTGTGCTTCCTGCCCGCCGCACCATTAGTTGCTTA
CTTGTGTTAACACTTGACTTGACATTAGTTGCTTAACATTAATTAGTATTAGTATGATAC
AAGTTCCAATCATTCATTTTTCCAAGAATATAGAAAGAAAGAATAGATGGCACAGCCACA
TACTATGCAAAGACATAATACTAATCACAATAGCAGGTAAGTGATGTAACCAACTTAATT
ATTTTTTCTTCCACAAGCAAAAAGAATATTTATTATCAGTGTCATACGACTAGCCTCTTA
GCAAAGGTACCTTCAATACTAT
>wcc-18017 nucleic acid binding Length=982 GO-Terms=2 SNVs=4
GAAGTGTCATCTTGATATAATATATAGTTAATCAACAATAAAATTTACACTCACATTCAA
TATAAAGTTATCTTATTGTTGATGAGCCAACATAAACCAATGTATGCACTCTTCTCTCTT
ACACAAAATTGCCGATGGCTCCATCAGCCAACAAAAGTAAACTAAATTACACTATTGTAC
AAATAATAATACATCTTCCATTTTATACTATCAAGTACCAACAAAGTACTTGCAAGATAG
TATAAACCTAAATACTTCAGTATCTTCTGCAACACTCGTCTTCAGCGAAAGACGTCTTCC
TGTGCCTTCACCAGTGCTCGGTATTGGCTGTCCAGTGCCTCCCTGCACCATGACTTCTGC
CCCAACCAGTTCTCCCGCCATAGTCTTCTCCATCCCTACCACCATGATAGCCACCTCTGC
CACCACCTATACCATGACTATCACGTCTTATCCTTGGCTTTGCTTTTTCAACTGACAACC
AAAAATTTCCAATCGCACTTTTATTAAGTTGTTAGTGCTTTGTTATAGCCATCAGAATCC
TTGAAATCCAAATGAGCAAACCCCTTAACAGTACCAGAATCAGGAAATTTTGGTAATGAG
ATCCTTGTAATCTCTCCGCAAGAACAGAAATGCTTATACAGGCTAGCTTTTATCTTGTCT
TCTGGAACGGATGTATCAAATCCAATCACAAATACAGTTAGAGACTGCAAATTTTCGGCC
TTCTGGAATGAGATGCTCGAGCCTCTATTCGGCAAACATTCACCATCTTCTGAAGCTGTA
CCAACTTTGATGGGACGGTTCAAAAATCTTGTGTTATCCAACTCAAGAGCCTTTTCTGCT
GCTTCTGCGGTTGCAAACTCAACATCCACATGCAGTCGGACATCAACAACTTCTCCGCAA
TCTTTGAAATNTTTCAATTTCAGCCCGTTCCACATCGAATGACAAATTTCCTAACACATA
TTGTTTTGATGCATCTATTTTT
>wcc-16129 at1g60560 f8a5_10 Length=982 GO-Terms=1 SNVs=4
ATTTCAGAGTCTCCTGGGTGCCCAAGATTGAAATGTGGCTTTCGACAATGAGAAATTTTC
CTCTGGCAAGCCAGGAAGCCTCTGGAGCATTAGAAGSCTACCATGTTAAACTKAAAGCCA
AACTTTTTGATGATTCACATCTCGGAGCGCTGCAAAGAGTAGATTGGTTAGTCCACAAGT
TAACAACCGAGTTGCATTCAAGCTACTGGCTTGATCGTTTCGCTGATGAAAGTGATTCTT
TCCAGAATGTGAAAGAGGGATATATCGCTTCTACGTCATGGCATCGAGCACTTCAAATTT
CTGACTCTGCTGTTACCTTGGATGATAAAGACCACCTCTTTGCCAAAGTTGCGAGCCAGA
AAGATAGCAGCTCAACACATATAGTTTGGAATCCTGGGTCGGATTTTCATTCTGTGATTG
TTCTTGGTCATTGCAAGGTAACCTTTGCAAGCATGTCATTAAAGTAAACATGATTTGTGA
AAATCTTAAAGGTTTTCAACCATCAATGAGTTTTCGGTCGTTTGAAGAGGTTTTGATGGA
TTTATGGAGAAAACCAGTGGATGATTCTTTTGGGTTGGATGTGTCATTGGCTTGGACCCA
CCAAATGCTAGATCAAATCCAAAAACTTGTTGAACTGAATAACTCTACTGATATTGGCAC
TGTAGTTAACAACATGCCTCTGAAATGGGTTTCAAAGAAAGGCAGAACCTACATTGGCAA
AAGATCTTCAGTTTCTGCTACTCCTGGTGGTAACCCTAACATAAAAAATGTTGTTGTGTA
TAAGAAGAATCGGAAGCGGAAAAGATTATCACGGCTAAGATGACCAGTTCCGTTCGTGAT
GTTTATTCCATGTTAACTCTGATCAATGTAAACACTGGATTACATCCTATTACCATTGAA
CAACGATATTGCTATGAGTATCCACATGGTTGATAGTTGGAGATAGAAATGGAGGAACAA
AAGCAATTCCGGTGCGTATCTT
>wcc-12854 binding protein Length=982 GO-Terms=1 SNVs=11
CACTGCTTAAGCAGTGGTATCAACGCAGAGTACGCGGGGTAGGTACTVTATYTWCATCCT
GCCATAAAGCTATTTCTGCTGATGGTTCTGCCTCTTCCATTGCGATTCTGAATTTGGTAT
CATCAGCATGCACCAAAAAGGAGAAAAAATATCGCGAAGCAGCATTTGCCTCTCTTGAAC
AGGTTATAAAAGCCTTTGGCAACCCAGAGTTCTTTAATTATGGTTTTTCCCTTGTTGTTT
GATCTATGCAATTCAAAGCCCATAAAGTCACCATTGCTCAATGATGCTGCTAAAGCAGAG
TCGGACAGTGTTGAAGAGACTTCTATTCCACATAAACAAAATTATAGAATGTTTGACCTC
TTGCATCCATGTGGCACATATAAACGATATTCTTGAAAAGCAAAAGGACCTAATGCACAT
GTATGCTGCGTTCCTATTACCTGAACATAAATGGACAGTCAAAACTACCGCRTTTTTATC
CATTAAAGAACTTTGTTCAAGGCTCCACAATGTCATAAAGGASTCCCAGGGAACTAATGA
ACATGCTGRTGTAACTTCCCTTGTTCAGGAGATGTTTCATTCTATWTCSCCGAAGGTYCT
ACATTGCATAAGCACAATAAAAATTGCACAGGTTCATGTTTCTGCCTCCGAATGCCTTCT
GGAAATCTTGAAACTTTCTGTGGCCGTGCCTTCAGTTACTGCAATTAATGAAGAATTCAA
GGTAGAACTCCTTCATCAGTATGAAATAGAGAAGAACGAAGGGGCAAAATCGATATTAAA
AATGTGCSTCAACATTCTTCAAGATTGGAAACGATAAATTGTACTACCAGCTATAATTCT
TTTACACGGAGTTTTGAGAGAATGAAACGTTTTACAAGCTGATAAAATATTATTTTATAC
CCAGTGCCTGTTGATAGGAGAGGAGTTTTGCTATAATGTCGCATGTAAACAACAGGCCAT
GTATCAATCAATATTAATAACA
>wcc-11769 lung seven transmembrane receptor familyexpressed Length=982 GO-Terms=1 SNVs=10
CGTCGGCTTCTTCTTTTGGTGGTTTCTATGGGTTTCGGAGTTGTGCGGCCAACACTTGGT
GGTCTAACCTCAAAAGTAATTCTTCTTGGTGTGGTATATTTTGTGGCCTCAGAAGCACTT
GAGCTGGTGGAACATCTCGGTAATATTAATGACTTCTCTGGAAAAGCAAGACTTATCCTG
GTGCTGCCTGTGGCTCTGTTGGATGCTTGCTTTATTCTTTGGATCTTTTCATCATTATCT
AAAACCCTGGAGAAGCTTCAGATTCGGAAAAGTACTGGAAAACTTGAGTTGTACAGGAAA
TTTACAAATTCTCTTGCAGTGACGGTGCTGCTTTCGGTAATATGGATTGGTTATGAGTTG
TACTTCAATGCGTCTGACCCTTTGGGTGAATTGTGGCGAAGAGCTTGGGTCATCCCAGCT
TTCTGGACTTTGCTTGCTTATGCTCTCCTGATAGTGATCTGCATTCTCTGGGCCCCATCT
CGTAATCCAACAAGGTATTCGTACTCAGAAGAGACGGGGGATGACTTTGATGAGGAAGCT
GTAACAATTGTTGGAAGTGGTGTTAAGGTGTCTGAAATGGCTACCAGGCTAGAAAGAAAG
GATAGAAAGGCATCATCTACATCACTTGCTACAGATCATCATGTATTCGGAGTAGTTGAA
GAGGAAGACAAGAGGGAGTGATTTGGTCTCAACTTCTTTAATCACTTTTATTCACTTGGG
AGGGCTTAAAAGATGTCAAATGGAGAAGCAACAAGGGATAGAGAAAGATCATTATTCAAT
GACCATTCAGCTTCAAAATTTGAGGTGATCCTGTGAGCTTTTCAGGATAGATGTTCAGTG
GACAGCAACCAAAATCTAACTGGTTGTGTGCTTGGTAAGGGGCAGAAGTTCCTTGCCTAG
TTATATTGTCCTTGTAACTAGTTACCTCAAYATGGTTCAAGTTAACTTTGACCTTATTTT
TGCTTACCCTTTATGTGATCTG
>wcc-10278 s1 rna-binding domain-containing protein Length=982 GO-Terms=3 SNVs=5
GAACTAAGGTTGATCCTCCGTGAAGCCGGAATGGAATTAATGACCCGGCATTTGACCACT
TGCCCAACATTATACACTGCACCTGGATCACCACCAGCCTCTAGTTCGAGTTCAGATCTG
GGAGCAAATCCTTGGACCCCATTGTAAAACCGTACAAAGCACCCATGAGCTTCAATCTTT
GGTTATCCATCCATGAGTTATCAAACCATCAGTCACATCTACAAATGAACTAATAATCCC
TAGTTTTGATTTCACAAGGGTTTTCTTGTGTGTAACTGTCACTCTTTTTGACTTGCATCC
AAGCACGCGGAACACCAATTCAGCTCCCACCTTGAATTTTTTCCCGGGCTTCACAATTTC
CAACTCAGACATATGTCGAAGAGGACAAAGTGCCTTCACACCACCAGGAATTTGTACAAT
AGCACCAAAGCTGTCAACTGAGAGAATCTTAGCCTTTACCATCATCCCAGGTTTGACATC
AGAATGAGTAAACACTGCCTCTTCCAAAGCACTAGCCTTCAAAACTCCTGTAGCAAGTCC
TTCCAAATGCCTTAACCCAAGAATCCGAACACGAACATGATTTCCTTCCTTGTACTTTTC
TCAAGTTTCTGAATCTCTTCTTCAGAAATATCAGATATACTRACAAAAGCTGGAGTTGAC
TCTGGAATGGATGGAACTTCGAGCAATAGCCCCGAACCTTTATCCACCCTGACAACTTTT
GAGTTTTCATAGATATCTCCGATTTTAACATGCGACGGAGGGGCCCTGTTCTGAACAAGA
TGTGGATTCAACGTCAAACCAACAGCTCTGCTTGATGGATCAATGAACAATATCCGACAA
ATAACCTTCTGAGATTCAATGTACTTATCCTTCCAGTTTGCTGCAGGATATATATTTTGC
AAATGAAACATATCAACAGTTCCAGTGAAGTACGTGAGAAATGATAGCATAACACCATTC
TCAAGGATTGACTTCACACGGG
>wcd-6706 no annotation Length=981 GO-Terms=1 SNVs=4
TAAGCAGTGGTATCAACGCAGAGTACGCGRTTAGAGATGGTGTTCGTGTTAAGCTCAAAA
CAAGATATGGGAATTTTCTTAGAGGAAATGGTGGGTTACCACCTTGGAGGAATACTGTAA
CTCATGATATTCCTCATAGGACTGTTACTCAAGATTGGATTTTGTGGGATATTGATGTTG
TTGAGATTCATGTTAGTAGTAGACATCAACAACCTGATGTTCCATCTCTTGAAACAAAGC
CTTCTCCTGCTGTGGTTGTTCCTAGTGTTTCTGCAGCTAGCTTTTCTAGACAACAGTCGA
ATGACGATATATCACCTAAGAAGACGGAGGGGCGAATTATATACTACCATGTTGCTGAAG
ATGATGGAGAAGTGACTGATGAAGGTGTGCAGGGATATTCTATGGTTTTCAAAGGGAATG
GAGTTGAGGAATTGAGAAACAAGTTTGAGGAAGAGACAGGTTTAGAGGGAATCATCGTAT
GTAATCGGAGTCCTTTGAATGGAAAACTTTATCCTCTTCGCTTGCAGCTTCCTCCAAATA
ATGTCACTATGCAAGTTGTTTTAGTTCTTCCTTTCTCAAAAGGTTAGAGTTCTTTGACCC
CTTTTGTATTCTAAATACAACCAAGTCTATAGGATCAACTTTAATTAGACACAATTCATT
TTTGTTTTATTTCTTTCATTATTTATTCAATTTTAACTATTTGGTTTATTTTCTTGTATT
ACAGTGGCAAGAGAGTTGGAAGCACAAGGTTTGCTTTGAGAAACCAGATTTTGTAAGACA
TGGCCTTTGTACATACTACTAAATACTGATTCAAGCTTGTGAGAGTTATATGTGAAAACA
TTTAGGATTTGTAGAATGTGTTATTACTTATWAGTTCCTCCTTGTACTWGTCCATTGCAT
TTATTCAGCAGATTACTATGGAAGCAGCTTTAAATTGCCATGGAAATGGATCATCGATAA
GTATAACAGCAATGTTAGATG
>wcd-5311 no annotation Length=981 GO-Terms=2 SNVs=5
AGTGGTATCAACGCAGAGTACGCGGGGATTTCCACAGGATATAGTACAAAAAAAAATAAC
ACATCAAGGTTAGTCCTCTGTAATGGAAACAACAAAAATAGTTGAAGAAGATGTTGTGAT
TGTGGGAGCTGGAATTGCTGGCCTTACTACAGCTCTAGGACTTCACAGGTTGGGTGTAAG
AAGTTTGGTATTGGAATGTTCAGATAGTTTGAGAGTAACTGGATTTGGTTTAGCAATATG
GGAAAATGCTTGGAAGGCTTTGGATGCTCTTGGTGTTGGAGATATACTTCGACACAAACA
TATACATCTTTATGGGAGTGTGACTACTTCTTTGATTACCGGCCAACAAATAGCAACTAC
ATCTTTTAGGGACAAAGGAAAGCTTGAACTACGTTGCGTTAAAAGAAAATTACTGTTGGA
AGCCCTTGCCAATGAGCTTCCAAGTGGCACCATTAGGTACTTGTCTAAAGTTGTTGCTGT
TGAGGAATCTGGCTTCTCTAAGGTAGTTCATCTTTCTGATGGAACAACCATCAAAACCAA
GGTATTGATAGGGTGTGATGGAGTGAACTCTGTGGTGGCAAAATGGTTAGGCTTTAAGGA
AGCCGCTTATACAGGGAGATATGCAATCCGAGGTTGTGCAGAGTTGGAAAGCAATCACAA
TTTTGAGCCTGTGTTTATGCAGTTCTCTGGCAAAGGTTTTAGAGCTGGAGTTGTTCCATG
TGATGAAAAAACTGTTTACTGGTTTTTTACTTGGACTCCTACCATCCAAGATAAAGAGCT
AATAGAGAATCCTGCTAAACTAAAACAATATGTGTTAAACAAGCTAGAGAAGATGCCAAG
TAATGTTAAATATTTCATAGAAAAAACTGAGTTACATGCATTTCAATCAACTCCATTGAG
ATATAGACATCCTTGGGAGCTTATAAATTGGGAATATTAATAAAGGAAATGTCTGTGTTA
CTGGAGATGCTTTCCACCCTA
>wcd-4650 ubiquitin-conjugating enzyme Length=981 GO-Terms=3 SNVs=3
AGCAGTGGTATCAACGCAGAGTACGCGGGGATCAACTAACTAGGCATCTCACATCACTCT
TCGACACAAACACAACACAATACCAAGTGAGAGATAGAAAACAGAACAGTGACAACAATG
TCTTCCCCAAGTAAACGCAGAGACATGGATTTGATGAAGCTGATGATGACTGATTATAAA
GTGGAAATGATCAATGATGGCATGCAAGAGTTCTTTGTGGAATTTCATGGACCTAAAGAC
AGTCCTTACCAAGGAGGTGTGTGGAAGATAAGAGTCGAGCTACCTGATGCTTATCCTTAT
AAGTCTCCTTCTATTGGTTTTGTCAACAAAATTTACCATCCTAATGTTGATGAAATGTCT
GGCTCGGTTTGCTTAGATGTTATCAACCAGACATGGAGTCCGATGTTTGATCTTGTTAAT
GTGTTCGAAGTGTTTATTCCTCAACTTCTTATATACCCCAATGCATCAGATCCATTGAAT
GGTGATGCTGCTGCCTTGATGATGAGAGACCGTGCTGCATACGAACAGAAAGTCAAAGAA
TATTGTGAAAAATATGCCAAGCCAGAAGATATTGGAGCTCAGGAGGAAATTTCTAGCGAC
GATGAACTGAGTGAAGATGGCTATGCCTCTAGTGATGACGCCATTGTTGGCCAACCTGAT
CCCTAAATTGTTACATATGATGTCTGTCTTATTTGCATTCATGCGTGTACATGTCTACAT
GATATGATATTGAACTAGCTAGAATTGGAAGAAACAAATTCTGAAGGTTGTAAGAAAAAT
CGTCACCTTTTTATCTTTCTATTCCTTGGTGGTTGTGTAAATGATTAATGGTTTAAATGT
TTTATATATTTGCTTGTGACTAAAAGGTTCAAATACTGAAGATTCAAGCTGGTTTTGTAT
ATGAATGCATTAAATTTGATACCCTTTCACTGGGATGAAACTGTATCAATTCAAGACCTT
TTTACCCCCCTTTTTAAGGTT
>wcd-428 ucria_peaame: full=cytochrome b6-f complex iron-sulfurchloroplasticame: full=plastohydroquinone:plastocyanin oxidoreductase iron-sulfur proteiname: full=rieske iron-sulfur protein short=isp short=risp flags: precursor Length=981 GO-Terms=9 SNVs=0
ATTTGAGGCTCATACTGAAGTCTGTAGGTGTAAAAGCAGTGGTATCAACGCAGAGTACGC
GGGGAAACATCATCTTATTATTACAATCTCTCCTTTCATTCTCAAACTCACAAAATCTTC
CTCATCATGTCTTCCACTACTCTCTCCCCTGCAACTCCTTCTCAGCTATGTTCTGGAAAG
AGTGGGATGTTTTGTCCCTCAATGGCTCTTGTTATGAAACAAACAAGAACTCAGATGATT
GGAAAGAGTAATAAGGGAATGAAAATTACTTGCCAAGCTACTAGTATTCCTGCTGATCGA
GTACCTGATATGAGTAAGAGGCAGACCTTGAATCTTCTTCTTCTTGGTGCTCTTTCACTT
CCTACTGCTGGAATGCTTGTTCCTTATGGATCTTTCCTTGTCCCTCCAGGGTCAGGCTCT
GCAACCGGTGGTACCCTTGCCAAGGATGCCGCTGGCAATGATGTAATTGCAGCAGAATGG
CTCAAAACTCATGGACCTGGCGACCGCACTCTTACCCAAGGATTAAAGGGTGATCCTACC
TACCTCGTGGTAGAGAGCGACAGAACACTCGCAACATTTGCGATTAATGCCGTATGCACT
CACCTCGGGTGTGTCGTGCCGTTTAACACAGCTGAAAAGAAGTTCATCTGCCCATGCCAT
GGATCTCAGTACAATGACCAAGGAAGAGTTGTAAGAGGACCCGCTCCCTTGTCTCTTGCA
TTGGCACATTGTGATGTTGGTGTAGATGATGGGAAGGTTGTGTTTGTTCCTTGGGTTGAA
ACAGATTTCAGAACAGGTGATGCTCCATGGTGGTCTTAGACTTCTTAAAGCTGTCACTAT
AATGTAATATATAAATTCAAATCTGAAATTCAAACATTTCTGTTTTTGTATTGATGCATA
AACACATTTTGTAATCAAATTAATATTGTGTATTGAAGCTGGTATAAGGTGAAAACAAAC
CTAGATAGTTTCTTTGTTTCT
>wcd-19249 k6pf6_arathame: full=6-phosphofructokinase 6ame: full=phosphofructokinase 6ame: full=phosphohexokinase 6 Length=981 GO-Terms=6 SNVs=20
CATTACAAGATAATCCTTCTTATGCAGTTGTTAAACAGTATTATGTGAATACTGATGATA
CCGTAGCGCAACAGATAGTTGTACATAAAAATAGTCCAGGAGGGACTCTTTTTCGGCGTG
CCGGGCCTGCTCAGAAGGTATATTTTGATTCAGAGGAAGTATATGCTTGTGTTGTTACAT
GTGGTGGTCTTTGTCCTGGTCTAAATACAGTGATAAGAGAATTAGTTTGTGGCTTATACC
ATATGTATGGAGTGCAAAAAGTTTTGGGAATAGGGGGAGGATATAGAGGTTTTTACTCTA
GAAATACAATTCCTTTAACACCAAAGATTGTGAATGATATCCACAAACGYGGTGGAACYA
TTTTGGGGACATCATATGGAGGCCATGATACCTCRAAGATTGTTGAYAGCATTCAGGATC
GGGGCATTAATCAAGTTTATATACTTGGAGGATTTGGAACTCAAAATGAAGCAGCTATGA
TTTTTGAGGAAATTAGAAGACGTGGCTTGAAAGTTGCAGTGGTTGGAATTCCAAAGACTA
TTGATAATGATATCCCTGTTATTGACAAGTCAATTGGTTTTGACACTGCTGTTGAAGAGG
CACAAAGAGCTATTAATTCTGCTCATGTGGAAGCAGAGAGTGCTGAGAATGGTATTGGTG
TTGTGAAGTTAATGGGGCGTTGCAGTGGATTTATAGCCATGTATGCAACTCTTGCGAGCC
GAGATGTGGACTGTTGTTTGATTCCAGAGTCGCCCTTTTACCTGACGGACCAGGTGGACT
CTTGGAGTTCATTGAGAGAAGACTGAGAGAACAAGGACACATGGTCATAGTAATAGCTGA
AGGTGCAGGTCAGGAGCTAATTCCTCCTAATGACACATCCAATAAGAACAAGTCAGATGC
TTCTGCTGATGACTTGTTTCAAGATGTTGGTTCTGTGGTTATCTCAGAAAATTAAGGATC
ACTTCGCAAGAAATACGAAAA
>wcd-18987 heat shock protein 70 Length=981 GO-Terms=10 SNVs=7
TGGACTTTTGATGTCTCTCTTCTAGAAATTGCAGATAGTGTCTTTCAAGTTAAAGCCACT
GCAGGAGACAGCCGTCTTGGAGGTGAAGACTTTGATAACAGGATGGTTGACAATTTTGTT
GAGGAGTTCAAGAGGAAGCACGAGAAGGAAATTAGTGGGAACCCGAGGGCTTTAAGAAAG
TTGAGGACCGCATGTGAAAGGGCAAAAAGGACTCTCTCATCCACCAAACAGACCACCATT
GAGATTGACTCATTGTATGAAGGTATTGACTTCTATACCACAATCACTCGCGACAGGTTT
GAAGAACTCAACATGGACCTCTTCAGCAACTGCATGGACACTGTTGAGCGGTGYTTRAGG
GAMGCTMAAATGGACAAGAGCAGTGTCCATGATATTGTTCTTGTTGGTGGGTCTACGAGG
ATCCCAAAAGTGCAACAGTTGTTGCAGGAATTCTTTAATGGGAAGGAGCTCTGCAAGAGC
ATCAACCCAGATGAGGCTGTTGCTTATGGAGCTGCTCTTCAGGCTRCTRTCTTGAACCAT
GAGGAGAACRAGAAGGTTAAGGATMTTACGTTGTTKGATGTYACTCCCCTTTCACTTGGT
GTGGAAACTGTTGGTGGTGTCATGACTGTCCTGATTCGAAAGAACTGTGCAATCCCGTTC
ATGAAGGAGCAGGTTTTCTCAACCTCTTCCGACAACCAGCTTAGTGTGTTGATCAAGGTG
TACGAGGGTGAGAGAACCAGGAGCAGSGACAACAACTTGCTAGGTAAATTCGAGCTTTCT
GGCATCCTTCCTGCTCCAAGGGGTGTTCCTCAGATCAATGTTTGCTTTTACCATTGATGT
CAATGGTATCATGAATGTCTCTGCTGAGGACAGGGGTACAGGGAAGAAGTAACAAGATCA
CTATCACCTAATGACAAGGGCAGGCTCTCGAAGGAGGAGATTGAGAAGATGGTGCAGGAG
GCGAAGAAGTACAAGGCTGAG
>wcd-18448 feronia receptor-like kinase Length=981 GO-Terms=1 SNVs=1
TGTAACCTTTGTATACATTGCCAAACCCTCCAACCCCGATGATAAAATTATCATCAAAGT
TGTTTGTAGCAGCTTTTATCTCAGCTATTGTAAAATAGCGACACAAATGGGATGGTAAAG
TCGAAGAACCTTCTTTCCTTGTCCTACATGAAATTTCTTCCATGTGAAAATGAGGCTCAA
ATCTTCTTCTCCTTCTAATGTAAACTATCATTCCCGTAGCAACAAATGCTAGCAAAAGAC
ATGAAACTCCAACCGCAATAAAAATGACTATGGTTGAGTTCTTTGACTTTGATTTTGGAC
TAGGTGATGATGGTTCCGTTGGAGATAAATTACTGGGATTCACTCCTGCAAGGTTGTTAT
GGTTGTTCACTGATCTTGAAAATCTCGATTCCATTCAATATGACATCATGATATTTTGGT
GTGAGCTTTGAATTAAGTGGCAATCGTTGAAGCTTGATCGAAATATTAACTCTTTCTATT
TGAGAGTTTCCATTTGGAGAGTACATAGTCACAATATAATCCTTATGAACAGGAATCAAT
AGACCACGACTCCATGAAAACACATCAGCGTATTCCTCAGCCAAAGTGTTGTCTATGAAA
ATGTGAAAGACTCTATCACCTTCATTCTTGATAAGCTCATCAAACTCACAAAAATGTAAC
CTTACCATATAAGTAAAAGCAGAATCAACCTCAAAATTCCAAGTTACATTATAATCCTCT
GTCACATTCATTCCATAACTTCTTGCAGTAAAGTATACAGCTTCTGGTGCAGTGTAATTT
GGAACGGTGTTTTTTAAATAGTTCAGATGTTCTTCACCAAAAACGCTTGATACACTATCT
GGATATTGTTTCTCCAAGTAACGAGGAAAATCATTATCCCAATTACGAAACATACCTGTA
TCATTATTTGGTGAACTTGATTATCACCAACATTGACTCTATAAACCACCTCCAAATTTG
TGTAGTTTTGAATTTGGTATT
>wcd-17323 elongation factorchloroplastic Length=981 GO-Terms=8 SNVs=0
ATAGTTCCAGGCTTAGCCAAAACCATTCCTCTCTGAATATCATCCTTCTGAACACCTCTC
AGCAACAACCCCACATTGTCGCCGGCCATAGCATCATCCAAAATCTTCTGGAACATTTCC
ACTCCCGTCACTGTTGTGCTCCTTGTGTTCCTCAAACCAACAAGGTCAACTACATCACCA
ACTTTAACAAGCCCTCTTTCAATTCTACCGGTGGCAACTGTTCCACGACCGGTGATTGAA
AACNCATCCTCAATAGCAAGCAAAAAGGGGNGATCCGTTTGACGTTGAGGGATTGGTATG
TATTTGTCAACTTCATCCATGAGCTGGTAAATCTTATCCACCATTGTTATCCCGNGTACT
CTGCGTTGATACCACTGCTTAAGCAGTGGTATCAACGCAGAGTACGGCGGGAATTGTAAC
AAAAAAAATTACCTAATTTCAGCTAACAAACATTCACACGCTCTCTCGAACCCCGTCTCT
CTCCGGCGATTCTCTCATCTCTCTCTCTCCTGCCTGGCTGTGGTGTGTTTGGAAGGGGTG
GTACTCGTGTTTGGTGAAAATTCTAACAGAAGATCGAATTGTGAAGGATGACAGTGAGGG
TTAGCGTTTTCCGACTGGGAAGACGATTACGACTAGGACTTTTCAATTCCCTCAAACCCG
AGACAACAAATTGTTCTCGCTGCCTGGGCACAGCAGCGTTGTTTCAACCTCGCAACCACA
ACCACCATGCTTTCTCTTTTTCTTCCTCCGCCTCCCCATTTCCATCTCCATTTTCCACCG
GACAAAGAAGGAGTATGTTTATCCAAACACAATCCACTCCAAATCCAGAGTCTCTCATGT
TTCATCCTGGTAAACCTGTTATGGATGTTGGAAGCGCCGATTTCCCTAACCTCGTTCCGC
CATGAATTCTCCTCTCGCCAAATCAATTTCGCTATTGACGGAATTACTCGTGTTTCTTTG
GATCTGATTTCGTTACCGTTA
>wcd-17124 mtdh_fraaname: full=probable mannitol dehydrogenaseame: full=nad-dependent mannitol dehydrogenase Length=981 GO-Terms=3 SNVs=15
CGCATACATTACTCATTCTCATAATATTGAACAATGCCAAATTTGAATCCCTACATTTTA
ACTGCAGAAGCTCTATGTCTGCGGTAAAAAACTTTTNTTGCTTACAAGAACAAAAAACAA
TTGACAATATTGGATAAACAAACAAAAATAATAATAATTGTGACGATGATCCAAACTTTA
GACGGTTGAGTTGTGTAGAATTTAAGAGCTTGCTTTAAGAGTGTTTCCAATGTCGATMAC
AAATCGATATTTAACATCTGCTTTGACGAGTCGCTCCATTGCAGTGTTAACATAATCCAC
AGGAATAGATTTCAATGTCAGGTTTTACGTTGTGTTTAGCAGCAAAATCAATCATCTCTT
GAGTTCTTTCATCCCTCCAATTCCGCTTCCAGCAATCAACTTTCTCCCCATAATTAAAGG
AAAGAGAGGGAGCTCCAGAGGTTTCTCGGGTGCACCGACCATTACAAGCTTTCCATTAGA
CTTCARYAATCCAATTAGAGGTAAGAGAGGATGAACCGCCGAAACTGTATCGATKATACC
ATCCAAAGTACYTAYTGCAGCCTGCATCTTATCTTGGTCGCGACTTATCAGAAATGTATC
AGCTCCTAAGTGTTCTATTGCTTCCTTTTCTTTGTTAGGTGATGTGCTAATTACTGTGAC
ATTAGCACCAAAAGCTTTGGCGAATTTCACAGCCATATGACCAAGTCCGCCAAGCCCAAC
AACACCTACATGAAGCCCGGGCTTGTCGAGTCCAAAATATTTAAGAGGACTATATACTGT
GATACCAGCACAAAGCAAAGGAGCAGCAGCTTCAAGTGGTAAGCCATCAGGAATGCGAAC
CACAAAATGCTCGTCCGCAACCATTGAGTCAGAGTAGCCGCCATATGTGATTGTGCCATC
ACTATGTTTGCACCATATGTGAGTGTATATTGAGGACAATAATTCTCAAGATCGTCTTCG
CAATTTTGACACGTGCGACAC
>wcd-15112 pentatricopeptide repeat-containing Length=981 GO-Terms=5 SNVs=14
ATCAAATTAAAAAGACTCCGCCCAAAACATTAAAACATCTTAGACCAACATTTTGTCTCA
CTTATAGCAATTATCAGTACCACCATTCTATAGTAGTGGCTAATGAGTTAATCAAACTAA
AAAGACTCATAAAAAACACTATAACCAGTTAAACCAACATTTTGTCTCACTTATAGCAAG
GATGAAGCAACTTCTACAAAGGACGGGGAGAGACAAATCCTCTGGCAACCATCTTATCGA
CCAGTTCTTCATGCATTTTAAGCTGTCCAGCCTTCCTCAGCAGCTCCAAAACCGTTTCAT
AAATCGACAGATTTGGCTTTAGGCTTTTTTCTTCAACCATCTCCTTCATTAATTTGTATG
CATTATTCCAGTGCCCCTTTTCACAAAACATCAAAATCAAAATTCGGTAAGTATTCACAT
TAGGTTCAACTTCACTCTCGTCCATTTCCTTTTTCAACTTCAGAACCATATCAATAGATT
TCGAGTCAGCAAACATTCTCATCAGTATATTAAAAGTCAATGTATTAGGCTTGCACTTCA
GTTCCTTCATTTTAGCATACATCCGATGCGCGCCATTCACATCATGCAATTCAGCTATGC
ATCCGAAAATCGAATTGAAAGAAGATGCATTAGGAGCAACCCCTTTCTTAACCATTGTAT
CAAGAACCTTCACAGCTTCATCGAGATTCTCATCCTTACAATGACTCTCAATTAAGAAAT
TATAACTAATCGTATCAGCAACACAGCCAAGTCTCTTCATTTGATTATAAACCTGCAAAA
CCTTTTCAGTTCTACCAGCTTTCACATGAACCCTCATAAGACTATTAAAAGTTACAGCAT
TAGGATCACATCCCGCATCAATCATCTCAGAGAAAACATCATGAGCACGAGTGATTTGTC
CACACCCGACACAACGAATCAATGACAATGCTATAAGTATAAACATTAGGCTTAACACCA
GCCACCTTCATATCACTGAAA
>wcd-13341 peptidyl-prolyl cis-trans isomerase Length=981 GO-Terms=4 SNVs=11
TTCGACATCAGCATCGGAGGTGAATTAGAGGGTAGAATCGTCATTGAACTCTTCAACGAC
GTCGTTCCCAAAACCGCCGAAAATTTCCGAGCACTCTGCACCGGCGAAAAAGGAATCGGT
CCAAACACCGGTGTTCCTCTCCATTTTCAAGGGTTCATGTTTYCATCGYGTCGTCAAAGG
CTTYATGATTCAAGGGTGGTGACATTTCCGCTGGTGATGGAACCGGAGGTGAATCAATTT
ACGGTACGAATTTCGATGATGAAAATTTTGACCTAAAACATGAACGGAAAGGGTATTTTA
TCTATGGCGAATACTGGTCCTAATACGAATGGTTCTCTAGTTTTTTATTACTACTACTAG
AACTCCTCATTTGGATGGGAAGCATGTGGTTTTTTGGGAAAGTTGTTAAAGGAATTGGGG
TTGTTAGGTCTRTTGAACTTGGTGCTACCGGAGAGGATGATCGTCCCGAACAAGATGTTG
TTATTGTTGATTGTGGTGAACTTGCTGAAGGAGAGGATGAAGGTGTTATTAACTTTTTTA
AAGATGGTGATACTTTTGCTGATTGGCCTGTTGATCTTGATACCAAATCGGAGGAGCTTG
AGTGGTGGATGAATGCTGTTGATTCTATCAAAAGTTTTGGGAATGAACATTATAAGAAGC
AAGATTATAAGATGGCTATCAAAAAGTATCGCAAGGCTTTGCGCTATTTGGACATGTGTT
GGGAGAAGGATGGTGTTGACCAAGATAAGAGCACTGCTTTAAGGAAGACAAAATCTCAAA
TCTTTACCAATAGTTCAGCCTGTAAATTGAAATTAGGTGACCTGAATGGAGCTTTACTGG
ATGCAGACTTTGCAATGCATGATGGAGATAATGRCAAAAGCTCTGTTTCGCAAAGGCCAG
GTGTATATGTTACTCAATGACCTAGATGCCGCTCTTGAAAGCTTACAAGAAAGCATTAGA
TTGGANCCAAATGATGGAGGA
>wcd-11276 no annotation Length=981 GO-Terms=5 SNVs=5
NTCTGTATCTGGCTTTGATTATGCTGAACAATGATCTTTATGAAATAATAAGACATCATA
GAGACAAGGTCAACCAATCAATTAATCAGTACACTGTTAAGTCGATACTGTGGCAGTTGC
TCAATGGGCTGAACTATCTGCACAGCAATTGGATAATACATCGAGATTTGAAGCCATCGA
ATATATTGGTTATGGGTGATGGGGAGGAACATGGGGTTGTTAAAGTTGCTGACTTTGGGC
TTGCAAGGATATATCAAGCTCCTCTGAAGCCATTATCTGAAAATGGGGTTGTTGTAACCA
TTTGGTATCGTGCTCCTGAGTTGCTTCTTGGAGCAAAGCATTATACCAGTGCTGTTGATA
TGTGGGCTGTGGGATGCATTTTTGCTGAGTTGTTGACCTTGAAGCCACTATTTCAAGGTG
CAGAAGTCAAAGCTACACCAAATCCTTTTCAGCTTGATCAGCTTGACAAGATATTCAAGG
TTTTAGGCCATCCCACACTAGAAAAGTGGCCTTCCTTAGCACATCTTCCCCATTGGCAAC
AAGATTCGCAACATATACAAGGACACAAATATGACAACGCCAATCTCTATAGTGTTGTAC
ACCTATCTCCAAAAAGTCCTGCGTATGACCTATTGTCAAAGATGCTTGAATATGATCCTC
GGAGGCGCATAACAGCAGCACAGGCTATGGAGCATGAGTATTTCAAAATGGAACCACAGC
CTGGGCGGAATGCACTTGTACCATGCCAACCTGGAGAGGCTTTTGTGAATTATCCCACAC
GTCCAGTGGACACAACTACAGATTTTGAAGGGACAACCAACATGCAGCAATCGCAGCCGG
TTTCTTCTGGAGCTGCTCTTGCTGGAAACATGCCTGGTGGTCATGTATCAAATAGATCTG
TCCCTCGACCAATGAATGTTGGCATGCAAAGAATGCATCAGCTGCAAGCTTATAATCTCA
CATCCCAGGCAGGGATGGGTA
>wcc-7951 jun kinase activation domain binding protein Length=981 GO-Terms=2 SNVs=6
CTAAGTTTAAAATGAGAAAWAAATTAGCACGTCCATAATCAGCTTTCAATCATTGGTTCA
GGGTCAGATGTTTCTRTACGAGACTTGTTAGCTTGATGAACAGAGTTGAACAAGGTGTCC
TTGATTACCTGTGACATTAAACCATGTACTTGCTCCACTGTTATCTTTGCACTATCTCGA
GTGATCTTAGCAAGTGGAGACTCTTCTTCTTTCTTTCTAGGTGAAGGTGCTACTAGTGGC
CCGAAACGTGAGTGTGCCAATTGATTCTCTGCTTGTTCCAGCTTTTCAGCTAAATCCGAG
ATTTGTCCAGCTACATAGTCTCCATTGCCCAATAAAGGAGAAGATGACAATGTATTCACC
CAGTATTTGTTCCACAGAAGATCCAAAAGGTGTGAATCAAGAGAAGACTTGAAGTAAGTG
ATATCCAAGGAATAATACTGCTTGCAATGAACACCAAAATCTTCAATCTTATTAAGAGGA
ATAGTTTGATACTCAGAAATAGGATCATCCGGAGGCTTATAACCTTCAGGGTAAGTCCTG
AAAGCCCCAATCTCAACTTTTCCAGCAGAAACAGTCCTCGTCGGATCAATCACAACCGCC
AAAAATGGCTCCTGAAATTGCTGATTCAACATCTGTGTCGAAACATCAATCCCCGAAAGC
CAACAACCATAACCAGGATGAGAATGATACCATCCCACAACATTCTCCAACCTCCCAGCC
TGTTTGTTGGTCTGAGAATAATCAACCATGTATTCATAAGCATCAGCTTGAGCATTGACA
CGAGTTTCAGTGCCTTCAACAGGCAAAGCGAAAGCATCCATAACGATGATAGAATCAGCA
TCGGTTTTACCTTGCATAAGACCCATAACCTCGATTGTTCCACCAGAACGAGCGTGAACA
ACCATCTTAAGAAGAGCGAGTGCAGAGATCTTAACGCGTTTGAAATAGTGAGGATCGTTT
GCCCATGGTTTATCGCGTTGG
>wcc-6968 no annotation Length=981 GO-Terms=3 SNVs=15
GATGTTATTATAACTTAAAAACTACAAGATGATAACAGGATTAACCCCTCCAATTAGAAT
TCTCTAGCAGCAATTATGAAAAAATGAGCTGAAAGAGATAAAAATCGGTGACAAGGAAAA
TAAATGTTAATTATTGCTGGTGAATATTACAGAAATGTTACTATGTTCAAAGCTTGAAAC
AGCCAACCCAAACATTGGATCGGATCAAAGTTGCTCTTCATAATATCATGCCGCTTCTCC
AATGTCCTTCACAGAATGCATATCAGAACTTAACCCTTGTAGAAGGAACTCCTTGTTTCA
CAGGAAAGCAACGGCTTTGCCACCAGCAAACCTTTTGGATAAATATCACAATATGTTTTT
CTCTATATGGTTCGTAAATCTTAAGAACCATTTACGACCATCTCTGGTGAGGATTTTGGG
TGAAACCAGTGAATGTTCCTCATCACCCAACTGTCCATTATCAGTAATGCTTGATCCATC
AGAGAAGTTTTGTGTACCGGTTTCTTTCTCTACATGGTTCACTTCAGCTGTTGTGTTGCT
ATTTTCGGAGCAGCTTTTAGAAACATTTATCTCCTTTTCTTCATTGTCTTCAGTTGAACT
CATCTTCCCATCAACTGTCGAATGACCAGTATGATCCTTGATTGCAGTTTTATTACCAGG
TAGTACAGCCTGGCTCAAAGTTGAACATAAGGCAGCAAAAACACTATCTTTTGATTTTGA
ACTTTTAGACATCTTCTGCGTATGTACAAGATCCATCTCCTTTTCCTTCAAAGGCAACTT
CCTTTCATTCCAAGAGACTCCATTGCGCCTTCGTCCTCTTCAGAAATTTCTGGCTGTTTC
CTTGGGGGTGGCTTGTAATCTTCATCATCTTCATCGTCATCATAGTCAACCAGTCCACCA
GACCTCGAACTTAAATCTGAGTGGCTCGCAGCAGTTCCATTGGATGACACACGCTGCTGC
TGCTGCTCTTTCTGATTATGA
>wcc-23610 mannitol transporter Length=981 GO-Terms=2 SNVs=12
GTCCAGAAATTTTCGAAGCAGCTGGGATTGAAGATAAATCAAAAGTTCTAGCTGCTACTG
TTGCCGTAGGTATAGCAAAGACCGTTTTATTTTGATCGCCATTTTTCTTATTGACAAAGT
AGGTAGAAAACCCCTTCTCATTATAAGCACGATCGGGATGACAGTTTGTTTGTTCTGTAT
GGGAGCTACTCTTTTATTTTCGAAAAAGGGCCATTAGTGATTGGATTGGCGATTCTTTTG
TTTGCGGAAATGTAGCATTCTTTTCGGTTGGACTCGGCCCTGTGTGCTGGGTTTTGACAT
CAGAAATCTTCCCTTTACGAGTACGCGCTCAAGCATCTGCACTCGGAGCCGTGGCCAATA
GGGTTTGCAGCGGCCTTGTAGCCATGTCTTTCCTATCTGTATCCAAGGCAATTTCTTTCG
CCGGAACGTTCTTTCTGTTTCTGCTATTTCAGCTCTGGCCATTGTCTTCGTTTTCACAAT
AGTTCCCGAAACCAAAGGGAAGTCATTGGAGCAGATCGAGATGATGTTTCAGAAGGAACA
TGGGACTCAAGAAAAAGAAACGGAGCTAAGCGATGTTGAACAACTAGTGCAGAACAAACC
GAATTAACAAATTAGTTCATTATTCGACACATTTATATGACTTTAATGGATTTGTCTTTC
CAGAGATACACATATTTCATCTGTTATGTTCAAGGCTTTAAGAATCCAACGTGCGTGACT
TCGCGAAAAGAGAATTTTATATCTGATATGGGACATGAGAAAACTGAGACAAATTGCATT
CTTATTGTATACACAAACATTTACTACTTGTACTTTTAGTTTCATTTAAGTCAATAATAG
GATTGTATATGCATGGAAAATTTTGGTGGAGATGATCCTGTCTCCACATAGTTCTTTGAG
ATATTCAGAAACAATTTATAGTACTATATCATTAGTCATTTTACAATGTACTCCATGAGG
GATGTAATTTAAAAAAAAAAG
>wcc-22152 xh xs domain-containing protein Length=981 GO-Terms=0 SNVs=3
ACTTTGAGACTTCCATTCTTGAGCTCTTTATAAAATCTATCTATATACAACCAACTTATT
CGAGATTCGCTTGAATCAGTATTGTTGTTAGAGCATTGAGCCACGACAGCTGGCCCTAAG
CTTATCAATTTTGTACCTTTATCGACAGGTTTTGACGGTCCAGGCGTACTCGTAACATCC
TTTTCCAAATATTTCAACAAAGCRAGATGATTAGCCCTCTCTCTAGCACTTCTCTTATCT
GAACTACTCCGACCGACCATAAAAGCATGTTCTAGGAGTTCCCTGTATGCATAATCTTGT
TTTCTATTTGGGCAGTACGGACAGATGAAAGCGTCGTTTGGGGTTCTCACATTGCGAGTT
CCATTTGTTAGCTCTTCATAAGCTGTATCTACATACCACCAACTTATATCGGTATCCTTG
AAAGCACAGTGAGACATTACAGTTTGTCCTGGAGTTATTGTGTTTGTTAACTTGATCTAC
AGGTTTYGATGCACCGTCCTTGCTCCTAAGATCTTGTTCCAAATAATTTACCAAAAGCYA
GATGACTACCCTTCTCTTTAGCACTTCTCTTATCCGAACTACTCCTACCGATTCCGGTGG
CATGATTAAGGAGTTCATTGTACTTATAATCATGYTTCTTCTCGGGGCAGTAYGGACAAC
TAAAAGTATCGGCYGARGTTTTCACCTTGTGTTTCCCCGATTTGAGTTCTTCGTAAGATG
AAACRACATACCACCAACTCAAGTGGGATACCTCTATACCGGTATCCTTGGTATAGCTGT
GAGCCATTYGAGTTTCTCCWAAGCTCAAGTCAATAATATTATGGCCCCTTGAAGAGATTG
AAAGCAGTGTGCATGTGAGAAATTGGAATTGAAAATTGAAGAGGAAGAATCAAAAAAATT
GATAGTAGCTATGGAATTTTGGTAAGAACAAAGAACATTGCAGTTTGAAACCCCCGCGTA
CTCTGCGTTGATACCACTGCT
>wcc-10785 cytochrome p450 Length=981 GO-Terms=4 SNVs=0
CAACAACTACCCAAAAGGTAAACAATTTTCCACAATTCTCGGAGATCTTCTCGGCCGTGG
TATCTTCAACGTGGATGGCGATTCGTGGAAGTTTCAGCGAAAAATGGCATCTCTTGAACT
CGGTAGCGTAGCTATTCGCTCCCACGCTTTTGAACTTGTAACAGAAGAAATCAGAACAAG
ACTTATTCCTTTGATGTCTTCTGCTACAAAAGACAAAACCGTGAGAACTGGCACAAAATC
CAGAGCACACAATATTTCGGAAAACGAGGATGTTGTTTTGGACATGCAAGATATACTTAG
AAGATTCTCATTTGACAACATTTGCAAATTCTCTTTTGGGTTAGACCCATGTTGTCTTGT
TCCATCACTTCCAATTTCAAATCTTGCTAATGCTTTTGATTTATCTTCAAAGCTTTCAGC
TGAAAGAGCAATGAGTGCTTCTCCAATAATATGGAAAATGAAACGTTTCTTCAATGTTGG
GTCAGAGAAGAAGCTGAAAGAAGCAATTAAAATAGTCAACAATTTAGCAAACGAGATGAT
AAAACAAAGACGAGAAATTGAAAATGGAGTTGACTCGCGAAAAGATCTTTTATCTCGTTT
TATGGGTTCTTTGAATTCAAACGACGACAAATATTTAAGAGATATTGTCGTTAGTTTTCT
TTTAGCTGGTCGTGATACTGTTGCTTCCGCATTAACCGGTTTTTTTATTTTATTGTCAAA
AAACCCGGAAGTCGAAAAAAAGATTCGGGTTGAGTTAGACCGGATAATGAACCCGGTTCA
AGATTGTGCTACTTTTGAACAAACGCGTGAAATGCATTATCTTAATGGAGCTATTCATGA
GAGTATGAGGCTTTTCCACCGGTTCAATTCGATTCAAAGTTTGCATTGGAAGACGATGTT
TTACCTGATGGAACTTTTATTAAAAAGGGGAGTCGGGTTACTTATCATCCGTATGCGATG
GGCCGGATGGAGAAAATTTGG
>wcd-9250 af243360_1glutathione s-transferase gst 5 Length=980 GO-Terms=2 SNVs=22
TATAATGCATCACTATGCAAGTGTTCATAGGAATACAATTATTTTAGTTTTTATTCAATT
CTTGCATACAAATCACGATTAAAAACTGTCTCGGGTAGGTAGCTCGATTGGTAAGCTGAG
GGACATGTTTTACAAACAAGATAGCAAGAAACATCGGAATTAAACATAACAATTTCAAAA
CAAAAGTACTAATCTCACATTCATTTACTTAGGAGGAGCAGCGGCGGCGGCAGCAGCAGC
CAATCCTTGTGCCATAGCTATGGCATACTCAACAAGCTTATCAGTTTCTGGTAGAATTCC
TTTCACAGCAGGATGAGCTGAAAAAACCTCAGCCCATTTCACCAAACCAGGATTCTGAGC
TTCATCAAACTTTTTAGTTCCTGTTAATTTCTCTTTGACCCTTAGCCAACTCAAATAGCA
TCCAAAAGCAATATCAATAAATCCAATTTGGTCTCCTCCAAAAAAGTCTTTTCCTTCACT
GAACTTGTTGAATACTTCTTCCAACTTCAAAAGCACTTCTTCTAGTTCCTCAAAATATTT
CTTCTTTGACTGAGCATCTTGAGCAAATAAACCATTTCTCAAGGAATTATAGAACTTGTC
ATCGATGTAGGAAACCCAAAATCTAGCAATGGCTTTGTCATAAGCATTTGAAGGAAGGAT
TGAGGGAGTACCATTATTTTTCCAAACTTCATCAATATATTGAACTATGATTGCAGAATC
ACAAATGGGTTTACCTTCATGAATGAGAACTGGGATTTTTTTGTATATGGGGTTGGATTG
AAGGAGCAAGTCACTTTTGGAACTCAAGTTTTCTTCAATGTTCTCATAATCCAAACCTTT
GATGCTAAGAGCAATTTGTACCCTACAAGTCAAATGGACTAAACCAGCCACCCAAAAGCT
TCAAGTCATTTGTAGCCATCCCTAAAGAAAGTATAGAATGTTATCCCCCGCGTACTCTGC
GTTGATACCACTGCTTAAGC
>wcd-9085 ampd_arathame: full=amp deaminase short=ame: full=protein embryonic factor 1 Length=980 GO-Terms=3 SNVs=2
AAGTGCCAATTACTAGGAATTCAAAATTTTGAGAGAACCTCCCTCTATAAGGATCATATT
AGCTTGTATTTTCTAACAGCAACGTGCCATCAACAATTGATGCAATTATTACCGACTCTC
ATTCTTAATGCCTAAATTATAAAGATAACACTTTCCCAAGCACTATTGCTCAAGCTCAGT
GATATTCAGCTATAAACCTTATATATCGGGTTCATATGACTGGCCCAATGTTGTAGCATC
TTCAGCCTTAAGATATCTCTGATGTTGTGAGGAACTCAATTTCTCCCTCCATTGCTAATG
TATGAAAAGCAGGATTTTGCCACACTATTTCTCTATTTCTTCAGGAATGATAGATTTTCC
CAAATAAACCTGTTGCATCTCCTCTCTCCAAATCGTGTCACGGAATTCCAATCGTATGTG
AGGAACGTTTGTTCTGTGAATGTCATTTCCATTTGGCCCTCTCTTGTAGTATTCCTTACC
AATCCAATGTGACTTTAAAGCATGCGAGAAACCTGATTGATAAACCGAATTACGGGCAAT
CTCACATAAATCGCATGAACTCAACTTCCACACAGAAGCAGCTATACTATATTCTTCAAC
CAGCGGTTCCTTTGTTAAATGAATTTGGAGTGGATCATCAGTAGAAAGTGATACATTCAA
ACCCCGTAAAAGAAAATGGGAAGAGGATTTCGATGGTAGTCTAAAAATAGAGAGTTATTG
CTCAGAGGAGACATTGCCAGTCCAATCTGGGCCAAATAATACAAATATTGAAGCACGGGT
GATTTTCTCAAGTTAATTCCATGCGCGATGTTATGAGCAGTAAGGAAGGTAGCAGCAAGG
TGGTCAATATCACCAGCCTCTCCAGAATGAGGACGGAATTTGATCGTTGTCATTCCTTTT
GATTCACGAAGCTTGTTCAAGGTGTAGAGATTTGCGTAACAATAATACACATAGTATGAA
TATGCCGGATTGAATACATT
>wcd-6049 dna binding Length=980 GO-Terms=4 SNVs=9
TCAGCAGCAGCAGCAGCTTCATAGGATTGGTGGACAAATGCATCATAACCCTGTTGGTGG
TTATGTGGAGGATATGGAATCAGCTAATGCATCAGGAGGGAGAAAGGTTCTTACTTTGTT
TCCAACAGGAGATGATTGAATTTGGTTTATAATTTACAATATAGTCATATGATMTGATCT
GATCTGTCTCCTTAGTTGCATTGCATAGCACCTTTAATTTTATCGAGTTGATTAATGTTG
GGTCATTGGTGGTGTATTTAATCTGTTTGGTCAGGTTCACCGTTGTTAATTTGTGTTAGG
ATCATTGGTAATTGGTGTTAATGTTACTAATTGGTATTGGAGTCTATATTGAAGTTAAAG
TATTCAGATCCAAAAGCTGGTGTCTTTCTTGTAGAAAAGAAAACTACTTTTGTAATTATC
TTGTTCATGGCGGTCTATATGTTCTCTGTCGGCTTCTGGTGATCGATATTCATCTTGATG
TCACTTTTGGGAGGGGTTATGCTTATGCCTGTGTTTGAATCAGTAGTTGTGTGTGTGACT
TCATCTATGTTGATTTATCCCATGAATGTATGGGAATGCGGCTGCAGCTCAATGTAATTC
AGAGTGATACGGTTTGACAAGTTTTGAATTGGCATTCATGTCATGGCAGAGTGTCTCTGC
AGATGGAAATAAATACACAATACCCTCGATAGAAACTGGTGAAAGCATATCTGATTGATC
GGCACATATGGTTGTGAATTCTTCAACTAAATTTGGGATCCTCTATTGTGAAAGACTTGT
CTTTCTTGTGTCGCGTCGTGTCCTATAGAGGTGAGTTGTACATTGTTTGATTCTATAGAA
GACTTGAGTGCCTGATGTAAGGCGCGCTTGTTTAAAATTCTAATCTTGCTCCATTGTGGG
GTTAATTTCTCTATGCTAGATGAACTTAAGTAAATTAATTTCTATAATTTCCGGGTAAAC
TCTGCTTAAAAGAACACAAT
>wcd-3961 reticulon family protein Length=980 GO-Terms=1 SNVs=6
TCCCCCTAGTTATTTCCTTAAACCAATAATTTACATAAGTATAAACTTAATCATGCTTCT
TTCCCTTTTGAACTTTCCTTTGAGCACACCAGAATCCAGCTTGCTATAGCTATTTTGTAT
CTGACCGAAGACCTTGTACACAAAGTTGTCAACTTCATCTTCATACTTTTCATACAGAAC
TGGAAGTGTATGTGCAGCAATAATACCAATATAGATGACAGTCAAAAAATTGCACCAGCT
CCCAATCACTGAACCAGCCCACAAACTTGCTACAGTTATGAGAAATAGCTTCAAGTTTCC
TTCACATGAAACATCTTGAAGAAACCTCAACCCACGGTTAACTTCATTCCCGACCACAGT
TGCAATGTTCACAAATAACTCTTCTGGGACAGTAACACGGGGTACTTGAGCTGGTGTACT
GTTAAATAAGCCAGATGCATTCGACCATAGAAACTGCGCAAGCATGCCAAGAACCAATAC
GAAGCATAGAAGAGAAATAAAATTATAATTGAGCCATTCAAATAGCACCCATACAATTGT
TGCACCAGTTAAAAAACTAGCAGAAATCTTCTTGTTCCTCCATAACAAGACATCCGCAGA
TTTTCCACCTCCTAAAAGATTGTGTACAGGTTTCTCACGTCCAAACAGTCTGTTAATCTC
AGAGCTCACTGATTTTGATTTATCTTCCTCGAAGAATGATACTTTTTTGGCTTGTCCGAT
AATGTGTCCACAAGGTTGTGAAGGAGGTTTTCTGCTGTGATTTTATGAGACATTGTTCCT
GTGCTGCAGAGTAAGCAAGCAAGGATGCAAGGGGGAGATGAGGAAGAAGAGAGTGAAAAA
TGAGAGATGGGGTTGTGGTACTTGBAAWATGGTATGTACCDMWGCAKYAWGTMARTGGTG
AACAATAACAATAACTGACCAAGTGGTCCCCCGCGTACTCTGCGTTGATACCACTGCTTA
AGCAGTGGTATCAACGCAGA
>wcd-3705 at1g56200 f14g9_26 Length=980 GO-Terms=1 SNVs=12
TATCAACGCAGAGTAGCGGGGATTAAATTWGKAAAGAYTTAAATAAGAGATGTGGTGGCA
ATTTGCAAGGTCTCTGAGGGGCCAAACTCCYTTCTCAAGCTATCTATCATCTTCATCTTC
TTCCTCTGCTAAACCATTGTTAGGGTTTCCACTTTCTCACTCATACCCTCCAAATTAATC
CCATAATTCAACCCAATTTCTCAATCTTTTCATACTTATCCGTTCATACAACTCCCCAAA
TCGGAACACCTCAACAATTCCTCGCGTTCTCTCTCTGCACATCAATGATGGCTACTAGTG
CAGTTGCATCTTTGCCCAAATTACCACCAGTAAGAAGAGGTAGCCACTGCATTGAAGAGA
ATGTTGTTCCTACATCTAAATTTCCAAGATTAGTACTGGCTGTTAATAATTCAAGATCAT
TCAGCCGTACACAGTTTCCACTTGGTAGAAGAACTCGTTCTCAGGCAGCAACTACAATAT
GTGCTGCAGCTTTGAATGCAAGATGTAGTGCAGAACAAACTCAGACTATTACTCGAGAGG
CTCCGACAATTACCCATCTTCCTGGTAAGGAGAAGTCCCCACAACTCGATGATGGCGGAA
GTGGATTTCCACCTCGTGATGATGATGACGGTGGGGGAGGAGGTGGAGGTGGCGGCAACT
GGTCTGGTGGATTTTTCTTTTTGGGTTCCTTGCTTTTCTTGGCTTCTTAAAGGACAAAGA
AAGTGATGATGATGATGGTTATGCTTACAGCGATAGCCGAAGAAGGGGTATTGAATTAGC
AGGGACATATGTATGCTTGTTAGAAGATTTTTCTGTTGTATTCTTTAGTTTCCCTATCAT
ATATACGTACTGTAGAATATATTTGTCAACAGGGTTTTTGTGCTATAAGATGATATTTGT
TTTCACATATCATAACATCTTGATTTTGAAYKTTGAGTACTTTATTCAAAATATAATACA
GTAATATAATGGTCACATAA
>wcd-3319 no annotation Length=980 GO-Terms=0 SNVs=6
AAACTTTGTAACAACTACAGAAACAGAAAAAGGAACTTTTTATTTCCTACTTCACACTTT
GTCTCGAAGTATACTTCGAGACAGCAAAAAAGTGTATTTTTCTGAAAGTTTACTTTCGAA
ATGCACGCGGGATGGGAATAGAAGCTACCAAACACAAATTATTCAAACTCACTATTGCTT
TCGGGAGCCACTGCGTTCAAATTACAAACCCCGAGACATCACTGTGTTAGAATTCCCAAT
CTAAATTCACCACCATTCAATTTAGCAGGTGTTGCTGATGTATTCTGCCATGTAGTAGCA
CAAATTCAGTGAACAAGAATCCACTATAATATGTTAGTCCTATACTGGTTAGCTGACACC
AGGTTGAATAATTGGGAAGAAAGACCAATCCTTTGAGGCCCCGCTTTCATTCCCTGCAAC
TTTCTCATTAGCCCACCAATCAGCAACTATATTTGGTGCAGGAGAATCCCCTCCTTCTGC
ATTATTAAAATTGAATTCTTTCGTAGAAGAAGAAAGAGTTAAAGACTGAAGATCGGCCTT
CTCATCAGCAGTTGCGTCATCGCCAACCAACTCGGCTTTTGTTTGCTTCGGTGCATCAAT
AAGAGTTTCTGTAACAACTTGTTTGTCATCACATACATTCTCTTCTTTGTCTGCTGCTGC
TGCTGCTGCAGCTACGTTGTTTTTAAATTTCGATGATATGAGCTTAGTCCATGCTGATGA
TGTTGTTGGCTTGTTTTCCACGGATGACGGTACTTTGCCGGCTGATAATTCAAATGAGAC
CCTATGATTTACACTAATCTCATTTCGGCGGTTATTGCTTGGACAAGGGGAAATTTTGAC
ATCAGAGAACCACTGATGATTTGGAAGAAAACCAGCTTGAGTAGCAGTGGATTTTACAGT
ATCCGGTGTTATAGACCCAGAACTTTGATTGGACTTCTGTTTACCACCCGCGTACTCTGC
GTTGATACCACTGCTTGCAG
>wcd-3117 aldo keto Length=980 GO-Terms=2 SNVs=17
GCAGTGGTATCAACGCAGAGTACGCGGGGATCAACCAAAATGGCAACAACACAAATTCCT
CATGTGGCACTTGGAAGCCAAGGGTTTCAGGTTTCAAAATTGGGATTTGGGTGTATGGGA
CTCAGTGGAGCTTACAATGATCCACTTCCTGAACAAGATGCTATTTCTGTAATTAACTAT
GCATTCACTAATGGAATCACTTTTTTTGACACTTCTGATGTTTATGGAACTAATGGTTCT
AATGAAATTTTACTTGGAAAGGCTTTAAAGCAATTACCTAGAGAAAAGATCCAGGTGGCT
ACCAAATTTGGTATATCCAGAGGTCAAGGTTCTGGTTTCACTGGTATGAGCTTCAAGGGC
TCACCTGATTATGTTCGTTCGAGCTGCGAAGCTAGCTTGAAACGTCTTGGTGTTGAATAC
ATTGATCTTTATTATCAACACAGGGTTGATAAATCTGTGCCTATTGAGGATACTGTAGGT
GAACTCAAGAAACTAGTGGAAGAAGGAAAAGTGAAGTATATTGGGCTATCTGAAGCCAGC
CCAGATACAATAAGGAGAGCACATGCTGTTCATCCAATCACAGCTGTACAAATAGAGTGG
TCTTTGTGGACTCGCGACATTGAGGACGAGATAGTTCCACTATGCAGAGAGCTTGGTATT
GGAATTGTACCATATAGTCCTCTTGGTCGTGGTTTTTTTGGTGGCAAAGGAGTTCTGGAA
AATGTGCCGGCAGTTAGCAATCTGAACTCTCATCCCCGCTTCCAAGCTGAGAACTTGGAC
AAGAACAAAAACATATATGATAGGATTGAAAGTCTCGGCAAGAAGCACGGGTGCACTCCT
GCTCAGTTAGCATTAGCATGGGTACTCCAACAGGGCCAGGATGTTGTGCCTATTCCTGGA
ACAASYAAGAWTAWGCATATCTTTTGAGAATAGTATATTGCTAAAATCTTTGATACGAAC
TCCTCTGAGATAGTATCCTA
>wcd-14846 dna-binding protein smubp- Length=980 GO-Terms=4 SNVs=16
GTTCCCTTCCATAACTTCCATGCATGAGTATTATTTGATACACAAATTTTGAATTTATAA
ATTGCTATACAAGTATTGACAGTATAGAACCACCCTATAAATGCCCCCCCTAAAAAAAAA
TCCCCTCAAACAATTGCTTATAGGCATTTCTAAATTTGTTTCATGCCACTTTTACAAATA
AAACACTAATCCATAGAAGGTAACATTGGATTCATCCCAAGTCCAAATCCTCCTCCAAAA
CTATCTGGTTCTACATGCTTCACCCTACCAAAGTGTCGAATATGGCGCATAAGTCTTGCT
AGGAATGTGTTGTGGCATATAGTTGAGCTGTCACAGACAACAGCTAAATGTTTGCGCGCT
CTTGTGATGGCAACATTGATTCTCCTGCTATCTCCAAGGAATCCAACAGCTCCCAATGTG
TTCGATCGTACCATTGATAAAATTACAGCATCAGCTTCGCGACCTTGAAAACTATCAATT
GTGGAAACTTCGGTACCGGCAGCTTCTGGAACTCCATCAAGCATGTCTCTCAAAAGTTGA
ACTTGAGCAACATAAGGGGACTGAACTACAATGGCATTTGGGCTKACACCAGCATAAATT
AATGAAAAAAACATGCTGCAAAACTATATCAGCTTCTCCTTCATTGTACAAYGAGCCAGT
TCCTGCCGGATCTAGATGCTCTTSGCAACCAAGTGATAGACTTCCGTAAGGCATTCGAGT
GTCGAGCAATACCAGAGGGCACTGTGTTATCCATGTAGGCTTAACAAAAGGAGAGTCTAC
AAGAAGATGAGAAAAGACAGTCTTAGAGGACTTCAGCAATCCTCCATACATCTCCTTTGA
AGCCCAACTTGCAATGGCATCATTCATACGGTATTGTGTAGTTAACGTCGTAGTGAGAAT
CCCTTCATGCAGAGTTGCAGCTCTCTCCAATAGCGATATTCCTAAACCACCTTCTAACGC
CTTTCTAGAAATATCACAGG
>wcd-14123 26s proteasome non-atpase regulatory Length=980 GO-Terms=1 SNVs=11
CCTTCGCAAGCACTCGAGTTCTCTATATTGATATTCTCTCATCTCTCTTTCAGAAAAAGT
GTTCTCAATCTCTCCTTCTTCCGAATCTCGCTTCTGAATTTCTTCAACTTTCCAACAATG
GTGCTCGAGGCGACTATGATCTGTGTTGATAATTCTGAATGGATGCGTAACGGTGATTAC
TCTCCTTCTCGATTTCAAGCCCAATCAGACGCTGTAAGTCTGATTTGCGGTGCTAAAACT
CAGTCTAATCCGGAAAATACCGTTGGAGTTCTCACAATGGCRGGGAAGGGTGTTCGGGTT
TTGGCTACCCCTACCAGTGATTTGGGCAAAATCTTAGCTTGTATGCATGGTCTAGAAATA
GGTGGTGAGATGAACCTTGCTGCTGGCATTCAGGTCGCACAGTTGGCTCTTAAGCATCGG
CAGAATAAGAAGCAGCATCAAAGGATTATTGTCTTTTCTGGAAGTCCTATCAAGCATGAA
AAGAAAATGTTGGAGATGATTGGGAAAAAGTTGAAAAAGAATAGTGTTGCACTTGACATT
GTCAATTTCGGTGAAGAAGACGAGGGGAAGACAGAGAAGCTGGAAGCACTCCTTGCAGCC
GTAAACAATAATGATAGTAGCCACATGGTTCATGTTCCACCTGGTCCAAATGCTCTTTCA
GATGTACTTATAAGTACACCTATATTTACTGGTGACGGAGAAGGTGGAAGTGGTTTTGCA
GCTGCTGCTGCAGCAGCATCTGCAGGCGGTGTATCTGGATATGATTTTGGTGTGGATCCA
AACTTGGACCCTGAATTGGCTCTTGCTCTAAGAGTTTCAATGGAAGAGGAGAGAGCCAGG
CAGGAAGCAGCTGCGAAAAAGGCTGCAGAGGATGCTTCCAAACAGGAGAAAGGTGGTGAG
CAGCAAGCTATTTCCCAGGATGCAACTATGACTGAGCGAACCAGTACAGAAGCTGAGACA
AATGATATGATGGATGATGA
>wcd-13502 dead box atp-dependent rna Length=980 GO-Terms=3 SNVs=4
GTTGATATTACCTGCAATCCAAATATATGCCTTTAAACCTCAAAAGAAAGTTCTCTAATG
AGCAAAAACAGTGTCGTTTCGCCTGGGTGGTCTGTCGGGAATAGATCCTGGCTTGAATTT
GGAAGCTTCGTGCCTTGCCAACTCAGGTGGAACAGGACTGTTACTCTGAATGAGCATCTG
CTTAAGGTCATAAAAGACATCACTGTCCTGAAGAGTCAAGAATGTTGTAGCCACACCCGT
CTTTCCTGCACGACCAGTACGCCCAATACGATGGGTGTACATTTCAATATTCCCAGGCAT
ATCATAGTTGATAACATGAGCCACATCAGGTATGTCAATACCACGTCCAGCAACATCAGT
TGCAACAAGCACATTATATCTCTTGGCCCTAAATCCATCAAGACTAATCTCCCTCTGTTC
CTGTGTATTTTCCTCCGTGCAAAGTGGTCACGCGATAGCCCTCCTTATCCAAATTCTTAG
CAAGAAAATCAGCATTCTTCTTGGTGTTAACAAACACAATTGCAGTCTTGTCATTAAGCT
CATCCAACAATCTATGAAGCTTATAGGATTTCTCAGATTCCTTCATCATGATCACATGCT
GGCTGATCAAGTCAGTTGCCTTTTCCAGCAGTGCCGATAGTCACCACAACAGGGTTCCTC
AAATACTTCCTAGCAAGCCTCTCTACAGCAGGAGGCATGGTGGCACTAAACATATAAGTG
GTCCTGTAAATCCTCTTCTCGTCAAGCTCCTCGTCTTCATTCTCAGGTTTGAGATTACTG
GAAGGCATAGCATCCAGCACACCCATGACCTGCGGCTCAAACCCCATATCAATCATTCGA
TCAGCCTCATCAAGAACAACATAATTACACTGATTGAGAACCGCATAGCGTCGCTCCAAG
CAATCAATCAAACGACCGGGAGTGGCAATCACAATTTCACAACCCTGCCTTATCTTAAAC
CCTTCGTTCCTCATAGACTG
>wcd-12647 cyclin-like f-box agenet Length=980 GO-Terms=5 SNVs=0
ACATCTCTTACTCTTTGCCTGTGGTTGTATCTAAACCGTATACCATAATGTTTTCCAAAA
ACTTTTGAACTTGCCCGCATTKRAAACTTTAAAACTTTTCGTGTTTCACTTTTCTTTTAC
TAGTGACAATGGCTATGCTGAGCCCTTTTCAACATGTAATATGTTGAGTAAGTTGGCCTT
CTTCGGGTGTAGATTACAGGATGATGCGCAAGGCATTTGCATATCCAATTCTGAAGTTTC
TAATTTGGCCATAGGTTCATTCTATCCTCCATCCAAGATTTACAAAGTTATACTTTCTAC
TCCAAAAGTGACTTCTCTCACTATCAAAGATATTTCTGCTACTTTCCCAGCCCCTGATAC
ATGCAATTTAACTTTGTTGGAAGAACTAAAGTTTGAATGTCTGCATCGTTCTATTATGGG
AGAAGATATCTTGCTTGGTTGGTTGCATTTGATTGCTAAAGTCAACACAATGACTCTCAG
TTTAACATTACTTCATTTGATGTTTCGTCTTCTGAGAAATAATGGTTCAATAAGAACTCA
AGTTCCTAGTTTTATTAAATTAAAGTCATTGAAAGTGGAATCTTACCCATGGATATCGGA
TGAGAGCGTAAGAGAAATGGTAACATATCTACTTCAAAGTTCTCCACCACCTCCCACCAT
TGTTATCAGTCAGGTTAAAGACCACACTTATGGCGGCTGTATGTTTATTGGATTTTTAAT
AAATGCAATGAAAAGGAATTATTGGAAATGCAATGAGAAAGGATATTTAAGAGAAATGTC
CATCAAAGTCTTTGCATGCTTGTTCCATCAAAGTCTTATTTCCTCATTCAGGATGAAATC
TGTGAACTATGGCATCATCATTTGCAACATTACCATCATCAAACTCGGAATTGAATTTTT
AATTTTTAGTTACTTTATTAATCTAAGTGTTGAAGACTCGGCTTTTGCTTCTTCATTTTG
CTTGAATTTTGTTTGTAATC
>wcd-11739 proline-rich protein precursor Length=980 GO-Terms=6 SNVs=10
TATACTGATAAAATACAAACTCAAAGTGTACTAAAAAATGCTGGATTGGAAAATGGCATC
TAAGCTATGGAGGTAGAGTTGAAGTTAGAACATGTAGTCTGTCGTCCAAAGAGAAGCAGT
GGTATCAACGCAGAGTACGCGGGGACATCAAACTCAAAAATCACTAAGATGTCTTCCTTT
AGCTTCCTAGTGTTTCTCCTTGTTACTCTAACTGTCATCTCTCAAGGGCTAGCAGACTAT
GGCAGATCTCGAATTACCCCTAACCCCAATTATAGATATCCATATACACCAAAATCACGG
CATGGATATCCCTATGCACCAAACCGACCCTATTTAGGAGCACCACCAAATTGAGAAACC
CCCAGTATACAAGTCACCGATTGAGAGACCCCCAACAAACCAGGGTAGGGGGGACACCAT
CACCTAATACTAGAGCACCTATTTATAGGCCACCAGTGGAGACGCCACCTGTTTACAAGC
CACCCGTTGAAAAATCCCCAATTTATAGTAGGCCACGGATAGGAAAACCACCTATATACA
ATATTCCAATAGAGAGTCCTCCGATTTACAAGCCACAAATTGAAAAACGACCATACCCAT
ATTACCCAAGGCCCCCCAATACACTCGCCTTATAAGCCATAAATTAAGAAACCACATGTT
TTTTTAACCTCAGAATAAAAAGTCATGTAACCACCAAAGTACTTTTTTTAAAGATTATGT
TACTCGTTTATAAAGTATGATATTAAATATATCTATCAAGTGATATTATATATATATATA
TATAGAAAACTCGGTATCCGACCCAAAGACCGATCAAGTGATATATATACCGTTTTAAAA
GCAAGGATTTTAGATTCTTTGGCGTCTTAATTTCAAATCCTTTGTTTAGAGTGTTATATA
CTATATATTGCCAAGAAAATAATGTGTGGAAAATGGAGCAAGATCGTATGGTGCTTTTGT
ACTTCAAAATTATGAATAAA
>wcc-8659 phd finger family protein Length=980 GO-Terms=8 SNVs=13
AACTTAAACGCAAATTCCCAATAAGAGTAGACAGTAGGAATGGACGGTCACAAAACTTGA
AATTCCGTCTGCATAGTCACTAAAGTGCATTTGACTAGATCTGGCAACAATGGTTTCACT
TATAAAAATGCTATCAAACATTCTAAATATTGTCTGTTGTTTAAACAGTAATTGGTCCGA
AGGTTCAGAGCTATSAAACTCTTTGCCTCTTGATACTGCAGCTGGGGCACTTGTATTGCT
TGATGTGTTCAGCCTTAGCAGGAGTAATTTTAACACTATTTACCATGAAACCATCTCTCA
CACATATCACAACAGATCCAAAATTCATCAGTGCCATAATTATCACCACAAGCACCACAG
GTTGCACCTTGTTCATCATCATCTTCTTCTTCTTCACCACTGTCCTCCTCTTCTTTGGGT
GGTGCCGACATCTTCACACCCTTGACCTGAGGCTCAGACTGACGAGACTTTCCACTTGAT
TTGTATTTGCTATTGCTACCATTGTTGTGAGCGGTTGGTTGGTCCTTCGATTGCTTAGCA
TTTCCTGTCACAAGCTCAAAGATAGTTGGCAGATCATTTATCATCTGAAAAAGCCTTTTC
CTTTCATTCTTACCAAATCCAAAGCGGGCACCAAAATAAAAAGCAACAGCAAGCAGCCAT
GAGTCACTGTGAACTGCAACCAGTGATAACCAGTCCTTCTCCTGCATCCCGTCCCTAGCA
AAGTTTATACCTAATGCTGGCTCGGGAAGTTCAGGAGGCACTTCCTCAACCGGCAAATTC
ACTTCCCATGTTTCGTTTGGATATCCATATAGGCATAAGTTCTCCTTGTCAGGATCGCAG
AGCTGGTAAAACTTTTGAACGTCAGTAGTGAGAGCCTTGATCAAACCAGCGCGTCTGCCC
TTGTAGTCGCTGAAAACCTCATCAACTGTTCGAGGTACTGGATGACCACCACCACCTATT
CCTTCCATTTTCTCTTTCTT
>wcc-7956 carboxyl-terminal-processing protease Length=980 GO-Terms=3 SNVs=11
ATATTTACATTTCAATTTATGCTAATTTTGGAGGGAATAAAAGGGAATTTAGCTGTAGCT
ATCAACAATCACAGTCTCACACACACACACACACACTATTGTGAACAATTCCAATTCTGG
CAAGTTAATTTGTTTTTGGTTTTCTCTATCCTTGTTTGATATATTTTCAGTAACACAGGT
CTTTACCAGTCTCTAGTTTTTTCATATGTATCCAAATTTCTGTTGCAACACCATTGCTTT
GCTTGATCAATGAGGCCAAAATCATTTTGATTTGTTAAAGAATAGTAATCTTTCTCAAAG
AAACCAAAAAATCATTTCGAAAATAGCTGGACCCTGTTATCATTACAAGAAGAAGCAGGA
TCCTGGAGGCATTTGCAAAATGCATCTTCATCCTTGGGAAATGATGTTGGTAGAGGATGG
TCAGGAATGACACCGACCTTGTCAATATCTGTGTGTGCAGGTGTCTCGTAACGAGCAACC
GTAACAACTAGTCCCGAGCCATCCGAGAGTTCAAAAACTGATTGGATCTTCCCTTTTCCG
TATGTTGGCTCTCCATACAATATGGCTCGCTTGTTATCTTTCAATGCACCGGCTAATATT
TCGCTCGCACTTGCAGTTCCCTTGTTTACCAGCACAGCCAGGGGTTCAGAAGTTGCTAAG
GCACTACTTCCATCTGTATCAAGTATATCTCTAACACCACGACTATCACAAATATACACA
ATCACACCTTTGTCCAACCAAAGTTTCGCAATCTCGATTCCTTCAGGGAAAAGACCACCA
CTATTATCTCTGAGGTCCAAAACAAATGCATTTACATTATTACTCCTGAACGTTTTGATT
GCTTCTTTGATAGCACGTGATGCGTTTTGGTTGAAAGATGTTAATTTTATATAACCAACT
GTTGGAGAATTATCTCCTGAAGCAGGTAACTTGCACAGTCTTGACTTCACTGGATTCACT
GTAACTTTCNCTCGCGTTAG
>wcc-20707 f-box gid2-like protein Length=980 GO-Terms=0 SNVs=22
CAACTTTCTTGTGTTCATTAATAACAGGTTTATATTTAAGTCAGGACTGTTGCTATGTCA
ATTGCACCAGCTGATAGCATAGCCTCATTGAATAGTGATCTCTTCTATGACATATTAAAA
CGACTYKATGGCCCTGCGTTGGCTAGTGTAGCTTGTACATGTGCAGCATTTTGTTCCATT
TCAAAAGAAGAGAGTTTATGGGAAAACGTATGTGCATCCTTGTGGCCTTCAACCAATAGG
GAGGATGTCAAAAGTTTAATATCCTCTATCGGCGGTTTCAGAAAATTCTACGCCGATTGT
TTTCCTCTTATCGTAAACAAGGAGGTCGGACAGTATCAGTGGAACAACTATCTAGAATAC
CCTGATGATTGGACTGAAGCCGAATACTACGGGGATACAAATGAATTTGAAAGCATCACC
CCATCGGATTTTGTTTCCATCGTAGACATTAGGTTTAAGGGGAAATCAATCTGCTCGAAA
GTTCTATCTGGAATTCCAAATGCGAATGATAACGGTGGTTGGTTCTACAACTGTCCTTTT
CGTATCGATCTTCTTACATACGCAGATAGAGATGATAGCAATGATGAGGAAGTGACCCTT
TCCGTATCCGACGGTCTTCCACCGATTACATCAATGGAAAGGGAAAGGAAAGACGGGAAA
CTATGGCACGAGCTTCGTGACGGTCTCTTTCTTAGTTGGATATTAGTAAACAAGAAAATA
AAACAAGCTGCAAATCTTGCTAGCTGGAGTCCTCTCGACGGTCAAAGACATTGGCCRACT
GAYAAAGACTTTGTSATCCGATTCGGATCTGTTCTACCTGCGAAGGACATTCTTCCTTCG
CAAGTAGTACAGTGTATCCTTGTTATGAAGTTTAGAGTGGTTCACATTGAAGAAGAAGGG
TTTGAAACTACTCTTAAATTAACAGAACTTAGCATGCAGTTGGAAGACATGGAAGGTGCT
CATGTTAATGGAAAAAACAG
>wcc-17017 no annotation Length=980 GO-Terms=0 SNVs=4
CAGCCACCACACCATCTCAGATCATCTCCCTCTTCTCTCTTGCGCGAGAGCCTGCAGTGC
TGTCTCTGACCGTAGCTACTCATGTCCTGGTTCGACTCCAACAAAGCAACAAAGTGTGAG
TGAACAAGGAAATTGATCCACTTTACATTGATCAGAATTGGACTCCTACGTCTATAATTT
GCTTACTTGTGAGTCGTGACTCCTCCAGCAGAACTCTCACTCAAGAAGACTGAACAATGC
TGGGATTTTCATATGGAGAAATATTTCTTTTGCTGGGAGCCACTGCTGCTCTAATTGGTC
CAAAGGATTTGCCAATCATATCCAGAACAGCAGGGAGGCTAGCTGGGCGGGCTATTGGAT
ATGTACAATTGGCCCGTGGACAGTTTGAATCTGTTATGCAGCAATCTCAAGCTCGCCAGG
TTCATAAAGAACTTCAGGACACAATGGCACAACTAGATGCTATTCGTCATGAAATTCGAA
GTATATCAATCATAAATCCTGGCCCCTTAACTCGGAGCCTTAACAATCTTGACCAGGCAC
CTATCTCAAACGAAACAGACAACAGGAAACCAGAAGTGCCTGGGGTGAATACCTCAATAT
CCTCTTTTACCAAGGATTCAACTCCATTGCCATCCAATTCATTCAATATGCAAAGCCAAG
CAACTACTTATGCCAGATTGGCAGAGGCTCCTGCCATAAAGAATGGTTCATTGGCAAGTA
GCACTGAAGTTGAGAAGACTAAAGATGGCCTGCAGCTTATTGTCATGCCAGTTTCCGCTG
AAAATACCGGACTCTTGCCAAATCGTGGGGGAGCTGATGTGAAAGGATCTGACATAGTTC
AAGAAGCAATTTTGGAGGCAGAGGTAGCTCATAATGCAAAGGAATTCTTTTCACAGCCCC
AAAATCAAATATGATTGATATGGTAATCCTATATAATACCTTAACTTTCTAAATGTTAGC
TATTTGTAGATTGACAATGA
>wcc-15182 c2 domain-containing protein Length=980 GO-Terms=0 SNVs=5
TCTTGGACCTAGATAAAATAAATACCAGCTTAAAAAAGGAGTAATAGCACCACTAAAAGT
AAATGTAAATCTAAATTAAAATACATAAAAAGACCAATTATAAAAMYAAMMATYTMWCCT
GGCAGAATTTGCAGATAGTTTTTGTGTTTTTATATGAAGACAAACCTGCCCTGATGGGCT
ATCCAAAGTATGCCACACTGCACCAGTTTGGCCTTCACTTTCAACTGGAACAGTCACTGA
ACCAAGAACAGCACTTTTCCAAATTATATCCCAATCATAAATTGTAACATTGATCTGGAC
AGGAAGTTCATCGACAGAAAAATTGAACTCTTCGCCCCACATTGGATTTCTTGAACCAGG
GACCATGGAACTGAATCGCTTTTCATTGCCACATGTTATGATGACATAAGGATCCGATGT
GCCATTTAAGTTTGCAGCAATCAGATTTTTAGCAGCCAATAGTTCCTAACTTAATCAGAT
AGGCTGAACTTTGAGAATCTCCTCTAGGGTTGCCAATCTTATCGTCGGAGGAATGAACAG
CGGAAGAATTATCAGAAAGCGATCGATCGGAGTGGTGATCAACCGGTTCTGAAAAGTGAA
AAACCAATAAGCGAGAATAACGAATATGGAAGCAGCGAAAGCGACTTCGATCTCCCATAA
AGAAGGAACGAGAAAACCGAGGACGGCGAAATCCATGGCGGTTAGAACGAAAACGGACAT
GATAACCGATCAGAGAGAGAAATTAGTCAATTGAGCGAAGAAGCGGTTAATTTAGGGTTT
AGTAGAATTTGGAGAAGACATTGTTGTTATTTGTTGTTTTTTCCATTGGGGAAAGAGAGA
AGAAGAATTCAAAAGACGACGACGTAAGAGAGTTATTATGAAAGAACAAGGATAGTCAAA
GTTGGACGGTTGGAGGAGAGAAGTGTTAAAACATTTTCGCAGCATACTCTCCCCGCGTAC
TCTGCGTTGATACCACTGCT
>wcc-14866 u1 small nuclear ribonucleoprotein Length=980 GO-Terms=2 SNVs=17
GCTCAAAGTGCATCCGTGTGTTCGGCCTCCGTCACCTTTTATACTTCTTCTTCTTCTTCT
AAATATTCATAATTTCATTTTGCCCAATTTCTAGGGTTTCTCGGTGTAGCCATTCCACAC
TGAACCAACAATGCCTCGGTACTACTGTGACTACTGCGATACTTATTTGACCCACGATTC
CCCATCTGTTAGAAAGCAGCATAATTCTGGTTACAAACATAAGGCTAATGTAAGGTCATA
CTATCAGCAATTTGAAGAGCAACAAACTCAAAGTTTAATTGATCAAAGAATCAAAGAACA
TCTTGGGCAAGCTGCGGCTTTTCAGCAGGTTGGTGTGGCTTATAATCATCTAATGGTTCA
GAGGCCAAACCTTCCTCCTGTACTGCCACCCCCAAGATTTCCCATTCCTGGAGGTCAACC
ACTAATGCCAGGGTTCAGACCTCTCATGCCTAGACCTATGCCTGTTCCTGGGGCACCAGG
TTAYGGTTCTGCACCTACCATGCCACAAATGATGCCTCCACCTGGTGCTCCCCAGATACC
GGGTCAGCTAAATTCCCTACCGCGACCCCCTTCATTAGCTCCCCCACCAACAGCTCCTGG
AAGCACTGCACCGCCRCCTTCCAACGGYGCTCCCTCYATGGCATCATCAGCAATGTATCA
AGCCAATGCACCGGCACCATCATCTGGAGGTTATGATAATTACAATTCCAATTCCAATGC
TCAAGCACCTGAGGGAAATACACTGAGCTGGTCAAACTTGTATGTTATTTWWTATTGAAT
TTTGCACTAATGTGGCACTTATTCTGTAAAATCACACTGCCTTATTCTTTGCTATTTCCT
ATGGTAACTCGGTAAGAAAGCGTAGTCTTTGCAGGGACCCAAAGCCTTTATCAAATTCTA
CTAATCAACATTCTCTTCTATTTTTATTTGTTTTGTGCTATGCAGTTCTCTTTGCATAAT
TGTATCTCTGTTGGAGTGTC
>wcd-40913 no annotation Length=98 GO-Terms=0 SNVs=0
ATGAAGATACTTATCCCCGCGTACTCTGCGTTGAACCACTGCTTAAGCATGGTATCAACG
CTGAGACTTTTTGTTTTCCTTAAGGCACACTAGGGGGT
>wcd-38429 no annotation Length=98 GO-Terms=0 SNVs=0
AAAAAAAAGTACTCTGCGTTGATACCACTGCTTGCAGTGGTATCAACGCAGAGTACGCGG
GRGCAATGCACTCTTCCTCAAACCAAGGACACTTTGTT
>wcc-41782 no annotation Length=98 GO-Terms=0 SNVs=0
GCAACGGGGTCAGTTTCATTAACAATCTCTTAATTAACCTTACAAGAGTACAATTATTCA
AAAAGACTTAATACATAAATAGCAACAACTTATTTAAA
>wcc-40594 acyl acyl-carrier-protein thioesterase type a Length=98 GO-Terms=0 SNVs=0
CGACTTTTTTTTTTAATTAATAAAAAATGTTGAAGCTTTCATGCAATGGGGTGGACCGAG
TTCAACTCATGGCTCAATGCGGGTTTANGGGTCGACCC
>wcc-40286 no annotation Length=98 GO-Terms=0 SNVs=0
GTATCAATAACAAAAAAAAGATCTCAGTAGCATGTGCTTATTACCAAGTTAATGAAAACA
AAAACTTAAAATTGTTTGATTTTTTATACTTTTTTCAG
>wcc-39373 no annotation Length=98 GO-Terms=0 SNVs=0
GCAGTGGTATCAACGCAGAGTACGCGGGGGGAATGTTATAAAAACACCAAAACCGAACCC
ACTTTTCTTCCCAAACAAGAAAACAATTAAATAAAAAG
>wcc-38707 no annotation Length=98 GO-Terms=0 SNVs=0
CGTCCAATCATAGATTCCATATTGTTTATCATGATAAACAAATGTGTAATTTTGTGGATT
TATATTTGGTTGAATTGAATGGATTACGATCTGAAATC
>wcd-9598 u497a_arathame: full=upf0497 membrane protein at2g36330 Length=979 GO-Terms=1 SNVs=16
GAAGATGAAAACAACACAAATCAAACAACTAACGAAAACCACAACAACAACAACAAAACC
GTTTCTCTTTCTCCTCSTRAAAGGCCAATCCCCCTTCACCACCACTCCATTCTCTCTCCG
ACTCTTCAATTTCCGACGACCATCGCTCTCTCCCTCTAGTCGTTCAACCGCCGTTAGTCA
CGGCTCATCGATTCCAGGTTGAACCAGCAGTGATAACTAAGGTAGATCCCGGTGCAGAAG
AGGGTTTTGTCGGAGTCAAAGATGTAGAACGAGAACGAGAAGGAGAAGGAGTGGCCACCG
GTGGTGTTGATGGTGGTGGTAAACGGAGAGTAAGACCAGATGTGTCGAGTTTGTTGAGGT
CTGAGGAAGTTGCTAGTTTGAATAAGGTTTTGTTGGGTCTTAGAATTGGTGGTTTTGTTT
TCTGTTTGGTTTCTTTTGTCTGTTTTGGCTGCTGATAGGAAAAAGGGTTGGGCTATTGAT
TCTTTCTATTTGTACAAGGAATTCAGGTATAGCTTATCGGTGAATGTGATTGGTTTTGTA
TATTCTGCGTTGCAGATATGTGATCTAGTGAAGCACTTGATCACCAAAAAGCACATAGTG
GAGCACAGGCTAAGAGGTTACGTCACTTTTGCGTTGGATCAGATCTTGACATACCTTTCT
AATGTCAGCATCTTCATCGGCTGCCACTAGAACGTATGACTGGGAGTCCAACTGGGGCCA
CGACAAGTTCCCGTTCATGGCGAATGCATCCGTGGTTTTGTCCTTCATTGCTTTTGCGGC
ATTTGCCTTGGCCTCTTTAGTATCGGGTTCAATCCTTTGTAGGTTCAGATAATTTATGTG
AATACTAATGTGGATTGTGGAGTATGCAAACTCTTATGTTGTTATTCTGGATTGGAATGT
ATCCAATGTTTTCAGAAAGAATACTTGTACATAAAGGTAAAACGTTCACTATATTATAAA
GATACTGATGGGATTGTTT
>wcd-9315 ribosomal protein l30 Length=979 GO-Terms=8 SNVs=1
AATATATATCTAGGGRYWTCAYATGAATCAGAAGTAAGACAWTTAAAACTAAATAACAAA
ATTAGTGATAAATAAGTGAAAAGTTAAGTAGAACTTTTCACTGCACTGCAGGCAAGGCAT
CAGGTAAAACAACAGATGAAAATCTTTTAAAGCAAAAATWGAAATTAAGGAAAAACAATA
TCTCAACCTCGATGATTAATCTTAACAACATGATATGACAAAAACTAATTCATCCTTCTA
ATGAGTTCATTGATCTTATCTTCCCTGTTGCCAGCATCACCACCTTCAACATAATGATTT
CTTTTCTTCTTCAAACCACCTAGGGGAGCTTTCAGCTTGAAAGGCCACAGGAAGTTATTT
GCCTCTCTGAAGTGAGGACCAACTGTCAGTATCTCATGAATCAGATCTTCAATGCAAATG
ATCCCGTGCTTCCCGAGAACCTGTTCGATGATAGAGTTGTCTGTCAAAGCAATTCTCTGT
CGGTCAACTTTGCCGTAACCCCTCTTGTAGATCAATTCCTTGACACTCTTCAGTATTAGG
GTACCCGTATGTAACATGCTTAAGCAGTGGTATCAACGCAGAGTACGCGGGGATTCATAT
TCATAACCCAATAACAAATTATCTCTCTTTATCTTCTAAAGTTCTAAAGTCTTAATTTTT
CTATGGCTTCACAAAACACTCAACAAGTTCAATTTCAAGACTCATTACCCATCATGGCAA
ACAAGCTTGGTGGGGATGGATTAATAGATGAACTATGCAATGGTTTCAATCTTTTAATGG
ATTCTAACAAAAGGGTTATTACCTTTGAAAGTCTTAAGAAGAATTCAGCTTTGTTTGGTT
TACAAGATTTAAGTGATGAAGATCTTCAATCAATGATTGTTGAAGGTGATTTTGATGGTG
ATGGTGCTCTTAATCAATTGGAGTTTTGTGTTTTGATGTTTAGACTTAGTCCTGAACTTA
TGGATGGGTCTAGTTATGG
>wcd-6010 sterol desaturase Length=979 GO-Terms=5 SNVs=10
ATATCTTTGTCAGAGTTTGATCCAGGGAAAACCAAATTAATTTTTTGTATCCAGAGGAGA
GCCTTAACTGAAGATTCTCATAATCATTTCTGTACATTGTTGTAACCTTAGTACCCTTTT
CACATAAAGCATTGACAATGGCATATGAAACCTTGTCAAGCCTACCACAAAGAAACACAT
GATTTGTTTCTTTTGGAATGCTGTTTAGAACAATAGCCACAACCAAGCTACTGCCATCAA
CAATTTTTGTCTTAAGTTGGGGATGCCTTTTGATGTATAGTTCACCATATCCATTAAGCA
AATCTCCCTGATTTGAAAGACCTAAACTTAGAACCTTAACTTTGCTCGACTCTGCTTGAA
GAATCGCTTCTTCTATAAGTTTATTCAATGTTTCTCTTTGCCATTTAAAAAGATATTGTA
CATGGAATCTTGGTATAACCCATGATTGCAAATTGAGCATATTAAAAGAGTTCCTCTCCA
AAACAAATGTTTTACCATAAAACCAAGTCACAAGAACAGACCAAAAAGTGAATGGCCACA
TGAAATAGAGGTACCATTGAGAAGATTGTGGTGAGGAGGCTAAGGAAGAAAATCCCAACC
TTAGATGATAAATTGATTCAGGAGTTGTAAGATGTGTTAAATGTACCACATCTGGTGTAC
CTTCTTCTTTCTTCAATGATTTTTCATATAATGTGTCTGAAGCTTTGTCAACAGTTCCAT
AAATGTAATCATAAATTGGCATGAAGAGTGAATAGTTAGTCCGAAATTGTGTATGATGCA
GTGAGTGGAACGATGGTGTATACATGGTATACTTGAGGAAAGGAAATATGGAGAAAATGG
TGCTTGGAATGAACTCAAAGTTACAATGACCCAAATTGTTCATGAAATCAAGGTAGGCAA
GATAACCAGCAAATGATGCTATTGAGGCTGTTTTTGTCAATGCTGTTGTTAATAATGGAA
TGGCAAATAGCATAAAGTA
>wcd-5954 rof1 (rotamase fkbp 1) fk506 binding calmodulin binding peptidyl-prolyl cis-trans isomerase Length=979 GO-Terms=6 SNVs=4
AAACGAGGGGGCTGTTGTGAAATTGAAACTAATTGGCAAGCTGCAAGATGGCACTGTATT
TTTGAAGAAAGGCCATGGTGATGACGAAGCAGATCTCTTTGAATTTAAAACAGACGAGGA
GCAAGTGATTGACGGGCTTGATAGAGCTGTAATTACCATGAAGAAGGGTGAGGTAGCATT
GTTGACTATTGCGCCTGAGTATGCTTTTGGTTCATCAGAGTCTCAACAGGAATTGGCTGT
GGTTCCTCCAAATTCAACCGTGCATTATGAAGTTGAGCTGGTTTCGTTCGTAAAGGATAA
GGAGTCCTGGGACATGAACACTGAAGAAAAGGTAGAAGCTGCTGGTAAGAAGAAAGAAGA
AGGGAATGGGTTGTTTAAAGCTGGGAAATACTCAAAAGCTTCTAAAAGATATGAGAAGGC
TGTTAAGTTCATAGAGTATGACACTTCCTATACTGAAGAGCAGAAGAAAACTGCCAAGGC
CTTGAAGGTTGCTTGTAATCTGAATAATGCAGCATGTAAGCTGAAATTGAAAGATTATAA
ACAGGCGGAGAAATTGTGCACAAAGGTGCTGGAGCTTGAGAGCACAAATGTAAAGGCCCT
CTATAGAAGGGCTCAGGCTTATATTCAGTTAGCTGATCTGGATTTGGCTGAATTTGATAT
CAAGAAAGCACTTGAGATTGACCCCAACAACAGGGATGTGAAGCTGGAGTATAAGACTTT
GAAGGAAAAGATGAAGGAGATCAACAAGAAGGATGCACAGTTTTATGGGAATATGTTCAG
CAAAATGAAAAAGTTGGATTCTCTTGACAATAATAAATCAGCGCCAAAGGATGCTGAACC
CATGAGCATCGACAGCAAGGCATAGAACGCCAGTGGAATTGGTCAAATTATAGAGTCATT
TGATACATGTGATGGATTTATTGTTGTTTCTCCACATTTGATAGTTGTGATGGATTTATA
GGCATGTCATTTGGGCTAA
>wcd-40405 beta-glucosidase-like protein Length=979 GO-Terms=1 SNVs=10
TTTTAAAATCCACAAAGACGAGTCCGAATCGCAAGCTAAAGCCGGATTCCCATTCCATGT
TATCCAACAATGACCATGCAAAATATCCCTTTACATTCACACCATCCCTGATTGCTGTTT
CAAGATAATAAAGATGACGGTAATAGTAATCAATTCTGTAAGTATCTAAAAGGGATTCTT
GAAGTGACAGTGTTGGATCGTTGAACTCATCACGACCATTTTCAGTAATGTAAATTACAG
GGTTGTTGTAGTGATTCTTGACGTAAAGCAAAAGTTTTCGAAATCCTAGTGGATAAATGC
ATAACCAACTTGAAGCAGCCATTGGACCAAGGGGCTTGCCATTATGTTCAAATGTAGCAT
TAATAAGAGAATCAGTTTGTATGGCTGGTATGGCATTCGGTATGCGAGGTGCTTTAGCAG
CATAATAGGATGAGTAATAGTTTAGGCCCAGAAAATCGAAAGACCCTTTAAGTTTCTTGG
ATTCTTCTKTTGAGAACTTTRGTAGCCGTTTTCYGTACCAAATGATCGCATGCTTTCTGG
ATASCTTCCTTTKKTGAGTGGATGCATAAACCATCCAARCATGAAGTCTAGGCCTCGTTT
TGCGGCATCAACATCTGCTTTCNCTTTAGATGCAGCAGCATGAGCAAGAAGTTGGTAATG
CGCAGCCAAATATGGTTCTCTTCCTGAATCACCTCCTGTGCAATTCAGTTTAACCAATCT
GAACATCGACCGGGTGCAAATGTTCCATATGCATAAGCATTCATGCTTACACCCCATGGT
TCATTCAAAGTGATCCAATGTTTCACCCTATCACCAAAATTCCTTGAAGCAAAGTTCAGC
ATAGTCCCTAAAATCGTCCACAATGTTACGTCCTAAAAAACCGCGTTTTTTTANACTCGT
CCTCTAAGGTCTTGACGGAACGTCCCAAGTAGGAAAGTGTCACATAGTGGTTGCATACCA
TTAGCCAATACTTCGTGAT
>wcd-2906 mitochondrial import inner membrane translocase subunit tim17 tim22 tim23 family protein Length=979 GO-Terms=5 SNVs=6
CTCAAATCCTTTAACTGAAAAGTGACCTTCAAGACGCGGATCGATTATTCGGTAGAACGA
CCAAGATGCTATATGGGAACTCAATAGCATGTCAACAACAAATCTCCGCGGATAACAATT
TCTCGTCACCATCAAGTTCTTTCAAAAAGAAATGTTGATAAAAACTGCAAAGAACCTAAT
TAAAAGCAAAGAAGGGTGCATATCTTATCTACATGGTGCAAGAAAATCATGATACTGATA
TGTCTTATTGAGATGTAGGATAAGTTCCCTTGTTGCGCTTTTTCAAAGACTCGGAGAAAA
AGGAGAAGGCGTCTTTCAATTCATTTGGAAGAGGGAATTGAAGGGGGAGTACCAAGGGAG
GTCGTGCATTGTGTTGCACCCCTGCTTTCCAGGTCATGGGAAGTGCAAGTGCTGGTTGCT
GTTTGTTTAGCCCTTCCATAATAAAAGAAAATGCCCCAAAAGTGAGGCAGCTCTGCATAA
GAGCTTGTGGTGCACCTGGGAAACTTAGAGCAAGTCCTGTGCAACATCCAGCTACTCCAG
CATTAATGACATCATCCTTTCCTCGAAGCCTTCTCAAGATGCAAATAACCAAACTATGAA
CTCCAGACAAAACTGCAAATGTCTTTGCATGAGACCCCGCATCTGCAAAGGATCCTTTAA
AACCTTTCTTCTTAAACAATCCCGCACCGTATCCAAAAACGGAACCCATGAGAGCGCCGC
CGGCGGAATCAGTGACGAAACGGCTTAAACAAACGACAGGASCGGCAGGTGCGACGGGAA
CGAGTGCGTCGGAAGAATTAGGAATGGAGTCGGTAGAGTCCTCTTGTGGCGGTGTGATAT
CGTCGGAATCCGCCGTCGCCGCCATAGCTGTATGCTCTGGTACTGATGTTAGTTAAGTTC
TCGTTCGTTTCTTCCCCGCGTACTCTGCGTTGATACCACTGCTTAAATTTGGTGAAGTTG
AAGATGTTGTTATCAAAGG
>wcd-19475 rbs_trirpame: full=ribulose bisphosphate carboxylase smallchloroplastic short=isco small subunit flags: precursor Length=979 GO-Terms=5 SNVs=8
AGGGTGGAAGGTATGAAAGGGTCTCAAACTTCTTCTTGCCTAACTGGTGGCCACACCTGC
ATGCAGTTAACTCTTGAACCATTGCTTGTGATGGAGGTAATGTCATTGTTCTTCTTGGTG
ACTGGGAATCCAGCTGAGGATTTGAGACCGGTGAATGGAGTAGCCAAGTTGGCTTGTACC
GGAGCGCGGTTAATGGTGGTGACTGCGGCGGAGGAAATCAAAGCCATTTTTCTTCTTTTC
CTTCTTAGTTCACCAAGTACTTCTTCTTTTTGCTTCTCCCCGCGTACTCTGCGTTGATAC
CACTGCTTAAGCAGTGGTATCAACGCAGAGTACGCGGGGGAAGAACGAAAGGTAGGGATT
AAGATTGGGTCGCGGCAAGCAAGAAAATGGTTATGGCTTCCTTCTTCACCCTAAACCCCA
CTCTCACTCCTCTTTCTTCTTCTTCTTCTTCTTCCAATTTTTCTTGTAACTGTCAATTAC
CACCCTTGATAATCTCTATTTCTCCGCTTCGTCGTTTTTCGAGGCATGTTGTTCGTATGG
CTCCCGAGGAAGAGAAGTTAACTCGCCGGTCCCCTCTCGATTTCCCAATCGAGTGGGAAA
GACCTAAGCCAGGGCGAAGAGCAGATATATTCCCTCAATTTAGTCCGATGAAGACACCTT
TGCCGCCTCCAATGCCTTCAGATCCTCCCGAAGAAGATGAAGAAGAGGAAGAACAGAGAG
AGAAAGAGGGAGAGGGAGAGGAAGAGGAAGATCCTGCTCAGCAGCAATAGTGTAGTAAAA
GACTTGTCTTGAATTTTGCCAGTTATCTTGATATGTCACTAGAGTAGTTCTGCTTGCTGA
ATTTAATGTAATGTAATGTAAGGGCATTATATGAATCCGAAGTGAAGTTTAAGCTTTCTT
CAATTTTTCCACCCGTATGCCACTTGCACTGTATACCATGAGTTGAATTTGCCCCCCAAA
AAAGCAATTTGTTCAACCT
>wcd-1903 mitosis protein dim1 u5snrnp-specific component Length=979 GO-Terms=3 SNVs=6
ATCACATCCTTTAMTCAATCACTTCAATCATAAAATCATTGTTCAGATAATCCAAGTTCA
TGTTACAGAATCATAGTCTCAAAGTATAGTATAGCAGTTACAGTTTACGAATACGATGAC
AAACAAGTAGGTGTGTAAACTGATAGTTTAGTGACCGTTACACACTTAATAAAGGGTGAA
CCAACTGAGGTAGGTTTTATACGAGAATGAAAATAGTTCAAATTACACATATCACAGTAG
AGATTGATATATATGCTAGTAACGGTACTTGGTGGAGTAATCTTTGGGGGCAATGACAAG
ACCACGGCCCTTCCTTGCACCTCTGTAGACAGTCTCAATGATGTCAATGAACTCCTGTTT
GTCCTTCATGGCCCAGTTGATCTTGTTGTTGTTTCCAGTGCCAAGGTCTATCATGATGTG
CTTGTTCCTAAAGAAGAACATGACTGTGGAAGGGTCATACAGCTCATACATAGTGTTAAA
ATCAGGAACCTCTGTGATGTCCACAAGGTATATCACGGCAAAGTTCTTTATTGTCTCTGC
AACCGATGCCAACACCTCATCCATCTGCATGCAAGTTTCATCCCAATCGTGACCGAAACG
GATGACAACAAGACGTTCTTCTTCGGCGAGGATAGCTTGATCAACAGCCCATCCAGAATG
CAAGTGAGGTAACATGTAAGACATCTTGATCAACTTTGATCGCTACTCCGATTTCTCTAC
GCAACTTCCCCCTTTTTGTTCGTAGTTAGGGTTTTCGCATTCAACAACTACCCCCGCGTA
CTCTGCGTTGATACCACTGCTTTGAAGGCATGGGAAGAAAGTGAAAAAACCAAGCAGAGA
ATAAAGCACAAAAGCAAACTCTCTACTGTTGCTGCTTGGGAAAACNGCAAGAAAGCAGCT
CTTGAAGCTCAACTCAGAAAAATTGAGGAACAATTGGAAGAAAAAGAAAGCAGAATATAG
GKWGAAGAAGATTAAGAAC
>wcd-1528 no annotation Length=979 GO-Terms=0 SNVs=2
ACWYTTGAACTGGTAATGATGAAGCCTGATTTCATTGAAAGGAACAATATCWGAATACAT
GAAATGATATCCAATATTATATGTCAACCTTTTACTTAATATACACAATTATTATTATTA
TTATGCATGAGTGAATTTTATCATCTCTCAATTTGTCACTATAATAGCTTCCCTAAAATG
TGCTGTATTTTAATTTAATTTAGTTTTTCCACAGATCTAAGCAATCATAATAGTTTCTCC
TGTCTCTTGAGTCATATCACATGTGAGTAAGATTCAAAAACACATATCAGCTGGAAGATT
CAGTGATGCTTTGTAAAGAGGGTTGCCATGTTCTTGACTTATTATGATTATTGCCACCAT
TACTTGTTGCTTTTTTCCTTGACTCATGTCTTTCAGATTTTGTTTCCTTGTTGTCTAGAG
GCTCAGAACTCTTAGCTGATTTGTCACTAATCCTTTCCTTAATCTGATTTGACTTTTGTG
GTGATTCTGACACAGAGTTTCTCTTCATCTTTGCTTGTTTCTTAGCCCACATACCCTTTG
TAACTTCTTGAGTTGAGACGAGTCTATAAACTTGACCAAGCAAAAGTGTATCTGTTGGTT
TTAGAAGCTTGATACGTGTAATACGAACTTTGTTGTTGTTGTTGTTGTCACTGGTTTTAT
TTGAGCAATTTTCTTTATCTTTTGATGTACATAATGTTGTTGAGATAAGAAGAGCAACAT
AGTGATCAGGATTTGATTTCATGACTTCACTAGCACTAACTGGCCAATATAATCTTTCTT
CTTTTCCATTTGGTTGTTGTATTACAAGAGTTGCAGTATCAATTGCTTGGCAATTTCCCA
TGATTTCTTTCTTCTTTTTCTTCTCTCTCTCTCTCTCTCAAAGGAAGAAGAGGATTATTA
ACAAAGAAAGATGCAACCCCCGCGTACTCTGCGTTGATACCACTGCTTAAGCAGTGGTAT
CAACGCAGAGTACTTTTTT
>wcd-14316 sin3histone deacetylase complex Length=979 GO-Terms=1 SNVs=0
AGCAGTGGTATCAACGCAGAGTACGCGGGGACTCCCACAGTGACCTGACCTCTGCCTATT
TTCTTTTTCGTTTCCTTCTTTATGAAGTAGGGTTATCCTTATCCCTGCCGATTTGACTCC
AGATCTGTATAACACAACACAATAAACCGGTTTGTTCAAAAAAACAAACAAACGACCTTT
CCCTCCTTCCGCGTGTCTATCTTCTGCAATAGGGTTCTGAATGACGAAGGTCTCCCACAA
CTTCGATGATGCATTGGCGTATGTTAAGGCATATAATAGGAAAAAGTATGATGAGTTTTT
AAACATCGTACATGATTTGAAATTGAAGAGGGGTGGAAGAAGAAGAATTGCTACAAGAAT
GAACATGTTGTTTGAAGGCCATTCGGATTTAATTTTGGGATTCAACACCTTAATGCCAAT
GGAATATCAAATCAAACTTTCTCAGAATAATGGAAAAAATGTGAAGGTAGAAGAAAATGG
TCAACTTCCTTGGGATGTGCTTGATAATATTGTCAAAAGACTAGATTTTGATGACCTCTT
TCACTTTGCTGGTGTGTGCAAGAATTGGAGGGCTTTTCATAAAATTTATTGGAGAAATTT
CTCGACATCCCAAAAACCATTACTTCTACAATCATCAAATCATGCTAATAATCAATTATT
ATATATCCTTAGTAGCATATCGGAGCAAAAAGTTTATTGCTTGAAGATGAAGAGAAGCTT
CATTGACTCTAGCAATGTTATCTATGTTTCGTCTTCCGGCGGATATTTTATCATGCTAGG
GAACAATAATTCATTTTTCTTAACCAATCCATTTACAAGAGTAAATAAGGTAATCAAGGT
CTCTACATTTGAAGTTAAGTTTCAACATTTGGTAAACCATGTGTTGCTTGCTTTCGGCAA
ATCTTCTAAGGAATTWGTCTTGGTGGTTATATTCGATATTTTGTTTCTAGGAGTTTGAAT
GTCTATCAATCTCGAAATT
>wcc-7486 mgatp-energized glutathione s-conjugate Length=979 GO-Terms=7 SNVs=19
TATAAGTTAGCAAAGTCCTTTACGAGTCACAGCAAGCTGTGTTATCTAAATAGTGAAGCA
TTCCCTACATATCAATTTGATCAAAGTCAATTGAGCTGTTCTCAAAACCGTAATCTGATT
GATGGAGCCTGTTCCTGGCCAATCTGCTCATCATAGCAAGACCTTCAATCATCTTGTAAA
GMGATGTCCACCATCCCTCAGAGGATATTTGGCATTGGTTTAAAGATTCCTCAATTTCTT
TATCATGCTTCCTTTCCAAAACACCCTGCAAAGTTATCAGAGCATCCTTTGTCTTCTTGA
GAATACTATCCTCATCTTCTACTTCCAATCGTTGTAGGTCATTCTGTGACGAAGTGAGAC
TCACAGCAAGAGCAAACTGGGCTGCAGCAGCCCACCGAGAAGAAGCTAGCCATTTTTTCT
GACCATCCAGATTCTTGTTCTCTTCTCTTTCTGTCTTGTCACCACCGTGTACTAAGCTGC
GTAAGTATTGGGCATTTGCAGCTCCTGTACTTTGCACCATCTTAGAGAAAGCACTGCCCT
CATTTGACAGGAGCTCCTCGGGGGTATCATATTCAAGAACCTTGCCTCCATCAAGCAAAA
GAACACGATCACAGTCAATAATAGTGTTGAGGCGATGAGCAATAATGAGCATTGTACAGG
ATTTAAATTCCTCCCTGATTGTTTTCTGTATGAGTGCATCTGTTCTAACATCAACCGCTG
CAGTTGCCTCATCAAGTACTAAAATCTTAGATCTCCGCAACAAAGCCCTGGCAAGACTCA
ACAGTTGCCTTTGTCCAACACTGAAGTTCTCGCCCGCCTCGGATACCTCAGCATCCAGCC
CCAAAGAATTCCTCCGTATCACATCCTTCAAATGTGCCCTCTCCAGAGCCTCCCAGAGGT
CAGCATCATTGTGTTCAGTAAATGGATCAAGATTAAACCTCACAGTTCCTGCCCCGTACT
CTGCGTTGATACCACTGCT
>wcc-26418 no annotation Length=979 GO-Terms=1 SNVs=0
TCTGCAATTTAGTGCTAAATCTGGACAAGCCATCAAAGTTGGTTTGTTTTGATCCCGTAG
ACAATGACAGGCACGTAGGTTATAATTTACCTTAGGTGCTCCGCTAACTGTTCCGACAGC
TAATGCAGCCGCAATGCATCCCAGCTTGTTAGGCCATCTAATAACTCTGCAGTGGACTKR
ACWWWRWCAAGCACTAATTTTTATATCCAAAGATCAGCTTTTGAACTAAATGGAGTCCAG
TAAAACGGCTTGGCATACCTCAGTTGCAAGAAGAGAGTTCAACAATTCAGTTTGTGACGA
TATTGTGAAATTTAAGGAATAAATAAGTCATTACTCTTATTTAATAAAACTTTATAACAT
TAATTAAAATACCTTTGTTATGAAAGCAAAATTGAAGATATGGCTTTCAATATAGACATT
CCATTTTGTGGGCCCATGAATGTTTTACTAAGCCAATATTAAAAAGATTAAAGGAGTCCA
CGAATTAAAGAGAAAACTACTTAAAGGTATCATACACCACCCATTCATCAAAAATCCAAA
ATAAGGTATCAAATTTAAGTAACAAAAACTACTTATATTACCTGAACTTTATCATCTCCA
AATACTTCAGTGATTTTTCCACACCAATAGCAACTATCAGAAAACCAATCTATGCGTCAT
CCCCAATCTTCCATGCGCCATCAACAATAACTATCACTTCTGAGATGGTATTGATAACAA
GTTTTTCACATTTACGATAGATGGTAGGAAAGCAAGGCCGCACCATCAGTTCCTTGTTGC
AGCCATTTGACTTGCTATTATGAGGGGGGAATTTGATACACCTAGATGTGGCTTTTCTCT
ACAAGCAAGTAGTATTAGAGTTATTAACTTCAAATGATTTGTTATTATTGAAACTAGGAT
GATAATTCTCTAATTTTCACGGGGATATAAAATATTGAATTTTAAAAAGGCAAAGGTAAA
CTTCTATGAAAAGTATCAC
>wcc-11458 ser thr protein kinase Length=979 GO-Terms=5 SNVs=0
CTTCCTTTGGCTGCAAGAATGAAACCTCATCTTCATCCATCTCTTTCCTTCTCTTGGCGG
CACTTTTGATGATCTCAATCATCAATATTCCAACAGGACTATGCCAGGATAATAGACAAT
ACACGAATTGCAACACCGGTTTTACCTGCRAARAKAACATCTCAAAMCTCAAGTATCCAT
TCTGGGGAGAAAAACAGACCAGAATATTGTGGTGATGTTGGTGATCCTAATACGAAGCTC
GCGTGCGATGGAAGTGTTCCAATYWTAACCATCARTAACATCAAATACAGAATTCATGAT
TGGGACAATATAACACAAAAACTTACGCTTTCTAGAGACGACTACTCGAGTGGAGATGTT
TGTGATGTGAATGACGATTCCAAGAACAGTACATTCGAAAATACTCAATTTCAACAATTC
GGTGGAGTTTTTAACGTGTCGCTCTTATATGGCTGCAATCTTGCAACCGGAAATCTAGCG
AATCTGTTTCGTTATGAGTGCAGTGGTAGTAAATATGTTGTCTATGCCGTTGGTTATCCT
ATTATGTACTCTGGCTTATGTACTCCTAGCGTTATTCTCACGATTCCGATTTTGGGAACT
CAAGTTGCACAACTAGTATCTGGCAATGGCAATGGAATAGAGGAAGCATTAAAAGACGGT
TTTGATTTAAGGTGGACCGGAAATTATTATGATCAGTGCCAGAGGTGTATTGGTTCTGGT
GGTGTGTGTGGGAATGATGGAAGAAGTGAATTCAGTTGTTTCTAGCAAAGATGGACCTTA
TAAAAACTTTATGCAATTTTTGATAAGGCCTCATCCTCAAGTAAAAGCTCTAACACTGGC
ATTATAATAGGCGTGGTTGGAGGAGTTGTAGCCCTTATTTTCGTTATTGGTGTATGCTTT
GTCGTTTCGGCGAAGGAAGAAAAGTGCTGAGAGATCAAGAAGCATTGAACCCTTCATGCC
TCCTTCAAGCAGTGGCACT
>wcc-10768 phd finger family protein Length=979 GO-Terms=2 SNVs=15
ATATGATCAAGTTGGGAAAAGTTAAGCCAGGTGTTTCTGAATTCAACTTCACCTCTGGTA
GAGGTAATATGTCTGATGGGTGTGAAGTTGGTCCTTTAGAGCAATCTCACATCGTGCGGG
GAAAACGCAGTACTCATGGAATGACCGATCAAGCTGGATTAGATGCAACATCAAGAGGTG
AAAGGACATATTTGGCGAAGCAGTCGGAAGGTAGCTCTGATGTATATGATGAGACACATG
ACAAAAATCACACGCCTTCACATTCTTTGCCAAAAGATTCAAAACCTTTACTGAGATTTA
AATTCAAAAGGCCTAGCATTGAAAGTCAAAGTTCTTCTCATCAGGAAGAGAAGACCACAG
TCAAGGGCCARAGGTCGAAAAGGAAGAGGCCTTCACCTTTTAAAGAAATATCATTGTTTA
ATAACTCTGAAGGTGTAAGTCAATCTCCTGGAGACACTGTAAATGATGAGATCATGGATG
CAAACTGGATTTTGATGAAATTGGGAAATGATGCAATTGGAAAGAGAGTTGAAGTTCATC
AGACATCTGAGAATTCTTGGCACAAGGGAGAAGTTACTGACATAGTTGAAGGCACCTCAA
AGTTACATGTTACTTATGATGATGGAAAAGTGAGTATCGTGGAACTCATGAAGCAGGGCG
TCCGTTTTGTTCCTCAAAAGCAAAAGAGATCAAAATCATGAATGAACTTAAGTTATCCAC
CCTTGGGGATTGTTTTATGCAGAGACTTTTTATTCATTGACTTGAAGATTATTTCATCTT
TGAGGCCTCTTACTGAAATTAATATTCTTAGCCGCCCAACTTTGCTGCTGGTTTTAGGGT
GAATCATTCTTGATTGGAGCAGTTTCAGTTTTCTTGGTAGGATTAGCTGTATCCTACCTA
ATCCCTTTTCTGGACCGCAGGTTCTCGATCGCAAATTAGTTAATTAGATTCTTTGTTTTT
TACATGTAATCTGATTTCA
>wcc-10633 aminophospholipid atpase Length=979 GO-Terms=11 SNVs=0
AACTTTCATWAACATTTGGATGCAATTCTTTGTAAGCCAGGCATAATGTACGTAGTCCAG
AAGATCCAAATTGCTCCAAATACTCCCTGGTGATTTTCTTGATATCGTTGTTAGAATCAG
CCAGTCTCTCATAGATTACAGTGTCAGCACCCTTACAGTATAGAACAAGCCTTCCATCTG
GATAACGACATACAACTGACTGACGCTTCCTTGTACTATTAAATTCAAGCACATTTGAGA
ATCTCATAGGATACATCTTGAACTTTGCCCATCTTCTCAACATGAGATTCACGAACATAT
ATCATTGTAGGTGTGCGCCTGTAGAAGAAAAAACCAAAGTGCTTTGCAGCAATAACYAAA
GCAGCCTCATCAGGTGATGCAGCTTGATATTTGATCATTTCAGGGGACTTCTCATCACCC
TCYGGAAGTACAGTATGGCATATAGCAAGGCATCTGAAGAATTCTTTGCAGGCATCTGGA
TTGGGCTCATTTCTCCAAGCTCCTCGCATAAGCCGCATATCATCAAAATTAAAACCCTTC
TCATGCACAGCATTGGGCGATCTATTTTCCTCAATTTTCATGCCATTGCGCTCTGCTAGT
CCCCTCTCAATTTCGGTCACACCATTTCCATAGACCTCTGCTCCAATCGAACACTTGAAG
AACTCCATTAAGTTTCTTGTTAGGGTCCCAGTTTTGTCAGAGAAAATGTATTCCACCTGT
CCAAGTTCTTCATTCAGATTTGAAGTTCTGGCCAGTGCCGGTGTATTGCTTTCATTGTGG
TACATGCCCAAATCTTTGTTGATAAATTGAGTTGATTGGATAAATTTTATCATCTCTATA
GACACATAAAGTGAAATTGGGATGATTGTTGAATATAGTGTGATAAGGGTAAACATAGTC
AGAAYAAAAACCACAAATCTGTTTTTTGGATTGAACTGTGCCGATCCCTCCTCTGATGAA
TCAAGATAGTAAGTAAAAG
>wcd-9637 at5g05210 k2a11_8 Length=978 GO-Terms=0 SNVs=1
TCATTCCAGCCAAGTTTTATCTGCCAACTGATGATAATGAGAAGCCATGGTTTCAGGGTC
TCAACAAGAAAAAGAAAGCCGCGGCAAAGAAACAAACTAGAGAAAACATTAAGCAGTCAC
GGAAGAACCGTTTAAACCCTGATCAGCCTTCTGCAACCACACTTGACCTTCTCAAGAAAA
GTTTGGAAAAGGAAAAAGTGAATGACGGCGGTGATAAAAAAGAGGATGTGGTTAAGCCTT
TTGAGGGGCTGGAAGATGATCGGTCTGTTACGTATGAAGAACTTCGTGAAAGGTTTCATC
GCAAGCTTAAAGGGTTTCAGTCAAGTCGTCACGGAGATCCGGAAAAGGCTGCTAAGAAGA
GGGAAGAGAGAGATGCTAGGAGAGGGTATCTTGATAAGAAACGCAAGTGGGATAACGAGA
CTGAGGAAAGTAAGCCTGCACCTGATGAGACGGAAGAGAAGGCGAAGAAGGATGCCACAG
AGGCTTCACAGGAGCTTATGTTTGGCCATGTTAAACTTGCAAATGATGAAATGCAAGGGA
AGAAGAGAAAACTTTCAAAGCACAAGGAACTTGAAAGAGCTATGAAGTTGGAGGAAGTGA
AGAAGAATGATCCTGAGAAGGGTGAAGCTATTGCTAAAAAGGAAGCATGGAAAGCTGCAA
TGGATAGATCTTCAGGAATTAAGGTCCATGATGATCCAAAACTGATAAAGAAAAGCATAC
ATAAGGGGAAGAAGAGGCAAGAGAAAAATGCAGAGAAATGGGAAGAGAGAGTTCAATCAA
GGGAACAGTTGAAGGCTGAGAAGCAAAAGAAAAGGTCAACTAATATAGCTGAGAGGATTA
ATGATAAGAAAATGAGGAAGATTGCTAAGAGAGAGAAAAAGCTATTACGGCCCGGCTTTG
AAGGTCGCAGGGAAGGTTTCATTAACGGTGCTTCCGGTTAACACTGTTACTAAAATGACT
TGTCGACTTGTGCCTTTT
>wcd-9402 atp-binding cassette Length=978 GO-Terms=19 SNVs=0
GGAAATATACCAGCTTCCTTTTCCCTTCTAGCAAGTTCACTTAATAGATCATATCTAGTT
CCAACTCCTTGGCATCTAGCTGAGAAATCCAAGGTTTCTTTAACAGTCATTTCTCCAACA
TGAACATCATTTTGACTAATATATGCTGAAGTCTTTCTTGGTACAAACTCATTAAGTTTG
TGTCCATTGTAAGTAATTTCACCTCTTACCCTTAATTCAGAGTCCAATTTTCCAGCCAAG
GCCAACAAAAGGGTCGTTTTCCCTGATGAGGGTGGACCTAGTAAAAGGGCCATCCTTGAT
GGTTTAATAATGCCAGAAGCATTCTTAAGAATTGTAAGCTGTGTTCTCTTAGTTGTACTA
ATTCCACAGACACCAAGAAGTGATTCAAAAATGGTTAATGCAACATTTGGTAGTGTTGGC
AAAGCTCTGCTTCCAACAAAGGAATCAGCTTCAACAGTCAAATTCTTAAACCTCAATTCT
ACTGTTGGAAGTCTTATTCCAACCTTGTCAATTCTGTTTCTGAATTTCCTGAGATACTTT
TCATTATCTTCTTCAGCAACCTTGAAAATTTGGTCAATAATTTGTTGCCTATCATTCATA
TCAAGCTTCCTAACATCAACTTCTTTATGTTGCATCCTGTTTCCATGTTGAGGTTGATCA
CCTTCAGTAAATGTTTGCATAATACTTGTTCTTAACCTATCATAGGTTGGTAGTTTCTCA
ATTGCAGCCCATTTAAGGACGAGGACAACATAGTTTGTTGTTCCTTAACTTTCCCCGCGT
ACTCTGTCGTTGATACCACTGCTTCGAATCTCTCCATTAGTCCCAAGGAGAGGACTAAGT
TTACTCAATTTGATCATAGCAAGAGCAAAGTCACTATAAACTTAGCACCATTGGCACTAT
AAGTGCTAACCAAATTATCTTGAGAATCTTTATTGAAAAGAACTTGATCAGAACGGAAAG
TCCTTTATGACCAACAAG
>wcd-516 ucria_peaame: full=cytochrome b6-f complex iron-sulfurchloroplasticame: full=plastohydroquinone:plastocyanin oxidoreductase iron-sulfur proteiname: full=rieske iron-sulfur protein short=isp short=risp flags: precursor Length=978 GO-Terms=9 SNVs=2
AAAGTACTCTGCGTTGATACCACTGCTTAAGCAGTGGTATCAACGCAGAGTACACGCGGG
AAACATCATCTTATTAGTATTACAATCTCCTTTCATTCTCAAACTCACAAAATCTTCCTC
ATCATGTCTTCCACTACTCTCTCCCCTGCAACTCCTTCTCAGCTATGTTCTGGAAAGAGT
GGGATGTTTTGTCCCTCAATGGCTCTTGTTATGAAACAAACAAGAACTCAGTTGATTGGA
AAGAGTAATAAGGGAATGAAAATTACTTGCCAAGCTACTAGCATTCCTGCTGATCGAGTA
CCTGATATGAGTAAGAGACAGACCTTGAATCTTCTTCTTCTTGGTGCTCTTTCACTTCCT
ACTGCTGGAATGCTTGTTCCTTATGGATCCTTCCTTGTCCCTCCAGGGTCAGGCTCTGCA
ACCGGTGGTACCCTTGCCAAGGATGCCGCTGGCAATGATGTAATTGCAGCAGAATGGCTC
AAGACTCATGGACCTGGCGACCGCACTCTTACCCAAGGATTAAAGGGTGATCCTACCTAC
CTTGTGGTAGAGAGCGACAGAACACTTGCAACATTTGCGATTAATGCCGTATGCACTCAC
CTCGGGTGTGTCGTGCCGTTTAACACAGCTGAAAAGAAGTTCATCTGCCCATGCCATGGA
TCTCAGTACAATGACCAAGGAAGAGTTGTAAGAGGACCCGCTCCCTTGTCTCTTGCATTG
GCACATTGTGATGTTGGTGTAGATGATGGAAAGGTTGTGTTTGTTCCTTGGGTTGAAACA
GATTTCAGAACAGGTGATGCTCCATGGTGGTCTTAGACTTCTTAAAGCTGTCACTATAAT
GTAATATATAAATTCAAATCTGAAATTCAAACATTTATGTTTTTGTATTGATGCATAAAC
ACATTTTGTAATCAAATTAACATTGTGTATTGAAGCTGGTATAAGGTGAAAACAAACCTA
GATGTTACTTTTGTTTCC
>wcd-42539 ras-related protein rab8-5 Length=978 GO-Terms=3 SNVs=0
GTAGCAACTGTAAAATAATATGAATCATACTGGCACTAATGACAGAGTCATTGACAAATT
AAATTTCTCAGTCAAATGTATGCCCTCAAGCTTCCCATTAAGAACCACAGCAAGCAGATT
TTGGGCCGCCTGAGCAGCGCCTGCTCCCTGGTCCGGTTGGTTGATCTTGATTGTCTGGGG
CTCAGATTTTGAGTCAGTGTCTGCAAGTCTTTGCTTGATGTCCCGAGCTATTGAAAAGAA
AACCTCCTCCACATTCAGATTTGTTTTTGCACTAGTCTCAAAAAACTTGATGCCGTATTC
ATCTGCAAGCGCTTGACCCTTAGAAGTTGGCACAGCCCGTTTGCTTTCATCCATGTCAGC
TTTGTTGCCCACCAGTATCTTGTTAACATTGTCAGAAGCATGCTGCTCAATGTTACGAAT
CCAATTCCTGATATTGTTAAAAGAAGACTCGTCAGTAACGTCATATACAAGCAAAATACC
CATGGCTCCACGGTAGTATGCAGTTGTGATAGTTCGGAACCGCTCTTGACCGGCTGTATC
CCATATTTGCAATTTGATTCGCTTGCTATCAAGCTCAATGGTCCTTATCTTGAAATCAAT
ACCAATGGTCGTGATAAAACTAGTTGTAAAAGACCCATCAGAGAAACGCAATAGAAGACA
ACTTTTACCCACACCGCTATCACCGATGAGAAGAAGTTTAATTAGGTAATCGTAATCAGC
GCGAGCTCTAGCAGGTGGAGCAGCCATCGAAACAAACAATCAACACAAAACCTATCCCTC
AGAGAAGAAGAGGAAGAGGAAAGTTAAGATCTAAACGGGAAAATGAGAGAGAGAGCCCCG
CGTACTCTGCGTTGATACCACTGCTTGGGAATACAGAGAAATCTCATGGGATGGCTGTCG
CTGCGCTGCAAGCAGCGGATGAGTATTTCAAAGAAAGTAAGAAGCTTTGTGAGGCATTCA
ATGCAGCAACTCCATTGT
>wcd-29297 c3hl domain class transcription factor Length=978 GO-Terms=1 SNVs=0
GCATTGAAAGAATTTCTTCAATCAATTGTTGTTGCTGTTGTTGTTGTTGACGACTAGTAG
CTCTTTCTATACCAAGAAGTGCCATTTCCTGATACAAATCCTTTGCACTCAAAGTATTTT
TAAGCTGGTGGCTACGTGGAAGTTGCAATGAAGGTGGAGATTGATTGATTTTATTCTGCC
ACAAGTTTCCGCTCTTAGGGGGCGAACCAGCTACCAAGGGAGACATTACTGGTGTTGAAA
CATTTGAAACTGGTAAGGATTCTTGTGAAGGCAAAGCTGAACCGGTAGAAGCAAACATAG
GGCGCAACTCTTCAGGTTTATGTGCAAAGAAACACACTTTCCTAGAACACTTAAGCTCGT
CTTTACAAAGTCTTGTTCGGTATTGTGAAGGATGAAGCAAAGACTCAAAGACACCATGTG
AATACTCACATGCATCTTTCTTTTGGTCATGTCCCTTTGCGAAACTCGGGCACGGAACAC
AGCTATAAGGATACTTTCTTGGGTCCCTCCTTCTAGCTATTCYYCCCTGGATGAACAAAT
GGAACAAACAGTCCAATCATGAGAGTAACCCCTTGAACAAGTCTTCACCTTGAAACTATA
CATTCTAAATTCATCTGTTCCGAAAACACCGTCATTTATATCAGGCAAAGATATATCAAC
AGCATATTCTTTCTTCTCACCTCCTAATAATTCTTTAGGATTAGCCACCAATAACTTCTG
CTTAATTATGTCATCAAGACAATCAATATCAGCTCCAGCATCAACCAAGAGCTTAACAAT
CTCAAGAGTTGATTCAGAGCCACTAGAAACAGCACAATTAAGCAGTGGTATCAACGCAGA
GTACGCGGGGACAACACACAAATCAAATCCAAACACACCCTTCATTCCTTCTTCCAMACA
MAMAAAAAATAGTCTCTCACCACTTCCTAACCTAAACCTTACCTCCAAACCCCAACCCAC
CAACCCTAACGACCAAAA
>wcd-10457 bipolar kinesin krp- Length=978 GO-Terms=4 SNVs=0
TACTCTTATAATTGGTCCCCGCGTACTCTGCGTTGATACCACTGCTTGCGTTTCATCACA
GGCGTTGGCTGTTGAGAAGTTTCTTGCCACTGCGGTTCTTGAAGCCAATGATGTGATCGA
CAGCATCCATAATTCTCTTGATGAGCAAAACAGTTGGTAGCATTCTCTATTCGACAACAA
GAGGAAGGATTACAACAAAGTATGATTTCGGCACGAGTGGTTTCAAATGCAACTGTAAAA
TTCTTCAATGACATTAATATGCATTCTTCAAGAGTAATGAAAATTGTTGAAGAAACTCAA
AAGGAGAGGTCCCACCAATTGACTAATTTTGARATGAAGTTCAAGGAAGAGGTTGCGAGA
GATGAGGAGGAGGCCTTRGACAAAATTTCAACGATTTTGTCAAACTTGACATCTAAGAGA
ACTGCCATGGTCTCAGAGGCGTCAAGAAATATGCAGGACACAAGTGTGCAACAGTCTAAG
AAATTGCAGCTAGAGATGCTCAACTTGCAGCAAGTTTCTAAAGATGCTACGAAGGAAGTT
AATGAATATGTAGAGAATGCAAATAGCCAATTTGTAGAACAAATATTCTCAGTAAATAAT
TTTAAAGCTACAATGGAGGATTGTCTACTGGATTGTTCAAAGACAGTGGACTGTTCCAGG
AAGCAGTGGGAAAGTGCCCACTTGTCCTTTAATAATTTCCACAAGGACAATCTTGCAGAG
ATCGAATCTACAGTGAAGAAAAACATCTCAACAAACAATGATTTGGATAAAAAATTTGCG
TCTGCGTCATTATCTATGGATGTAGATTATGATGCAGAAACACGTAACCTGCTGGCAGAT
GTGAATGGTGCTCTAATGATGGACCATGAGAATAAGAAGGAAATTGATTCTATGACTACA
CAGTGGTTGGAACCAGCTTATTTCATTACARGATAAACATGGTGAGATGTTTCAGACATT
CATGTCCAGCAGAAACGT
>wcc-9674 tubulin folding cofactor b Length=978 GO-Terms=1 SNVs=17
CTATTCCCCCATGAGATGGAGGGCATTGGAAGTAACGTACTCCTTTGACCATGCCGTCGT
GTTTGCCCAAGGGTTCATCATATTGAACTCCAACCCAGAAACCAGGACCCAGTGGTTCTG
CCTGACCAACAAACTTTACAACTCCCCTTTTGCCCCCAGGTTCAACTTCACATCTTGATC
CTACCTTGATATTAGCACAGAGGTCTTCTAGGTTGGTGTCAGGTGTCTTTGCCTCAACAG
TCGATGGAACTTGAGAAGTCAATTTCTCCCTATATTTTCTGAAAGTGTCTCCTCGCTTAT
TATAGGCTTCTTCAGAAATTTCGTATTTTTCCACCAATGATGTATCTTCCAGCCATCCAC
CAGATGTGACAGATGCTGGATCTAGATCAACGACGTGCAAACGAAACCCGTCAAAGGGAG
AATAGAATCCAAGTAGTTTGGAATTATCAGTGAGATCAGCAATTTTGTTGCGAACGTCGT
CATATAGTTCAAGGTGCATTGAGTTGACGGAAGTACCGCATTTTCTCCACAGCTTGTCCT
TCACTGCTTCCACTGTCAGCTGAAGGGAGAAGCGAATGTCAGGGTTGAAAGTTTGGAGAT
TAGAATGAGTAACACGCAAAAGAACGGACTCGTCCCCTTCAATCTTCTGCAAGCTTGACG
CCATTTACTAATTTGATTCAATAAGTAACGTACCCAATCCTAGTCTTGAGTCAGCGGGTG
CAAATGATCAACTTTCTATCAAACCCTTCGTGGCTGACTTCCTGCCGTCGGATTGCGCTG
CCGGAGATTTTGTTCGCCGTTCTTCTTGCACAACTTTCCCCACACACACTTCTCTTTTTG
TTATTCTGAACTTTGAAGGGGTGGCACTGAATCTCTTGAATGTCGGAACGGACCAGCGGT
GGTGAACTGGTGGTCACTGGATGATGAATCACATTGATAGTGTCGGTTTCCCGCGTACTC
TGCGTTGATACCACTGCT
>wcc-25981 no annotation Length=978 GO-Terms=3 SNVs=2
CTAATTTTAGTCCTTGCAAAAGAATGATTACATATCCCTAATCTTAGAGATTCTCCCACT
TAGTCTTTCATAGAATCTAACCTTGCCAAAAGGCTTAATATGTGACAGTAGTACAATACT
AGTCATTTGTGGCATTTAAACCGTTTCCTACTCATCAATAGTGATAGTATGGGAAGGAGT
ACAACAATAATCACTTGAAAGAGTAGATGAATCTCTCTTAAAAGGGTCTGCATAATTGTG
AGTAAAAATATGATCTGGTTAGTTCTCTGGGAACAAACCTCAAATCACCAATGTAGAATG
TAGATATTAACTATCTAAAAGAATTCCCCAACCGGGACTTGCATGCAAAAAGAGTAGTTA
TTCAGCACTTCAAGAATCAATATAGTCAGCAGTGAATACTCCTGTCAACTAAATTGCGTC
CAAGCCGGCATGTTTCCTTAGCTCCTCACATAATATAAATGTAATTGTGGTTTGTGGTCC
TAATCTTGCAAAAATTGTGAAGCCCCCTTTGTAAAGTGCCCTTGGACCCTCCGTAAGCAG
GACCTGGTATGCACAGTTAAAGCCTATTTTTATATATTCTACCACCCTTGGATTCTCGTT
GCAACATGAGACGTGTTTTAACCATATCCACAGGAGCAGTTATGAGGGTGCTCAGTATGC
CTGCAACTGTGCTTGAGCTGTATAAGGTACATAATACAATTAGCTAAGTTACATCAGATA
ATGGGAAATTATTTTGATTTCAAGATAATGACAAAATTCAAATGAATTCAGATTTGTCTA
GTGACTGATAGGAAGAAAAATCGCAATCCGATGCTATAGATCTTTTGCCTTGCAGAGACC
AAGGAAGAGTCAGATCCATTGAGTATGTTTTACAGACTAGCTGCCTAATCTTGCATTTGC
AAGAAGCTAATGTCAAGACTCTAATCTGTGATCTTCTAGTTACATGGCAACAATTCCATC
TGGTACAGTAAGGTTCCC
>wcc-25074 vesicle docking protein Length=978 GO-Terms=5 SNVs=4
CATCATTCACTCATAGATCATTCTCTAGATCTTCTGCAGCTAGCATGGCAGATATTCAAG
ATGTAGATGAGAATGATTTGTCAGAAAAGAAAAAATATGGATCATCCAAAATCTTTTCTT
CAATCTTGGATTCCTACTTTGTGAATTTTGTTAAAAGACTGGAGGCAAATATTAGAGAAC
AGATTGTGGAGGTTTACAGTCGTCCAAAAACCAAGGTAGTGGTAGTGCCAGACGAAATAG
AGCAGAAGAAGGGCGAAAATGAGGTTGAATATATAAAGCGGCTGAAAGCTTTTGTTGAGA
AGCAGCACTCTGAGATTCAGGATCTCTATATTCGAAATGGTACACTGGCAGAAGACCTGG
CCAAGACAGGTAATAGTTCGCAGTCTGAGCAAAGAGTGAGTGGAGGCATGGACAGAGTTC
AAATAGAGACACTCCGTAGAGATTTCCAAGAAGCATCTAAAAGGTTGGAGATGCTTAAGG
AAGAAAAAGCCAAAATTGAATCGGAGGCARTTATGTATCAGAATTTAGCTGCAAAGACGG
AAGGTGATCTAAGGAGTCTGTCGGATGCATACAATAGCCTTGAGCAATCTAACCTCCATC
TGGAGAATTAGAGAGAAGGGCAGTCAATATTTGCAGAGTATAATATCGCACATAAAAATC
ATCCTCTTCCAACAAACTTAGAAGAAGAGGGATACTTTCTTCTTCTCTAGATAGTAAATC
AGTATTCATCAAATCTGGCTGAACTTCATTACTTGATCCTTTTGAATGATTAATGGGAGT
CAATGCACTGACAAGAGTTTCCAATGCACCACGAACCATTTCAACATCATGACGTTCTTC
CTTTAAGACACCCAAAATTATAGGAAGGCCCATTGCCCAAATGCTAACTGGAAAGCTTTA
TTTCTGAGACAACAGCCTGAAGCTCAGTAATAGCATTTCTCCTGTCATCTGTAGTTCCCA
TTGTTTATCCGATCAAGC
>wcc-18745 glucan endo--beta-glucosidase Length=978 GO-Terms=6 SNVs=7
ATTGGGATATGCTAYGGAAGAAAYGCCGATGACCTACCGACACCCGACAAGGTGGCACAG
TTAGTTCAACTTCATAAAATGAAATATGTTAGGATTTATGATTCTAATGTACAAGTCTTA
AAGGCCTTTGCAAAAACTGGAGTTSAACTTATGATTGGTGTTCCTAATTCAGATTTGCTC
TCATTCTCCCAATATCAATCTAATGTCGACGCTTGGTTGAAAAACAGCGTCCTTCCTTAT
TATCCGGCCACAAAGATCACATACATAACTGTTGGTGCTGAAGTCACAAGAAAGTTCGTA
TAATACCTCTTCGTTGGTAGTGCCTGCCATGACTAATGTACTAACAGCACTCAAAAAACT
AGGACTGCACAAAAAGATAAAAGTTTCGAGTACTCATTCCCTTGGTGTTCTGTCGCGATC
GTTCCCGCCTTCAGCTGGTGCTTTCAATAGTAGTCATGCACATTTCCTGAAGCCAATGCT
AGAATTTCTCGCAGAAAATCAATCGCCTTTTATGATTGATATATATCCTTATTACGCTTA
CCGAGATTCACCGAATAAAGTGTCCTTAGACTATGCACTTTTTCAGGCATCCTCTGAAGT
TATTGATCCAAATACTGGTTTGTTGTACACAAACATGTTTGATGCACAGATTGATGCTAT
TTACTATGCACTCATGGCTCTAAATTTCAGAACAATTAAGGTCATGGTCACCGAAACAGG
TTGGCCTTCTAAAGGGTCGCCTAAGGAAAAGGCTGCAACTCCTGATAATGCACAAACATA
TAATACTAATCTCATAAGGCATGTTATTAATAATACTGGCACTCCTGCGAAGCCGGGGCA
GGAGCTAGATGTTTACATTTTCTCACTGTTTAATGAAAATAGGAAGCCCGGTTTAGCATC
AGAGAGAAACTGGGGATTATTTTATCCAGATCAGACAAGTGTGTATAATCTAGATTTCAC
CGGACGGGGTGGTGTTGA
>wcc-11689 at1g07080 f10k1_15 Length=978 GO-Terms=1 SNVs=23
GTTGAAACTATTATGATCTTATTGCAATTTACTTATGTTACAACTTACAAGATACATTAA
ATAGTTTTATTTTGATTTCTATTAATCTGATGAAGTGCTACTAACTCTTGACAAGTTCAG
ATTACAACAGGTATGTTTCTGATTTACACACAACATTGGCACATCTAAAAGTTGCACCTA
CAAGGTTCATCTGGCTCATCCATGAGGCAATGGTTGATCTTATCTTTTCCAATGATGGTA
CCACTCTTTCCCTAACGCAAACGGATTTTGCTTCGACTTCTCGAGCAGTACTAAGATGTG
ATACTTGGTTGCAACTCTGTGGTGCATCGGTGCCYTTTATAAGCTTTACAGATATAGCTT
ACGAAGTTTCTATAATCGTCGTAGATTGGTTTGCCATCCACAACTACCCATGGAACGTAC
[truncated: 45,678,968 more chars]
