# Supplementary material for: A hybrid next generation transcript sequencing-based approach to identify allelic and homeolog-specific single nucleotide polymorphisms in allotetraploid white clover
Source: BMC Genomics. 2013 Feb 13;14:100. doi: 10.1186/1471-2164-14-100 (PMC3727989; doi:10.1186/1471-2164-14-100)
Supplement: Additional file 3 — Full list of variants identified in the IL and DL assemblies. A list of contigs and singletons from the reference transcript assembly with the number, type, position and nucleotide variants of all SNPs identified in the DL and IL assemblies. A full description of the fields in the table is given in the file header. [file 1471-2164-14-100-S3.csv]

Nr.	Name	Length	#IL-SNPs	IH	HEM	S	X	IL-SNPs <Pos:REF/CONS1/CONS2*[Type]>	Meancov-IL	#DL-SNPs	DL-SNPs <Pos:REF/CONS*[Type]>	Meancov-DL	#SNPs-Total	SNPs/kb
1	wcc-10004	567	1	0	0	1	0	314:A/A/G*[s]	142	2	449:T/W*[dl]; 468:G/R*[dl];	11.5	3	5.29
2	wcc-10008	959	14	3	9	1	1	258:C/T/Y*[h]; 373:G/A/G*[s]; 380:A/M/M*[i]; 386:A/R/R*[i]; 457:C/M/M*[i]; 625:T/T/Y*[h]; 639:R/A/R*[h]; 641:Y/C/Y*[h]; 774:C/C/Y*[h]; 789:C/C/M*[h]; 804:G/G/R*[h]; 807:C/C/Y*[h]; 818:G/G/R*[h]; 893:G/G/T*[x]	26.64	5	144:A/W*[dl]; 171:C/Y*[dl]; 180:T/Y*[dl]; 675:T/W*[dl]; 678:G/R*[dl];	15.8	19	19.81
3	wcc-10010	1713	24	14	7	2	1	80:G/G/T*[s]; 222:A/A/G*[s]; 267:C/Y/Y*[i]; 384:C/M/A*[h]; 499:A/R/R*[i]; 532:G/R/R*[i]; 578:C/Y/Y*[i]; 632:A/A/R*[h]; 659:G/K/K*[i]; 665:C/Y/Y*[i]; 686:A/W/W*[i]; 955:T/Y/Y*[i]; 1112:T/Y/Y*[i]; 1116:C/Y/Y*[i]; 1129:T/T/Y*[h]; 1149:G/R/R*[i]; 1227:C/C/Y*[h]; 1257:G/K/T*[h]; 1321:T/Y/C*[h]; 1349:R/R/G*[x]; 1419:A/A/R*[h]; 1449:T/K/K*[i]; 1554:A/R/R*[i]; 1566:G/R/R*[i]	46	9	504:G/R*[dl]; 864:C/S*[dl]; 915:G/K*[dl]; 1106:G/S*[dl]; 1113:A/W*[dl]; 1377:A/R*[dl]; 1536:G/K*[dl]; 1647:K/G*[dl]; 1648:K/G*[dl];	19.44	33	19.26
4	wcc-10021	837	14	3	10	0	1	86:T/Y/C*[h]; 141:A/W/T*[h]; 154:G/R/A*[h]; 213:G/R/A*[h]; 300:T/T/Y*[h]; 318:C/C/Y*[h]; 348:G/R/G*[h]; 399:A/A/R*[h]; 458:C/M/M*[i]; 606:T/Y/Y*[i]; 669:G/G/K*[h]; 699:C/Y/C*[h]; 736:T/K/K*[i]; 798:Y/T/T*[x]	176.21	1	486:G/S*[dl];	27	15	17.92
5	wcc-10022	765	17	13	4	0	0	110:T/K/K*[i]; 160:G/R/R*[i]; 346:G/R/R*[i]; 436:A/M/M*[i]; 443:A/R/R*[i]; 458:G/G/S*[h]; 508:C/Y/Y*[i]; 530:C/S/S*[i]; 584:A/M/M*[i]; 623:A/A/R*[h]; 653:G/R/R*[i]; 672:A/A/W*[h]; 703:G/K/K*[i]; 705:G/S/S*[i]; 719:T/Y/Y*[i]; 737:C/C/M*[h]; 748:A/W/W*[i]	102.71	1	526:T/Y*[dl];	27	18	23.53
6	wcc-10028	770	11	0	7	2	2	212:A/A/R*[h]; 224:T/T/C*[s]; 257:A/A/R*[h]; 269:A/A/R*[h]; 334:A/R/R*[x]; 374:C/C/Y*[x]; 417:C/C/T*[s]; 419:A/A/W*[h]; 428:C/C/S*[h]; 645:C/C/Y*[h]; 679:G/R/A*[h]	158.91	4	75:T/Y*[dl]; 85:T/Y*[dl]; 95:A/T*[dl]; 138:A/C*[dl];	32	15	19.48
7	wcc-10030	880	6	0	3	3	0	399:G/G/A*[s]; 441:G/G/A*[s]; 515:C/C/M*[h]; 573:G/G/R*[h]; 702:A/A/R*[h]; 844:G/G/T*[s]	56.83	3	196:A/M*[dl]; 366:A/W*[dl]; 387:C/Y*[dl];	11	9	10.23
8	wcc-10035	742	11	7	4	0	0	44:T/T/K*[h]; 119:T/Y/Y*[i]; 128:T/W/W*[i]; 308:C/Y/Y*[i]; 318:T/Y/Y*[i]; 389:C/Y/Y*[i]; 428:T/W/W*[i]; 443:T/K/G*[h]; 467:A/R/R*[i]; 479:T/Y/C*[h]; 564:G/K/W*[h]	93.91	1	161:W/T*[dl];	7	12	16.17
9	wcc-10049	656	5	1	4	0	0	128:A/R/A*[h]; 162:C/S/S*[i]; 297:G/S/G*[h]; 381:A/R/A*[h]; 387:T/K/T*[h]	88.8	4	192:A/W*[dl]; 218:G/K*[dl]; 243:A/W*[dl]; 471:G/C*[dl];	31.25	9	13.72
10	wcc-10058	1372	2	0	0	1	1	91:M/C/C*[x]; 445:C/C/A*[s]	53	1	1095:C/T*[dl];	6	3	2.19
11	wcc-10069	1335	22	8	13	1	0	111:G/R/A*[h]; 153:G/R/R*[i]; 154:T/Y/T*[h]; 182:T/T/C*[s]; 192:A/R/G*[h]; 195:G/G/R*[h]; 209:C/C/M*[h]; 210:T/W/T*[h]; 229:A/R/R*[i]; 233:C/S/S*[i]; 269:T/T/K*[h]; 284:G/R/C*[h]; 290:C/C/Y*[h]; 585:A/A/W*[h]; 856:G/R/R*[i]; 883:T/Y/Y*[i]; 886:C/M/M*[i]; 961:C/M/M*[i]; 967:T/W/A*[h]; 998:T/K/K*[i]; 1066:T/Y/T*[h]; 1158:G/G/S*[h]	138.05	3	771:C/Y*[dl]; 818:A/W*[dl]; 835:T/W*[dl];	28.33	25	18.73
12	wcc-10076	1299	16	0	1	3	12	151:T/T/A*[x]; 274:G/G/A*[s]; 282:C/C/T*[s]; 358:C/C/T*[x]; 388:G/G/A*[x]; 452:C/C/M*[x]; 464:A/A/R*[h]; 809:A/R/R*[x]; 862:T/T/A*[s]; 896:T/T/Y*[x]; 911:A/A/R*[x]; 914:T/T/W*[x]; 932:A/A/R*[x]; 956:A/A/R*[x]; 968:C/C/Y*[x]; 980:A/A/R*[x]	33.31	2	1049:T/Y*[dl]; 1064:A/M*[dl];	10.5	18	13.86
13	wcc-10077	840	6	5	0	0	1	123:R/A/A*[x]; 262:C/Y/Y*[i]; 417:G/S/S*[i]; 603:A/R/R*[i]; 604:C/Y/Y*[i]; 696:C/Y/Y*[i]	85.83	3	249:T/Y*[dl]; 258:T/Y*[dl]; 564:Y/C*[dl];	11.67	9	10.71
14	wcc-10083	1242	4	0	0	0	4	410:G/G/R*[x]; 552:G/K/K*[x]; 1019:A/A/R*[x]; 1027:G/K/K*[x]	17	4	482:R/A*[dl]; 782:T/Y*[dl]; 803:C/G*[dl]; 837:C/Y*[dl];	10	8	6.44
15	wcc-10087	1485	4	0	3	0	1	83:Y/C/Y*[h]; 369:T/T/Y*[h]; 415:G/G/R*[h]; 996:Y/C/C*[x]	81.5	1	181:C/S*[dl];	8	5	3.37
16	wcc-10096	1116	3	1	1	0	1	96:T/T/Y*[x]; 110:T/T/W*[h]; 203:A/R/R*[i]	26	5	224:G/K*[dl]; 756:Y/C*[dl]; 918:T/Y*[dl]; 942:A/W*[dl]; 949:A/R*[dl];	14	8	7.17
17	wcc-10097	938	6	2	4	0	0	96:G/R/R*[i]; 114:G/R/A*[h]; 117:T/Y/Y*[i]; 207:Y/Y/T*[h]; 344:A/R/A*[h]; 486:T/W/T*[h]	31.33	1	630:T/W*[dl];	8	7	7.46
18	wcc-10114	1301	10	2	4	0	4	321:T/T/W*[x]; 324:A/A/R*[x]; 369:T/T/Y*[x]; 660:A/A/R*[h]; 669:T/T/Y*[h]; 677:A/A/R*[h]; 768:T/Y/Y*[x]; 777:C/Y/Y*[i]; 796:C/C/Y*[h]; 808:T/W/W*[i]	22.1	2	398:G/K*[dl]; 423:G/R*[dl];	8.5	12	9.22
19	wcc-10132	1288	11	9	2	0	0	189:T/K/K*[i]; 377:C/Y/Y*[i]; 407:C/Y/Y*[i]; 500:G/R/R*[i]; 626:A/R/R*[i]; 804:A/M/M*[i]; 849:T/W/W*[i]; 931:A/W/W*[i]; 932:A/R/R*[i]; 1156:T/T/Y*[h]; 1173:A/A/R*[h]	90.18	1	907:A/R*[dl];	7	12	9.32
20	wcc-10133	1717	13	3	9	1	0	247:T/T/Y*[h]; 310:T/T/Y*[h]; 356:T/T/Y*[h]; 364:C/Y/Y*[i]; 386:T/K/K*[i]; 631:A/A/T*[s]; 918:A/R/R*[i]; 1204:Y/C/Y*[h]; 1206:R/G/R*[h]; 1258:K/G/K*[h]; 1269:G/G/S*[h]; 1324:C/C/Y*[h]; 1331:C/C/Y*[h]	41.23	2	749:T/Y*[dl]; 758:T/Y*[dl];	6	15	8.74
21	wcc-10138	1059	6	0	4	1	1	108:T/T/C*[s]; 490:T/T/C*[x]; 504:T/K/G*[h]; 538:T/Y/C*[h]; 647:M/M/C*[h]; 812:C/Y/C*[h]	29.83	4	506:T/Y*[dl]; 534:G/R*[dl]; 554:T/Y*[dl]; 719:G/S*[dl];	31.75	10	9.44
22	wcc-10148	1348	15	10	3	0	2	64:A/A/M*[x]; 83:A/A/R*[h]; 387:G/G/R*[h]; 462:G/R/R*[i]; 474:C/Y/Y*[i]; 503:C/Y/Y*[i]; 545:G/G/R*[h]; 600:T/W/W*[i]; 884:T/Y/Y*[i]; 929:G/K/K*[i]; 944:A/R/R*[i]; 1013:M/C/C*[x]; 1108:G/S/S*[i]; 1190:A/M/M*[i]; 1208:A/R/R*[i]	49.4	8	282:C/Y*[dl]; 310:A/R*[dl]; 317:A/R*[dl]; 366:T/Y*[dl]; 636:G/R*[dl]; 648:T/Y*[dl]; 983:T/W*[dl]; 1075:A/M*[dl];	14	23	17.06
23	wcc-10159	2016	5	0	2	1	2	387:T/C/C*[x]; 511:C/Y/T*[h]; 560:T/C/C*[x]; 1253:C/C/T*[s]; 1353:A/R/A*[h]	16.4	8	239:C/Y*[dl]; 827:C/Y*[dl]; 1037:T/Y*[dl]; 1162:G/R*[dl]; 1297:T/W*[dl]; 1613:G/K*[dl]; 1720:G/R*[dl]; 1821:A/W*[dl];	7.25	13	6.45
24	wcc-10164	1042	4	2	1	0	1	191:T/W/W*[i]; 223:C/Y/T*[h]; 371:C/S/S*[i]; 608:A/R/R*[x]	23.5	1	837:G/R*[dl];	8	5	4.8
25	wcc-10173	1208	18	14	4	0	0	84:G/S/S*[i]; 87:A/R/R*[i]; 144:T/Y/Y*[i]; 261:A/R/R*[i]; 315:G/G/S*[h]; 348:C/Y/C*[h]; 411:C/Y/Y*[i]; 414:T/W/W*[i]; 452:T/Y/Y*[i]; 528:G/S/S*[i]; 537:C/Y/C*[h]; 576:G/S/S*[i]; 627:A/R/R*[i]; 651:G/S/S*[i]; 654:G/R/R*[i]; 672:T/Y/Y*[i]; 717:G/K/G*[h]; 762:G/R/R*[i]	74.11	1	30:G/R*[dl];	7	19	15.73
26	wcc-10184	776	8	1	7	0	0	174:G/G/R*[h]; 175:T/T/Y*[h]; 191:C/C/Y*[h]; 245:G/G/R*[h]; 287:G/G/R*[h]; 341:G/R/G*[h]; 470:C/C/Y*[h]; 533:T/Y/Y*[i]	174.75	2	617:T/W*[dl]; 642:C/M*[dl];	32	10	12.89
27	wcc-10185	589	6	0	4	2	0	120:G/G/R*[h]; 165:G/G/A*[s]; 243:G/G/R*[h]; 357:A/A/R*[h]; 361:G/G/Y*[h]; 392:G/G/C*[s]	59.5	2	309:C/Y*[dl]; 312:C/Y*[dl];	6	8	13.58
28	wcc-10195	1216	1	0	1	0	0	919:A/A/W*[h]	14	3	599:G/A*[dl]; 736:G/R*[dl]; 1076:G/R*[dl];	8	4	3.29
29	wcc-10207	954	8	0	0	6	2	30:T/T/C*[s]; 103:A/A/G*[s]; 345:A/A/G*[s]; 516:T/T/C*[s]; 537:C/G/G*[x]; 862:K/G/G*[x]; 882:W/T/A*[s]; 901:G/T/G*[s]	200.38	2	66:A/R*[dl]; 130:G/R*[dl];	77.5	10	10.48
30	wcc-10209	975	3	0	3	0	0	778:K/T/K*[h]; 829:R/A/R*[h]; 871:W/A/W*[h]	92.67	1	766:R/A*[dl];	10	4	4.1
31	wcc-10229	2429	25	17	8	0	0	353:A/W/W*[i]; 373:T/Y/T*[h]; 476:G/G/R*[h]; 522:G/S/S*[i]; 562:C/S/S*[i]; 613:T/Y/Y*[i]; 688:A/R/R*[i]; 696:Y/Y/C*[h]; 758:T/T/Y*[h]; 765:A/M/M*[i]; 778:C/M/C*[h]; 844:A/M/M*[i]; 925:C/C/M*[h]; 985:T/Y/Y*[i]; 986:T/K/K*[i]; 1133:G/R/R*[i]; 1198:A/W/W*[i]; 1295:C/C/S*[h]; 1306:C/M/M*[i]; 1315:G/R/R*[i]; 1380:T/Y/Y*[i]; 1443:C/Y/Y*[i]; 1453:C/Y/Y*[i]; 1534:T/Y/Y*[i]; 2002:A/A/R*[h]	83.64	2	253:T/W*[dl]; 262:G/S*[dl];	6.5	27	11.12
32	wcc-10239	957	15	0	12	2	1	48:G/G/T*[s]; 69:T/T/K*[h]; 75:A/A/R*[h]; 86:A/A/R*[h]; 167:C/C/Y*[h]; 212:A/A/M*[h]; 254:A/A/R*[h]; 266:C/C/T*[s]; 334:T/T/K*[h]; 355:G/G/R*[h]; 599:A/A/W*[x]; 623:G/G/R*[h]; 673:T/T/Y*[h]; 679:G/G/S*[h]; 801:T/T/W*[h]	89	2	419:A/M*[dl]; 432:C/Y*[dl];	38	17	17.76
33	wcc-10241	1367	1	0	1	0	0	1163:W/W/T*[h]	13	1	1004:T/A*[dl];	6	2	1.46
34	wcc-10246	945	9	4	5	0	0	258:T/W/W*[i]; 299:A/R/R*[i]; 366:Y/Y/T*[h]; 385:G/G/R*[h]; 405:Y/Y/T*[h]; 630:C/M/M*[i]; 645:C/Y/Y*[i]; 702:C/Y/C*[h]; 714:T/T/Y*[h]	61.22	1	411:K/G*[dl];	9	10	10.58
35	wcc-10248	958	6	0	1	5	0	164:T/T/A*[s]; 435:C/C/T*[s]; 506:G/G/R*[h]; 542:A/A/G*[s]; 674:A/A/G*[s]; 722:A/A/G*[s]	33.83	1	842:G/K*[dl];	9	7	7.31
36	wcc-10268	503	6	0	0	2	4	98:G/A/A*[x]; 135:C/S/S*[x]; 194:A/A/G*[s]; 203:G/G/A*[s]; 410:A/A/R*[x]; 446:Y/Y/T*[x]	15.67	1	380:T/C*[dl];	6	7	13.92
37	wcc-10272	883	17	2	15	0	0	70:C/Y/C*[h]; 72:A/R/R*[i]; 97:T/K/W*[h]; 111:S/S/C*[h]; 242:W/W/A*[h]; 272:C/Y/T*[h]; 344:T/Y/T*[h]; 448:Y/Y/C*[h]; 506:T/Y/T*[h]; 517:C/Y/Y*[i]; 529:G/K/G*[h]; 542:G/G/S*[h]; 545:G/R/G*[h]; 578:A/R/G*[h]; 638:A/A/R*[h]; 689:A/A/R*[h]; 798:R/R/A*[h]	64.41	1	124:R/G*[dl];	8	18	20.39
38	wcc-10288	648	7	3	4	0	0	41:G/G/K*[h]; 78:A/W/W*[i]; 309:A/R/A*[h]; 462:G/K/G*[h]; 471:G/R/G*[h]; 473:A/W/W*[i]; 522:A/M/M*[i]	461.57	9	112:C/Y*[dl]; 144:A/W*[dl]; 163:Y/C*[dl]; 189:K/G*[dl]; 201:A/K*[dl]; 213:G/K*[dl]; 282:A/R*[dl]; 372:A/R*[dl]; 396:T/Y*[dl];	20.56	16	24.69
39	wcc-10305	2393	6	2	2	0	2	865:Y/Y/T*[x]; 1778:G/R/R*[i]; 1921:T/K/G*[x]; 2170:M/A/M*[h]; 2202:A/R/R*[i]; 2207:C/S/G*[h]	15.17	2	1330:A/R*[dl]; 1366:C/Y*[dl];	6.5	8	3.34
40	wcc-10321	944	1	0	0	0	1	790:A/M/C*[x]	12	11	86:A/R*[dl]; 188:C/M*[dl]; 270:G/R*[dl]; 338:C/Y*[dl]; 341:C/Y*[dl]; 426:C/T*[dl]; 427:Y/C*[dl]; 508:T/Y*[dl]; 574:A/W*[dl]; 768:W/T*[dl]; 841:C/M*[dl];	18.55	12	12.71
41	wcc-10326	1121	13	0	0	0	13	98:T/T/W*[x]; 100:Y/C/C*[x]; 150:T/T/Y*[x]; 171:G/R/R*[x]; 183:T/C/Y*[x]; 317:T/Y/C*[x]; 379:A/W/W*[x]; 383:C/M/M*[x]; 400:A/M/M*[x]; 415:T/T/Y*[x]; 544:C/Y/Y*[x]; 580:G/K/K*[x]; 595:G/G/R*[x]	19.15	5	267:C/T*[dl]; 278:G/K*[dl]; 448:Y/T*[dl]; 464:M/C*[dl]; 1029:G/K*[dl];	7.2	18	16.06
42	wcc-10329	1075	5	1	4	0	0	69:T/K/G*[h]; 178:A/C/M*[h]; 853:G/R/A*[h]; 868:A/R/G*[h]; 895:C/S/S*[i]	50.6	1	180:G/R*[dl];	22	6	5.58
43	wcc-10345	1517	14	5	5	4	0	69:G/R/A*[h]; 106:G/G/C*[s]; 145:T/T/C*[s]; 154:A/A/C*[s]; 175:T/T/G*[s]; 448:A/R/R*[i]; 472:A/A/W*[h]; 478:C/Y/Y*[i]; 496:A/R/R*[i]; 803:T/Y/T*[h]; 910:C/Y/C*[h]; 926:G/R/R*[i]; 1175:T/Y/Y*[i]; 1229:C/C/S*[h]	34.07	1	211:G/R*[dl];	12	15	9.89
44	wcc-10354	741	9	4	5	0	0	70:A/A/M*[h]; 118:G/S/S*[i]; 197:C/Y/Y*[i]; 247:C/Y/Y*[i]; 327:A/R/A*[h]; 363:C/Y/C*[h]; 382:A/A/W*[h]; 383:G/R/R*[i]; 476:C/Y/T*[h]	99.56	1	531:C/M*[dl];	10	10	13.5
45	wcc-10357	2383	29	13	14	1	1	113:A/M/M*[i]; 144:T/W/W*[i]; 186:A/W/A*[h]; 213:T/Y/Y*[i]; 258:T/T/Y*[h]; 339:T/W/W*[i]; 340:T/W/W*[i]; 431:G/G/R*[h]; 434:R/R/A*[h]; 467:T/T/Y*[h]; 524:G/G/R*[h]; 584:G/G/T*[s]; 593:A/M/C*[h]; 600:A/R/G*[h]; 850:C/C/Y*[h]; 967:C/Y/Y*[i]; 1085:A/W/W*[i]; 1106:A/R/R*[i]; 1127:A/R/R*[i]; 1211:G/R/R*[i]; 1229:C/Y/Y*[i]; 1250:G/R/R*[i]; 1262:T/Y/T*[h]; 1292:T/Y/T*[h]; 1313:M/C/C*[x]; 1379:G/R/G*[h];…	95.41	9	100:A/R*[dl]; 176:G/R*[dl]; 485:G/R*[dl]; 497:T/C*[dl]; 638:T/Y*[dl]; 727:G/R*[dl]; 1028:T/Y*[dl]; 1427:G/R*[dl]; 1676:G/R*[dl];	22.11	38	15.95
46	wcc-10360	792	11	3	5	0	3	35:A/A/R*[x]; 47:A/R/A*[h]; 312:A/M/A*[h]; 351:G/R/R*[i]; 357:C/T/T*[x]; 402:G/G/R*[h]; 405:A/A/R*[h]; 414:G/A/R*[h]; 589:C/G/G*[x]; 592:T/Y/Y*[i]; 640:G/R/R*[i]	255.55	2	15:K/T*[dl]; 514:C/Y*[dl];	32	13	16.41
47	wcc-10361	766	1	0	1	0	0	14:T/T/Y*[h]	35	1	509:C/Y*[dl];	14	2	2.61
48	wcc-10370	1536	1	0	0	0	1	106:T/C/C*[x]	29	4	180:K/T*[dl]; 291:G/K*[dl]; 968:A/W*[dl]; 1235:G/R*[dl];	8	5	3.26
49	wcc-10376	1053	3	2	1	0	0	578:A/M/A*[h]; 959:T/Y/Y*[i]; 962:A/R/R*[i]	33.67	1	457:W/A*[dl];	6	4	3.8
50	wcc-10380	896	13	8	3	1	1	255:C/Y/Y*[i]; 315:A/M/M*[i]; 330:G/R/R*[i]; 438:C/Y/Y*[i]; 536:Y/T/T*[x]; 540:G/R/R*[i]; 603:G/R/A*[h]; 606:T/T/K*[h]; 637:A/R/R*[i]; 658:A/W/W*[i]; 670:A/W/W*[i]; 685:T/T/K*[h]; 719:A/A/T*[s]	61.15	1	784:T/Y*[dl];	6	14	15.63
51	wcc-10383	1605	2	2	0	0	0	976:A/R/R*[i]; 995:T/Y/Y*[i]	24.5	1	1499:Y/T*[dl];	9	3	1.87
52	wcc-10386	1903	17	1	1	0	15	85:T/T/C*[x]; 88:A/A/Y*[x]; 305:A/N/R*[x]; 386:G/N/K*[x]; 611:T/K/K*[x]; 617:G/G/K*[x]; 637:G/G/R*[x]; 641:T/T/Y*[x]; 659:G/G/R*[x]; 827:G/G/S*[x]; 1104:C/C/Y*[x]; 1510:A/C/C*[x]; 1542:C/Y/Y*[i]; 1605:C/Y/T*[h]; 1707:C/Y/T*[x]; 1716:A/W/W*[x]; 1794:G/R/R*[x]	18.18	2	1392:A/R*[dl]; 1434:T/Y*[dl];	9.5	19	9.98
53	wcc-10398	1360	6	4	0	0	2	45:C/S/S*[i]; 474:R/G/G*[x]; 476:K/G/G*[x]; 903:T/Y/Y*[i]; 942:T/Y/Y*[i]; 1114:T/W/W*[i]	63.17	1	771:G/R*[dl];	20	7	5.15
54	wcc-10418	745	7	0	7	0	0	509:T/W/T*[h]; 539:T/Y/T*[h]; 560:G/K/G*[h]; 590:G/R/G*[h]; 602:C/Y/C*[h]; 611:T/Y/T*[h]; 617:G/R/G*[h]	30.71	3	261:A/W*[dl]; 407:A/R*[dl]; 707:C/Y*[dl];	8	10	13.42
55	wcc-10422	694	5	2	2	1	0	7:A/A/C*[s]; 40:A/R/A*[h]; 264:G/G/R*[h]; 279:G/R/R*[i]; 477:T/Y/Y*[i]	243.4	11	47:C/M*[dl]; 131:C/Y*[dl]; 160:T/K*[dl]; 162:T/Y*[dl]; 206:G/R*[dl]; 225:C/Y*[dl]; 285:G/R*[dl]; 399:G/A*[dl]; 526:G/R*[dl]; 618:T/W*[dl]; 621:C/Y*[dl];	59.18	16	23.05
56	wcc-10442	1572	3	0	2	0	1	205:S/C/C*[x]; 1311:Y/C/Y*[h]; 1386:Y/T/Y*[h]	23	17	148:A/M*[dl]; 186:C/Y*[dl]; 189:C/Y*[dl]; 243:G/S*[dl]; 247:A/R*[dl]; 298:T/Y*[dl]; 313:T/W*[dl]; 541:T/Y*[dl]; 798:C/M*[dl]; 811:A/M*[dl]; 844:T/Y*[dl]; 892:R/G*[dl]; 907:R/A*[dl]; 1091:T/K*[dl]; 1128:R/A*[dl]; 1158:R/A*[dl]; 1230:C/M*[dl];	29	20	12.72
57	wcc-10446	1028	4	0	1	3	0	148:G/G/R*[h]; 170:A/A/C*[s]; 218:A/A/T*[s]; 883:G/G/A*[s]	513.5	8	198:T/Y*[dl]; 315:G/K*[dl]; 339:G/K*[dl]; 440:C/M*[dl]; 492:G/R*[dl]; 535:T/Y*[dl]; 610:C/Y*[dl]; 652:G/K*[dl];	33.75	12	11.67
58	wcc-10447	1016	15	6	8	0	1	19:A/A/R*[x]; 67:A/R/R*[i]; 94:A/A/M*[h]; 172:A/W/W*[i]; 250:G/G/R*[h]; 261:G/G/R*[h]; 262:C/C/Y*[h]; 457:W/W/A*[h]; 491:A/M/C*[h]; 602:G/G/S*[h]; 677:C/C/Y*[h]; 716:G/R/R*[i]; 791:T/W/W*[i]; 881:C/Y/Y*[i]; 965:G/R/R*[i]	110.47	1	821:T/W*[dl];	35	16	15.75
59	wcc-10451	602	2	1	0	0	1	206:G/R/A*[x]; 369:T/Y/Y*[i]	12	2	215:T/Y*[dl]; 244:T/Y*[dl];	7	4	6.64
60	wcc-10470	1062	8	0	5	2	1	102:G/G/T*[s]; 258:C/C/S*[x]; 333:A/A/G*[s]; 343:G/G/S*[h]; 382:C/C/Y*[h]; 651:A/R/G*[h]; 786:G/R/G*[h]; 796:C/C/Y*[h]	21.88	2	544:A/G*[dl]; 702:T/Y*[dl];	7	10	9.42
61	wcc-10474	724	1	0	0	0	1	267:C/C/Y*[x]	20	14	97:C/Y*[dl]; 106:C/Y*[dl]; 112:G/R*[dl]; 118:A/R*[dl]; 217:A/W*[dl]; 262:A/R*[dl]; 301:T/W*[dl]; 334:A/R*[dl]; 369:A/R*[dl]; 478:T/Y*[dl]; 550:T/Y*[dl]; 580:G/R*[dl]; 629:A/W*[dl]; 666:C/S*[dl];	63	15	20.72
62	wcc-10477	1708	26	14	11	0	1	76:C/Y/C*[h]; 112:G/R/R*[i]; 217:G/R/R*[i]; 244:G/R/R*[i]; 253:G/K/K*[i]; 428:T/K/T*[h]; 434:G/K/K*[i]; 458:G/R/R*[i]; 518:A/A/W*[h]; 524:A/A/W*[h]; 626:C/M/M*[i]; 746:C/C/Y*[h]; 816:T/Y/Y*[i]; 917:T/Y/Y*[i]; 1016:G/R/R*[i]; 1036:T/Y/Y*[i]; 1105:G/S/S*[i]; 1186:G/G/R*[h]; 1205:T/W/W*[i]; 1226:W/Y/Y*[i]; 1247:G/G/R*[h]; 1352:G/G/R*[h]; 1494:G/R/A*[h]; 1503:T/W/A*[h]; 1526:K/K/G*[h]; 1633:A/R/R*[x]	32.46	2	62:A/R*[dl]; 677:A/R*[dl];	9	28	16.39
63	wcc-10478	743	3	0	1	1	1	387:T/T/G*[s]; 509:C/Y/T*[h]; 666:T/Y/Y*[x]	15	2	615:C/M*[dl]; 698:R/G*[dl];	10	5	6.73
64	wcc-10493	688	6	1	1	0	4	238:T/Y/Y*[x]; 325:T/Y/Y*[i]; 451:A/R/R*[x]; 550:A/A/W*[x]; 560:C/C/M*[x]; 574:G/G/R*[h]	42.5	4	99:R/G*[dl]; 102:R/G*[dl]; 358:G/R*[dl]; 642:G/R*[dl];	25	10	14.53
65	wcc-10494	2348	16	7	7	0	2	669:A/M/A*[x]; 719:C/Y/C*[x]; 804:T/C/Y*[h]; 813:C/A/M*[h]; 821:T/Y/Y*[i]; 1008:A/M/A*[h]; 1025:A/W/A*[h]; 1065:C/M/M*[i]; 1449:T/Y/Y*[i]; 1456:G/R/R*[i]; 1618:G/K/G*[h]; 1627:A/R/R*[i]; 1678:A/R/A*[h]; 1873:G/R/R*[i]; 2140:T/Y/Y*[i]; 2146:A/R/G*[h]	18	5	256:C/Y*[dl]; 265:A/W*[dl]; 511:C/M*[dl]; 621:G/R*[dl]; 1314:A/R*[dl];	8	21	8.94
66	wcc-10500	2000	35	14	21	0	0	148:A/M/A*[h]; 160:A/R/A*[h]; 177:T/Y/Y*[i]; 209:T/K/K*[i]; 293:A/R/A*[h]; 331:G/S/S*[i]; 453:T/Y/Y*[i]; 484:C/M/A*[h]; 515:A/A/R*[h]; 568:C/C/Y*[h]; 579:A/R/R*[i]; 587:A/R/A*[h]; 593:G/R/G*[h]; 607:A/R/A*[h]; 645:T/Y/C*[h]; 658:T/T/K*[h]; 717:A/A/M*[h]; 733:R/R/A*[h]; 749:R/R/A*[h]; 786:T/T/Y*[h]; 816:C/Y/Y*[i]; 1442:G/R/A*[h]; 1454:A/M/M*[i]; 1493:C/C/Y*[h]; 1494:G/R/G*[h]; 1517:T/Y/T*[h]; 1531…	84.63	2	408:T/K*[dl]; 1739:T/Y*[dl];	11.5	37	18.5
67	wcc-10505	1180	14	0	14	0	0	139:A/R/G*[h]; 142:C/Y/T*[h]; 225:W/W/A*[h]; 237:Y/Y/C*[h]; 277:Y/Y/C*[h]; 339:R/R/G*[h]; 354:Y/Y/T*[h]; 522:G/R/G*[h]; 547:G/R/G*[h]; 888:C/Y/T*[h]; 900:G/R/A*[h]; 924:T/Y/C*[h]; 972:C/Y/T*[h]; 1042:C/S/G*[h]	46.36	3	771:A/W*[dl]; 933:G/R*[dl]; 1038:T/K*[dl];	33.33	17	14.41
68	wcc-10507	1228	14	10	1	1	2	457:C/M/M*[i]; 472:T/Y/Y*[i]; 481:C/Y/Y*[i]; 591:G/R/R*[i]; 624:A/R/A*[h]; 812:C/S/S*[i]; 821:C/M/M*[i]; 858:A/A/G*[s]; 1005:T/Y/T*[x]; 1033:A/M/A*[x]; 1054:C/M/M*[i]; 1081:G/R/R*[i]; 1084:T/Y/Y*[i]; 1093:C/Y/Y*[i]	31.93	2	687:G/K*[dl]; 723:A/G*[dl];	6.5	16	13.03
69	wcc-10509	1956	16	4	5	0	7	474:A/A/G*[x]; 512:A/A/W*[x]; 622:T/T/Y*[x]; 821:T/T/W*[x]; 826:C/C/S*[x]; 901:G/G/R*[h]; 919:K/K/G*[x]; 1071:C/C/M*[h]; 1126:W/A/W*[h]; 1150:Y/T/Y*[h]; 1159:R/A/R*[h]; 1222:C/M/M*[i]; 1247:A/R/R*[i]; 1264:T/W/W*[i]; 1300:G/G/K*[x]; 1551:C/Y/Y*[i]	23.31	13	244:A/R*[dl]; 384:T/C*[dl]; 419:T/Y*[dl]; 431:T/W*[dl]; 434:C/Y*[dl]; 584:T/Y*[dl]; 793:C/Y*[dl]; 1273:T/Y*[dl]; 1372:T/Y*[dl]; 1429:A/G*[dl]; 1593:Y/C*[dl]; 1760:A/W*[dl]; 1764:T/A*[dl];	10.77	29	14.83
70	wcc-10541	2210	3	0	2	1	0	92:A/A/R*[h]; 1089:C/C/T*[s]; 1662:T/Y/C*[h]	474.67	30	146:R/A*[dl]; 175:A/G*[dl]; 187:T/Y*[dl]; 227:T/G*[dl]; 236:C/M*[dl]; 253:T/W*[dl]; 324:T/W*[dl]; 363:A/R*[dl]; 374:C/Y*[dl]; 535:A/W*[dl]; 571:T/W*[dl]; 613:A/W*[dl]; 631:A/R*[dl]; 688:T/Y*[dl]; 694:A/W*[dl]; 727:C/M*[dl]; 913:A/W*[dl]; 946:C/Y*[dl]; 1140:C/Y*[dl]; 1182:C/Y*[dl]; 1278:T/W*[dl]; 1314:T/Y*[dl]; 1338:A/R*[dl]; 1377:C/T*[dl]; 1392:G/R*[dl]; 1524:T/Y*[dl]; 1675:G/T*[dl]; 1768:C/M*[dl…	18.9	33	14.93
71	wcc-10570	1136	15	11	4	0	0	267:T/Y/Y*[i]; 292:A/R/R*[i]; 372:A/A/R*[h]; 430:T/Y/Y*[i]; 441:G/R/R*[i]; 472:T/K/K*[i]; 504:A/W/W*[i]; 525:C/Y/Y*[i]; 557:C/S/S*[i]; 679:Y/Y/T*[h]; 838:C/C/Y*[h]; 847:T/Y/Y*[i]; 856:C/Y/Y*[i]; 874:T/T/W*[h]; 920:C/Y/Y*[i]	97.53	2	703:A/R*[dl]; 742:A/W*[dl];	18	17	14.96
72	wcc-10573	985	12	4	8	0	0	37:T/T/Y*[h]; 76:G/G/Y*[h]; 94:C/C/Y*[h]; 98:C/Y/Y*[i]; 348:C/Y/T*[h]; 414:G/R/A*[h]; 559:T/K/K*[i]; 620:T/T/Y*[h]; 625:G/G/R*[h]; 688:T/K/K*[i]; 771:A/W/W*[i]; 904:C/C/M*[h]	47.42	2	517:G/R*[dl]; 631:T/Y*[dl];	15	14	14.21
73	wcc-10585	1462	26	12	14	0	0	181:T/Y/Y*[i]; 212:G/R/R*[i]; 218:A/R/R*[i]; 271:C/Y/C*[h]; 352:T/Y/T*[h]; 380:G/K/K*[i]; 401:A/W/W*[i]; 416:A/M/M*[i]; 512:C/S/G*[h]; 557:C/Y/Y*[i]; 572:T/Y/Y*[i]; 582:C/S/S*[i]; 585:A/R/A*[h]; 620:T/K/K*[i]; 657:A/A/R*[h]; 660:A/A/R*[h]; 663:G/R/G*[h]; 768:G/R/G*[h]; 835:R/R/A*[h]; 885:Y/Y/C*[h]; 886:R/R/G*[h]; 1109:C/Y/Y*[i]; 1147:T/Y/Y*[i]; 1163:A/R/G*[h]; 1233:A/A/W*[h]; 1251:A/R/G*[h]	66.77	5	363:C/W*[dl]; 611:T/Y*[dl]; 691:A/W*[dl]; 726:G/R*[dl]; 1011:Y/C*[dl];	12	31	21.2
74	wcc-10587	1768	8	1	2	0	5	595:C/C/Y*[h]; 605:A/A/W*[h]; 681:T/Y/Y*[x]; 703:T/W/W*[i]; 1115:G/A/R*[x]; 1116:G/A/R*[x]; 1699:G/G/R*[x]; 1706:G/G/C*[x]	17	1	1163:C/M*[dl];	7	9	5.09
75	wcc-10601	906	7	4	3	0	0	219:A/R/G*[h]; 235:C/Y/T*[h]; 322:G/R/R*[i]; 359:G/R/R*[i]; 403:T/W/W*[i]; 602:A/A/R*[h]; 751:G/R/R*[i]	61.43	1	672:G/K*[dl];	10	8	8.83
76	wcc-10609	1108	7	4	2	0	1	272:A/R/R*[i]; 354:G/R/R*[i]; 382:G/R/R*[i]; 393:A/A/R*[h]; 710:T/T/Y*[h]; 873:T/K/K*[x]; 993:A/R/R*[i]	24.71	5	222:C/Y*[dl]; 232:A/W*[dl]; 471:C/Y*[dl]; 483:A/M*[dl]; 987:C/S*[dl];	11	12	10.83
77	wcc-10610	1486	20	0	14	2	4	336:G/T/G*[x]; 339:A/G/R*[h]; 363:C/T/T*[x]; 392:T/C/C*[x]; 678:C/C/Y*[h]; 807:G/G/K*[h]; 820:G/G/R*[h]; 859:T/T/C*[s]; 875:G/G/K*[h]; 895:A/A/R*[h]; 948:C/C/Y*[h]; 991:A/A/R*[h]; 994:G/T/G*[s]; 1087:T/T/W*[h]; 1149:A/A/R*[h]; 1164:W/A/W*[h]; 1167:Y/T/Y*[h]; 1228:C/C/Y*[h]; 1267:T/T/W*[h]; 1291:Y/C/W*[x]	23.7	1	931:A/R*[dl];	6	21	14.13
78	wcc-10618	1243	5	2	3	0	0	110:A/A/R*[h]; 242:A/A/W*[h]; 692:Y/Y/C*[h]; 737:G/K/K*[i]; 1203:T/Y/Y*[i]	53.6	1	1005:C/Y*[dl];	13	6	4.83
79	wcc-10628	1070	11	2	8	1	0	144:A/M/M*[i]; 162:C/C/Y*[h]; 237:T/Y/Y*[i]; 438:T/W/T*[h]; 468:G/G/R*[h]; 487:A/A/R*[h]; 511:G/G/R*[h]; 570:G/K/T*[h]; 616:R/R/G*[h]; 681:A/A/R*[h]; 816:A/A/T*[s]	31.55	2	417:G/K*[dl]; 617:R/G*[dl];	12	13	12.15
80	wcc-10630	1553	4	1	1	0	2	540:M/M/A*[h]; 693:A/A/R*[x]; 708:C/C/Y*[x]; 939:A/R/R*[i]	20.75	3	218:G/R*[dl]; 552:A/R*[dl]; 1236:A/R*[dl];	9	7	4.51
81	wcc-10644	1665	16	11	4	1	0	324:G/R/R*[i]; 412:T/W/W*[i]; 443:A/W/W*[i]; 444:A/M/M*[i]; 458:T/W/W*[i]; 470:G/R/R*[i]; 518:A/W/W*[i]; 628:T/T/W*[h]; 646:A/R/R*[i]; 784:A/A/W*[h]; 996:T/W/T*[h]; 1168:G/G/T*[s]; 1269:R/A/R*[h]; 1441:G/S/S*[i]; 1584:A/M/M*[i]; 1594:T/W/W*[i]	43.81	2	679:G/R*[dl]; 1352:M/A*[dl];	9	18	10.81
82	wcc-10656	1018	14	3	9	2	0	177:C/C/Y*[h]; 180:C/C/Y*[h]; 391:R/R/G*[h]; 393:A/A/G*[s]; 498:T/W/W*[i]; 504:G/R/A*[h]; 534:G/G/R*[h]; 630:C/T/Y*[h]; 651:A/A/R*[h]; 708:C/T/C*[s]; 789:T/Y/Y*[i]; 840:T/Y/T*[h]; 932:C/Y/T*[h]; 940:C/Y/Y*[i]	208.36	1	210:C/Y*[dl];	15	15	14.73
83	wcc-10660	1000	2	0	0	0	2	720:T/C/Y*[x]; 759:A/A/R*[x]	22	6	332:C/S*[dl]; 368:G/W*[dl]; 518:A/W*[dl]; 572:G/R*[dl]; 786:C/S*[dl]; 816:A/R*[dl];	14.83	8	8
84	wcc-10667	1729	5	1	3	0	1	284:C/Y/Y*[i]; 348:G/G/R*[h]; 360:G/G/R*[h]; 731:T/T/Y*[x]; 915:C/C/Y*[h]	20.8	1	1017:W/T*[dl];	8	6	3.47
85	wcc-10672	1238	8	6	0	0	2	349:A/W/W*[i]; 820:T/Y/Y*[i]; 859:T/K/K*[i]; 1030:G/R/R*[i]; 1039:T/K/K*[i]; 1159:T/K/K*[i]; 1166:A/R/A*[x]; 1170:A/R/R*[x]	24.38	1	1111:C/Y*[dl];	10	9	7.27
86	wcc-10673	618	3	2	0	1	0	97:A/A/C*[s]; 319:A/W/W*[i]; 352:G/S/S*[i]	225	3	90:C/Y*[dl]; 224:T/Y*[dl]; 277:T/W*[dl];	24.67	6	9.71
87	wcc-10682	1620	28	4	24	0	0	42:T/Y/C*[h]; 117:C/M/A*[h]; 225:G/G/R*[h]; 277:C/M/C*[h]; 413:A/R/A*[h]; 472:A/M/M*[i]; 724:T/T/W*[h]; 760:A/R/G*[h]; 834:A/A/R*[h]; 853:C/Y/C*[h]; 854:G/G/R*[h]; 921:A/W/W*[i]; 981:A/R/R*[i]; 1001:G/G/R*[h]; 1014:G/R/G*[h]; 1086:A/A/R*[h]; 1134:G/G/K*[h]; 1152:G/G/R*[h]; 1197:G/G/R*[h]; 1227:Y/Y/C*[h]; 1371:G/G/R*[h]; 1392:G/G/S*[h]; 1413:T/W/W*[i]; 1428:Y/Y/C*[h]; 1440:G/G/R*[h]; 1446:M/M/A*[h…	62.29	5	162:G/R*[dl]; 325:C/Y*[dl]; 495:A/R*[dl]; 711:G/R*[dl]; 888:C/Y*[dl];	9.2	33	20.37
88	wcc-10687	945	11	9	2	0	0	72:T/Y/Y*[i]; 92:C/S/S*[i]; 105:C/Y/Y*[i]; 218:T/Y/Y*[i]; 451:A/R/R*[i]; 541:G/R/R*[i]; 669:T/K/K*[i]; 684:C/Y/C*[h]; 706:T/Y/Y*[i]; 801:T/Y/Y*[i]; 820:A/M/A*[h]	111.82	1	519:T/Y*[dl];	7	12	12.7
89	wcc-10699	1417	11	1	4	2	4	277:C/C/Y*[h]; 292:Y/T/Y*[h]; 360:T/T/C*[s]; 373:A/A/G*[s]; 907:A/A/M*[h]; 949:T/T/W*[x]; 968:V/R/R*[i]; 1069:C/C/Y*[h]; 1328:Y/T/C*[x]; 1336:A/T/M*[x]; 1339:C/T/Y*[x]	25.64	1	826:M/C*[dl];	6	12	8.47
90	wcc-10723	977	11	3	5	3	0	103:T/Y/Y*[i]; 105:G/R/R*[i]; 156:C/C/A*[s]; 170:G/G/R*[h]; 253:C/C/Y*[h]; 324:G/G/A*[s]; 344:C/C/Y*[h]; 380:G/K/T*[h]; 717:A/A/G*[s]; 762:T/T/K*[h]; 795:A/R/R*[i]	130.45	1	304:G/K*[dl];	9	12	12.28
91	wcc-10727	781	14	5	9	0	0	101:G/R/K*[h]; 116:A/M/M*[i]; 153:G/G/R*[h]; 156:A/A/R*[h]; 192:A/A/W*[h]; 206:A/R/G*[h]; 266:T/T/K*[h]; 282:T/T/Y*[h]; 308:T/Y/Y*[i]; 314:A/R/R*[i]; 320:T/Y/Y*[i]; 332:C/M/M*[i]; 452:R/R/A*[h]; 497:R/R/A*[h]	216.07	2	488:T/W*[dl]; 656:C/Y*[dl];	8	16	20.49
92	wcc-10744	1018	15	0	7	3	5	522:G/A/A*[x]; 538:A/A/W*[h]; 543:G/G/A*[s]; 564:G/A/A*[x]; 636:A/A/W*[h]; 687:T/T/Y*[h]; 699:C/C/Y*[x]; 709:G/G/S*[h]; 797:G/G/K*[h]; 862:T/T/A*[s]; 893:C/C/Y*[h]; 896:A/A/G*[s]; 908:G/K/G*[h]; 950:C/C/Y*[x]; 956:T/A/R*[x]	104.73	6	44:C/Y*[dl]; 110:C/Y*[dl]; 257:W/A*[dl]; 268:A/T*[dl]; 357:T/K*[dl]; 438:G/K*[dl];	25	21	20.63
93	wcc-10762	954	1	0	0	0	1	643:A/A/R*[x]	11	7	202:M/C*[dl]; 204:M/A*[dl]; 303:A/R*[dl]; 329:R/A*[dl]; 424:G/R*[dl]; 434:C/M*[dl]; 674:A/R*[dl];	8.29	8	8.39
94	wcc-10763	966	11	5	4	0	2	228:C/Y/Y*[x]; 273:G/A/R*[h]; 391:C/Y/C*[h]; 440:C/Y/Y*[i]; 469:Y/C/C*[x]; 472:C/M/M*[i]; 724:T/W/A*[h]; 742:C/C/Y*[h]; 770:C/S/S*[i]; 800:T/K/K*[i]; 844:G/R/R*[i]	40.91	7	88:T/W*[dl]; 99:G/R*[dl]; 129:A/M*[dl]; 142:G/K*[dl]; 156:A/W*[dl]; 171:T/Y*[dl]; 199:G/S*[dl];	15.57	18	18.63
95	wcc-10780	766	12	5	6	0	1	109:W/T/T*[x]; 132:A/A/R*[h]; 181:A/A/W*[h]; 197:T/Y/Y*[i]; 223:G/R/R*[i]; 229:G/R/R*[i]; 261:T/Y/Y*[i]; 292:T/K/K*[i]; 570:Y/C/Y*[h]; 587:R/G/R*[h]; 710:C/C/M*[h]; 714:G/G/R*[h]	71.83	3	468:R/A*[dl]; 495:Y/T*[dl]; 634:Y/C*[dl];	12.67	15	19.58
96	wcc-10792	1552	20	11	9	0	0	330:R/R/G*[h]; 335:C/C/Y*[h]; 352:G/G/R*[h]; 358:Y/Y/C*[h]; 412:C/C/Y*[h]; 434:T/W/W*[i]; 447:A/R/A*[h]; 453:G/R/G*[h]; 467:C/Y/C*[h]; 497:C/Y/Y*[i]; 534:T/Y/Y*[i]; 581:T/Y/Y*[i]; 599:T/W/W*[i]; 624:T/K/K*[i]; 659:C/S/S*[i]; 702:C/Y/Y*[i]; 794:C/Y/Y*[i]; 956:T/Y/C*[h]; 987:A/W/W*[i]; 1316:C/Y/Y*[i]	78.95	1	1483:A/R*[dl];	12	21	13.53
97	wcc-10796	681	2	2	0	0	0	526:C/Y/Y*[i]; 528:G/R/R*[i]	54	2	236:T/Y*[dl]; 244:A/T*[dl];	20.5	4	5.87
98	wcc-10800	2248	2	0	0	1	1	472:G/G/C*[s]; 1792:T/C/Y*[x]	13	2	230:A/W*[dl]; 384:A/R*[dl];	7	4	1.78
99	wcc-10804	1581	26	13	11	2	0	266:A/A/R*[h]; 282:W/W/R*[h]; 378:G/R/R*[i]; 415:T/Y/T*[h]; 463:T/Y/Y*[i]; 471:T/W/W*[i]; 495:G/R/R*[i]; 559:A/R/A*[h]; 565:C/Y/Y*[i]; 733:A/A/M*[h]; 742:T/W/W*[i]; 795:C/Y/Y*[i]; 807:T/W/W*[i]; 813:T/Y/Y*[i]; 831:T/K/K*[i]; 867:A/A/W*[h]; 948:A/A/T*[s]; 1032:A/R/G*[h]; 1044:G/R/R*[i]; 1062:T/Y/C*[h]; 1068:T/Y/Y*[i]; 1164:T/Y/C*[h]; 1197:C/M/M*[i]; 1278:A/A/W*[h]; 1287:C/Y/T*[h]; 1355:T/T/A*[s]	61.31	1	643:G/K*[dl];	12	27	17.08
100	wcc-10818	1111	24	4	17	2	1	72:T/W/A*[h]; 75:A/R/G*[h]; 121:G/G/R*[h]; 216:T/Y/Y*[i]; 294:A/R/R*[i]; 316:C/C/Y*[h]; 327:C/Y/C*[h]; 375:G/G/K*[h]; 399:T/T/Y*[h]; 456:C/C/S*[h]; 495:A/A/R*[h]; 537:C/C/Y*[h]; 623:C/C/Y*[h]; 652:A/A/G*[x]; 713:G/R/R*[i]; 720:A/M/C*[h]; 782:G/S/C*[h]; 815:T/Y/C*[h]; 843:C/C/Y*[h]; 879:C/Y/Y*[i]; 903:T/T/Y*[h]; 913:T/T/C*[s]; 954:A/A/M*[h]; 994:T/T/C*[s]	32.54	1	676:G/R*[dl];	6	25	22.5
101	wcc-10826	1254	6	0	6	0	0	184:R/A/R*[h]; 265:A/M/A*[h]; 352:W/T/W*[h]; 493:G/R/G*[h]; 607:T/T/Y*[h]; 745:C/C/S*[h]	347.5	19	104:A/C*[dl]; 306:G/A*[dl]; 312:C/S*[dl]; 319:C/Y*[dl]; 349:A/W*[dl]; 541:A/R*[dl]; 589:G/R*[dl]; 619:A/R*[dl]; 649:C/Y*[dl]; 673:T/Y*[dl]; 696:T/C*[dl]; 808:A/R*[dl]; 846:T/Y*[dl]; 891:C/S*[dl]; 898:A/R*[dl]; 967:A/R*[dl]; 1000:G/K*[dl]; 1117:C/T*[dl]; 1129:G/A*[dl];	87.47	25	19.94
102	wcc-10833	1533	22	6	14	2	0	146:A/R/A*[h]; 155:A/R/G*[h]; 182:C/C/T*[s]; 239:C/C/S*[h]; 251:A/A/R*[h]; 272:T/T/Y*[h]; 444:C/Y/Y*[i]; 521:T/K/K*[i]; 564:A/A/R*[h]; 639:G/K/K*[i]; 652:T/Y/Y*[i]; 689:T/K/K*[i]; 696:C/Y/T*[h]; 792:C/Y/Y*[i]; 818:C/Y/T*[h]; 820:C/Y/T*[h]; 843:K/K/T*[h]; 892:K/K/G*[h]; 908:C/Y/T*[h]; 923:W/W/A*[h]; 928:R/R/A*[h]; 1303:C/C/A*[s]	50.5	2	152:G/K*[dl]; 528:G/R*[dl];	50.5	24	15.66
103	wcc-10841	817	12	7	4	0	1	74:T/K/K*[x]; 331:C/G/S*[h]; 349:T/C/Y*[h]; 388:C/Y/Y*[i]; 400:G/R/R*[i]; 440:G/R/R*[i]; 506:A/R/R*[i]; 530:T/K/K*[i]; 565:T/K/K*[i]; 574:C/Y/Y*[i]; 620:T/T/Y*[h]; 628:T/T/Y*[h]	79.5	1	54:T/W*[dl];	13	13	15.91
104	wcc-10852	1190	15	13	1	0	1	111:T/Y/Y*[i]; 133:G/K/K*[i]; 136:G/R/R*[i]; 162:A/R/R*[i]; 235:G/K/K*[i]; 266:C/Y/Y*[i]; 373:T/Y/Y*[i]; 403:M/M/C*[h]; 564:T/Y/Y*[i]; 791:T/Y/Y*[i]; 797:A/W/W*[i]; 920:A/R/R*[i]; 923:G/K/K*[i]; 1004:T/Y/Y*[i]; 1027:G/G/R*[x]	27	2	431:T/K*[dl]; 1019:A/R*[dl];	9.5	17	14.29
105	wcc-10856	1236	25	7	15	1	2	58:T/T/A*[s]; 102:W/A/A*[x]; 121:C/T/T*[x]; 301:T/Y/C*[h]; 370:C/Y/Y*[i]; 385:T/T/W*[h]; 436:C/C/Y*[h]; 445:C/C/Y*[h]; 594:G/G/R*[h]; 607:T/T/W*[h]; 625:T/Y/T*[h]; 686:T/Y/T*[h]; 689:T/Y/T*[h]; 722:G/R/G*[h]; 737:A/W/W*[i]; 785:G/R/R*[i]; 797:T/W/W*[i]; 809:T/K/K*[i]; 860:G/R/R*[i]; 878:A/W/A*[h]; 914:T/Y/C*[h]; 935:G/K/T*[h]; 941:A/R/R*[i]; 1123:C/Y/C*[h]; 1167:A/W/A*[h]	89.28	2	460:Y/C*[dl]; 764:C/Y*[dl];	10.5	27	21.84
106	wcc-10857	1071	15	6	7	0	2	129:C/S/C*[h]; 147:T/Y/T*[h]; 203:C/C/S*[h]; 227:A/R/R*[i]; 261:Y/T/T*[x]; 263:Y/C/C*[x]; 440:G/R/G*[h]; 512:G/R/R*[i]; 645:A/A/R*[h]; 717:C/Y/Y*[i]; 719:G/R/R*[i]; 739:C/Y/Y*[i]; 788:A/M/M*[i]; 912:G/G/R*[h]; 999:C/C/Y*[h]	54.67	1	124:A/R*[dl];	18	16	14.94
107	wcc-10858	1070	20	15	4	0	1	55:A/R/A*[h]; 57:G/R/R*[i]; 150:G/R/G*[h]; 151:T/Y/T*[h]; 238:T/Y/Y*[i]; 252:T/W/W*[i]; 265:T/W/W*[i]; 275:C/S/S*[i]; 349:T/Y/Y*[i]; 389:T/Y/Y*[i]; 479:T/Y/Y*[i]; 491:G/S/S*[i]; 518:A/R/R*[i]; 671:G/R/R*[i]; 702:Y/T/T*[x]; 725:C/Y/Y*[i]; 746:T/Y/Y*[i]; 761:A/R/R*[i]; 797:A/R/R*[i]; 887:Y/Y/T*[h]	55.5	1	425:R/A*[dl];	14	21	19.63
108	wcc-10859	1219	10	9	1	0	0	101:C/Y/Y*[i]; 263:C/Y/Y*[i]; 281:T/Y/Y*[i]; 287:C/S/S*[i]; 464:T/Y/Y*[i]; 682:C/C/Y*[h]; 767:A/R/R*[i]; 777:A/W/W*[i]; 815:T/Y/Y*[i]; 938:A/M/M*[i]	102.1	1	473:C/Y*[dl];	9	11	9.02
109	wcc-10866	1519	18	0	15	0	3	242:T/W/T*[h]; 323:A/R/A*[h]; 336:C/Y/C*[h]; 509:T/Y/T*[h]; 533:C/Y/C*[h]; 729:A/W/A*[h]; 739:G/R/G*[h]; 809:T/Y/T*[h]; 885:R/R/A*[h]; 886:Y/Y/C*[h]; 1180:G/K/T*[h]; 1214:T/Y/C*[h]; 1254:G/R/A*[h]; 1276:C/Y/T*[h]; 1297:T/K/G*[x]; 1390:T/Y/C*[x]; 1396:G/S/C*[x]; 1405:C/Y/T*[h]	26.89	3	416:C/Y*[dl]; 1147:C/Y*[dl]; 1306:G/R*[dl];	10	21	13.82
110	wcc-10875	1249	16	4	12	0	0	251:T/T/Y*[h]; 263:T/T/Y*[h]; 329:C/C/S*[h]; 368:G/G/R*[h]; 482:T/T/W*[h]; 485:C/C/M*[h]; 496:A/M/C*[h]; 539:A/A/R*[h]; 558:C/C/Y*[h]; 689:A/R/R*[i]; 749:C/S/S*[i]; 929:G/R/R*[i]; 948:T/T/Y*[h]; 1110:C/M/C*[h]; 1133:C/S/S*[i]; 1168:A/A/M*[h]	56.81	3	617:G/R*[dl]; 692:T/Y*[dl]; 713:C/M*[dl];	21.33	19	15.21
111	wcc-10879	1043	5	5	0	0	0	55:G/R/R*[i]; 93:A/W/W*[i]; 318:T/W/W*[i]; 984:A/R/R*[i]; 992:A/W/W*[i]	153.2	1	456:W/T*[dl];	48	6	5.75
112	wcc-10887	1285	10	3	0	0	7	187:G/R/R*[x]; 262:C/Y/Y*[i]; 286:T/W/W*[i]; 313:A/R/R*[x]; 344:C/S/S*[x]; 550:C/C/Y*[x]; 606:C/C/T*[x]; 673:G/R/R*[x]; 697:T/Y/Y*[x]; 823:C/Y/Y*[i]	23.8	5	139:G/S*[dl]; 385:C/M*[dl]; 415:G/R*[dl]; 604:A/W*[dl]; 1116:A/G*[dl];	22.8	15	11.67
113	wcc-10890	1062	4	2	1	1	0	135:A/R/A*[h]; 191:A/R/R*[i]; 211:G/R/R*[i]; 608:C/C/T*[s]	72.25	1	311:G/R*[dl];	7	5	4.71
114	wcc-10918	681	2	0	2	0	0	514:T/K/T*[h]; 555:G/G/K*[h]	243.5	2	594:C/Y*[dl]; 595:G/R*[dl];	67	4	5.87
115	wcc-10921	821	8	0	4	0	4	163:R/R/A*[x]; 177:R/R/G*[x]; 291:A/W/W*[x]; 390:A/A/M*[x]; 531:T/T/Y*[h]; 570:C/C/Y*[h]; 606:A/A/W*[h]; 611:A/A/R*[h]	88.88	8	235:T/K*[dl]; 247:T/W*[dl]; 296:T/W*[dl]; 447:C/S*[dl]; 456:A/R*[dl]; 471:T/Y*[dl]; 486:A/R*[dl]; 513:T/Y*[dl];	38.38	16	19.49
116	wcc-10926	1675	15	1	7	0	7	381:A/A/R*[x]; 435:T/N/Y*[x]; 453:A/A/W*[x]; 552:A/R/R*[x]; 567:G/G/S*[h]; 792:G/G/R*[x]; 801:G/G/R*[h]; 819:C/Y/T*[h]; 876:A/A/R*[h]; 1170:R/R/G*[h]; 1282:C/M/A*[x]; 1311:C/Y/Y*[x]; 1320:C/Y/T*[h]; 1473:T/W/A*[h]; 1545:A/W/W*[i]	18.73	2	1000:C/T*[dl]; 1395:T/Y*[dl];	8.5	17	10.15
117	wcc-10927	1494	1	0	0	0	1	244:W/A/A*[x]	12	5	61:G/A*[dl]; 625:T/Y*[dl]; 645:G/R*[dl]; 733:T/Y*[dl]; 1011:A/R*[dl];	8.8	6	4.02
118	wcc-10931	782	17	10	2	2	3	206:K/G/G*[x]; 214:K/G/G*[x]; 269:T/W/T*[h]; 295:A/R/R*[i]; 300:G/R/R*[i]; 323:A/M/M*[i]; 326:G/R/R*[i]; 419:A/R/R*[i]; 431:C/M/M*[i]; 437:T/W/W*[i]; 506:T/Y/Y*[i]; 569:C/Y/Y*[i]; 648:C/Y/Y*[i]; 662:G/G/R*[h]; 689:Y/C/T*[s]; 703:A/A/G*[s]; 731:D/G/G*[x]	87	6	113:T/W*[dl]; 125:G/R*[dl]; 167:G/A*[dl]; 184:C/A*[dl]; 303:C/Y*[dl]; 566:A/R*[dl];	17	23	29.41
119	wcc-10940	1286	6	2	2	2	0	280:T/Y/Y*[i]; 418:C/C/G*[s]; 502:C/C/Y*[h]; 635:T/Y/Y*[i]; 808:C/Y/T*[h]; 860:T/T/G*[s]	31.5	6	146:T/Y*[dl]; 154:A/R*[dl]; 172:G/R*[dl]; 868:C/Y*[dl]; 876:G/R*[dl]; 938:T/Y*[dl];	8.83	12	9.33
120	wcc-10959	483	7	0	0	3	4	114:C/C/T*[s]; 193:C/T/T*[x]; 199:T/A/A*[x]; 220:C/T/T*[x]; 276:G/A/G*[s]; 348:K/T/T*[x]; 413:G/G/C*[s]	124.43	4	46:T/W*[dl]; 322:A/R*[dl]; 338:C/Y*[dl]; 372:C/Y*[dl];	55.25	11	22.77
121	wcc-10969	1659	4	0	0	0	4	1072:Y/T/T*[x]; 1099:Y/T/T*[x]; 1111:Y/C/C*[x]; 1137:Y/T/T*[x]	35.25	1	848:A/R*[dl];	9	5	3.01
122	wcc-10991	1568	4	1	0	0	3	37:G/R/G*[x]; 632:C/Y/Y*[i]; 737:T/T/Y*[x]; 896:T/Y/Y*[x]	14.25	7	429:W/A*[dl]; 974:T/K*[dl]; 1106:A/T*[dl]; 1186:A/T*[dl]; 1225:A/W*[dl]; 1230:T/Y*[dl]; 1471:G/A*[dl];	16.43	11	7.02
123	wcc-10998	1416	33	12	20	0	1	155:R/A/A*[x]; 184:A/R/G*[h]; 280:C/C/Y*[h]; 367:A/R/R*[i]; 370:A/R/R*[i]; 472:G/R/R*[i]; 637:T/Y/Y*[i]; 642:G/K/K*[i]; 821:C/Y/T*[h]; 826:T/Y/C*[h]; 839:T/T/Y*[h]; 841:G/R/R*[i]; 889:G/G/R*[h]; 890:C/C/Y*[h]; 924:G/G/R*[h]; 958:C/M/M*[i]; 964:T/T/W*[h]; 973:A/R/G*[h]; 1018:G/R/R*[i]; 1025:A/A/M*[h]; 1042:T/K/G*[h]; 1060:G/R/R*[i]; 1096:C/S/G*[h]; 1120:T/T/K*[h]; 1138:G/S/C*[h]; 1177:G/S/C*[h]; 1…	137.7	1	812:A/R*[dl];	12	34	24.01
124	wcc-11015	1314	11	2	7	1	1	154:A/A/R*[h]; 177:A/A/R*[x]; 349:A/A/T*[s]; 825:A/R/R*[i]; 829:G/G/S*[h]; 864:T/T/Y*[h]; 870:Y/Y/C*[h]; 995:A/W/A*[h]; 1012:C/C/Y*[h]; 1037:A/R/R*[i]; 1049:A/A/W*[h]	78.27	6	92:T/Y*[dl]; 95:C/Y*[dl]; 107:C/S*[dl]; 110:A/R*[dl]; 696:G/K*[dl]; 948:R/G*[dl];	22.67	17	12.94
125	wcc-11021	1017	20	12	7	0	1	23:T/T/Y*[h]; 39:T/Y/Y*[i]; 115:T/W/W*[i]; 179:C/Y/Y*[x]; 240:T/Y/Y*[i]; 246:T/Y/Y*[i]; 345:C/Y/Y*[i]; 354:A/R/R*[i]; 375:C/M/M*[i]; 411:T/W/W*[i]; 444:G/G/S*[h]; 453:G/R/R*[i]; 474:T/T/W*[h]; 513:C/Y/Y*[i]; 531:A/R/A*[h]; 739:G/G/R*[h]; 758:C/Y/Y*[i]; 801:Y/Y/T*[h]; 841:A/R/R*[i]; 876:T/T/Y*[h]	53.4	2	496:C/Y*[dl]; 646:A/R*[dl];	12.5	22	21.63
126	wcc-11022	1264	19	1	15	3	0	23:A/A/R*[h]; 26:C/C/T*[s]; 89:T/T/W*[h]; 189:T/Y/C*[h]; 201:A/A/R*[h]; 249:T/T/Y*[h]; 252:A/A/W*[h]; 276:C/C/M*[h]; 408:T/Y/Y*[i]; 426:A/W/M*[h]; 447:A/A/R*[h]; 459:T/T/Y*[h]; 573:T/T/K*[h]; 783:A/R/G*[h]; 789:A/W/T*[h]; 888:G/G/R*[h]; 936:Y/T/C*[s]; 1186:G/T/G*[s]; 1190:A/T/W*[h]	34.32	1	507:T/K*[dl];	7	20	15.82
127	wcc-11023	1611	24	4	16	2	2	325:G/G/R*[h]; 328:G/G/R*[h]; 380:T/T/A*[s]; 436:C/C/S*[h]; 451:G/G/R*[h]; 467:G/G/K*[h]; 505:T/T/K*[h]; 538:T/T/W*[h]; 558:A/A/R*[h]; 670:A/A/C*[x]; 693:A/A/W*[h]; 865:C/Y/Y*[i]; 967:A/A/G*[s]; 997:G/R/A*[h]; 1051:A/R/R*[i]; 1093:A/A/R*[x]; 1250:T/T/W*[h]; 1256:A/A/R*[h]; 1264:T/T/Y*[h]; 1274:T/T/K*[h]; 1313:A/R/R*[i]; 1334:T/W/W*[i]; 1379:G/G/R*[h]; 1478:A/A/R*[h]	78.92	1	514:G/S*[dl];	7	25	15.52
128	wcc-11032	1283	10	4	5	0	1	78:Y/Y/C*[x]; 91:R/R/G*[h]; 95:S/S/C*[h]; 105:W/W/T*[h]; 109:M/M/C*[h]; 120:K/K/G*[h]; 191:A/R/R*[i]; 261:C/Y/Y*[i]; 1018:T/W/W*[i]; 1021:G/R/R*[i]	29.6	1	305:C/Y*[dl];	6	11	8.57
129	wcc-11044	809	20	11	8	0	1	78:A/W/W*[i]; 294:G/R/R*[i]; 303:G/R/R*[i]; 351:A/R/R*[i]; 364:C/C/Y*[h]; 382:C/Y/Y*[i]; 388:C/M/M*[i]; 423:G/K/K*[i]; 463:T/T/W*[h]; 523:A/W/W*[i]; 553:C/Y/Y*[i]; 556:C/C/Y*[h]; 557:G/R/G*[h]; 565:C/Y/C*[h]; 640:C/Y/T*[h]; 652:C/Y/Y*[i]; 667:G/R/G*[h]; 688:T/K/K*[i]; 700:C/S/C*[h]; 716:A/G/G*[x]	120.75	2	448:T/Y*[dl]; 591:G/R*[dl];	20	22	27.19
130	wcc-11045	1289	14	4	6	2	2	116:G/S/G*[h]; 160:C/Y/C*[h]; 213:Y/T/T*[x]; 220:Y/C/C*[x]; 226:M/A/M*[h]; 242:C/C/G*[s]; 289:A/A/R*[h]; 342:T/Y/Y*[i]; 784:A/A/G*[s]; 1035:G/G/R*[h]; 1055:G/S/S*[i]; 1062:C/Y/Y*[i]; 1167:C/C/S*[h]; 1173:G/R/R*[i]	204.36	2	576:A/R*[dl]; 590:A/W*[dl];	9.5	16	12.41
131	wcc-11055	1074	2	0	2	0	0	720:A/R/G*[h]; 730:A/W/T*[h]	798	5	503:T/C*[dl]; 509:C/Y*[dl]; 538:G/R*[dl]; 639:T/W*[dl]; 652:A/G*[dl];	13.8	7	6.52
132	wcc-11061	827	5	2	2	0	1	190:A/A/R*[h]; 217:C/Y/Y*[i]; 223:C/Y/Y*[i]; 442:C/C/Y*[h]; 556:T/W/W*[x]	22.6	2	116:C/T*[dl]; 127:A/R*[dl];	10.5	7	8.46
133	wcc-11069	1965	14	10	1	0	3	105:G/K/K*[i]; 125:G/R/R*[i]; 139:T/Y/Y*[i]; 230:A/R/R*[i]; 370:T/Y/Y*[i]; 546:G/R/R*[i]; 635:T/Y/Y*[i]; 674:G/K/K*[i]; 686:T/Y/Y*[i]; 1052:C/Y/Y*[i]; 1157:G/G/R*[x]; 1164:T/T/W*[x]; 1472:A/A/R*[h]; 1541:T/Y/C*[x]	27.93	1	1331:G/R*[dl];	8	15	7.63
134	wcc-11103	1141	17	6	5	1	5	152:T/T/Y*[h]; 404:G/R/R*[i]; 435:G/S/S*[i]; 437:T/W/W*[i]; 450:G/K/K*[i]; 504:T/Y/C*[h]; 541:A/A/R*[x]; 552:G/G/R*[x]; 781:C/Y/Y*[i]; 838:T/T/C*[s]; 861:C/C/Y*[h]; 879:A/A/R*[h]; 880:A/R/R*[i]; 914:T/T/W*[h]; 947:C/Y/T*[x]; 954:A/M/M*[x]; 964:T/K/G*[x]	24.94	11	129:A/R*[dl]; 164:C/A*[dl]; 267:T/C*[dl]; 297:T/Y*[dl]; 319:A/W*[dl]; 337:A/G*[dl]; 372:A/M*[dl]; 375:A/W*[dl]; 567:T/A*[dl]; 813:C/M*[dl]; 918:T/K*[dl];	8.82	28	24.54
135	wcc-11104	1175	11	4	5	0	2	266:A/M/A*[h]; 299:C/Y/T*[h]; 365:G/R/A*[h]; 373:C/Y/Y*[i]; 398:C/Y/Y*[i]; 465:G/G/S*[h]; 663:A/R/R*[i]; 729:T/Y/Y*[i]; 854:R/R/A*[h]; 1027:C/Y/C*[x]; 1063:C/Y/C*[x]	18.27	1	446:T/Y*[dl];	10	12	10.21
136	wcc-11114	790	9	0	7	0	2	26:M/C/C*[x]; 27:M/A/A*[x]; 97:G/G/K*[h]; 181:G/G/R*[h]; 364:T/T/Y*[h]; 478:A/A/R*[h]; 491:G/G/R*[h]; 500:T/T/Y*[h]; 610:A/A/M*[h]	83.67	1	52:A/W*[dl];	7	10	12.66
137	wcc-11124	1014	12	3	7	2	0	105:G/G/A*[s]; 163:C/C/T*[s]; 273:T/T/K*[h]; 324:G/G/R*[h]; 348:A/A/R*[h]; 372:A/A/R*[h]; 396:C/Y/Y*[i]; 540:A/A/W*[h]; 681:T/K/T*[h]; 693:T/Y/T*[h]; 747:A/R/R*[i]; 798:A/R/R*[i]	57.92	1	847:A/R*[dl];	7	13	12.82
138	wcc-11126	840	5	2	3	0	0	287:C/Y/Y*[i]; 544:K/K/G*[h]; 559:C/Y/C*[h]; 588:C/S/S*[i]; 675:T/Y/T*[h]	83	2	118:A/R*[dl]; 695:G/K*[dl];	8.5	7	8.33
139	wcc-11128	973	11	4	7	0	0	205:T/Y/Y*[i]; 210:A/R/G*[h]; 263:A/R/A*[h]; 305:T/Y/Y*[i]; 337:A/A/R*[h]; 349:A/W/W*[i]; 431:A/R/A*[h]; 470:T/Y/Y*[i]; 596:C/C/Y*[h]; 659:G/R/A*[h]; 746:G/R/A*[h]	145.45	2	191:G/R*[dl]; 386:A/T*[dl];	11.5	13	13.36
140	wcc-11148	1019	2	0	0	0	2	286:G/T/K*[x]; 347:C/T/Y*[x]	10.5	1	72:T/Y*[dl];	6	3	2.94
141	wcc-11150	1358	13	4	4	0	5	129:M/C/C*[x]; 147:M/C/M*[x]; 165:R/G/R*[x]; 173:M/C/M*[x]; 180:W/A/W*[x]; 410:T/T/Y*[h]; 641:G/R/G*[h]; 734:A/R/R*[i]; 845:T/W/W*[i]; 848:A/R/A*[h]; 1041:C/M/M*[i]; 1125:G/R/R*[i]; 1187:T/T/Y*[h]	46.23	1	521:A/R*[dl];	13	14	10.31
142	wcc-11163	1241	21	7	13	0	1	137:G/K/K*[i]; 143:G/G/R*[h]; 200:A/A/R*[h]; 241:C/Y/T*[h]; 269:A/W/W*[i]; 356:G/G/R*[h]; 593:A/R/A*[h]; 606:A/A/W*[h]; 640:G/R/R*[i]; 661:A/A/W*[h]; 700:T/K/K*[i]; 718:G/R/R*[i]; 727:G/R/G*[h]; 758:T/W/T*[h]; 769:G/K/K*[i]; 793:T/W/A*[h]; 808:T/T/Y*[h]; 856:T/T/K*[h]; 914:G/G/S*[h]; 997:T/Y/Y*[i]; 1143:R/A/A*[x]	49.81	1	265:T/Y*[dl];	10	22	17.73
143	wcc-11166	1084	19	2	14	2	1	55:A/R/A*[h]; 76:C/Y/C*[h]; 429:T/Y/T*[h]; 502:G/G/A*[s]; 603:G/R/G*[h]; 604:T/Y/T*[h]; 655:C/Y/T*[h]; 668:T/Y/C*[h]; 682:G/R/A*[h]; 698:C/M/A*[h]; 737:A/A/C*[s]; 784:C/Y/T*[h]; 786:C/Y/T*[h]; 805:A/M/C*[h]; 852:A/R/G*[h]; 874:G/R/R*[i]; 899:C/Y/Y*[i]; 921:C/C/Y*[h]; 1003:G/R/A*[x]	47.63	1	1015:G/R*[dl];	6	20	18.45
144	wcc-11174	1521	4	0	0	0	4	136:A/A/W*[x]; 139:G/G/T*[x]; 193:C/C/Y*[x]; 394:G/R/R*[x]	15.5	2	442:G/K*[dl]; 1177:G/R*[dl];	6	6	3.94
145	wcc-11179	871	18	2	14	1	1	84:G/G/K*[h]; 103:A/A/W*[h]; 113:G/R/R*[i]; 119:A/A/M*[h]; 149:G/A/A*[x]; 182:C/C/Y*[h]; 196:A/M/A*[h]; 246:C/C/Y*[h]; 325:C/C/M*[h]; 332:A/M/M*[i]; 342:C/Y/T*[h]; 348:T/Y/C*[h]; 432:T/T/Y*[h]; 443:A/A/R*[h]; 455:Y/T/C*[s]; 506:A/A/R*[h]; 643:A/A/R*[h]; 646:G/G/R*[h]	69.06	2	230:A/W*[dl]; 441:T/A*[dl];	7.5	20	22.96
146	wcc-11183	780	10	2	8	0	0	255:T/Y/T*[h]; 262:C/M/C*[h]; 401:A/R/R*[i]; 402:C/Y/Y*[i]; 451:C/C/Y*[h]; 498:C/M/S*[h]; 549:G/K/G*[h]; 571:C/Y/C*[h]; 607:C/S/C*[h]; 612:G/R/G*[h]	105.5	1	232:C/T*[dl];	19	11	14.1
147	wcc-11184	2214	9	3	3	0	3	212:T/T/W*[x]; 451:G/G/K*[h]; 491:A/M/M*[x]; 573:T/Y/Y*[i]; 596:A/A/R*[h]; 1298:G/K/T*[x]; 1364:G/R/G*[h]; 1902:A/R/R*[i]; 2034:G/R/R*[i]	24.44	1	516:A/R*[dl];	10	10	4.52
148	wcc-11194	1118	10	2	8	0	0	35:C/Y/Y*[i]; 98:G/R/R*[i]; 116:C/C/Y*[h]; 324:G/G/R*[h]; 330:G/G/R*[h]; 390:A/A/R*[h]; 502:C/C/M*[h]; 516:C/C/M*[h]; 616:A/A/R*[h]; 688:C/C/Y*[h]	97.8	4	336:A/R*[dl]; 530:A/R*[dl]; 533:G/R*[dl]; 889:T/Y*[dl];	13.5	14	12.52
149	wcc-11199	1067	10	1	3	0	6	363:A/A/M*[x]; 591:T/C/Y*[x]; 646:T/T/K*[h]; 681:A/A/W*[x]; 708:S/C/G*[x]; 741:G/G/R*[x]; 868:A/R/R*[i]; 913:G/G/R*[h]; 939:Y/Y/T*[h]; 956:G/G/R*[x]	22.9	2	895:G/R*[dl]; 901:T/Y*[dl];	6.5	12	11.25
150	wcc-11208	481	1	0	1	0	0	399:C/S/C*[h]	512	8	175:G/S*[dl]; 178:C/Y*[dl]; 208:C/S*[dl]; 268:A/R*[dl]; 301:R/G*[dl]; 324:R/A*[dl]; 334:Y/T*[dl]; 377:K/T*[dl];	38.88	9	18.71
151	wcc-11210	2318	24	12	8	0	4	45:A/M/M*[i]; 179:T/Y/C*[h]; 218:G/R/A*[h]; 310:A/R/R*[i]; 387:A/R/R*[i]; 850:A/W/W*[i]; 889:C/Y/Y*[i]; 931:G/S/S*[i]; 1048:T/Y/Y*[i]; 1209:C/Y/Y*[i]; 1221:T/Y/Y*[i]; 1223:G/R/R*[i]; 1258:A/R/R*[x]; 1276:T/C/Y*[x]; 1277:G/A/R*[x]; 1372:G/R/A*[h]; 1552:C/Y/Y*[i]; 1580:G/R/K*[h]; 1582:C/Y/T*[h]; 1597:A/R/G*[h]; 1614:C/M/M*[i]; 1891:G/G/R*[h]; 2142:G/G/R*[h]; 2208:G/G/R*[x]	32.88	1	525:C/Y*[dl];	7	25	10.79
152	wcc-11214	839	11	4	6	1	0	53:T/T/A*[s]; 153:T/Y/Y*[i]; 202:G/R/R*[i]; 279:A/W/W*[i]; 432:C/Y/C*[h]; 468:T/Y/Y*[i]; 493:T/T/Y*[h]; 538:T/T/Y*[h]; 540:T/T/W*[h]; 636:T/T/K*[h]; 639:G/G/R*[h]	203.73	2	248:C/Y*[dl]; 528:G/R*[dl];	24	13	15.49
153	wcc-11216	1185	6	1	0	0	5	439:T/T/K*[x]; 548:C/C/Y*[x]; 580:T/T/W*[x]; 787:C/Y/Y*[x]; 838:T/T/W*[x]; 1036:T/Y/Y*[i]	18.83	5	163:C/Y*[dl]; 196:A/W*[dl]; 343:A/W*[dl]; 673:T/Y*[dl]; 850:C/Y*[dl];	11.6	11	9.28
154	wcc-11236	1490	4	0	3	0	1	139:G/G/R*[h]; 154:G/G/R*[h]; 252:A/A/R*[h]; 877:C/C/Y*[x]	18.75	1	1119:C/T*[dl];	8	5	3.36
155	wcc-11245	1309	24	0	11	6	7	168:G/A/G*[x]; 181:A/G/A*[s]; 355:A/T/A*[s]; 405:A/A/C*[s]; 411:G/R/S*[h]; 445:G/G/S*[h]; 498:Y/Y/T*[h]; 519:T/T/Y*[h]; 535:A/A/M*[h]; 557:A/M/A*[h]; 663:Y/Y/C*[h]; 690:A/M/A*[x]; 693:C/M/C*[x]; 774:R/A/G*[x]; 783:W/A/T*[x]; 786:Y/C/T*[x]; 819:R/A/G*[s]; 852:C/C/Y*[h]; 855:A/A/W*[h]; 879:A/A/R*[h]; 915:C/T/T*[x]; 960:G/C/S*[h]; 1186:A/A/T*[s]; 1195:A/A/T*[s]	29.58	1	747:Y/C*[dl];	8	25	19.1
156	wcc-11247	1053	3	1	0	0	2	724:C/C/S*[x]; 763:G/R/R*[i]; 862:A/A/W*[x]	27.67	14	281:A/T*[dl]; 300:T/A*[dl]; 351:T/Y*[dl]; 411:C/Y*[dl]; 435:G/R*[dl]; 462:T/Y*[dl]; 474:C/Y*[dl]; 510:C/Y*[dl]; 592:T/Y*[dl]; 643:G/R*[dl]; 793:R/A*[dl]; 841:T/Y*[dl]; 847:C/S*[dl]; 940:G/R*[dl];	18.29	17	16.14
157	wcc-11249	610	8	2	2	0	4	132:T/T/K*[x]; 217:A/R/R*[i]; 247:T/Y/C*[h]; 262:T/Y/T*[x]; 327:C/T/Y*[x]; 367:C/C/Y*[x]; 375:G/K/K*[i]; 419:T/T/Y*[h]	21.62	3	510:G/R*[dl]; 517:C/Y*[dl]; 550:T/Y*[dl];	16.33	11	18.03
158	wcc-11264	1210	1	0	0	0	1	291:A/A/M*[x]	16	4	177:A/G*[dl]; 195:T/C*[dl]; 271:A/G*[dl]; 1059:C/Y*[dl];	8	5	4.13
159	wcc-11272	1200	29	16	12	1	0	76:C/C/Y*[h]; 91:C/C/Y*[h]; 97:C/C/Y*[h]; 155:C/C/S*[h]; 229:T/Y/Y*[i]; 256:A/R/R*[i]; 293:A/M/M*[i]; 301:A/R/R*[i]; 343:A/W/W*[i]; 605:G/G/R*[h]; 644:A/W/A*[h]; 660:A/A/R*[h]; 693:A/M/M*[i]; 707:G/R/R*[i]; 711:A/M/M*[i]; 731:G/K/G*[h]; 745:G/A/G*[s]; 781:A/R/R*[i]; 828:A/R/R*[i]; 910:C/S/S*[i]; 914:T/K/K*[i]; 926:C/Y/T*[h]; 948:G/S/S*[i]; 976:A/R/R*[i]; 994:G/R/G*[h]; 1013:T/Y/Y*[i]; 1034:A/R/R*…	53.03	2	765:T/Y*[dl]; 1116:A/R*[dl];	9	31	25.83
160	wcc-11297	765	6	1	1	0	4	263:A/R/G*[h]; 341:G/R/R*[i]; 374:G/R/R*[x]; 578:A/A/R*[x]; 599:M/M/C*[x]; 629:R/R/A*[x]	18.5	2	92:C/S*[dl]; 94:T/K*[dl];	8.5	8	10.46
161	wcc-11305	1028	16	1	15	0	0	149:T/T/Y*[h]; 208:C/C/M*[h]; 335:G/G/R*[h]; 423:T/Y/Y*[i]; 468:C/C/S*[h]; 615:S/G/S*[h]; 627:G/G/S*[h]; 635:C/C/Y*[h]; 709:C/C/M*[h]; 743:A/A/R*[h]; 783:T/T/K*[h]; 847:G/G/S*[h]; 857:G/G/K*[h]; 869:A/A/W*[h]; 893:A/A/R*[h]; 911:T/T/Y*[h]	39.81	1	356:G/R*[dl];	11	17	16.54
162	wcc-11319	670	1	0	0	0	1	340:C/C/Y*[x]	16	13	94:T/K*[dl]; 97:G/R*[dl]; 195:G/S*[dl]; 196:T/W*[dl]; 209:A/R*[dl]; 218:G/R*[dl]; 441:T/Y*[dl]; 453:C/Y*[dl]; 517:C/Y*[dl]; 568:K/T*[dl]; 569:K/G*[dl]; 593:C/Y*[dl]; 638:G/R*[dl];	31.77	14	20.9
163	wcc-11323	1252	7	1	5	0	1	144:G/K/G*[h]; 195:G/R/G*[h]; 456:A/R/A*[h]; 507:C/Y/C*[h]; 540:C/Y/C*[x]; 726:C/M/M*[i]; 762:C/Y/C*[h]	20	2	989:C/Y*[dl]; 992:G/R*[dl];	7	9	7.19
164	wcc-11343	771	11	2	9	0	0	121:T/T/Y*[h]; 151:A/A/W*[h]; 165:C/C/Y*[h]; 197:A/W/W*[i]; 256:A/A/M*[h]; 345:A/A/R*[h]; 396:G/G/R*[h]; 432:T/Y/Y*[i]; 552:C/C/Y*[h]; 571:G/G/R*[h]; 605:G/G/R*[h]	120.36	1	393:G/K*[dl];	13	12	15.56
165	wcc-11354	1485	17	8	3	2	4	159:C/A/C*[x]; 218:A/R/R*[i]; 324:C/C/T*[s]; 365:G/G/T*[s]; 459:G/G/A*[x]; 618:T/Y/Y*[i]; 711:A/R/R*[i]; 747:A/A/R*[h]; 765:T/K/K*[i]; 791:C/Y/Y*[i]; 855:C/M/M*[x]; 900:C/Y/C*[h]; 963:G/R/G*[h]; 1059:T/Y/Y*[i]; 1263:C/Y/Y*[x]; 1359:C/Y/Y*[i]; 1374:T/Y/Y*[i]	22.82	6	282:T/Y*[dl]; 312:C/Y*[dl]; 349:T/W*[dl]; 350:T/W*[dl]; 1011:Y/T*[dl]; 1012:R/G*[dl];	22.67	23	15.49
166	wcc-11358	740	11	3	5	1	2	216:G/G/K*[h]; 261:C/C/M*[h]; 274:G/G/R*[x]; 286:A/R/G*[h]; 318:T/W/W*[i]; 327:C/Y/Y*[i]; 354:G/R/R*[i]; 372:G/G/R*[h]; 378:G/G/K*[h]; 443:C/C/T*[s]; 530:G/G/C*[x]	73.91	3	102:T/Y*[dl]; 574:A/R*[dl]; 590:G/K*[dl];	23.33	14	18.92
167	wcc-11361	1399	28	15	13	0	0	213:G/R/R*[i]; 227:G/R/R*[i]; 232:T/Y/Y*[i]; 263:A/A/M*[h]; 441:R/G/R*[h]; 448:M/A/M*[h]; 452:T/Y/Y*[i]; 509:A/R/R*[i]; 557:A/W/W*[i]; 583:A/R/R*[i]; 642:C/C/Y*[h]; 649:T/Y/Y*[i]; 711:C/Y/C*[h]; 714:G/R/G*[h]; 731:C/Y/C*[h]; 740:T/Y/Y*[i]; 774:G/R/G*[h]; 781:G/K/G*[h]; 786:T/K/K*[i]; 833:C/M/M*[i]; 880:G/R/R*[i]; 998:C/C/Y*[h]; 1057:T/Y/Y*[i]; 1151:C/Y/Y*[i]; 1220:G/R/G*[h]; 1221:C/Y/C*[h]; 1244:…	32.18	5	260:A/R*[dl]; 407:Y/T*[dl]; 764:T/K*[dl]; 1130:A/R*[dl]; 1292:C/Y*[dl];	10.4	33	23.59
168	wcc-11366	605	12	11	1	0	0	107:C/M/M*[i]; 142:G/R/R*[i]; 154:T/Y/Y*[i]; 169:C/Y/Y*[i]; 238:A/M/M*[i]; 241:C/Y/Y*[i]; 262:T/T/Y*[h]; 265:T/Y/Y*[i]; 301:C/M/M*[i]; 320:A/R/R*[i]; 417:G/R/R*[i]; 529:A/R/R*[i]	62.83	1	543:G/R*[dl];	7	13	21.49
169	wcc-11374	555	4	0	0	4	0	170:A/A/G*[s]; 236:A/A/C*[s]; 245:T/T/A*[s]; 502:G/G/A*[s]	45	1	410:A/W*[dl];	8	5	9.01
170	wcc-11398	1330	12	1	11	0	0	159:G/G/R*[h]; 180:C/C/M*[h]; 372:T/Y/Y*[i]; 570:T/T/W*[h]; 590:C/C/Y*[h]; 658:C/C/Y*[h]; 675:T/Y/T*[h]; 732:R/R/A*[h]; 805:T/Y/C*[h]; 813:T/Y/C*[h]; 879:T/Y/C*[h]; 1217:Y/Y/C*[h]	70.75	3	270:T/Y*[dl]; 318:T/Y*[dl]; 556:T/Y*[dl];	18	15	11.28
171	wcc-11405	712	7	6	1	0	0	117:G/R/R*[i]; 174:T/Y/C*[h]; 228:C/Y/Y*[i]; 344:T/Y/Y*[i]; 390:A/W/W*[i]; 534:A/M/M*[i]; 668:T/K/K*[i]	124.43	2	170:A/R*[dl]; 207:T/W*[dl];	34.5	9	12.64
172	wcc-11407	842	6	1	4	0	1	58:C/Y/C*[h]; 83:A/W/A*[h]; 169:G/G/S*[h]; 238:R/A/A*[x]; 378:C/Y/Y*[i]; 381:A/A/R*[h]	55.17	1	291:R/A*[dl];	8	7	8.31
173	wcc-11409	845	8	2	6	0	0	66:T/W/T*[h]; 109:T/T/W*[h]; 179:W/W/A*[h]; 272:G/G/R*[h]; 284:T/T/Y*[h]; 620:C/Y/Y*[i]; 647:A/R/R*[i]; 716:A/R/G*[h]	138.62	1	275:A/R*[dl];	14	9	10.65
174	wcc-11429	884	3	1	0	0	2	399:A/A/W*[x]; 405:G/G/R*[x]; 747:T/W/W*[i]	14.33	2	293:T/Y*[dl]; 354:T/A*[dl];	7	5	5.66
175	wcc-11430	771	2	0	1	0	1	549:A/A/R*[h]; 723:S/G/G*[x]	26	1	411:A/G*[dl];	13	3	3.89
176	wcc-11480	1516	20	8	11	0	1	52:C/Y/C*[h]; 248:G/R/R*[i]; 332:C/Y/Y*[i]; 380:A/A/R*[h]; 394:A/R/R*[i]; 398:G/G/R*[h]; 416:A/R/R*[i]; 458:G/S/S*[i]; 539:G/R/G*[h]; 548:C/Y/C*[h]; 834:G/S/S*[i]; 846:G/K/T*[h]; 1031:T/W/W*[i]; 1101:T/T/Y*[h]; 1148:C/Y/Y*[i]; 1186:A/A/R*[h]; 1189:C/C/M*[h]; 1201:Y/Y/C*[h]; 1374:C/C/M*[h]; 1474:C/A/A*[x]	146.65	1	48:A/T*[dl];	64	21	13.85
177	wcc-11497	756	8	3	5	0	0	260:T/Y/Y*[i]; 284:T/T/Y*[h]; 287:T/T/Y*[h]; 497:A/R/R*[i]; 533:A/M/A*[h]; 596:G/R/R*[i]; 611:A/W/T*[h]; 623:C/C/M*[h]	103.75	1	177:A/M*[dl];	11	9	11.9
178	wcc-11518	1191	14	5	8	1	0	447:T/Y/Y*[i]; 458:G/R/R*[i]; 460:A/M/A*[h]; 466:G/G/S*[h]; 495:G/R/R*[i]; 566:A/M/A*[h]; 580:T/K/K*[i]; 581:G/G/R*[h]; 607:C/Y/C*[h]; 610:G/S/S*[i]; 618:A/A/M*[h]; 630:G/G/R*[h]; 694:A/A/C*[s]; 788:A/R/A*[h]	111	4	522:A/W*[dl]; 527:G/R*[dl]; 805:G/R*[dl]; 830:A/R*[dl];	12.5	18	15.11
179	wcc-11526	837	11	8	3	0	0	17:C/Y/C*[h]; 110:G/R/R*[i]; 122:A/R/R*[i]; 320:A/A/R*[h]; 321:T/K/K*[i]; 481:G/R/R*[i]; 488:C/Y/Y*[i]; 548:C/Y/Y*[i]; 612:A/R/R*[i]; 627:C/M/M*[i]; 646:C/Y/C*[h]	86.18	2	795:T/Y*[dl]; 802:A/R*[dl];	7	13	15.53
180	wcc-11528	692	8	5	3	0	0	174:A/A/R*[h]; 331:T/Y/Y*[i]; 345:C/Y/Y*[i]; 441:T/Y/Y*[i]; 447:T/T/Y*[h]; 503:T/W/W*[i]; 508:G/K/K*[i]; 518:T/Y/T*[h]	73.75	3	274:T/C*[dl]; 575:T/Y*[dl]; 587:G/A*[dl];	6.33	11	15.9
181	wcc-11545	1948	8	3	3	0	2	1390:C/Y/C*[h]; 1432:Y/Y/C*[h]; 1523:G/R/A*[h]; 1546:A/R/R*[i]; 1576:G/R/R*[i]; 1692:A/R/R*[i]; 1736:G/K/K*[x]; 1744:C/Y/Y*[x]	23.38	2	1306:A/R*[dl]; 1866:C/T*[dl];	26.5	10	5.13
182	wcc-11552	862	4	3	0	0	1	103:G/R/R*[i]; 144:T/W/W*[i]; 255:C/Y/Y*[i]; 460:A/R/R*[x]	14.75	1	697:A/M*[dl];	6	5	5.8
183	wcc-11558	873	7	2	3	0	2	48:A/A/M*[h]; 158:T/Y/Y*[i]; 186:A/A/R*[h]; 423:A/R/G*[h]; 624:G/R/R*[i]; 704:T/T/A*[x]; 745:A/R/R*[x]	42.86	4	312:A/W*[dl]; 327:T/Y*[dl]; 429:G/R*[dl]; 671:C/T*[dl];	23.25	11	12.6
184	wcc-11572	1171	8	1	5	1	1	53:T/T/W*[x]; 295:G/R/R*[i]; 353:C/C/Y*[h]; 380:T/T/C*[s]; 599:C/C/Y*[h]; 629:C/C/Y*[h]; 858:C/C/S*[h]; 979:G/G/R*[h]	150.25	5	235:C/M*[dl]; 863:A/R*[dl]; 933:G/R*[dl]; 940:A/M*[dl]; 973:G/R*[dl];	23.6	13	11.1
185	wcc-11592	809	6	0	6	0	0	292:C/C/Y*[h]; 302:C/C/Y*[h]; 367:A/A/R*[h]; 376:G/G/K*[h]; 406:C/C/M*[h]; 412:C/C/Y*[h]	94.33	1	346:T/W*[dl];	6	7	8.65
186	wcc-11596	1164	8	0	0	1	7	359:A/A/T*[x]; 708:G/G/A*[x]; 723:G/G/A*[x]; 790:T/T/Y*[x]; 844:A/A/R*[x]; 859:G/G/R*[x]; 925:G/G/R*[x]; 1021:G/G/A*[s]	17.75	3	245:A/M*[dl]; 311:T/Y*[dl]; 502:A/R*[dl];	21	11	9.45
187	wcc-11599	1151	21	4	15	1	1	65:C/T/Y*[h]; 98:A/A/G*[s]; 179:A/A/R*[h]; 317:T/T/W*[h]; 428:R/R/A*[h]; 443:W/W/A*[h]; 512:G/R/R*[i]; 521:C/Y/C*[x]; 599:C/Y/C*[h]; 622:G/R/R*[i]; 629:T/T/W*[h]; 713:G/R/G*[h]; 719:A/R/R*[i]; 728:G/G/R*[h]; 752:C/Y/C*[h]; 758:C/Y/C*[h]; 791:C/Y/C*[h]; 836:R/A/R*[h]; 848:A/A/R*[h]; 941:C/C/S*[h]; 1011:T/Y/Y*[i]	21.67	3	119:G/R*[dl]; 392:G/R*[dl]; 397:R/G*[dl];	8.33	24	20.85
188	wcc-11601	1247	20	5	4	0	11	192:A/A/R*[x]; 195:G/G/R*[x]; 405:C/C/Y*[x]; 407:C/T/Y*[x]; 517:T/T/Y*[h]; 531:A/A/R*[h]; 547:T/T/W*[h]; 607:T/W/W*[i]; 613:G/R/R*[i]; 646:A/A/R*[x]; 649:G/G/R*[x]; 665:T/T/K*[x]; 745:G/R/R*[i]; 919:G/G/R*[x]; 923:C/C/M*[x]; 1007:C/G/S*[x]; 1036:C/S/S*[i]; 1123:C/C/Y*[h]; 1184:T/Y/Y*[i]; 1197:G/K/K*[x]	32.2	4	37:G/R*[dl]; 471:H/W*[dl]; 585:T/Y*[dl]; 823:C/Y*[dl];	17.5	24	19.25
189	wcc-11634	820	8	1	1	0	6	68:A/A/W*[x]; 149:T/T/W*[h]; 192:C/S/S*[i]; 405:T/T/Y*[x]; 411:C/C/S*[x]; 504:T/T/Y*[x]; 516:A/G/R*[x]; 660:A/A/R*[x]	27.5	2	378:C/S*[dl]; 441:C/Y*[dl];	7	10	12.2
190	wcc-11637	1320	7	1	2	0	4	438:W/A/A*[x]; 439:S/S/C*[h]; 679:T/W/T*[h]; 897:A/R/R*[i]; 1044:T/W/W*[x]; 1081:C/Y/Y*[x]; 1083:A/R/A*[x]	31.71	2	300:A/M*[dl]; 738:T/K*[dl];	9.5	9	6.82
191	wcc-11643	750	3	0	0	0	3	447:T/Y/Y*[x]; 459:C/Y/Y*[x]; 486:C/C/Y*[x]	19	4	369:G/R*[dl]; 393:G/R*[dl]; 599:T/Y*[dl]; 629:A/W*[dl];	16.5	7	9.33
192	wcc-11650	1165	3	0	0	0	3	149:C/C/T*[x]; 549:T/T/Y*[x]; 588:A/A/R*[x]	12.33	6	89:C/Y*[dl]; 262:T/W*[dl]; 298:T/Y*[dl]; 332:A/W*[dl]; 783:T/Y*[dl]; 801:A/R*[dl];	8.5	9	7.73
193	wcc-11665	1173	16	0	7	5	4	118:T/Y/Y*[x]; 125:G/R/A*[x]; 361:C/Y/T*[h]; 401:C/C/Y*[h]; 408:T/K/G*[h]; 438:G/R/A*[h]; 474:T/Y/C*[h]; 504:C/C/T*[s]; 516:G/G/C*[s]; 534:G/R/G*[x]; 620:T/Y/T*[x]; 651:G/G/A*[s]; 657:G/G/A*[s]; 687:A/R/G*[h]; 693:T/Y/C*[h]; 735:A/A/G*[s]	32.25	1	624:G/K*[dl];	8	17	14.49
194	wcc-11671	1624	7	0	3	0	4	389:C/C/S*[x]; 449:A/A/W*[h]; 455:G/G/K*[h]; 776:A/A/R*[h]; 818:T/W/W*[x]; 962:T/T/K*[x]; 965:C/C/Y*[x]	33.71	8	825:C/Y*[dl]; 877:T/K*[dl]; 1067:A/R*[dl]; 1070:C/S*[dl]; 1100:A/R*[dl]; 1145:T/Y*[dl]; 1151:G/R*[dl]; 1157:T/W*[dl];	13.25	15	9.24
195	wcc-11674	918	11	1	6	0	4	98:G/G/K*[x]; 372:C/C/T*[x]; 438:A/A/R*[h]; 489:T/T/Y*[h]; 492:C/C/Y*[h]; 564:A/A/W*[x]; 591:T/T/Y*[x]; 651:T/Y/Y*[i]; 693:G/G/S*[h]; 723:T/Y/T*[h]; 808:G/G/K*[h]	74.36	3	50:G/R*[dl]; 630:T/K*[dl]; 798:T/Y*[dl];	68.33	14	15.25
196	wcc-11675	713	12	2	7	2	1	46:S/S/G*[x]; 107:T/T/Y*[h]; 108:A/A/R*[h]; 175:A/A/G*[s]; 204:G/G/R*[h]; 227:G/G/R*[h]; 292:A/A/G*[s]; 316:A/R/R*[i]; 349:A/R/G*[h]; 389:R/R/G*[h]; 601:A/R/R*[i]; 630:A/A/R*[h]	28.75	4	131:G/K*[dl]; 190:G/R*[dl]; 278:A/W*[dl]; 279:C/S*[dl];	18.25	16	22.44
197	wcc-11678	1563	15	0	15	0	0	83:C/C/M*[h]; 97:T/T/W*[h]; 272:G/G/R*[h]; 353:G/G/S*[h]; 452:G/G/R*[h]; 540:A/A/M*[h]; 593:T/T/Y*[h]; 594:G/G/S*[h]; 626:T/T/Y*[h]; 665:G/G/R*[h]; 851:T/T/Y*[h]; 854:A/A/R*[h]; 887:C/C/Y*[h]; 914:A/A/R*[h]; 1059:C/C/M*[h]	64.33	5	575:A/R*[dl]; 713:T/Y*[dl]; 1091:A/W*[dl]; 1103:G/R*[dl]; 1133:T/K*[dl];	17.4	20	12.8
198	wcc-11680	1234	21	2	17	0	2	275:C/C/Y*[h]; 341:A/A/W*[h]; 355:T/T/Y*[x]; 373:A/A/M*[h]; 415:C/C/Y*[h]; 475:T/T/Y*[h]; 506:A/A/R*[h]; 509:G/G/R*[h]; 554:C/C/M*[h]; 584:C/C/Y*[h]; 638:T/T/C*[x]; 720:C/Y/T*[h]; 807:C/Y/Y*[i]; 848:T/T/Y*[h]; 887:T/T/Y*[h]; 890:T/T/W*[h]; 917:C/C/Y*[h]; 950:G/G/R*[h]; 1058:G/G/K*[h]; 1160:A/W/W*[i]; 1184:G/G/R*[h]	36.52	6	268:G/R*[dl]; 436:A/R*[dl]; 448:G/R*[dl]; 560:G/R*[dl]; 980:A/R*[dl]; 1042:G/R*[dl];	13	27	21.88
199	wcc-11684	1063	6	3	2	0	1	302:G/R/R*[i]; 456:T/W/W*[i]; 466:A/A/R*[h]; 533:Y/Y/T*[h]; 740:G/K/K*[i]; 958:K/G/G*[x]	18.33	3	236:A/W*[dl]; 843:T/C*[dl]; 877:G/K*[dl];	8.67	9	8.47
200	wcc-11704	727	7	5	1	0	1	134:T/Y/T*[h]; 224:C/Y/Y*[i]; 398:A/M/M*[i]; 417:T/K/K*[x]; 512:G/R/R*[i]; 542:G/R/R*[i]; 572:A/R/R*[i]	28.14	1	482:G/K*[dl];	17	8	11
201	wcc-11712	793	8	0	8	0	0	64:A/A/M*[h]; 83:T/T/Y*[h]; 110:T/T/W*[h]; 172:T/T/W*[h]; 192:C/C/M*[h]; 407:A/A/R*[h]; 487:G/T/K*[h]; 520:C/G/S*[h]	47.12	1	334:T/W*[dl];	7	9	11.35
202	wcc-11730	1038	12	3	6	1	2	139:T/T/C*[s]; 145:T/W/T*[h]; 169:A/R/A*[h]; 265:C/M/A*[x]; 268:T/Y/C*[x]; 484:Y/Y/C*[h]; 518:G/R/R*[i]; 628:Y/C/Y*[h]; 676:C/Y/Y*[i]; 844:C/Y/W*[h]; 858:T/W/W*[i]; 901:A/A/M*[h]	23	1	493:A/W*[dl];	6	13	12.52
203	wcc-11738	1249	6	1	0	1	4	365:C/Y/Y*[x]; 688:T/Y/C*[x]; 797:C/C/A*[s]; 847:T/K/K*[i]; 907:T/Y/Y*[x]; 979:A/W/W*[x]	16.5	1	1172:A/W*[dl];	6	7	5.6
204	wcc-11746	1168	9	7	0	0	2	392:T/Y/Y*[i]; 404:C/Y/Y*[i]; 491:G/S/S*[i]; 554:T/W/W*[i]; 656:G/R/R*[i]; 682:G/S/S*[i]; 839:Y/C/C*[x]; 840:Y/T/T*[x]; 1009:T/Y/Y*[i]	77.44	1	341:C/Y*[dl];	12	10	8.56
205	wcc-11749	1721	4	0	0	0	4	195:G/A/R*[x]; 204:T/C/Y*[x]; 207:G/A/R*[x]; 372:A/M/M*[x]	39.75	13	109:A/R*[dl]; 162:G/R*[dl]; 300:G/S*[dl]; 394:C/S*[dl]; 579:A/W*[dl]; 692:R/A*[dl]; 891:A/R*[dl]; 900:A/R*[dl]; 996:A/W*[dl]; 999:G/K*[dl]; 1143:G/A*[dl]; 1342:C/Y*[dl]; 1343:G/K*[dl];	69.15	17	9.88
206	wcc-11752	1234	10	9	1	0	0	586:A/M/C*[h]; 616:A/R/R*[i]; 694:G/R/R*[i]; 757:G/R/R*[i]; 871:A/R/R*[i]; 950:C/S/S*[i]; 967:A/R/R*[i]; 998:G/S/S*[i]; 1047:G/R/R*[i]; 1165:A/R/R*[i]	71.2	1	1016:W/A*[dl];	6	11	8.91
207	wcc-11755	870	13	3	4	5	1	71:G/G/A*[s]; 246:T/T/G*[s]; 260:A/A/M*[h]; 267:A/A/R*[h]; 294:C/C/Y*[h]; 377:Y/T/C*[s]; 389:T/T/Y*[h]; 419:A/A/G*[s]; 485:G/A/A*[x]; 542:A/G/A*[s]; 648:A/R/R*[i]; 658:T/W/W*[i]; 660:A/R/R*[i]	122	4	219:G/S*[dl]; 407:C/Y*[dl]; 506:T/Y*[dl]; 605:R/A*[dl];	12.5	17	19.54
208	wcc-11784	1742	23	14	7	0	2	195:C/Y/Y*[i]; 227:C/Y/Y*[i]; 242:T/W/W*[i]; 362:T/K/W*[h]; 401:T/Y/Y*[i]; 494:W/W/T*[h]; 566:T/W/W*[i]; 599:C/C/M*[h]; 614:G/S/S*[i]; 629:C/C/S*[h]; 680:C/Y/T*[x]; 686:G/R/A*[h]; 755:T/Y/Y*[i]; 845:A/A/R*[h]; 860:T/Y/Y*[i]; 902:C/C/Y*[h]; 911:A/R/R*[i]; 1070:T/Y/Y*[i]; 1076:A/R/R*[i]; 1141:T/Y/Y*[i]; 1229:T/K/K*[i]; 1302:Y/Y/C*[x]; 1556:G/R/R*[i]	40.17	3	157:G/R*[dl]; 461:R/A*[dl]; 803:A/R*[dl];	18.33	26	14.93
209	wcc-11785	741	12	7	5	0	0	175:A/W/W*[i]; 183:G/R/R*[i]; 186:C/Y/Y*[i]; 241:C/Y/Y*[i]; 310:C/C/Y*[h]; 356:A/A/M*[h]; 382:T/T/Y*[h]; 388:T/Y/Y*[i]; 409:C/Y/Y*[i]; 448:C/S/S*[i]; 514:T/T/Y*[h]; 529:A/A/M*[h]	122.08	2	547:C/Y*[dl]; 562:T/W*[dl];	20	14	18.89
210	wcc-11798	1196	20	0	15	2	3	186:A/A/R*[x]; 204:C/C/Y*[x]; 213:C/C/S*[x]; 255:T/T/Y*[h]; 282:T/T/C*[s]; 445:C/C/Y*[h]; 570:T/T/Y*[h]; 650:G/G/A*[s]; 700:S/C/S*[h]; 731:A/A/R*[h]; 809:R/G/R*[h]; 853:G/G/S*[h]; 882:A/A/R*[h]; 943:C/C/M*[h]; 963:G/G/K*[h]; 969:T/T/W*[h]; 999:G/G/R*[h]; 1015:T/T/Y*[h]; 1080:A/A/R*[h]; 1110:T/T/Y*[h]	22.8	5	330:G/K*[dl]; 345:C/Y*[dl]; 348:C/Y*[dl]; 664:T/Y*[dl]; 1126:G/R*[dl];	17.2	25	20.9
211	wcc-11817	1180	6	0	4	2	0	311:G/A/G*[s]; 408:G/G/A*[s]; 502:T/T/Y*[h]; 558:C/C/S*[h]; 680:T/W/T*[h]; 826:C/Y/T*[h]	27.67	1	602:A/R*[dl];	10	7	5.93
212	wcc-11820	774	12	0	9	3	0	253:R/G/A*[s]; 262:A/A/R*[h]; 267:S/C/S*[h]; 312:M/A/M*[h]; 316:A/A/R*[h]; 370:W/T/W*[h]; 382:G/G/R*[h]; 385:G/G/A*[s]; 397:A/A/G*[s]; 448:G/G/R*[h]; 526:A/A/R*[h]; 547:A/A/R*[h]	72.67	1	560:C/S*[dl];	14	13	16.8
213	wcc-11823	815	9	0	4	1	4	52:G/G/R*[x]; 449:C/C/Y*[x]; 458:A/A/R*[x]; 519:T/Y/Y*[x]; 577:C/Y/T*[h]; 587:T/T/K*[h]; 619:T/T/Y*[h]; 643:A/A/G*[s]; 673:A/A/W*[h]	34.67	2	339:G/K*[dl]; 368:C/Y*[dl];	26	11	13.5
214	wcc-11840	858	4	2	0	2	0	426:G/G/A*[s]; 430:G/G/T*[s]; 853:M/Y/Y*[i]; 854:W/S/S*[i]	185.75	2	272:T/C*[dl]; 511:C/S*[dl];	24.5	6	6.99
215	wcc-11846	1094	10	8	1	1	0	217:C/Y/Y*[i]; 220:T/Y/Y*[i]; 304:T/Y/Y*[i]; 384:G/R/R*[i]; 545:G/R/R*[i]; 573:A/R/R*[i]; 690:A/M/M*[i]; 726:A/R/R*[i]; 783:A/A/W*[h]; 1069:T/T/A*[s]	52.6	1	880:T/K*[dl];	20	11	10.05
216	wcc-11852	776	9	3	5	0	1	256:G/R/G*[h]; 268:T/Y/T*[h]; 271:C/Y/C*[h]; 289:T/Y/Y*[i]; 307:T/Y/Y*[i]; 340:A/R/R*[i]; 436:G/G/R*[h]; 545:A/G/G*[x]; 649:T/T/Y*[h]	41.56	3	95:G/R*[dl]; 97:T/Y*[dl]; 475:G/S*[dl];	76.33	12	15.46
217	wcc-11860	1034	1	0	1	0	0	496:A/A/R*[h]	14	3	373:C/Y*[dl]; 397:G/C*[dl]; 402:G/R*[dl];	8.33	4	3.87
218	wcc-11864	970	15	2	10	0	3	88:C/M/A*[h]; 145:A/R/R*[i]; 165:A/R/R*[i]; 187:T/C/Y*[h]; 392:C/N/Y*[x]; 515:A/A/W*[h]; 548:A/A/R*[h]; 551:A/A/R*[h]; 559:G/G/R*[h]; 575:G/K/T*[h]; 580:G/G/R*[h]; 647:A/A/R*[h]; 683:A/A/R*[x]; 701:G/G/R*[x]; 925:T/T/W*[h]	169.27	4	149:A/W*[dl]; 304:C/Y*[dl]; 308:A/W*[dl]; 422:A/R*[dl];	75.5	19	19.59
219	wcc-11868	2864	22	13	4	0	5	259:G/R/G*[h]; 305:K/K/T*[h]; 346:R/R/G*[h]; 445:C/Y/Y*[i]; 687:G/R/R*[i]; 861:T/Y/Y*[i]; 881:T/K/K*[i]; 894:G/R/R*[i]; 924:A/R/R*[x]; 942:G/R/R*[i]; 962:T/K/K*[i]; 975:G/R/R*[i]; 1011:C/Y/Y*[i]; 1081:T/K/K*[i]; 1134:A/M/A*[h]; 1150:G/R/R*[i]; 1179:C/Y/Y*[i]; 1431:T/Y/T*[x]; 1757:A/R/R*[i]; 2274:C/C/Y*[x]; 2282:T/T/Y*[x]; 2300:G/G/R*[x]	22.77	2	455:C/Y*[dl]; 1362:G/R*[dl];	7.5	24	8.38
220	wcc-11872	1420	15	7	7	1	0	76:T/Y/C*[h]; 103:G/G/T*[s]; 151:G/K/G*[h]; 193:A/M/A*[h]; 200:T/Y/Y*[i]; 287:G/R/A*[h]; 300:G/S/S*[i]; 343:T/W/A*[h]; 356:G/S/S*[i]; 360:T/K/K*[i]; 452:C/C/Y*[h]; 531:A/R/R*[i]; 533:A/R/R*[i]; 707:A/R/R*[i]; 1385:A/R/A*[h]	189.93	2	1116:C/Y*[dl]; 1163:T/K*[dl];	8	17	11.97
221	wcc-11881	795	7	1	6	0	0	99:C/M/S*[h]; 108:A/R/R*[i]; 186:G/R/A*[h]; 216:A/W/A*[h]; 343:T/Y/T*[h]; 359:G/S/G*[h]; 364:C/S/C*[h]	268.29	2	249:A/R*[dl]; 485:C/S*[dl];	20	9	11.32
222	wcc-11886	496	1	0	0	1	0	253:G/G/A*[s]	60	1	201:T/A*[dl];	6	2	4.03
223	wcc-11888	1007	14	5	6	0	3	276:S/G/G*[x]; 277:S/C/C*[x]; 481:C/Y/Y*[i]; 484:A/R/R*[i]; 505:C/M/M*[i]; 602:T/W/A*[h]; 615:T/T/Y*[h]; 665:G/K/K*[i]; 696:T/K/T*[h]; 754:C/A/M*[h]; 791:C/Y/C*[x]; 878:C/Y/C*[h]; 891:T/Y/Y*[i]; 893:C/Y/C*[h]	42.57	4	564:C/S*[dl]; 716:C/Y*[dl]; 809:A/R*[dl]; 816:T/W*[dl];	14.5	18	17.87
224	wcc-11889	779	5	2	1	2	0	204:A/A/G*[s]; 247:C/C/A*[s]; 551:A/R/G*[h]; 596:C/Y/Y*[i]; 620:T/Y/Y*[i]	246.4	1	584:T/W*[dl];	28	6	7.7
225	wcc-11898	799	9	6	3	0	0	65:G/R/R*[i]; 80:C/Y/Y*[i]; 181:T/Y/Y*[i]; 188:T/Y/Y*[i]; 264:T/Y/Y*[i]; 318:C/Y/Y*[i]; 486:C/Y/C*[h]; 496:C/Y/C*[h]; 570:T/Y/T*[h]	80.78	1	645:A/M*[dl];	13	10	12.52
226	wcc-11906	1142	8	1	2	0	5	170:T/T/C*[x]; 182:R/R/G*[x]; 281:A/T/W*[x]; 284:Y/C/C*[x]; 353:C/M/M*[i]; 411:G/G/R*[x]; 638:T/W/A*[h]; 650:C/C/Y*[h]	17.62	3	419:A/M*[dl]; 516:C/Y*[dl]; 890:W/T*[dl];	12.67	11	9.63
227	wcc-11908	1287	16	3	5	0	8	166:A/G/G*[x]; 280:T/A/A*[x]; 283:R/R/A*[h]; 298:A/R/R*[i]; 338:G/K/G*[h]; 442:T/W/W*[i]; 466:G/K/K*[i]; 683:G/G/R*[h]; 829:R/A/A*[x]; 919:T/T/Y*[x]; 955:C/C/S*[x]; 973:R/G/G*[x]; 1084:T/T/K*[h]; 1143:Y/C/C*[x]; 1225:Y/C/C*[x]; 1245:T/T/K*[h]	40.38	13	65:M/A*[dl]; 66:W/T*[dl]; 78:R/G*[dl]; 463:T/K*[dl]; 508:A/M*[dl]; 724:T/Y*[dl]; 775:A/R*[dl]; 884:M/A*[dl]; 1000:C/Y*[dl]; 1083:A/W*[dl]; 1096:R/A*[dl]; 1158:G/K*[dl]; 1168:T/Y*[dl];	96.38	29	22.53
228	wcc-11927	1098	16	8	8	0	0	101:A/W/W*[i]; 163:C/Y/Y*[i]; 184:G/G/K*[h]; 201:T/K/K*[i]; 317:G/G/R*[h]; 361:C/M/C*[h]; 582:A/M/C*[h]; 703:C/Y/Y*[i]; 736:A/A/R*[h]; 775:C/Y/C*[h]; 793:C/Y/Y*[i]; 844:C/Y/Y*[i]; 868:C/S/S*[i]; 895:A/A/R*[h]; 1030:T/Y/C*[h]; 1039:A/M/M*[i]	68.25	1	275:G/R*[dl];	7	17	15.48
229	wcc-11941	1899	33	9	24	0	0	128:T/Y/T*[h]; 156:C/Y/C*[h]; 175:A/R/A*[h]; 324:T/Y/T*[h]; 349:G/R/R*[i]; 384:G/G/R*[h]; 391:C/C/S*[h]; 545:G/K/K*[i]; 555:A/R/R*[i]; 600:G/R/A*[h]; 626:C/S/C*[h]; 655:A/R/G*[h]; 810:G/K/G*[h]; 822:A/R/A*[h]; 844:G/R/G*[h]; 861:A/R/A*[h]; 869:G/G/K*[h]; 883:C/Y/Y*[i]; 889:G/R/R*[i]; 985:G/G/S*[h]; 1000:A/A/W*[h]; 1014:T/T/Y*[h]; 1022:T/T/K*[h]; 1177:A/R/R*[i]; 1290:G/R/R*[i]; 1428:A/M/M*[i]; 143…	28.91	1	274:T/W*[dl];	8	34	17.9
230	wcc-11942	875	11	1	3	0	7	117:C/C/Y*[h]; 167:A/C/C*[x]; 168:M/A/A*[x]; 239:C/C/Y*[x]; 355:T/Y/C*[h]; 388:A/A/R*[h]; 684:G/R/R*[i]; 690:T/Y/Y*[x]; 720:C/T/Y*[x]; 750:C/C/Y*[x]; 767:T/T/Y*[x]	28.18	1	479:A/W*[dl];	10	12	13.71
231	wcc-11965	991	13	1	8	4	0	179:A/W/A*[h]; 220:A/A/G*[s]; 239:T/Y/T*[h]; 398:G/G/A*[s]; 404:T/T/C*[s]; 539:A/A/R*[h]; 542:C/S/C*[h]; 551:T/K/K*[i]; 575:C/M/C*[h]; 590:G/G/K*[h]; 656:G/R/G*[h]; 665:T/K/T*[h]; 760:A/A/G*[s]	28.46	2	353:C/Y*[dl]; 488:A/R*[dl];	17.5	15	15.14
232	wcc-11976	939	10	4	3	1	2	64:G/R/G*[h]; 153:A/R/G*[h]; 222:C/C/Y*[h]; 291:G/A/G*[s]; 454:T/Y/Y*[i]; 528:G/R/R*[x]; 540:C/Y/C*[x]; 659:A/R/R*[i]; 660:A/R/R*[i]; 702:G/S/S*[i]	20.8	1	149:G/R*[dl];	7	11	11.71
233	wcc-11980	2200	29	19	6	0	4	54:G/G/R*[x]; 77:C/C/Y*[x]; 101:G/R/R*[i]; 209:A/M/M*[i]; 212:T/T/Y*[h]; 338:A/R/R*[i]; 362:G/K/K*[i]; 458:A/A/G*[x]; 486:A/A/R*[h]; 491:A/R/R*[i]; 641:T/W/A*[h]; 675:A/M/A*[h]; 813:A/R/R*[i]; 1002:C/M/M*[i]; 1178:T/Y/Y*[i]; 1189:A/A/W*[h]; 1214:T/K/K*[i]; 1361:G/R/R*[i]; 1366:C/Y/Y*[i]; 1589:A/R/R*[i]; 1610:T/Y/T*[h]; 1676:A/R/R*[i]; 1710:A/R/R*[i]; 1712:C/Y/Y*[i]; 1760:C/S/S*[i]; 1791:G/R/R*[i]…	41	1	1470:G/K*[dl];	8	30	13.64
234	wcc-11981	652	6	5	1	0	0	201:C/Y/Y*[i]; 204:A/R/R*[i]; 294:C/Y/Y*[i]; 306:T/T/Y*[h]; 420:T/W/W*[i]; 507:G/K/K*[i]	18.83	2	375:C/Y*[dl]; 384:C/Y*[dl];	10	8	12.27
235	wcc-11982	563	7	0	3	3	1	250:T/Y/C*[h]; 251:T/K/G*[h]; 385:C/C/T*[s]; 406:T/T/W*[h]; 419:G/G/T*[s]; 424:G/G/A*[s]; 502:G/G/K*[x]	22.86	2	79:T/W*[dl]; 307:G/A*[dl];	8	9	15.99
236	wcc-11986	977	15	9	3	2	1	136:Y/T/T*[x]; 152:K/K/G*[h]; 183:T/Y/Y*[i]; 197:C/Y/C*[h]; 272:T/Y/Y*[i]; 359:T/W/W*[i]; 389:C/C/T*[s]; 413:A/R/R*[i]; 444:T/T/Y*[h]; 572:A/M/M*[i]; 578:C/Y/Y*[i]; 629:G/K/K*[i]; 644:T/Y/Y*[i]; 665:G/R/R*[i]; 938:T/T/G*[s]	137.27	1	371:G/R*[dl];	13	16	16.38
237	wcc-11988	1106	11	5	4	0	2	271:G/G/R*[x]; 329:A/R/G*[h]; 343:T/Y/Y*[i]; 405:C/S/C*[h]; 478:A/R/A*[h]; 616:A/R/R*[i]; 632:A/R/R*[x]; 673:K/K/T*[h]; 745:A/R/R*[i]; 772:C/Y/Y*[i]; 802:A/M/M*[i]	21.18	2	148:A/R*[dl]; 961:A/W*[dl];	8	13	11.75
238	wcc-11997	778	8	2	4	0	2	425:A/R/G*[h]; 432:C/C/Y*[h]; 453:G/R/R*[i]; 489:G/K/T*[h]; 504:A/A/R*[h]; 546:C/M/M*[i]; 559:C/M/M*[x]; 645:G/A/R*[x]	19	4	51:C/T*[dl]; 69:T/Y*[dl]; 86:G/C*[dl]; 549:C/M*[dl];	8.75	12	15.42
239	wcc-12003	1851	14	4	7	0	3	63:A/M/M*[i]; 93:G/R/R*[i]; 96:T/Y/Y*[i]; 465:C/C/S*[x]; 483:G/G/S*[x]; 682:A/W/K*[h]; 811:T/W/W*[x]; 871:T/K/K*[i]; 1077:G/G/R*[h]; 1106:C/C/Y*[h]; 1109:C/C/M*[h]; 1142:A/A/R*[h]; 1144:C/C/S*[h]; 1683:G/G/R*[h]	118.57	12	109:K/T*[dl]; 124:Y/T*[dl]; 191:G/A*[dl]; 193:C/G*[dl]; 367:C/Y*[dl]; 574:Y/T*[dl]; 586:Y/T*[dl]; 588:R/G*[dl]; 679:T/Y*[dl]; 691:C/M*[dl]; 838:A/M*[dl]; 1312:T/Y*[dl];	10.83	26	14.05
240	wcc-12013	413	1	0	0	1	0	121:C/C/T*[s]	44	1	295:A/W*[dl];	12	2	4.84
241	wcc-12041	1205	7	3	4	0	0	196:A/A/R*[h]; 238:R/G/R*[h]; 704:G/R/R*[i]; 732:A/R/R*[i]; 900:C/Y/Y*[i]; 1157:A/R/A*[h]; 1163:G/R/G*[h]	25.29	5	288:C/Y*[dl]; 330:Y/T*[dl]; 585:A/M*[dl]; 588:G/A*[dl]; 1091:A/R*[dl];	13.8	12	9.96
242	wcc-12042	1078	14	8	5	0	1	169:A/W/W*[i]; 178:C/S/S*[i]; 187:C/Y/C*[h]; 271:G/S/S*[i]; 283:A/R/R*[i]; 346:A/R/R*[i]; 350:T/Y/Y*[i]; 365:T/Y/T*[h]; 385:A/W/W*[i]; 462:C/Y/C*[h]; 493:A/W/A*[h]; 583:T/T/K*[h]; 620:G/K/K*[i]; 1004:T/C/C*[x]	68.43	2	410:G/S*[dl]; 427:A/W*[dl];	12.5	16	14.84
243	wcc-12074	860	17	9	8	0	0	88:A/R/R*[i]; 146:T/W/W*[i]; 165:G/R/A*[h]; 186:A/A/R*[h]; 231:C/C/M*[h]; 243:A/R/A*[h]; 264:A/R/R*[i]; 300:G/K/K*[i]; 381:G/R/R*[i]; 429:C/M/M*[i]; 599:C/C/M*[h]; 606:C/Y/Y*[i]; 672:G/G/R*[h]; 719:T/Y/Y*[i]; 728:G/R/R*[i]; 776:T/T/Y*[h]; 837:C/C/M*[h]	89.29	1	800:C/Y*[dl];	12	18	20.93
244	wcc-12082	1250	17	7	10	0	0	56:G/R/R*[i]; 141:A/R/R*[i]; 170:G/R/R*[i]; 319:A/M/M*[i]; 433:A/R/R*[i]; 453:C/M/A*[h]; 480:T/W/W*[i]; 504:C/C/S*[h]; 507:A/R/G*[h]; 573:G/R/A*[h]; 740:G/G/R*[h]; 788:G/G/R*[h]; 803:T/K/G*[h]; 836:G/R/R*[i]; 863:A/M/Y*[h]; 914:A/A/W*[h]; 920:A/A/W*[h]	23.35	5	175:C/M*[dl]; 743:A/R*[dl]; 985:C/S*[dl]; 998:T/Y*[dl]; 1108:C/M*[dl];	18.8	22	17.6
245	wcc-12084	1248	4	0	0	0	4	226:C/M/A*[x]; 768:T/Y/T*[x]; 870:C/Y/N*[x]; 996:T/Y/T*[x]	18.75	1	826:T/G*[dl];	6	5	4.01
246	wcc-12096	1119	4	0	2	0	2	151:T/Y/T*[h]; 738:W/W/T*[x]; 745:Y/Y/C*[x]; 850:C/Y/T*[h]	15.5	7	380:C/Y*[dl]; 809:A/R*[dl]; 863:T/G*[dl]; 874:T/W*[dl]; 898:T/W*[dl]; 914:A/G*[dl]; 1069:C/M*[dl];	10.71	11	9.83
247	wcc-12105	1053	12	3	9	0	0	560:T/T/W*[h]; 568:C/S/C*[h]; 620:T/Y/C*[h]; 702:T/Y/T*[h]; 711:T/Y/Y*[i]; 742:A/R/A*[h]; 767:C/Y/C*[h]; 769:A/R/A*[h]; 779:A/M/A*[h]; 788:T/Y/Y*[i]; 810:Y/Y/C*[h]; 839:T/W/W*[i]	54.58	10	342:A/G*[dl]; 390:T/A*[dl]; 437:R/G*[dl]; 472:T/W*[dl]; 647:A/M*[dl]; 675:T/W*[dl]; 773:A/W*[dl]; 798:A/W*[dl]; 804:C/Y*[dl]; 830:R/A*[dl];	20.1	22	20.89
248	wcc-12116	715	2	0	0	0	2	88:C/Y/T*[x]; 406:T/T/W*[x]	33	1	232:A/R*[dl];	9	3	4.2
249	wcc-12123	1374	19	6	10	0	3	117:W/T/T*[x]; 205:M/M/A*[h]; 208:C/Y/Y*[i]; 248:R/G/G*[x]; 249:R/A/A*[x]; 372:C/Y/Y*[i]; 376:A/M/M*[i]; 715:C/C/Y*[h]; 772:G/R/R*[i]; 793:A/R/R*[i]; 926:A/A/R*[h]; 928:G/G/R*[h]; 1147:A/A/R*[h]; 1207:C/C/Y*[h]; 1210:C/C/Y*[h]; 1228:C/C/M*[h]; 1252:A/A/R*[h]; 1279:A/A/M*[h]; 1288:G/K/K*[i]	23.05	3	142:R/G*[dl]; 662:Y/C*[dl]; 694:G/A*[dl];	7.67	22	16.01
250	wcc-12124	612	1	0	0	0	1	209:A/N/R*[x]	10	2	137:A/R*[dl]; 324:G/R*[dl];	6.5	3	4.9
251	wcc-12128	876	19	4	14	1	0	114:C/C/Y*[h]; 135:T/T/K*[h]; 147:A/A/M*[h]; 157:T/T/Y*[h]; 268:C/C/Y*[h]; 338:C/C/Y*[h]; 344:C/C/Y*[h]; 393:T/T/Y*[h]; 416:T/Y/Y*[i]; 419:C/Y/T*[h]; 434:C/Y/Y*[i]; 464:C/C/Y*[h]; 539:G/K/K*[i]; 598:G/R/G*[h]; 617:T/K/K*[i]; 674:A/A/R*[h]; 738:R/R/G*[h]; 744:R/R/G*[h]; 758:A/A/G*[s]	94.63	5	211:T/W*[dl]; 455:G/R*[dl]; 473:T/K*[dl]; 629:G/K*[dl]; 768:T/Y*[dl];	19.6	24	27.4
252	wcc-12130	1512	9	0	1	0	8	448:T/T/C*[x]; 491:R/A/A*[x]; 700:R/R/G*[x]; 774:A/A/R*[x]; 944:T/T/Y*[x]; 985:T/T/Y*[x]; 1025:T/T/Y*[x]; 1075:A/A/R*[h]; 1232:T/T/Y*[x]	13.11	1	259:W/A*[dl];	8	10	6.61
253	wcc-12144	928	8	4	4	0	0	250:G/G/S*[h]; 273:A/A/M*[h]; 392:T/Y/T*[h]; 444:A/R/R*[i]; 462:C/S/S*[i]; 475:G/K/K*[i]; 657:Y/Y/C*[h]; 840:G/R/R*[i]	171.25	4	420:A/R*[dl]; 441:T/Y*[dl]; 630:Y/T*[dl]; 858:T/W*[dl];	31	12	12.93
254	wcc-12151	1182	15	2	13	0	0	128:C/Y/T*[h]; 140:Y/Y/T*[h]; 143:M/M/A*[h]; 214:T/T/K*[h]; 266:A/M/C*[h]; 275:C/Y/T*[h]; 284:T/Y/C*[h]; 341:A/R/A*[h]; 398:A/R/G*[h]; 563:T/T/Y*[h]; 638:G/K/T*[h]; 653:G/A/R*[h]; 755:A/R/R*[i]; 758:G/K/K*[i]; 770:C/C/S*[h]	26.67	1	152:A/W*[dl];	6	16	13.54
255	wcc-12176	1031	8	1	3	4	0	208:T/Y/Y*[i]; 268:A/A/W*[h]; 456:T/W/T*[h]; 582:G/R/G*[h]; 716:A/A/G*[s]; 758:G/G/A*[s]; 815:G/G/A*[s]; 881:T/T/A*[s]	53.38	1	382:G/S*[dl];	8	9	8.73
256	wcc-12177	685	1	0	0	0	1	531:C/N/Y*[x]	13	1	203:G/K*[dl];	6	2	2.92
257	wcc-12186	1534	5	3	1	0	1	456:T/Y/Y*[i]; 476:A/W/W*[i]; 959:C/M/M*[i]; 981:G/G/K*[h]; 1049:T/Y/Y*[x]	19	3	737:T/W*[dl]; 887:A/R*[dl]; 1335:G/R*[dl];	7.67	8	5.22
258	wcc-12191	1404	16	16	0	0	0	63:C/Y/Y*[i]; 72:C/S/S*[i]; 156:T/Y/Y*[i]; 172:C/Y/Y*[i]; 177:A/R/R*[i]; 194:A/W/W*[i]; 240:G/K/K*[i]; 256:C/Y/Y*[i]; 268:A/W/W*[i]; 311:C/M/M*[i]; 406:A/R/R*[i]; 409:T/Y/Y*[i]; 568:G/R/R*[i]; 742:T/Y/Y*[i]; 814:A/R/R*[i]; 852:T/K/K*[i]	47.88	1	952:C/M*[dl];	7	17	12.11
259	wcc-12207	754	15	0	12	3	0	104:G/G/K*[h]; 110:C/Y/T*[h]; 160:A/A/G*[s]; 192:Y/C/Y*[h]; 235:C/T/C*[s]; 240:C/T/C*[s]; 259:T/T/W*[h]; 277:C/C/M*[h]; 316:T/T/Y*[h]; 331:T/T/Y*[h]; 350:R/R/G*[h]; 568:C/C/Y*[h]; 613:T/T/Y*[h]; 692:A/A/R*[h]; 704:G/G/R*[h]	85.2	5	375:C/Y*[dl]; 377:G/T*[dl]; 390:G/C*[dl]; 493:T/W*[dl]; 508:A/W*[dl];	7.2	20	26.53
260	wcc-12216	649	4	0	2	0	2	227:T/Y/T*[x]; 292:T/W/T*[x]; 461:A/R/M*[h]; 466:A/W/A*[h]	18.75	2	213:G/R*[dl]; 240:A/M*[dl];	8	6	9.24
261	wcc-12220	712	8	3	4	0	1	74:A/G/G*[x]; 124:A/M/M*[i]; 179:A/A/R*[h]; 198:A/W/W*[i]; 241:C/Y/C*[h]; 369:A/R/R*[i]; 453:G/R/A*[h]; 521:A/A/R*[h]	133.62	2	363:A/W*[dl]; 375:G/R*[dl];	20	10	14.04
262	wcc-12226	1173	18	16	2	0	0	19:A/R/A*[h]; 37:A/W/A*[h]; 194:T/Y/Y*[i]; 257:C/Y/Y*[i]; 345:G/S/S*[i]; 398:C/Y/Y*[i]; 439:T/K/K*[i]; 444:T/W/W*[i]; 502:A/W/W*[i]; 584:A/R/R*[i]; 586:C/Y/Y*[i]; 602:C/M/M*[i]; 699:C/Y/Y*[i]; 773:C/Y/Y*[i]; 898:T/W/W*[i]; 901:C/S/S*[i]; 938:T/Y/Y*[i]; 950:C/Y/Y*[i]	128.5	5	298:C/M*[dl]; 438:T/W*[dl]; 485:T/Y*[dl]; 1052:T/Y*[dl]; 1067:T/K*[dl];	41.8	23	19.61
263	wcc-12248	1771	21	5	15	1	0	229:T/T/Y*[h]; 325:T/K/K*[i]; 595:C/M/C*[h]; 618:T/K/K*[i]; 654:G/R/R*[i]; 778:A/R/G*[h]; 784:T/T/Y*[h]; 808:T/Y/T*[h]; 1014:G/G/R*[h]; 1066:G/R/G*[h]; 1093:A/R/A*[h]; 1132:A/R/G*[h]; 1222:A/A/W*[h]; 1234:G/G/R*[h]; 1264:G/R/G*[h]; 1288:G/R/A*[h]; 1306:T/Y/C*[h]; 1339:G/R/R*[i]; 1424:T/T/C*[s]; 1502:A/W/W*[i]; 1678:T/T/W*[h]	125.43	1	1624:C/S*[dl];	6	22	12.42
264	wcc-12249	720	15	6	7	1	1	85:C/S/S*[i]; 155:T/Y/Y*[i]; 199:G/S/S*[i]; 206:T/Y/Y*[i]; 342:C/M/A*[h]; 409:Y/T/T*[x]; 427:C/C/T*[s]; 452:C/C/S*[h]; 465:T/T/W*[h]; 469:T/Y/Y*[i]; 493:C/S/S*[i]; 518:T/T/Y*[h]; 531:C/C/Y*[h]; 557:C/C/Y*[h]; 617:Y/Y/C*[h]	102.8	4	174:C/Y*[dl]; 305:T/Y*[dl]; 419:T/Y*[dl]; 466:C/Y*[dl];	13.25	19	26.39
265	wcc-12251	1278	10	2	8	0	0	225:G/S/G*[h]; 270:C/Y/Y*[i]; 616:C/M/A*[h]; 625:G/R/A*[h]; 655:T/Y/T*[h]; 696:A/A/R*[h]; 780:G/R/G*[h]; 898:C/Y/C*[h]; 901:A/R/A*[h]; 915:C/Y/Y*[i]	81.7	1	425:R/G*[dl];	6	11	8.61
266	wcc-12260	1236	16	7	9	0	0	106:G/G/R*[h]; 109:G/G/R*[h]; 142:G/G/R*[h]; 212:T/Y/Y*[i]; 311:G/G/R*[h]; 323:C/C/Y*[h]; 401:R/R/A*[h]; 534:C/S/S*[i]; 558:T/Y/T*[h]; 567:C/Y/Y*[i]; 681:G/G/R*[h]; 703:G/S/S*[i]; 745:A/R/R*[i]; 801:T/Y/Y*[i]; 841:A/R/R*[i]; 1045:T/T/W*[h]	48.19	2	235:A/M*[dl]; 260:C/Y*[dl];	9.5	18	14.56
267	wcc-12264	1229	3	0	0	0	3	688:C/C/T*[x]; 735:A/A/G*[x]; 796:A/A/W*[x]	12.67	1	620:G/S*[dl];	6	4	3.25
268	wcc-12266	2364	14	11	1	0	2	106:A/R/R*[i]; 122:A/W/W*[i]; 246:T/Y/Y*[i]; 334:G/R/A*[h]; 485:C/Y/Y*[i]; 542:G/K/K*[i]; 580:G/K/K*[i]; 697:A/R/R*[i]; 946:T/W/W*[i]; 973:C/Y/Y*[i]; 1085:T/Y/Y*[i]; 1351:M/C/C*[x]; 1354:M/A/A*[x]; 1909:C/Y/Y*[i]	72.71	1	506:T/Y*[dl];	6	15	6.35
269	wcc-12267	896	17	6	11	0	0	244:C/Y/C*[h]; 256:C/S/C*[h]; 328:C/Y/C*[h]; 403:G/S/G*[h]; 418:G/K/K*[i]; 475:T/T/W*[h]; 487:C/S/C*[h]; 532:A/A/M*[h]; 547:G/G/S*[h]; 582:G/S/S*[i]; 633:A/R/A*[h]; 670:A/R/A*[h]; 685:C/Y/Y*[i]; 739:G/R/R*[i]; 751:T/Y/Y*[i]; 781:G/S/S*[i]; 803:T/T/W*[h]	42	2	561:C/S*[dl]; 565:C/Y*[dl];	12	19	21.21
270	wcc-12269	565	4	2	2	0	0	193:G/R/R*[i]; 367:G/G/R*[h]; 468:C/Y/Y*[i]; 521:T/K/T*[h]	41	1	70:C/Y*[dl];	12	5	8.85
271	wcc-12276	1093	26	5	19	1	1	119:A/A/R*[h]; 164:T/T/Y*[h]; 173:A/W/A*[h]; 230:T/T/K*[h]; 257:A/A/M*[h]; 311:G/G/R*[h]; 314:A/R/R*[i]; 332:T/W/A*[h]; 353:G/K/T*[h]; 359:G/G/A*[s]; 380:C/Y/Y*[i]; 398:C/C/Y*[h]; 404:C/Y/C*[h]; 473:R/R/A*[h]; 509:G/G/K*[h]; 520:C/C/Y*[h]; 550:G/G/R*[h]; 560:Y/Y/T*[h]; 583:C/Y/T*[h]; 587:G/R/A*[h]; 620:T/T/Y*[h]; 664:C/S/S*[i]; 674:T/Y/C*[h]; 676:C/S/S*[i]; 692:T/Y/Y*[i]; 831:T/T/W*[x]	100.69	2	113:T/Y*[dl]; 428:A/R*[dl];	18.5	28	25.62
272	wcc-12278	994	23	5	17	0	1	124:C/C/M*[h]; 138:A/A/R*[h]; 247:T/T/W*[h]; 248:G/R/R*[i]; 325:T/W/A*[h]; 331:A/A/R*[h]; 337:T/W/W*[i]; 391:K/K/G*[h]; 400:G/R/R*[i]; 448:C/Y/T*[h]; 462:A/A/M*[h]; 545:G/R/R*[i]; 551:A/G/R*[h]; 621:C/A/M*[h]; 670:R/A/A*[x]; 671:C/Y/C*[h]; 743:T/C/Y*[h]; 746:C/Y/C*[h]; 767:C/Y/C*[h]; 770:T/T/Y*[h]; 861:C/M/C*[h]; 867:T/Y/Y*[i]; 903:G/R/G*[h]	192.7	1	304:C/S*[dl];	17	24	24.14
273	wcc-12308	579	11	0	1	10	0	55:T/T/C*[s]; 64:A/A/T*[s]; 67:G/G/A*[s]; 82:T/T/G*[s]; 154:T/Y/C*[h]; 193:C/C/T*[s]; 217:G/G/A*[s]; 226:G/G/A*[s]; 304:G/G/A*[s]; 343:T/T/C*[s]; 451:T/T/G*[s]	76.36	2	244:C/Y*[dl]; 466:C/M*[dl];	27.5	13	22.45
274	wcc-12323	1771	28	5	18	1	4	96:A/R/G*[h]; 157:A/R/G*[h]; 178:G/S/S*[i]; 193:C/Y/Y*[i]; 230:C/Y/C*[h]; 288:C/C/Y*[h]; 385:C/T/Y*[h]; 418:C/Y/Y*[i]; 610:G/G/R*[h]; 649:A/R/R*[i]; 664:T/W/W*[i]; 733:R/R/G*[h]; 853:T/W/T*[h]; 856:C/C/G*[s]; 993:A/R/G*[h]; 1029:C/M/A*[h]; 1065:Y/Y/C*[h]; 1125:R/R/G*[h]; 1200:T/Y/C*[h]; 1203:C/C/Y*[h]; 1236:C/M/Y*[h]; 1319:C/Y/Y*[x]; 1346:T/Y/T*[h]; 1415:Y/C/C*[x]; 1490:A/A/M*[h]; 1560:C/C/Y*[x];…	43	2	1653:A/M*[dl]; 1704:A/R*[dl];	13.5	30	16.94
275	wcc-12331	601	2	0	0	0	2	76:G/K/K*[x]; 80:T/G/G*[x]	10	2	351:G/R*[dl]; 363:A/M*[dl];	7	4	6.66
276	wcc-12359	650	19	4	9	5	1	140:A/A/T*[x]; 166:A/A/G*[s]; 172:C/C/G*[s]; 180:T/T/C*[s]; 195:A/A/G*[s]; 263:G/R/R*[i]; 333:T/Y/C*[h]; 335:C/M/M*[i]; 346:T/W/W*[i]; 398:G/S/C*[h]; 408:T/T/Y*[h]; 411:G/R/R*[i]; 431:G/R/A*[h]; 450:C/C/Y*[h]; 460:T/T/K*[h]; 480:G/S/C*[h]; 493:C/C/Y*[h]; 495:A/A/G*[s]; 513:T/T/Y*[h]	65.95	3	381:C/Y*[dl]; 451:A/W*[dl]; 586:T/C*[dl];	22.67	22	33.85
277	wcc-12368	1076	16	5	10	0	1	38:G/K/G*[x]; 99:T/Y/Y*[i]; 104:A/A/R*[h]; 116:C/C/Y*[h]; 130:T/K/K*[i]; 163:A/A/W*[h]; 176:T/K/K*[i]; 181:G/R/G*[h]; 189:G/R/R*[i]; 530:C/Y/Y*[i]; 544:T/K/T*[h]; 652:C/Y/T*[h]; 687:A/A/R*[h]; 757:A/R/A*[h]; 865:T/Y/T*[h]; 886:A/R/A*[h]	43.88	2	323:G/R*[dl]; 851:C/Y*[dl];	10	18	16.73
278	wcc-12387	1002	13	3	5	0	5	223:G/R/A*[h]; 241:G/R/A*[h]; 337:A/R/R*[x]; 361:A/A/M*[x]; 472:G/R/A*[h]; 501:G/S/S*[i]; 534:A/A/R*[h]; 566:C/Y/T*[x]; 598:C/C/Y*[x]; 675:K/T/T*[x]; 754:G/R/R*[i]; 760:C/Y/Y*[i]; 802:A/A/R*[h]	34.69	4	170:T/K*[dl]; 346:A/R*[dl]; 859:G/S*[dl]; 871:C/S*[dl];	14	17	16.97
279	wcc-12397	1563	8	3	2	0	3	544:T/T/W*[x]; 549:T/T/W*[x]; 931:G/R/A*[x]; 1108:C/Y/Y*[i]; 1240:T/Y/T*[h]; 1393:C/Y/T*[h]; 1402:T/Y/Y*[i]; 1405:A/M/M*[i]	20	2	1471:G/K*[dl]; 1474:A/G*[dl];	9	10	6.4
280	wcc-12412	1315	20	17	3	0	0	15:A/W/T*[h]; 56:C/S/G*[h]; 150:A/R/G*[h]; 210:T/Y/Y*[i]; 438:T/Y/Y*[i]; 516:A/R/R*[i]; 531:A/R/R*[i]; 548:G/R/R*[i]; 558:A/R/R*[i]; 582:A/R/R*[i]; 627:C/Y/Y*[i]; 765:T/W/W*[i]; 768:C/Y/Y*[i]; 837:C/Y/Y*[i]; 849:G/K/K*[i]; 855:C/Y/Y*[i]; 881:G/S/S*[i]; 892:A/M/M*[i]; 1038:T/Y/Y*[i]; 1085:C/Y/Y*[i]	254.75	1	324:T/Y*[dl];	41	21	15.97
281	wcc-12414	668	1	0	0	0	1	124:A/A/R*[x]	23	2	464:T/Y*[dl]; 466:W/T*[dl];	11	3	4.49
282	wcc-12421	898	19	9	5	5	0	81:C/Y/T*[h]; 149:C/Y/Y*[i]; 162:C/Y/Y*[i]; 164:A/M/M*[i]; 224:A/R/R*[i]; 257:T/Y/Y*[i]; 269:G/K/K*[i]; 272:A/W/W*[i]; 338:R/R/G*[h]; 428:G/G/K*[h]; 491:G/G/A*[s]; 554:G/R/R*[i]; 569:G/G/R*[h]; 629:A/A/G*[s]; 656:G/G/C*[s]; 665:A/A/G*[s]; 697:C/C/G*[s]; 707:A/R/G*[h]; 757:C/Y/Y*[i]	111.05	5	285:Y/C*[dl]; 473:T/Y*[dl]; 482:T/W*[dl]; 497:A/R*[dl]; 509:T/W*[dl];	10.6	24	26.73
283	wcc-12422	985	14	12	0	0	2	151:C/M/M*[i]; 157:T/W/W*[i]; 191:T/Y/Y*[i]; 287:C/M/M*[i]; 292:A/R/R*[i]; 307:C/Y/Y*[i]; 310:A/R/R*[i]; 400:T/Y/Y*[i]; 479:C/S/S*[i]; 484:A/R/R*[i]; 493:G/R/R*[i]; 668:A/G/G*[x]; 669:R/A/A*[x]; 782:G/R/R*[i]	33.07	2	560:C/R*[dl]; 585:T/A*[dl];	7.5	16	16.24
284	wcc-12427	626	3	2	0	0	1	94:C/S/S*[i]; 132:C/Y/Y*[i]; 199:G/R/R*[x]	28.67	2	215:A/W*[dl]; 311:Y/C*[dl];	31.5	5	7.99
285	wcc-12435	775	8	6	2	0	0	123:G/R/R*[i]; 159:A/R/R*[i]; 321:C/Y/Y*[i]; 381:C/Y/Y*[i]; 525:C/Y/Y*[i]; 643:C/Y/C*[h]; 657:T/Y/Y*[i]; 742:G/S/G*[h]	118	1	457:G/K*[dl];	13	9	11.61
286	wcc-12445	812	3	0	0	0	3	104:C/Y/Y*[x]; 139:A/M/M*[x]; 683:Y/Y/C*[x]	15.33	7	299:C/T*[dl]; 301:G/A*[dl]; 504:C/Y*[dl]; 510:G/R*[dl]; 696:R/A*[dl]; 708:Y/C*[dl]; 717:Y/T*[dl];	7.57	10	12.32
287	wcc-12452	779	8	4	4	0	0	100:W/W/T*[h]; 158:R/R/G*[h]; 164:R/R/A*[h]; 218:G/K/K*[i]; 332:A/M/M*[i]; 461:C/Y/C*[h]; 515:T/K/K*[i]; 542:T/Y/Y*[i]	57.12	1	695:C/M*[dl];	11	9	11.55
288	wcc-12469	1413	1	0	0	0	1	711:C/N/Y*[x]	26	21	53:T/C*[dl]; 107:A/R*[dl]; 194:G/A*[dl]; 297:G/S*[dl]; 336:A/G*[dl]; 348:A/R*[dl]; 375:G/R*[dl]; 582:T/W*[dl]; 666:T/W*[dl]; 732:A/R*[dl]; 762:M/T*[dl]; 763:R/G*[dl]; 912:A/R*[dl]; 936:C/Y*[dl]; 942:T/Y*[dl]; 963:C/Y*[dl]; 1090:C/Y*[dl]; 1138:T/A*[dl]; 1228:Y/T*[dl]; 1324:W/T*[dl]; 1379:G/S*[dl];	21.38	22	15.57
289	wcc-12471	1437	11	5	5	1	0	142:C/Y/Y*[i]; 437:G/R/R*[i]; 491:T/W/A*[h]; 500:G/R/R*[i]; 542:T/K/R*[h]; 722:G/R/R*[i]; 785:C/C/S*[h]; 812:G/G/R*[h]; 815:A/A/G*[s]; 869:G/K/K*[i]; 938:C/M/C*[h]	29.82	1	109:C/S*[dl];	9	12	8.35
290	wcc-12472	554	3	0	0	0	3	244:C/T/T*[x]; 250:A/G/R*[x]; 373:G/R/A*[x]	22.67	2	348:C/M*[dl]; 352:C/Y*[dl];	6	5	9.03
291	wcc-12487	1990	16	8	1	0	7	110:T/T/Y*[x]; 146:T/T/Y*[x]; 150:G/G/K*[x]; 615:T/T/Y*[x]; 627:A/A/R*[x]; 696:A/R/R*[i]; 717:C/Y/Y*[i]; 857:G/G/R*[x]; 864:C/Y/Y*[x]; 1471:A/R/R*[i]; 1489:T/Y/T*[h]; 1528:G/R/R*[i]; 1588:C/Y/Y*[i]; 1600:T/Y/Y*[i]; 1615:C/Y/Y*[i]; 1630:T/Y/Y*[i]	38.31	3	1227:W/A*[dl]; 1810:C/Y*[dl]; 1844:T/W*[dl];	15.33	19	9.55
292	wcc-12492	823	3	0	0	0	3	62:G/G/K*[x]; 131:T/T/K*[x]; 640:A/A/G*[x]	133	9	18:A/M*[dl]; 195:A/R*[dl]; 204:G/R*[dl]; 297:T/K*[dl]; 351:T/Y*[dl]; 389:C/S*[dl]; 402:C/S*[dl]; 405:T/Y*[dl]; 474:G/K*[dl];	52.44	12	14.58
293	wcc-12496	1167	12	7	4	0	1	422:G/S/S*[i]; 457:A/R/R*[i]; 497:T/K/K*[i]; 512:C/M/M*[i]; 515:T/W/W*[i]; 588:G/R/R*[i]; 768:T/W/T*[h]; 789:G/R/G*[h]; 810:T/Y/T*[h]; 891:G/R/R*[i]; 972:C/Y/C*[h]; 1041:G/R/G*[x]	34.58	1	582:Y/C*[dl];	7	13	11.14
294	wcc-12497	805	7	0	6	1	0	461:T/K/G*[h]; 485:C/Y/C*[h]; 486:C/C/Y*[h]; 501:G/G/C*[s]; 525:G/R/G*[h]; 528:G/R/G*[h]; 546:A/R/A*[h]	43	1	581:G/R*[dl];	6	8	9.94
295	wcc-12500	1082	17	8	9	0	0	142:T/W/T*[h]; 172:Y/Y/T*[h]; 205:G/G/R*[h]; 207:T/Y/Y*[i]; 254:T/Y/Y*[i]; 282:A/R/R*[i]; 318:G/R/R*[i]; 369:G/R/R*[i]; 377:T/Y/Y*[i]; 414:A/R/A*[h]; 470:C/C/S*[h]; 537:K/K/G*[h]; 567:T/Y/Y*[i]; 596:G/K/K*[i]; 603:A/R/A*[h]; 637:C/Y/C*[h]; 645:G/R/G*[h]	74.29	3	188:C/Y*[dl]; 306:G/R*[dl]; 453:C/Y*[dl];	15.33	20	18.48
296	wcc-12505	553	7	3	4	0	0	267:G/R/A*[h]; 278:C/C/Y*[h]; 284:C/Y/C*[h]; 291:T/W/W*[i]; 300:A/W/W*[i]; 408:C/C/Y*[h]; 423:C/M/M*[i]	64.43	2	293:G/R*[dl]; 439:G/R*[dl];	18.5	9	16.27
297	wcc-12518	1157	18	5	12	0	1	316:C/S/G*[h]; 329:C/S/G*[h]; 368:G/R/R*[i]; 411:G/R/R*[i]; 448:G/R/A*[h]; 454:A/R/R*[i]; 505:T/Y/T*[h]; 507:G/R/R*[i]; 517:G/G/R*[h]; 636:G/R/A*[x]; 825:G/R/G*[h]; 831:T/T/W*[h]; 836:T/T/W*[h]; 884:A/A/W*[h]; 904:A/A/R*[h]; 912:T/Y/T*[h]; 943:A/R/R*[i]; 1041:A/A/R*[h]	33.67	1	1068:A/R*[dl];	18	19	16.42
298	wcc-12524	1883	10	5	0	0	5	423:A/A/R*[x]; 537:T/Y/Y*[i]; 570:A/W/W*[i]; 744:T/T/W*[x]; 789:A/A/R*[x]; 1474:G/S/S*[i]; 1487:C/Y/Y*[i]; 1524:G/S/S*[i]; 1559:C/C/S*[x]; 1565:C/C/Y*[x]	23.1	3	693:T/K*[dl]; 696:C/M*[dl]; 882:C/M*[dl];	8	13	6.9
299	wcc-12530	1110	13	5	6	2	0	120:A/A/G*[s]; 143:G/G/K*[h]; 155:T/W/W*[i]; 167:C/S/S*[i]; 242:T/Y/Y*[i]; 289:A/W/A*[h]; 428:T/Y/Y*[i]; 436:C/T/C*[s]; 461:C/Y/T*[h]; 629:C/S/S*[i]; 755:T/Y/C*[h]; 839:C/Y/T*[h]; 961:G/R/A*[h]	109.69	8	302:G/R*[dl]; 316:M/A*[dl]; 414:S/G*[dl]; 573:S/C*[dl]; 587:R/G*[dl]; 656:T/Y*[dl]; 710:T/Y*[dl]; 764:C/Y*[dl];	21.75	21	18.92
300	wcc-12543	1935	29	16	13	0	0	229:T/Y/T*[h]; 272:C/Y/C*[h]; 287:C/C/M*[h]; 290:C/Y/Y*[i]; 339:A/W/W*[i]; 365:T/Y/Y*[i]; 428:T/Y/C*[h]; 440:G/R/R*[i]; 509:C/Y/Y*[i]; 562:C/Y/Y*[i]; 647:T/Y/Y*[i]; 704:G/R/R*[i]; 785:C/Y/C*[h]; 847:G/R/A*[h]; 855:C/Y/Y*[i]; 888:A/M/A*[h]; 894:C/M/C*[h]; 920:C/Y/Y*[i]; 1073:T/K/T*[h]; 1122:G/R/G*[h]; 1170:C/M/C*[h]; 1206:T/K/K*[i]; 1299:G/R/R*[i]; 1323:T/Y/Y*[i]; 1362:C/Y/Y*[i]; 1597:A/A/R*[h]; 1…	154.83	4	470:G/R*[dl]; 475:A/R*[dl]; 525:G/R*[dl]; 1708:C/Y*[dl];	13.25	33	17.05
301	wcc-12546	1066	17	10	7	0	0	141:T/K/K*[i]; 221:K/K/G*[h]; 271:C/M/M*[i]; 405:K/K/G*[h]; 419:A/R/R*[i]; 451:G/R/R*[i]; 453:A/W/W*[i]; 507:G/R/R*[i]; 534:T/Y/Y*[i]; 570:C/C/Y*[h]; 645:C/Y/C*[h]; 772:A/R/R*[i]; 776:C/M/C*[h]; 827:T/T/Y*[h]; 847:A/W/T*[h]; 865:A/M/M*[i]; 883:G/R/R*[i]	110.35	6	12:T/K*[dl]; 567:G/R*[dl]; 585:A/R*[dl]; 626:C/Y*[dl]; 651:A/M*[dl]; 667:T/W*[dl];	14.67	23	21.58
302	wcc-12566	1259	8	0	5	0	3	303:T/T/Y*[x]; 370:C/C/M*[x]; 451:A/A/R*[h]; 482:T/T/K*[h]; 488:T/W/T*[h]; 496:T/T/K*[h]; 505:G/G/S*[h]; 865:A/A/M*[x]	15.62	3	256:G/R*[dl]; 266:T/W*[dl]; 774:T/Y*[dl];	7.33	11	8.74
303	wcc-12576	845	6	1	4	0	1	107:A/W/W*[i]; 422:T/A/A*[x]; 509:G/G/R*[h]; 602:A/A/R*[h]; 628:A/A/R*[h]; 629:A/A/R*[h]	38.67	1	164:C/Y*[dl];	7	7	8.28
304	wcc-12589	878	6	3	3	0	0	141:C/M/M*[i]; 189:T/Y/C*[h]; 339:T/K/K*[i]; 471:T/Y/Y*[i]; 687:Y/Y/C*[h]; 690:T/T/Y*[h]	83.67	1	193:C/Y*[dl];	15	7	7.97
305	wcc-12597	606	11	1	9	0	1	140:A/R/R*[i]; 196:C/C/S*[h]; 215:C/C/S*[h]; 242:T/T/W*[h]; 255:G/G/R*[x]; 383:C/C/Y*[h]; 386:G/G/R*[h]; 401:A/A/R*[h]; 406:G/G/R*[h]; 431:C/C/Y*[h]; 452:A/A/R*[h]	24.73	2	168:T/W*[dl]; 173:A/R*[dl];	15	13	21.45
306	wcc-12604	1267	11	2	7	1	1	152:R/R/G*[h]; 153:Y/Y/T*[h]; 214:T/T/A*[s]; 436:C/C/S*[h]; 462:C/Y/Y*[i]; 508:T/T/K*[h]; 574:T/W/A*[h]; 631:A/W/T*[h]; 698:C/C/M*[h]; 707:C/Y/Y*[i]; 1015:R/A/A*[x]	34.55	2	248:Y/T*[dl]; 541:G/R*[dl];	14.5	13	10.26
307	wcc-12636	1669	16	5	3	1	7	65:T/T/C*[s]; 362:Y/C/C*[x]; 662:C/Y/Y*[x]; 664:A/R/R*[x]; 677:Y/C/C*[x]; 1052:A/W/W*[i]; 1103:R/G/G*[x]; 1125:A/C/M*[h]; 1127:T/Y/Y*[i]; 1202:T/T/Y*[h]; 1216:T/K/K*[i]; 1232:C/T/T*[x]; 1234:A/G/G*[x]; 1265:G/K/K*[i]; 1316:T/G/K*[h]; 1325:G/K/K*[i]	22.88	1	440:T/M*[dl];	8	17	10.19
308	wcc-12645	1010	8	5	3	0	0	241:C/C/Y*[h]; 256:T/T/K*[h]; 278:G/R/R*[i]; 327:G/R/R*[i]; 336:T/Y/Y*[i]; 353:C/Y/Y*[i]; 688:A/R/R*[i]; 788:C/Y/C*[h]	35	5	94:C/T*[dl]; 161:A/R*[dl]; 534:A/R*[dl]; 880:G/R*[dl]; 890:C/S*[dl];	22.6	13	12.87
309	wcc-12663	762	5	0	0	0	5	243:C/Y/Y*[x]; 381:Y/T/T*[x]; 432:A/W/T*[x]; 470:C/S/S*[x]; 480:A/R/R*[x]	29	3	150:C/M*[dl]; 162:C/Y*[dl]; 387:G/S*[dl];	9	8	10.5
310	wcc-12674	1187	10	5	4	0	1	237:A/W/W*[i]; 377:A/M/M*[i]; 401:C/Y/Y*[i]; 434:C/Y/Y*[i]; 572:C/C/Y*[h]; 845:C/S/C*[h]; 863:G/G/R*[h]; 1065:R/R/A*[h]; 1108:G/K/K*[i]; 1159:A/G/G*[x]	35	1	995:C/S*[dl];	10	11	9.27
311	wcc-12681	711	8	0	8	0	0	190:C/C/Y*[h]; 192:A/A/M*[h]; 220:A/A/M*[h]; 226:G/G/K*[h]; 252:A/A/M*[h]; 479:T/T/Y*[h]; 480:G/G/R*[h]; 518:T/T/W*[h]	350.12	3	285:A/W*[dl]; 297:A/R*[dl]; 306:C/Y*[dl];	6.67	11	15.47
312	wcc-12690	1183	16	8	6	0	2	87:A/W/W*[i]; 143:T/W/W*[i]; 173:T/W/W*[i]; 308:A/A/R*[h]; 309:K/K/G*[h]; 335:A/A/R*[h]; 379:Y/T/T*[x]; 500:R/A/A*[x]; 647:C/Y/Y*[i]; 698:G/R/R*[i]; 737:A/A/R*[h]; 772:G/G/R*[h]; 806:C/C/Y*[h]; 830:T/Y/Y*[i]; 860:C/Y/Y*[i]; 1092:G/K/K*[i]	31.56	2	608:C/Y*[dl]; 656:C/Y*[dl];	8.5	18	15.22
313	wcc-12691	1756	14	0	0	0	14	222:T/T/W*[x]; 401:G/G/R*[x]; 673:G/N/R*[x]; 721:A/C/M*[x]; 736:C/C/Y*[x]; 766:A/A/R*[x]; 883:Y/Y/C*[x]; 936:Y/T/T*[x]; 1087:G/G/S*[x]; 1154:R/R/G*[x]; 1155:S/S/C*[x]; 1309:T/T/K*[x]; 1312:T/T/Y*[x]; 1417:G/G/R*[x]	38.21	14	314:T/Y*[dl]; 328:T/W*[dl]; 374:A/R*[dl]; 433:T/C*[dl]; 452:R/A*[dl]; 463:M/A*[dl]; 613:T/K*[dl]; 631:G/A*[dl]; 1081:K/R*[dl]; 1234:R/A*[dl]; 1362:C/M*[dl]; 1537:A/R*[dl]; 1624:G/A*[dl]; 1682:C/S*[dl];	20.79	28	15.95
314	wcc-12696	1551	21	10	11	0	0	177:A/A/R*[h]; 212:T/T/K*[h]; 381:C/C/Y*[h]; 423:A/A/R*[h]; 466:G/G/K*[h]; 487:T/T/W*[h]; 491:C/C/S*[h]; 551:A/R/R*[i]; 632:C/Y/Y*[i]; 695:A/R/R*[i]; 729:C/Y/Y*[i]; 739:G/K/K*[i]; 752:A/W/W*[i]; 779:G/K/T*[h]; 796:A/R/R*[i]; 931:T/Y/Y*[i]; 935:C/Y/Y*[i]; 973:G/G/R*[h]; 1069:G/G/R*[h]; 1102:A/W/W*[i]; 1318:C/S/C*[h]	139.52	1	977:Y/T*[dl];	14	22	14.18
315	wcc-12697	606	2	0	0	0	2	307:A/N/W*[x]; 310:A/N/R*[x]	75	11	160:G/R*[dl]; 169:A/W*[dl]; 184:T/W*[dl]; 193:C/Y*[dl]; 235:A/M*[dl]; 253:A/R*[dl]; 355:C/M*[dl]; 403:G/R*[dl]; 471:T/K*[dl]; 505:T/K*[dl]; 517:A/W*[dl];	28.27	13	21.45
316	wcc-12698	855	12	3	9	0	0	108:G/R/A*[h]; 117:A/R/R*[i]; 120:G/G/R*[h]; 147:W/W/A*[h]; 162:Y/Y/C*[h]; 186:W/W/R*[h]; 237:A/W/A*[h]; 255:G/R/R*[i]; 372:A/R/R*[i]; 393:G/G/R*[h]; 438:A/A/W*[h]; 570:G/G/K*[h]	107.92	1	119:C/Y*[dl];	6	13	15.2
317	wcc-12704	788	14	3	10	0	1	193:T/Y/C*[h]; 210:T/T/S*[h]; 220:T/K/G*[h]; 284:C/Y/T*[h]; 291:T/Y/C*[x]; 376:T/T/Y*[h]; 408:T/T/Y*[h]; 445:C/Y/Y*[i]; 529:G/R/G*[h]; 562:G/S/C*[h]; 659:C/C/Y*[h]; 674:A/R/G*[h]; 676:C/Y/Y*[i]; 718:T/Y/Y*[i]	48.29	1	301:G/R*[dl];	6	15	19.04
318	wcc-12708	727	4	2	2	0	0	203:G/G/R*[h]; 391:A/M/M*[i]; 409:C/C/Y*[h]; 520:G/R/R*[i]	25	3	667:W/A*[dl]; 689:T/C*[dl]; 694:C/M*[dl];	14.67	7	9.63
319	wcc-12716	1218	32	11	21	0	0	76:C/Y/Y*[i]; 119:A/W/W*[i]; 140:A/R/A*[h]; 158:A/W/T*[h]; 226:A/R/A*[h]; 228:A/W/A*[h]; 318:G/R/G*[h]; 343:T/Y/Y*[i]; 351:A/R/G*[h]; 379:A/S/G*[h]; 405:M/M/C*[h]; 420:M/M/A*[h]; 460:K/S/K*[h]; 541:T/Y/Y*[i]; 577:A/R/R*[i]; 643:A/R/R*[i]; 645:A/W/A*[h]; 656:G/S/G*[h]; 718:G/K/K*[i]; 748:G/R/G*[h]; 754:T/Y/T*[h]; 766:T/W/A*[h]; 785:C/Y/Y*[i]; 797:G/S/S*[i]; 946:A/R/A*[h]; 952:T/Y/T*[h]; 976:T/Y/T*…	108.25	1	1038:A/W*[dl];	9	33	27.09
320	wcc-12728	854	18	2	15	0	1	37:W/T/T*[x]; 55:A/A/R*[h]; 70:C/C/M*[h]; 230:C/Y/C*[h]; 240:C/C/S*[h]; 241:C/S/C*[h]; 243:G/G/K*[h]; 302:T/Y/T*[h]; 341:Y/T/Y*[h]; 359:A/R/R*[i]; 388:Y/Y/C*[h]; 389:R/G/R*[h]; 434:C/C/Y*[h]; 476:G/R/R*[i]; 548:K/G/K*[h]; 608:A/A/M*[h]; 615:G/G/K*[h]; 694:Y/Y/C*[h]	125.83	4	25:T/Y*[dl]; 76:C/Y*[dl]; 491:C/Y*[dl]; 751:M/C*[dl];	33	22	25.76
321	wcc-12743	1015	16	8	8	0	0	75:T/T/W*[h]; 167:C/C/Y*[h]; 176:A/R/R*[i]; 179:A/A/R*[h]; 231:G/S/G*[h]; 255:A/R/R*[i]; 258:A/W/W*[i]; 301:A/A/M*[h]; 387:G/G/R*[h]; 594:T/Y/Y*[i]; 612:G/R/R*[i]; 672:T/Y/Y*[i]; 750:C/Y/Y*[i]; 762:C/C/Y*[h]; 807:A/R/R*[i]; 850:C/C/M*[h]	165.69	4	63:A/R*[dl]; 315:T/K*[dl]; 639:C/S*[dl]; 714:T/K*[dl];	20.5	20	19.7
322	wcc-12751	1112	9	4	1	2	2	181:G/R/A*[h]; 223:T/Y/Y*[i]; 461:G/K/K*[x]; 537:C/Y/Y*[x]; 571:A/R/R*[i]; 579:C/Y/Y*[i]; 583:T/Y/Y*[i]; 984:G/G/C*[s]; 1005:A/A/C*[s]	71	1	799:C/Y*[dl];	19	10	8.99
323	wcc-12753	969	15	5	10	0	0	170:A/M/M*[i]; 188:A/R/R*[i]; 224:A/R/R*[i]; 280:W/W/A*[h]; 283:G/R/G*[h]; 285:T/Y/T*[h]; 309:A/R/A*[h]; 354:G/R/R*[i]; 393:A/R/A*[h]; 396:A/R/A*[h]; 449:C/S/S*[i]; 471:C/M/C*[h]; 540:A/A/R*[h]; 541:T/T/Y*[h]; 825:A/R/A*[h]	245.2	6	140:T/Y*[dl]; 204:G/K*[dl]; 492:T/Y*[dl]; 531:G/R*[dl]; 543:G/R*[dl]; 576:C/Y*[dl];	67.67	21	21.67
324	wcc-12757	1310	15	8	5	0	2	62:T/C/C*[x]; 108:T/Y/Y*[i]; 118:T/Y/Y*[i]; 168:A/M/M*[x]; 381:T/K/K*[i]; 405:T/Y/Y*[i]; 456:G/G/R*[h]; 618:C/Y/Y*[i]; 684:C/C/Y*[h]; 843:G/R/R*[i]; 906:C/Y/Y*[i]; 963:G/R/G*[h]; 1053:T/Y/T*[h]; 1120:C/M/A*[h]; 1185:T/Y/Y*[i]	23.53	3	798:C/Y*[dl]; 1248:A/M*[dl]; 1255:T/W*[dl];	8.33	18	13.74
325	wcc-12771	1095	14	0	5	8	1	86:A/A/R*[h]; 178:T/T/Y*[h]; 199:C/C/S*[h]; 219:A/A/T*[s]; 395:A/A/G*[s]; 407:G/G/A*[s]; 493:C/C/Y*[h]; 497:C/A/C*[s]; 514:G/G/R*[h]; 545:T/C/C*[x]; 587:T/T/C*[s]; 635:C/C/T*[s]; 716:C/C/T*[s]; 865:T/T/G*[s]	157.29	5	302:C/S*[dl]; 335:G/R*[dl]; 338:G/A*[dl]; 457:T/Y*[dl]; 741:A/R*[dl];	20.4	19	17.35
326	wcc-12779	666	4	0	3	1	0	71:T/T/C*[s]; 265:A/W/A*[h]; 281:W/W/T*[h]; 338:M/M/A*[h]	193.25	2	91:C/Y*[dl]; 543:K/G*[dl];	41	6	9.01
327	wcc-12794	1248	12	2	8	0	2	83:A/A/R*[h]; 135:C/M/M*[i]; 181:G/G/K*[h]; 186:T/T/K*[h]; 253:G/R/R*[i]; 348:T/Y/C*[h]; 378:C/T/Y*[h]; 390:G/G/R*[x]; 456:T/T/Y*[h]; 480:A/R/A*[h]; 495:C/Y/C*[h]; 668:T/T/Y*[x]	154.33	1	474:G/R*[dl];	27	13	10.42
328	wcc-12800	1325	3	0	0	0	3	868:G/A/R*[x]; 889:G/A/R*[x]; 1027:G/A/R*[x]	17	10	215:G/K*[dl]; 258:T/W*[dl]; 447:G/R*[dl]; 559:A/R*[dl]; 571:G/R*[dl]; 610:C/Y*[dl]; 664:G/K*[dl]; 794:C/T*[dl]; 982:S/Y*[dl]; 1159:A/M*[dl];	14.2	13	9.81
329	wcc-12802	572	2	0	2	0	0	372:G/R/A*[h]; 443:C/Y/T*[h]	39	1	349:R/A*[dl];	8	3	5.24
330	wcc-12810	1192	12	5	5	0	2	365:G/S/G*[h]; 369:G/R/G*[h]; 404:T/Y/Y*[i]; 445:T/Y/T*[h]; 456:G/S/G*[h]; 519:G/R/G*[h]; 733:T/W/W*[i]; 781:T/Y/Y*[i]; 808:Y/C/C*[x]; 809:Y/T/T*[x]; 862:C/M/M*[i]; 902:G/R/R*[i]	37.33	1	543:T/C*[dl];	6	13	10.91
331	wcc-12811	1255	16	7	9	0	0	218:G/R/G*[h]; 234:C/Y/Y*[i]; 258:T/Y/T*[h]; 285:T/C/Y*[h]; 351:T/Y/Y*[i]; 396:T/Y/Y*[i]; 501:C/Y/Y*[i]; 726:A/W/W*[i]; 754:T/T/Y*[h]; 760:C/C/S*[h]; 774:A/A/M*[h]; 810:C/Y/Y*[i]; 816:A/R/A*[h]; 876:K/K/T*[h]; 940:C/S/S*[i]; 974:T/Y/C*[h]	40.38	6	657:T/W*[dl]; 670:T/W*[dl]; 688:T/K*[dl]; 828:T/W*[dl]; 846:T/Y*[dl]; 857:A/G*[dl];	8.17	22	17.53
332	wcc-12816	898	8	0	6	1	1	418:C/Y/T*[h]; 463:G/R/R*[x]; 628:G/G/T*[s]; 702:A/W/T*[h]; 721:A/W/T*[h]; 752:G/R/A*[h]; 776:T/Y/C*[h]; 794:A/A/M*[h]	23.62	1	74:C/Y*[dl];	12	9	10.02
333	wcc-12826	1440	19	9	7	0	3	66:Y/Y/C*[h]; 159:Y/C/C*[x]; 162:W/T/W*[h]; 261:C/Y/Y*[i]; 376:T/W/W*[i]; 420:C/Y/Y*[i]; 439:T/T/Y*[h]; 440:T/K/K*[i]; 450:G/R/G*[h]; 486:A/R/R*[i]; 522:W/T/W*[x]; 523:W/A/W*[x]; 635:C/C/M*[h]; 724:G/S/G*[h]; 730:G/K/K*[i]; 753:A/R/R*[i]; 922:T/K/K*[i]; 1064:A/R/R*[i]; 1080:T/Y/C*[h]	38.63	1	478:Y/T*[dl];	8	20	13.89
334	wcc-12831	1893	3	0	1	1	1	199:T/T/C*[s]; 274:T/T/C*[x]; 762:T/K/T*[h]	242.67	8	107:T/Y*[dl]; 112:T/W*[dl]; 322:G/R*[dl]; 820:A/W*[dl]; 910:A/R*[dl]; 1165:C/Y*[dl]; 1172:T/K*[dl]; 1252:T/Y*[dl];	103.88	11	5.81
335	wcc-12834	538	4	0	0	0	4	127:S/G/G*[x]; 316:C/C/M*[x]; 320:G/G/R*[x]; 354:T/T/C*[x]	12.25	2	192:G/R*[dl]; 201:C/T*[dl];	9.5	6	11.15
336	wcc-12856	666	11	0	10	1	0	205:G/G/R*[h]; 223:C/C/Y*[h]; 265:C/C/Y*[h]; 353:G/G/A*[s]; 376:A/A/R*[h]; 427:A/A/R*[h]; 454:T/T/Y*[h]; 523:G/G/K*[h]; 529:C/C/S*[h]; 550:T/T/Y*[h]; 583:T/T/Y*[h]	65.73	1	635:A/R*[dl];	11	12	18.02
337	wcc-12857	1559	30	10	18	2	0	118:C/C/T*[s]; 124:G/G/A*[s]; 130:K/K/T*[h]; 242:A/R/G*[h]; 245:R/R/A*[h]; 257:Y/Y/C*[h]; 344:A/A/R*[h]; 365:A/A/R*[h]; 404:G/G/K*[h]; 443:T/Y/Y*[i]; 461:A/M/M*[i]; 467:G/G/R*[h]; 563:T/Y/Y*[i]; 608:G/R/R*[i]; 626:C/Y/Y*[i]; 683:T/W/W*[i]; 685:C/M/C*[h]; 718:A/R/R*[i]; 818:S/S/C*[h]; 830:C/C/Y*[h]; 881:A/R/G*[h]; 885:T/Y/C*[h]; 910:G/K/K*[i]; 961:T/K/K*[i]; 979:T/T/W*[h]; 1051:T/T/W*[h]; 1063:G/G…	45.9	6	148:C/Y*[dl]; 353:C/Y*[dl]; 452:T/W*[dl]; 619:A/R*[dl]; 635:A/R*[dl]; 711:C/S*[dl];	9.83	36	23.09
338	wcc-12858	1074	6	5	1	0	0	223:A/R/R*[i]; 256:G/R/G*[h]; 559:A/R/R*[i]; 806:A/R/R*[i]; 956:G/R/R*[i]; 973:T/Y/Y*[i]	46	1	860:R/G*[dl];	9	7	6.52
339	wcc-12862	733	6	0	4	0	2	85:T/T/A*[x]; 100:T/T/C*[x]; 214:A/R/A*[h]; 247:T/W/T*[h]; 587:G/G/R*[h]; 617:C/C/Y*[h]	14.67	1	518:T/Y*[dl];	7	7	9.55
340	wcc-12875	635	5	0	4	0	1	9:T/T/K*[x]; 46:G/G/K*[h]; 193:A/A/M*[h]; 297:T/Y/C*[h]; 426:G/A/R*[h]	176.4	2	356:G/R*[dl]; 618:T/Y*[dl];	55	7	11.02
341	wcc-12885	885	12	5	3	0	4	340:G/S/G*[h]; 392:C/Y/Y*[i]; 417:A/R/R*[i]; 462:A/R/R*[i]; 498:A/R/A*[h]; 505:A/W/A*[x]; 527:G/S/G*[h]; 567:A/R/R*[i]; 592:G/K/K*[i]; 776:G/G/R*[x]; 800:T/Y/Y*[x]; 802:G/S/S*[x]	19.83	1	447:C/M*[dl];	6	13	14.69
342	wcc-12898	1267	19	0	14	5	0	225:C/C/S*[h]; 326:A/M/C*[h]; 382:C/C/Y*[h]; 549:A/A/T*[s]; 651:A/A/W*[h]; 677:G/G/R*[h]; 716:A/A/R*[h]; 801:A/A/M*[h]; 803:A/A/T*[s]; 814:C/C/G*[s]; 815:T/T/A*[s]; 848:T/T/W*[h]; 895:T/T/K*[h]; 1086:A/A/G*[s]; 1144:C/C/Y*[h]; 1146:A/A/W*[h]; 1158:C/C/Y*[h]; 1206:C/C/S*[h]; 1231:C/C/Y*[h]	130.63	4	559:C/G*[dl]; 568:T/Y*[dl]; 737:G/A*[dl]; 1169:G/R*[dl];	8.75	23	18.15
343	wcc-12899	633	7	1	4	0	2	169:R/G/G*[x]; 172:R/G/G*[x]; 199:C/Y/C*[h]; 231:G/S/G*[h]; 337:Y/Y/T*[h]; 404:T/Y/Y*[i]; 579:W/W/T*[h]	89.57	1	268:G/R*[dl];	14	8	12.64
344	wcc-12906	1193	2	0	0	0	2	911:G/R/A*[x]; 953:T/T/Y*[x]	12	1	512:C/Y*[dl];	7	3	2.51
345	wcc-12910	1062	13	1	11	0	1	418:C/C/Y*[x]; 428:G/G/R*[h]; 437:G/G/R*[h]; 486:A/A/W*[h]; 627:G/G/R*[h]; 629:C/C/Y*[h]; 776:A/W/A*[h]; 815:A/A/R*[h]; 895:G/G/S*[h]; 903:C/M/M*[i]; 964:A/A/W*[h]; 977:C/C/M*[h]; 983:C/C/Y*[h]	61.38	2	711:T/K*[dl]; 722:T/Y*[dl];	11.5	15	14.12
346	wcc-12915	923	14	0	12	1	1	44:R/G/G*[x]; 110:T/W/T*[h]; 213:A/A/R*[h]; 214:G/R/G*[h]; 336:C/Y/T*[h]; 354:T/K/G*[h]; 363:A/W/T*[h]; 420:C/Y/C*[h]; 441:G/R/G*[h]; 534:A/R/A*[h]; 738:A/A/R*[h]; 746:R/R/A*[h]; 771:G/G/T*[s]; 793:G/G/S*[h]	237.21	2	654:C/Y*[dl]; 887:C/A*[dl];	99.5	16	17.33
347	wcc-12919	763	9	3	4	0	2	255:C/Y/Y*[i]; 318:C/Y/T*[h]; 363:A/M/M*[i]; 374:A/R/R*[i]; 461:G/R/A*[h]; 480:M/M/C*[h]; 504:G/R/G*[h]; 614:C/Y/C*[x]; 618:A/W/A*[x]	67.11	1	278:G/K*[dl];	10	10	13.11
348	wcc-12930	1665	15	5	10	0	0	455:T/T/Y*[h]; 530:A/W/W*[i]; 542:C/Y/Y*[i]; 543:G/R/A*[h]; 725:T/T/Y*[h]; 728:G/G/R*[h]; 842:T/Y/Y*[i]; 890:C/C/Y*[h]; 902:C/Y/Y*[i]; 965:T/T/Y*[h]; 1199:C/C/Y*[h]; 1250:T/T/Y*[h]; 1289:C/Y/T*[h]; 1304:G/G/R*[h]; 1575:C/Y/Y*[i]	52.4	2	577:A/R*[dl]; 683:R/A*[dl];	9.5	17	10.21
349	wcc-12935	735	3	0	0	0	3	507:G/K/K*[x]; 529:G/R/R*[x]; 559:T/Y/Y*[x]	16.33	4	235:C/Y*[dl]; 240:A/R*[dl]; 418:T/Y*[dl]; 428:C/Y*[dl];	8.5	7	9.52
350	wcc-12951	683	3	2	0	0	1	349:T/Y/Y*[i]; 391:G/S/S*[i]; 513:A/R/R*[x]	15	1	545:G/R*[dl];	9	4	5.86
351	wcc-12953	676	1	0	1	0	0	338:C/Y/T*[h]	15	1	308:C/T*[dl];	8	2	2.96
352	wcc-12960	905	9	1	6	1	1	67:A/R/A*[h]; 150:C/Y/C*[h]; 201:G/R/G*[h]; 272:M/M/A*[h]; 298:C/T/Y*[h]; 385:M/C/C*[x]; 405:C/T/C*[s]; 626:C/C/S*[h]; 681:A/R/R*[i]	38.33	6	113:T/Y*[dl]; 185:A/R*[dl]; 371:C/Y*[dl]; 528:C/Y*[dl]; 552:C/Y*[dl]; 629:C/S*[dl];	15.67	15	16.57
353	wcc-12964	809	8	2	5	1	0	168:C/S/S*[i]; 233:C/C/Y*[h]; 235:T/T/Y*[h]; 284:A/A/R*[h]; 373:T/W/A*[h]; 499:T/T/A*[s]; 539:A/A/M*[h]; 560:C/Y/Y*[i]	27.5	4	92:G/R*[dl]; 102:G/S*[dl]; 145:C/Y*[dl]; 578:T/W*[dl];	11	12	14.83
354	wcc-12967	835	1	0	0	0	1	140:T/N/Y*[x]	10	2	404:C/T*[dl]; 455:G/K*[dl];	6.5	3	3.59
355	wcc-12978	551	10	3	2	3	2	33:T/K/T*[h]; 123:A/R/R*[i]; 207:G/R/R*[i]; 258:A/M/A*[h]; 276:T/Y/Y*[i]; 360:A/A/G*[s]; 390:G/G/A*[s]; 429:T/T/G*[s]; 431:K/G/G*[x]; 471:R/A/A*[x]	204	1	348:T/Y*[dl];	15	11	19.96
356	wcc-12980	471	1	0	0	0	1	139:C/C/M*[x]	18	2	66:T/Y*[dl]; 78:G/R*[dl];	37	3	6.37
357	wcc-12986	526	4	1	2	0	1	125:A/R/G*[h]; 149:G/G/R*[h]; 176:A/R/R*[i]; 257:T/W/A*[x]	16	1	53:T/Y*[dl];	13	5	9.51
358	wcc-12995	1295	23	16	3	0	4	101:A/M/M*[i]; 195:A/R/R*[i]; 248:C/C/Y*[h]; 261:C/Y/Y*[i]; 326:A/W/W*[i]; 334:A/R/A*[h]; 393:A/A/W*[h]; 412:G/S/S*[i]; 441:A/R/R*[i]; 492:G/K/K*[i]; 528:C/M/M*[i]; 543:C/Y/Y*[i]; 570:T/Y/Y*[i]; 701:G/R/R*[i]; 737:C/Y/Y*[i]; 741:C/Y/Y*[x]; 797:C/Y/Y*[x]; 1015:T/Y/Y*[i]; 1034:G/R/R*[i]; 1099:A/C/C*[x]; 1126:G/R/R*[i]; 1142:C/M/M*[i]; 1147:W/A/A*[x]	53.61	4	360:C/Y*[dl]; 413:C/M*[dl]; 524:T/Y*[dl]; 1085:C/Y*[dl];	12.25	27	20.85
359	wcc-13021	1160	23	0	16	6	1	79:A/A/M*[h]; 258:T/T/W*[h]; 266:G/G/R*[h]; 304:T/T/W*[h]; 366:T/T/Y*[h]; 396:G/G/C*[s]; 426:A/A/G*[s]; 435:T/T/A*[s]; 472:A/A/W*[h]; 519:C/C/T*[s]; 548:T/T/Y*[h]; 744:A/A/G*[s]; 810:C/C/Y*[h]; 818:T/T/K*[h]; 842:T/T/Y*[h]; 848:T/T/Y*[h]; 866:R/A/A*[x]; 938:C/C/Y*[h]; 947:T/T/W*[h]; 986:C/C/S*[h]; 1070:A/A/R*[h]; 1073:G/G/R*[h]; 1085:T/T/A*[s]	315.96	2	234:A/M*[dl]; 931:G/S*[dl];	7	25	21.55
360	wcc-13029	1182	9	4	3	0	2	107:C/Y/Y*[x]; 479:C/C/Y*[h]; 495:T/T/K*[h]; 585:G/G/R*[x]; 700:C/Y/Y*[i]; 701:A/W/W*[i]; 814:T/Y/Y*[i]; 1037:T/Y/Y*[i]; 1115:C/C/Y*[h]	20.78	6	395:G/R*[dl]; 573:C/Y*[dl]; 627:A/R*[dl]; 789:C/Y*[dl]; 852:A/T*[dl]; 1016:A/W*[dl];	11.67	15	12.69
361	wcc-13036	1022	27	1	25	1	0	158:G/G/R*[h]; 179:C/C/Y*[h]; 188:A/A/W*[h]; 251:A/W/A*[h]; 347:A/A/R*[h]; 356:A/A/R*[h]; 361:A/A/R*[h]; 389:T/T/Y*[h]; 407:R/R/G*[h]; 475:G/G/R*[h]; 482:G/K/G*[h]; 573:A/A/M*[h]; 582:T/T/C*[s]; 643:C/Y/T*[h]; 646:G/K/T*[h]; 717:C/C/M*[h]; 744:T/T/Y*[h]; 753:T/T/Y*[h]; 762:A/A/R*[h]; 765:A/A/W*[h]; 789:C/C/Y*[h]; 890:C/Y/Y*[i]; 891:C/C/Y*[h]; 906:A/A/R*[h]; 942:G/K/G*[h]; 945:T/Y/T*[h]; 957:T/K/T…	75.59	2	272:A/R*[dl]; 822:C/M*[dl];	19	29	28.38
362	wcc-13041	1082	15	0	1	0	14	268:G/G/K*[h]; 310:C/C/Y*[x]; 317:T/T/Y*[x]; 331:T/T/Y*[x]; 364:T/T/Y*[x]; 509:C/C/M*[x]; 754:C/C/M*[x]; 778:C/C/M*[x]; 850:C/C/Y*[x]; 851:A/A/G*[x]; 863:A/A/G*[x]; 872:C/C/Y*[x]; 881:A/A/R*[x]; 926:T/T/Y*[x]; 959:T/T/K*[x]	33.2	6	193:A/W*[dl]; 205:C/T*[dl]; 376:C/Y*[dl]; 395:G/R*[dl]; 496:C/A*[dl]; 640:T/Y*[dl];	25	21	19.41
363	wcc-13042	465	2	0	1	0	1	247:C/C/S*[x]; 265:T/T/Y*[h]	34.5	5	76:A/R*[dl]; 205:T/Y*[dl]; 211:C/Y*[dl]; 316:A/R*[dl]; 359:A/R*[dl];	18.6	7	15.05
364	wcc-13051	701	7	0	6	0	1	111:A/R/G*[h]; 161:C/S/C*[h]; 173:G/K/G*[h]; 174:C/Y/C*[h]; 316:T/T/W*[h]; 342:G/R/G*[h]; 596:C/C/G*[x]	28.14	1	53:G/A*[dl];	6	8	11.41
365	wcc-13056	1246	1	1	0	0	0	337:T/Y/Y*[i]	13	2	223:A/M*[dl]; 232:G/R*[dl];	8	3	2.41
366	wcc-13061	859	3	0	3	0	0	216:T/G/K*[h]; 431:A/A/R*[h]; 623:T/T/W*[h]	53.67	1	596:T/Y*[dl];	9	4	4.66
367	wcc-13070	1783	8	2	3	0	3	731:G/R/G*[x]; 1028:T/C/C*[x]; 1068:T/Y/T*[h]; 1492:C/Y/C*[x]; 1549:A/M/M*[i]; 1569:C/Y/T*[h]; 1572:G/R/A*[h]; 1654:T/Y/Y*[i]	22.5	1	1330:C/Y*[dl];	6	9	5.05
368	wcc-13074	788	15	5	7	1	2	161:T/W/A*[h]; 196:G/G/S*[h]; 224:G/G/R*[x]; 227:C/C/Y*[x]; 319:T/W/W*[i]; 394:A/W/W*[i]; 451:C/Y/Y*[i]; 469:T/K/K*[i]; 478:G/G/R*[h]; 508:C/Y/C*[h]; 610:T/T/Y*[h]; 619:T/C/T*[s]; 637:T/T/Y*[h]; 652:A/W/A*[h]; 721:A/R/R*[i]	96.8	4	111:C/G*[dl]; 156:A/R*[dl]; 200:T/W*[dl]; 418:W/A*[dl];	86.25	19	24.11
369	wcc-13075	956	22	7	15	0	0	154:T/Y/C*[h]; 183:C/Y/T*[h]; 211:G/R/R*[i]; 255:A/R/G*[h]; 273:G/R/R*[i]; 280:C/C/M*[h]; 297:C/Y/Y*[i]; 320:C/C/M*[h]; 384:C/M/A*[h]; 401:G/R/A*[h]; 411:G/R/R*[i]; 507:C/Y/Y*[i]; 551:C/C/Y*[h]; 582:A/A/R*[h]; 586:G/G/R*[h]; 609:C/Y/Y*[i]; 708:G/R/A*[h]; 726:G/R/A*[h]; 782:T/T/Y*[h]; 795:A/M/C*[h]; 800:T/W/A*[h]; 880:G/R/R*[i]	41.23	1	292:G/R*[dl];	13	23	24.06
370	wcc-13129	987	11	8	3	0	0	174:G/R/R*[i]; 176:G/R/R*[i]; 245:A/M/M*[i]; 410:C/Y/Y*[i]; 434:G/G/R*[h]; 443:T/K/K*[i]; 459:C/C/Y*[h]; 566:G/R/G*[h]; 587:A/R/R*[i]; 596:A/R/R*[i]; 821:T/Y/Y*[i]	65.27	2	578:G/R*[dl]; 629:A/R*[dl];	13	13	13.17
371	wcc-13130	714	5	0	3	0	2	48:G/A/R*[h]; 82:W/A/W*[h]; 136:G/G/R*[h]; 449:G/T/T*[x]; 451:K/G/G*[x]	225.6	1	221:T/Y*[dl];	9	6	8.4
372	wcc-13143	929	15	2	9	1	3	142:C/Y/C*[h]; 235:A/W/W*[i]; 286:G/G/R*[h]; 408:T/T/Y*[h]; 411:G/G/R*[h]; 580:G/G/A*[s]; 645:T/T/Y*[h]; 693:Y/Y/T*[h]; 723:K/K/G*[h]; 728:K/T/T*[x]; 737:K/G/G*[x]; 746:R/G/G*[x]; 800:G/R/R*[i]; 812:A/A/M*[h]; 815:C/C/Y*[h]	24.8	1	857:A/R*[dl];	6	16	17.22
373	wcc-13151	754	10	3	7	0	0	243:A/A/R*[h]; 246:G/R/R*[i]; 333:T/Y/Y*[i]; 345:C/Y/Y*[i]; 453:A/A/M*[h]; 469:C/Y/C*[h]; 477:A/A/W*[h]; 606:T/Y/T*[h]; 627:C/Y/C*[h]; 637:C/C/S*[h]	33.8	2	194:K/T*[dl]; 294:Y/T*[dl];	6.5	12	15.92
374	wcc-13155	701	2	0	1	1	0	193:A/A/W*[h]; 409:G/G/A*[s]	27	1	144:T/W*[dl];	6	3	4.28
375	wcc-13161	983	9	5	4	0	0	154:T/K/K*[i]; 158:A/W/W*[i]; 288:A/A/W*[h]; 423:T/W/W*[i]; 492:A/W/W*[i]; 554:A/A/R*[h]; 688:G/R/R*[i]; 784:A/R/A*[h]; 800:C/M/C*[h]	35.22	1	887:A/R*[dl];	7	10	10.17
376	wcc-13166	713	13	2	10	0	1	131:Y/Y/C*[h]; 140:T/T/W*[h]; 143:T/T/Y*[h]; 203:R/R/A*[h]; 222:A/A/R*[h]; 299:T/T/Y*[h]; 344:T/T/K*[h]; 365:A/A/R*[h]; 383:A/R/R*[i]; 403:W/W/A*[h]; 466:R/A/A*[x]; 501:C/C/M*[h]; 572:C/Y/Y*[i]	132.08	3	104:T/Y*[dl]; 107:T/K*[dl]; 465:T/Y*[dl];	34	16	22.44
377	wcc-13167	1128	13	0	12	1	0	158:T/T/Y*[h]; 181:C/C/Y*[h]; 353:W/T/W*[h]; 366:R/A/R*[h]; 368:W/A/W*[h]; 383:R/A/R*[h]; 401:Y/C/Y*[h]; 451:T/T/C*[s]; 533:Y/C/Y*[h]; 535:W/A/M*[h]; 546:W/W/A*[h]; 557:M/A/M*[h]; 691:A/A/W*[h]	40.23	4	544:S/G*[dl]; 941:T/K*[dl]; 1044:G/K*[dl]; 1064:T/Y*[dl];	8.25	17	15.07
378	wcc-13171	1526	12	8	4	0	0	350:T/K/K*[i]; 356:A/R/A*[h]; 387:T/Y/Y*[i]; 404:A/R/R*[i]; 548:G/G/R*[h]; 630:T/Y/T*[h]; 747:T/T/Y*[h]; 937:T/Y/Y*[i]; 1042:T/W/W*[i]; 1132:G/R/R*[i]; 1144:T/Y/Y*[i]; 1171:A/R/R*[i]	38.67	1	787:A/R*[dl];	6	13	8.52
379	wcc-13174	474	2	1	1	0	0	110:G/R/A*[h]; 298:T/Y/Y*[i]	37.5	3	381:G/R*[dl]; 412:A/W*[dl]; 433:G/R*[dl];	19.67	5	10.55
380	wcc-13182	1500	10	3	3	0	4	457:G/R/R*[i]; 474:T/W/W*[i]; 489:A/R/R*[i]; 584:R/R/G*[x]; 604:Y/Y/T*[x]; 862:C/C/M*[h]; 865:T/T/Y*[h]; 1178:T/T/C*[x]; 1191:G/G/A*[x]; 1384:G/R/A*[h]	19.6	1	1004:A/W*[dl];	6	11	7.33
381	wcc-13183	1197	26	5	19	0	2	288:T/K/T*[h]; 314:C/C/Y*[h]; 317:C/C/Y*[h]; 328:A/A/R*[h]; 351:C/C/Y*[h]; 419:A/A/R*[h]; 497:A/A/W*[h]; 514:G/G/R*[h]; 518:A/A/W*[h]; 530:T/Y/C*[h]; 557:G/R/G*[h]; 563:A/R/R*[i]; 577:A/W/A*[h]; 601:G/R/R*[i]; 606:G/G/K*[h]; 690:A/R/G*[h]; 698:C/C/Y*[h]; 725:K/K/G*[h]; 764:Y/Y/C*[h]; 765:C/C/Y*[h]; 776:R/R/G*[h]; 956:A/R/R*[i]; 1058:G/S/S*[i]; 1072:C/Y/Y*[i]; 1098:W/T/T*[x]; 1100:T/A/A*[x]	97.12	2	694:Y/C*[dl]; 826:A/M*[dl];	31	28	23.39
382	wcc-13186	1248	3	0	1	0	2	372:T/Y/C*[h]; 629:A/A/M*[x]; 779:G/R/R*[x]	17.67	1	413:G/A*[dl];	6	4	3.21
383	wcc-13207	1085	20	8	11	0	1	148:T/Y/Y*[i]; 151:G/R/R*[i]; 346:T/Y/Y*[i]; 396:A/M/M*[i]; 496:C/Y/Y*[i]; 517:G/R/R*[i]; 567:A/W/A*[h]; 589:Y/Y/C*[h]; 602:G/G/R*[h]; 662:Y/Y/T*[x]; 818:A/R/G*[h]; 824:G/R/R*[i]; 886:C/C/Y*[h]; 897:T/W/T*[h]; 930:G/G/R*[h]; 975:A/R/A*[h]; 979:A/A/R*[h]; 980:A/W/T*[h]; 1032:T/Y/Y*[i]; 1033:A/R/A*[h]	82.8	1	782:A/R*[dl];	10	21	19.35
384	wcc-13215	705	11	7	0	0	4	180:A/R/R*[i]; 293:G/R/R*[i]; 299:C/Y/Y*[i]; 470:T/Y/Y*[i]; 476:G/R/R*[i]; 491:A/R/R*[i]; 563:C/Y/Y*[i]; 586:M/C/C*[x]; 588:K/T/T*[x]; 649:G/C/C*[x]; 659:A/T/W*[x]	84.36	5	51:A/R*[dl]; 100:G/K*[dl]; 114:A/R*[dl]; 384:T/K*[dl]; 390:T/K*[dl];	45.4	16	22.7
385	wcc-13219	703	2	2	0	0	0	162:T/Y/Y*[i]; 210:T/Y/Y*[i]	26	1	577:T/Y*[dl];	9	3	4.27
386	wcc-13231	658	8	2	4	1	1	158:G/K/G*[h]; 221:C/C/Y*[h]; 257:G/G/R*[h]; 287:T/Y/Y*[i]; 302:C/Y/Y*[i]; 339:K/T/T*[x]; 378:C/C/Y*[h]; 646:G/G/C*[s]	336.62	4	188:C/Y*[dl]; 429:A/W*[dl]; 494:T/Y*[dl]; 499:G/R*[dl];	20.25	12	18.24
387	wcc-13235	940	6	4	0	0	2	385:T/Y/Y*[i]; 394:T/Y/Y*[i]; 400:G/R/R*[i]; 406:G/R/R*[i]; 471:G/R/R*[x]; 478:T/W/W*[x]	14.5	3	43:T/A*[dl]; 463:A/R*[dl]; 860:C/Y*[dl];	8	9	9.57
388	wcc-13251	990	8	3	2	0	3	119:R/G/G*[x]; 120:K/T/T*[x]; 130:S/G/G*[x]; 145:A/A/R*[h]; 184:T/Y/Y*[i]; 214:C/M/M*[i]; 595:A/R/R*[i]; 870:G/G/R*[h]	284.62	10	261:T/K*[dl]; 277:C/Y*[dl]; 304:C/Y*[dl]; 532:A/R*[dl]; 647:T/Y*[dl]; 649:G/R*[dl]; 664:A/M*[dl]; 678:T/K*[dl]; 712:A/W*[dl]; 718:A/R*[dl];	63.4	18	18.18
389	wcc-13256	1370	18	10	5	0	3	297:C/M/M*[i]; 447:T/K/K*[i]; 489:T/W/W*[i]; 516:C/Y/Y*[i]; 564:C/Y/Y*[i]; 588:T/Y/Y*[i]; 606:G/R/R*[i]; 612:G/R/G*[h]; 664:A/A/R*[h]; 690:G/G/K*[h]; 692:G/G/R*[h]; 744:T/W/W*[i]; 858:T/W/W*[i]; 987:C/Y/T*[x]; 993:T/Y/C*[h]; 1204:A/W/W*[i]; 1240:T/Y/T*[x]; 1249:A/R/A*[x]	20.28	4	240:G/R*[dl]; 273:G/R*[dl]; 402:C/Y*[dl]; 660:C/Y*[dl];	6.25	22	16.06
390	wcc-13265	891	5	0	5	0	0	564:G/G/R*[h]; 591:A/A/R*[h]; 618:A/A/W*[h]; 646:T/T/W*[h]; 672:C/C/Y*[h]	212.2	2	645:T/W*[dl]; 682:C/G*[dl];	7	7	7.86
391	wcc-13278	1212	4	1	3	0	0	597:T/T/Y*[h]; 626:A/W/W*[i]; 708:G/A/R*[h]; 712:C/A/M*[h]	32	1	761:T/C*[dl];	9	5	4.13
392	wcc-13279	814	15	0	8	6	1	51:A/A/G*[s]; 117:T/G/T*[s]; 120:G/T/G*[s]; 150:A/T/A*[s]; 178:A/G/A*[s]; 199:M/A/M*[h]; 234:Y/T/Y*[h]; 261:C/C/M*[h]; 264:C/C/M*[h]; 312:A/A/M*[h]; 454:C/C/Y*[h]; 543:C/A/A*[x]; 747:G/G/R*[h]; 753:A/A/W*[h]; 769:G/G/A*[s]	52.33	4	20:C/Y*[dl]; 39:T/Y*[dl]; 279:T/Y*[dl]; 498:G/R*[dl];	30	19	23.34
393	wcc-13283	1100	13	5	8	0	0	101:A/A/W*[h]; 145:T/T/W*[h]; 177:A/A/R*[h]; 233:A/W/W*[i]; 259:C/Y/C*[h]; 471:C/Y/T*[h]; 495:C/C/M*[h]; 579:T/Y/Y*[i]; 731:C/M/M*[i]; 777:A/M/M*[i]; 858:T/W/W*[i]; 890:A/A/M*[h]; 1023:G/R/K*[h]	96.54	2	255:C/S*[dl]; 871:G/K*[dl];	32.5	15	13.64
394	wcc-13284	2040	9	0	0	0	9	80:C/C/Y*[x]; 97:C/C/M*[x]; 144:G/G/S*[x]; 156:A/A/W*[x]; 1226:C/T/Y*[x]; 1404:T/W/W*[x]; 1575:C/N/M*[x]; 1735:T/W/W*[x]; 1794:C/T/Y*[x]	18.11	12	70:T/K*[dl]; 318:C/Y*[dl]; 396:G/R*[dl]; 531:T/W*[dl]; 693:G/R*[dl]; 822:C/Y*[dl]; 912:A/R*[dl]; 942:T/W*[dl]; 1134:A/R*[dl]; 1504:C/Y*[dl]; 1602:C/Y*[dl]; 1605:C/Y*[dl];	14.42	21	10.29
395	wcc-13297	629	3	1	2	0	0	154:C/Y/Y*[i]; 363:T/Y/T*[h]; 478:C/Y/C*[h]	39.67	1	231:T/Y*[dl];	7	4	6.36
396	wcc-13299	459	6	3	3	0	0	152:C/C/Y*[h]; 262:C/Y/Y*[i]; 268:C/S/C*[h]; 305:T/W/W*[i]; 314:T/T/Y*[h]; 347:C/Y/Y*[i]	35.67	1	185:C/Y*[dl];	18	7	15.25
397	wcc-13315	1134	16	8	8	0	0	195:A/A/R*[h]; 238:G/G/R*[h]; 242:G/R/R*[i]; 266:G/K/T*[h]; 338:C/Y/Y*[i]; 381:T/Y/Y*[i]; 384:G/R/R*[i]; 444:C/Y/Y*[i]; 459:T/T/K*[h]; 552:A/R/R*[i]; 558:T/Y/Y*[i]; 582:T/Y/Y*[i]; 618:R/R/A*[h]; 747:G/G/K*[h]; 860:C/Y/C*[h]; 916:A/A/R*[h]	116.62	3	300:T/W*[dl]; 648:M/A*[dl]; 815:C/Y*[dl];	12.33	19	16.75
398	wcc-13323	636	4	4	0	0	0	114:A/R/R*[i]; 423:T/Y/Y*[i]; 462:A/R/R*[i]; 465:G/K/K*[i]	23.25	6	162:Y/T*[dl]; 174:Y/M*[dl]; 342:G/K*[dl]; 415:T/W*[dl]; 514:T/K*[dl]; 556:A/W*[dl];	11.67	10	15.72
399	wcc-13331	1291	4	0	0	0	4	349:A/A/R*[x]; 604:A/N/R*[x]; 893:G/G/R*[x]; 943:T/T/W*[x]	16	3	448:G/R*[dl]; 986:A/R*[dl]; 1046:T/K*[dl];	7.33	7	5.42
400	wcc-13338	1415	30	4	25	0	1	244:T/W/W*[i]; 282:G/S/C*[h]; 289:T/W/A*[h]; 295:G/R/R*[i]; 317:T/Y/C*[h]; 400:R/R/A*[h]; 406:Y/Y/C*[h]; 439:G/R/A*[h]; 487:G/R/A*[h]; 523:C/Y/T*[h]; 587:G/R/A*[h]; 637:C/C/Y*[h]; 756:R/R/A*[h]; 760:M/M/A*[h]; 793:T/Y/Y*[i]; 826:T/Y/T*[h]; 830:A/R/A*[h]; 859:C/Y/C*[h]; 967:C/Y/Y*[i]; 1006:C/Y/C*[h]; 1027:A/R/A*[h]; 1042:A/R/A*[h]; 1066:T/Y/T*[h]; 1096:C/Y/C*[h]; 1099:C/Y/C*[h]; 1129:T/Y/T*[h]; 11…	34.87	2	503:A/R*[dl]; 1213:Y/C*[dl];	6	32	22.61
401	wcc-13344	580	10	2	5	3	0	149:A/A/G*[s]; 172:G/G/A*[s]; 190:T/Y/C*[h]; 221:A/R/A*[h]; 291:T/T/C*[s]; 352:G/K/T*[h]; 368:A/R/R*[i]; 372:C/Y/Y*[i]; 428:T/W/A*[h]; 453:T/W/A*[h]	36.4	1	293:C/Y*[dl];	16	11	18.97
402	wcc-13348	646	2	1	0	0	1	90:A/R/R*[i]; 133:W/A/A*[x]	25	1	438:R/A*[dl];	6	3	4.64
403	wcc-13353	535	7	3	4	0	0	152:A/A/R*[h]; 179:G/R/R*[i]; 222:T/T/Y*[h]; 247:G/R/R*[i]; 308:C/C/Y*[h]; 343:G/G/R*[h]; 353:G/R/R*[i]	41.29	1	446:K/T*[dl];	107	8	14.95
404	wcc-13354	709	14	4	9	1	0	73:R/G/R*[h]; 85:G/K/K*[i]; 93:C/Y/C*[h]; 183:A/R/A*[h]; 210:A/A/M*[h]; 231:G/S/S*[i]; 237:T/W/W*[i]; 267:G/R/G*[h]; 336:T/Y/C*[h]; 372:G/R/G*[h]; 405:A/R/R*[i]; 492:G/G/C*[s]; 501:G/S/G*[h]; 509:A/W/A*[h]	210.79	4	363:G/K*[dl]; 471:A/R*[dl]; 504:A/W*[dl]; 551:G/S*[dl];	33	18	25.39
405	wcc-13374	1440	11	2	1	1	7	224:T/T/W*[x]; 329:T/T/Y*[x]; 440:C/C/M*[x]; 446:C/C/A*[x]; 545:C/C/T*[x]; 604:A/R/R*[i]; 659:T/T/C*[s]; 731:T/T/K*[x]; 855:C/Y/Y*[i]; 878:C/Y/Y*[x]; 1190:G/G/R*[h]	23.82	4	359:A/R*[dl]; 392:T/W*[dl]; 978:A/R*[dl]; 1008:T/Y*[dl];	7.75	15	10.42
406	wcc-13425	923	11	1	8	1	1	30:C/C/S*[h]; 115:A/R/A*[h]; 121:T/W/T*[h]; 262:G/R/G*[h]; 272:C/Y/C*[h]; 277:C/M/C*[h]; 390:C/M/M*[i]; 483:C/Y/T*[h]; 538:R/A/R*[h]; 592:C/C/Y*[x]; 779:T/T/G*[s]	24.27	2	343:A/R*[dl]; 349:G/R*[dl];	11	13	14.08
407	wcc-13433	718	3	0	0	0	3	228:T/Y/Y*[x]; 403:G/G/R*[x]; 477:G/G/R*[x]	41.67	1	547:A/W*[dl];	15	4	5.57
408	wcc-13446	1273	17	4	12	1	0	93:A/A/G*[s]; 194:C/Y/T*[h]; 285:C/Y/T*[h]; 323:T/W/A*[h]; 362:A/R/R*[i]; 425:C/M/M*[i]; 806:A/R/R*[i]; 832:T/T/Y*[h]; 881:G/K/G*[h]; 884:G/G/R*[h]; 968:C/Y/Y*[i]; 998:T/T/K*[h]; 1046:T/W/T*[h]; 1159:A/A/W*[h]; 1197:A/A/W*[h]; 1207:G/G/R*[h]; 1225:T/T/Y*[h]	72.12	2	800:A/W*[dl]; 905:G/R*[dl];	34.5	19	14.93
409	wcc-13452	621	6	3	1	0	2	139:C/Y/Y*[i]; 199:C/Y/Y*[i]; 416:Y/Y/C*[h]; 506:A/W/W*[i]; 586:C/Y/Y*[x]; 591:T/W/W*[x]	30.83	1	62:A/W*[dl];	12	7	11.27
410	wcc-13460	1125	20	11	7	2	0	165:G/G/C*[s]; 311:A/A/G*[s]; 334:C/M/M*[i]; 362:G/R/R*[i]; 406:T/Y/Y*[i]; 422:G/K/K*[i]; 449:T/Y/Y*[i]; 524:C/Y/Y*[i]; 567:C/Y/Y*[i]; 584:T/Y/C*[h]; 641:C/Y/C*[h]; 645:C/Y/C*[h]; 656:G/R/G*[h]; 689:G/G/K*[h]; 695:T/W/T*[h]; 712:G/S/G*[h]; 716:A/R/R*[i]; 779:T/W/W*[i]; 853:A/M/M*[i]; 977:A/R/R*[i]	58.25	1	287:G/R*[dl];	13	21	18.67
411	wcc-13478	488	2	2	0	0	0	111:C/M/M*[i]; 138:G/R/R*[i]	310.5	7	246:T/Y*[dl]; 255:T/Y*[dl]; 267:A/R*[dl]; 291:A/R*[dl]; 357:G/R*[dl]; 387:A/M*[dl]; 391:C/M*[dl];	48.14	9	18.44
412	wcc-13494	1084	14	5	9	0	0	191:C/C/Y*[h]; 221:A/A/R*[h]; 235:G/R/R*[i]; 245:T/K/K*[i]; 366:C/C/Y*[h]; 397:T/Y/Y*[i]; 403:G/G/R*[h]; 409:T/K/G*[h]; 532:C/M/C*[h]; 612:A/R/A*[h]; 630:G/K/K*[i]; 646:Y/Y/T*[h]; 654:R/R/A*[h]; 717:A/R/R*[i]	103.36	2	382:G/R*[dl]; 741:G/K*[dl];	10	16	14.76
413	wcc-13499	1366	31	11	15	0	5	192:C/Y/Y*[i]; 202:T/C/Y*[h]; 223:G/R/G*[h]; 256:G/R/R*[i]; 323:T/C/Y*[h]; 326:G/A/R*[h]; 335:G/C/Y*[h]; 353:C/Y/Y*[i]; 374:A/R/R*[i]; 440:T/K/K*[i]; 446:G/G/S*[h]; 459:G/R/R*[i]; 495:T/G/G*[x]; 523:T/C/C*[x]; 533:G/A/A*[x]; 548:A/G/R*[h]; 566:C/C/Y*[h]; 595:A/T/T*[x]; 602:A/A/R*[h]; 623:K/G/G*[x]; 650:A/A/W*[h]; 717:A/R/R*[i]; 718:C/Y/Y*[i]; 788:T/T/Y*[h]; 910:T/T/K*[h]; 917:A/A/R*[h]; 965:T/T/Y…	66.19	1	739:T/W*[dl];	6	32	23.43
414	wcc-13503	1028	11	7	3	0	1	78:T/T/Y*[h]; 101:K/G/K*[h]; 327:A/R/R*[i]; 390:A/R/R*[i]; 392:T/Y/Y*[i]; 417:T/Y/Y*[i]; 501:A/R/R*[i]; 570:T/Y/T*[h]; 576:T/W/W*[i]; 729:G/R/R*[i]; 924:C/C/G*[x]	128.55	1	144:T/K*[dl];	35	12	11.67
415	wcc-13507	946	5	1	3	0	1	554:A/T/W*[x]; 763:A/R/A*[h]; 770:C/S/M*[h]; 834:A/W/A*[h]; 885:G/R/R*[i]	17	2	471:T/Y*[dl]; 641:C/Y*[dl];	7.5	7	7.4
416	wcc-13516	588	3	2	1	0	0	263:C/Y/T*[h]; 285:G/S/S*[i]; 297:C/S/S*[i]	306.67	4	212:T/Y*[dl]; 240:A/R*[dl]; 521:G/R*[dl]; 570:A/R*[dl];	43	7	11.9
417	wcc-13528	738	21	5	13	2	1	96:R/A/G*[s]; 108:T/T/Y*[h]; 110:C/C/Y*[h]; 149:G/G/S*[h]; 173:T/T/C*[s]; 185:A/R/G*[h]; 269:R/R/A*[h]; 280:R/G/G*[x]; 308:G/R/R*[i]; 313:A/R/R*[i]; 365:A/R/A*[h]; 439:G/R/G*[h]; 441:C/C/S*[h]; 444:A/A/M*[h]; 454:C/C/Y*[h]; 461:G/K/G*[h]; 552:A/R/G*[h]; 559:T/Y/Y*[i]; 574:A/R/R*[i]; 643:T/Y/C*[h]; 665:G/K/K*[i]	162.52	3	140:T/Y*[dl]; 526:T/Y*[dl]; 529:T/Y*[dl];	42	24	32.52
418	wcc-13540	908	7	2	2	0	3	54:C/C/Y*[h]; 177:W/T/T*[x]; 198:R/A/A*[x]; 402:C/T/T*[x]; 467:C/Y/Y*[i]; 491:G/R/R*[i]; 649:R/G/R*[h]	38.29	8	92:C/S*[dl]; 103:G/R*[dl]; 126:G/R*[dl]; 335:T/K*[dl]; 763:T/Y*[dl]; 844:T/Y*[dl]; 871:T/Y*[dl]; 877:T/Y*[dl];	15.38	15	16.52
419	wcc-13563	1303	19	13	5	0	1	188:T/Y/Y*[i]; 244:C/Y/Y*[i]; 391:C/Y/Y*[i]; 395:C/S/S*[i]; 424:A/M/M*[i]; 454:T/Y/T*[h]; 462:C/S/C*[h]; 466:T/Y/T*[h]; 477:C/M/M*[i]; 547:A/R/R*[i]; 553:G/R/R*[i]; 588:G/R/R*[i]; 596:A/W/A*[h]; 610:A/R/A*[h]; 718:G/R/R*[i]; 740:C/M/M*[i]; 745:R/A/A*[x]; 914:T/W/W*[i]; 945:T/K/K*[i]	90.63	1	374:A/W*[dl];	24	20	15.35
420	wcc-13606	663	12	0	12	0	0	50:G/R/G*[h]; 74:T/Y/C*[h]; 124:T/T/Y*[h]; 170:A/A/R*[h]; 174:T/Y/T*[h]; 180:C/C/S*[h]; 196:C/Y/C*[h]; 204:A/A/R*[h]; 273:A/R/A*[h]; 349:C/Y/C*[h]; 415:C/C/Y*[h]; 587:A/A/M*[h]	56.42	1	398:A/R*[dl];	35	13	19.61
421	wcc-13616	1189	3	0	0	1	2	94:C/C/T*[x]; 486:C/M/C*[x]; 657:A/A/T*[s]	14.67	2	947:A/W*[dl]; 969:A/R*[dl];	7	5	4.21
422	wcc-13631	686	4	3	1	0	0	499:C/Y/Y*[i]; 547:A/M/M*[i]; 555:A/M/M*[i]; 565:C/Y/C*[h]	87.5	1	602:C/Y*[dl];	7	5	7.29
423	wcc-13638	1673	22	4	6	0	12	89:G/K/G*[h]; 100:C/Y/C*[h]; 231:G/R/G*[x]; 345:G/K/G*[x]; 450:G/S/G*[x]; 451:G/R/G*[x]; 480:T/Y/T*[x]; 537:G/R/G*[x]; 561:C/Y/C*[x]; 735:A/M/A*[x]; 1002:C/Y/Y*[i]; 1041:T/Y/Y*[i]; 1059:T/Y/C*[h]; 1092:C/Y/C*[x]; 1095:T/Y/C*[x]; 1138:A/R/R*[i]; 1146:C/Y/Y*[i]; 1178:G/K/G*[h]; 1260:G/R/R*[x]; 1363:G/G/R*[h]; 1369:G/R/A*[h]; 1480:R/A/A*[x]	25.23	2	133:M/A*[dl]; 939:A/R*[dl];	8	24	14.35
424	wcc-13644	1682	12	2	8	0	2	357:C/S/C*[h]; 359:G/K/G*[h]; 839:C/S/S*[i]; 909:T/Y/Y*[i]; 926:C/M/C*[h]; 965:T/K/T*[h]; 1074:A/W/A*[x]; 1139:G/R/G*[x]; 1193:M/M/A*[h]; 1217:T/T/Y*[h]; 1243:C/C/Y*[h]; 1500:G/S/G*[h]	56	1	1168:G/R*[dl];	7	13	7.73
425	wcc-13646	1012	3	0	0	0	3	114:T/Y/Y*[x]; 134:C/Y/Y*[x]; 255:G/R/R*[x]	12	1	603:G/T*[dl];	16	4	3.95
426	wcc-13648	1627	8	6	2	0	0	111:T/W/W*[i]; 303:G/R/R*[i]; 699:G/K/K*[i]; 970:G/R/G*[h]; 975:A/M/A*[h]; 1183:C/Y/Y*[i]; 1216:A/R/R*[i]; 1240:G/R/R*[i]	47.25	5	85:G/R*[dl]; 448:C/Y*[dl]; 499:G/R*[dl]; 1399:A/W*[dl]; 1405:A/R*[dl];	12.4	13	7.99
427	wcc-13655	753	2	0	2	0	0	461:A/W/A*[h]; 493:T/Y/T*[h]	41	1	286:T/C*[dl];	6	3	3.98
428	wcc-13661	1673	28	1	13	4	10	127:G/R/R*[i]; 149:A/A/M*[h]; 155:C/Y/T*[h]; 220:T/T/C*[x]; 236:C/C/T*[x]; 266:G/G/R*[x]; 293:G/G/R*[x]; 449:G/R/G*[h]; 451:C/Y/S*[h]; 482:A/A/R*[h]; 512:A/R/G*[h]; 515:A/R/A*[h]; 554:T/T/K*[x]; 563:A/A/R*[x]; 578:C/C/A*[x]; 772:T/T/Y*[h]; 823:A/A/W*[h]; 859:A/A/R*[x]; 1008:A/A/T*[s]; 1141:A/A/G*[s]; 1146:G/G/A*[s]; 1161:C/C/T*[s]; 1281:A/A/R*[h]; 1332:T/C/Y*[x]; 1372:T/T/Y*[x]; 1464:G/R/G*[h]; 1…	19.54	8	608:T/Y*[dl]; 635:C/Y*[dl]; 945:A/R*[dl]; 954:G/R*[dl]; 972:G/R*[dl]; 1002:G/C*[dl]; 1410:A/R*[dl]; 1512:A/R*[dl];	10.12	36	21.52
429	wcc-13674	936	4	3	1	0	0	41:G/R/R*[i]; 84:C/M/M*[i]; 269:A/R/R*[i]; 446:A/A/R*[h]	36	2	76:T/Y*[dl]; 149:A/R*[dl];	13.5	6	6.41
430	wcc-13675	1166	6	0	6	0	0	509:Y/Y/C*[h]; 511:G/R/G*[h]; 527:K/K/G*[h]; 533:R/R/A*[h]; 725:T/T/K*[h]; 778:T/T/Y*[h]	19.83	2	621:T/C*[dl]; 631:C/A*[dl];	6.5	8	6.86
431	wcc-13685	1146	13	2	7	0	4	278:C/M/C*[h]; 281:K/G/G*[x]; 332:Y/Y/T*[h]; 438:T/T/C*[x]; 493:G/G/A*[x]; 567:C/C/Y*[h]; 654:A/A/R*[h]; 656:T/Y/C*[h]; 720:G/G/S*[h]; 833:G/R/R*[i]; 837:C/T/T*[x]; 849:C/Y/Y*[i]; 870:G/G/R*[h]	72	3	335:R/A*[dl]; 540:G/S*[dl]; 986:Y/T*[dl];	7	16	13.96
432	wcc-13691	514	7	6	0	0	1	86:C/Y/Y*[i]; 126:T/W/W*[i]; 131:Y/T/T*[x]; 156:G/S/S*[i]; 247:T/Y/Y*[i]; 277:A/W/W*[i]; 325:A/R/R*[i]	150.29	1	427:T/Y*[dl];	14	8	15.56
433	wcc-13696	755	1	0	1	0	0	554:C/C/S*[h]	13	1	268:A/M*[dl];	7	2	2.65
434	wcc-13697	1057	4	1	0	0	3	189:A/R/A*[x]; 336:C/Y/Y*[i]; 462:T/K/T*[x]; 464:T/K/T*[x]	18.25	2	951:C/Y*[dl]; 960:T/W*[dl];	6	6	5.68
435	wcc-13698	886	6	1	3	0	2	102:G/G/R*[h]; 168:G/G/A*[x]; 253:A/A/R*[x]; 515:T/T/Y*[h]; 614:C/C/Y*[h]; 790:A/W/W*[i]	25.33	1	593:T/K*[dl];	17	7	7.9
436	wcc-13701	1458	17	4	13	0	0	324:G/R/A*[h]; 333:A/R/G*[h]; 550:A/R/A*[h]; 565:A/R/G*[h]; 583:G/R/A*[h]; 886:G/R/G*[h]; 948:A/W/T*[h]; 1027:A/A/W*[h]; 1074:T/W/W*[i]; 1084:A/A/R*[h]; 1087:C/Y/Y*[i]; 1171:T/Y/Y*[i]; 1183:A/W/W*[i]; 1257:C/Y/W*[h]; 1303:C/C/S*[h]; 1320:C/Y/T*[h]; 1329:C/C/Y*[h]	30.53	2	496:A/R*[dl]; 859:A/W*[dl];	27	19	13.03
437	wcc-13702	1004	8	2	2	0	4	138:T/T/W*[h]; 150:T/T/Y*[h]; 227:G/A/A*[x]; 273:C/S/C*[x]; 373:A/R/R*[i]; 438:A/R/R*[i]; 550:K/G/G*[x]; 552:K/T/T*[x]	30	2	877:C/S*[dl]; 880:G/R*[dl];	8	10	9.96
438	wcc-13723	1318	11	6	5	0	0	407:T/W/T*[h]; 534:A/W/A*[h]; 624:T/Y/Y*[i]; 632:C/Y/Y*[i]; 681:T/Y/C*[h]; 694:G/R/A*[h]; 767:T/Y/C*[h]; 795:G/R/R*[i]; 835:G/R/R*[i]; 889:A/R/R*[i]; 922:T/W/W*[i]	337.45	6	52:G/C*[dl]; 584:T/W*[dl]; 946:T/W*[dl]; 977:T/Y*[dl]; 982:C/Y*[dl]; 1001:T/Y*[dl];	11.83	17	12.9
439	wcc-13733	1098	11	4	7	0	0	180:C/C/Y*[h]; 187:A/A/R*[h]; 319:T/T/Y*[h]; 341:A/A/M*[h]; 349:C/Y/Y*[i]; 391:C/M/M*[i]; 486:C/Y/Y*[i]; 600:C/Y/Y*[i]; 619:A/R/G*[h]; 647:T/T/Y*[h]; 651:T/T/K*[h]	49.18	3	63:T/W*[dl]; 91:A/W*[dl]; 526:A/K*[dl];	9.67	14	12.75
440	wcc-13736	717	11	4	6	0	1	313:G/R/R*[i]; 328:C/S/S*[i]; 349:A/R/R*[i]; 400:A/R/R*[i]; 406:C/Y/C*[h]; 421:G/K/G*[h]; 442:A/A/R*[h]; 529:G/G/S*[h]; 544:G/G/R*[h]; 561:R/A/A*[x]; 613:T/W/Y*[h]	194.64	2	463:C/Y*[dl]; 490:G/R*[dl];	9.5	13	18.13
441	wcc-13761	593	2	2	0	0	0	192:C/Y/Y*[i]; 295:A/M/M*[i]	339.5	4	134:C/S*[dl]; 168:G/R*[dl]; 234:C/Y*[dl]; 339:T/W*[dl];	31	6	10.12
442	wcc-13774	1139	6	5	1	0	0	219:C/M/M*[i]; 234:T/K/K*[i]; 258:A/R/G*[h]; 384:G/K/K*[i]; 509:T/Y/Y*[i]; 566:C/S/S*[i]	37	1	190:G/R*[dl];	8	7	6.15
443	wcc-13788	821	5	0	2	0	3	150:Y/T/Y*[h]; 161:Y/T/Y*[h]; 375:W/W/T*[x]; 587:A/A/M*[x]; 608:G/G/A*[x]	18	6	384:M/A*[dl]; 408:A/G*[dl]; 482:T/Y*[dl]; 524:T/C*[dl]; 716:G/K*[dl]; 755:G/R*[dl];	10.17	11	13.4
444	wcc-13818	1212	7	0	0	0	7	736:T/T/Y*[x]; 871:C/N/Y*[x]; 902:C/C/M*[x]; 904:G/G/R*[x]; 935:C/C/Y*[x]; 989:T/T/Y*[x]; 1103:T/T/W*[x]	13.29	2	55:R/G*[dl]; 598:G/S*[dl];	6.5	9	7.43
445	wcc-13829	750	4	3	1	0	0	114:C/M/M*[i]; 343:A/W/W*[i]; 517:A/R/G*[h]; 564:T/Y/Y*[i]	271	1	391:W/T*[dl];	19	5	6.67
446	wcc-13845	751	5	0	2	0	3	140:G/G/R*[x]; 152:C/Y/Y*[x]; 410:C/C/Y*[x]; 542:G/G/R*[h]; 554:A/A/W*[h]	27.2	6	63:T/Y*[dl]; 146:C/Y*[dl]; 206:G/R*[dl]; 368:G/R*[dl]; 512:G/R*[dl]; 641:A/R*[dl];	17.17	11	14.65
447	wcc-13854	1114	17	9	7	0	1	67:G/R/A*[x]; 232:A/R/R*[i]; 277:T/Y/Y*[i]; 361:G/R/R*[i]; 413:A/A/R*[h]; 463:Y/Y/T*[h]; 493:A/W/A*[h]; 499:G/R/G*[h]; 515:T/Y/T*[h]; 538:T/W/A*[h]; 556:A/R/R*[i]; 617:T/Y/Y*[i]; 653:T/Y/Y*[i]; 708:A/A/R*[h]; 764:C/Y/Y*[i]; 790:C/M/M*[i]; 800:C/Y/Y*[i]	41.35	1	61:C/Y*[dl];	6	18	16.16
448	wcc-13858	1304	3	1	1	0	1	83:A/A/T*[x]; 340:C/C/Y*[h]; 485:G/R/R*[i]	17.33	2	803:C/Y*[dl]; 1110:A/R*[dl];	8	5	3.83
449	wcc-13860	910	8	0	6	2	0	344:T/T/Y*[h]; 422:C/C/Y*[h]; 458:C/C/Y*[h]; 584:T/T/K*[h]; 616:T/T/Y*[h]; 678:A/A/M*[h]; 800:G/G/T*[s]; 828:T/T/A*[s]	150.75	2	293:A/R*[dl]; 326:A/W*[dl];	15	10	10.99
450	wcc-13863	1038	3	0	2	0	1	252:T/T/Y*[h]; 444:W/W/T*[h]; 452:C/Y/C*[x]	16.67	2	110:G/R*[dl]; 914:C/Y*[dl];	10.5	5	4.82
451	wcc-13870	1283	14	1	11	0	2	34:T/T/Y*[x]; 100:C/C/Y*[h]; 262:T/T/Y*[h]; 277:G/S/K*[h]; 565:Y/C/Y*[h]; 631:Y/T/T*[x]; 656:C/M/M*[i]; 749:G/G/R*[h]; 795:A/A/W*[h]; 906:T/T/Y*[h]; 925:A/A/R*[h]; 1150:A/A/W*[h]; 1198:T/T/Y*[h]; 1214:C/C/Y*[h]	128.07	1	740:A/R*[dl];	20	15	11.69
452	wcc-13872	1040	15	3	3	1	8	115:C/Y/Y*[x]; 130:A/R/R*[x]; 133:G/R/W*[x]; 205:A/A/R*[x]; 226:A/R/R*[x]; 268:T/A/W*[h]; 295:C/Y/Y*[i]; 307:C/Y/Y*[i]; 337:T/T/K*[x]; 457:G/G/R*[h]; 463:G/R/R*[i]; 595:T/T/Y*[h]; 763:G/G/R*[x]; 793:T/T/Y*[x]; 833:A/A/G*[s]	26.47	3	34:A/R*[dl]; 76:C/Y*[dl]; 670:G/R*[dl];	11	18	17.31
453	wcc-13878	1260	3	0	3	0	0	144:A/A/R*[h]; 241:Y/Y/C*[h]; 768:T/W/A*[h]	35	1	1010:G/R*[dl];	14	4	3.17
454	wcc-13880	1273	7	2	2	0	3	76:T/W/T*[x]; 109:T/Y/T*[h]; 127:G/R/R*[i]; 251:G/K/K*[x]; 323:T/Y/T*[h]; 350:T/Y/Y*[i]; 981:A/M/M*[x]	18.86	1	972:G/R*[dl];	8	8	6.28
455	wcc-13905	928	9	5	3	0	1	126:C/C/Y*[h]; 130:C/C/Y*[h]; 174:C/Y/Y*[i]; 198:T/K/K*[i]; 437:G/R/R*[i]; 449:A/R/R*[i]; 461:A/A/R*[h]; 641:W/A/A*[x]; 643:C/Y/Y*[i]	168.11	1	494:T/Y*[dl];	14	10	10.78
456	wcc-13908	1197	18	10	7	1	0	276:G/R/G*[h]; 278:T/W/T*[h]; 300:T/Y/Y*[i]; 304:A/M/M*[i]; 318:A/A/M*[h]; 350:T/Y/Y*[i]; 462:A/R/R*[i]; 519:C/Y/Y*[i]; 555:A/R/R*[i]; 579:A/R/R*[i]; 594:C/Y/Y*[i]; 612:C/M/M*[i]; 642:C/Y/Y*[i]; 883:T/T/Y*[h]; 885:A/A/W*[h]; 900:T/T/Y*[h]; 919:C/C/Y*[h]; 1047:C/C/T*[s]	120.17	1	1114:A/R*[dl];	11	19	15.87
457	wcc-13909	1216	24	6	17	1	0	114:G/G/A*[s]; 186:T/K/K*[i]; 211:A/A/R*[h]; 405:T/K/G*[h]; 456:G/R/R*[i]; 512:R/R/A*[h]; 615:G/K/K*[i]; 681:A/R/G*[h]; 723:C/C/M*[h]; 740:T/Y/C*[h]; 747:A/A/M*[h]; 778:C/Y/Y*[i]; 840:A/A/R*[h]; 843:C/Y/Y*[i]; 864:T/Y/C*[h]; 880:G/S/C*[h]; 922:G/R/G*[h]; 932:T/W/A*[h]; 939:T/Y/C*[h]; 978:C/Y/T*[h]; 981:G/R/R*[i]; 1011:C/C/M*[h]; 1014:C/Y/T*[h]; 1068:G/R/G*[h]	57.62	2	666:T/Y*[dl]; 722:G/R*[dl];	9.5	26	21.38
458	wcc-13919	1024	4	3	1	0	0	519:G/S/S*[i]; 533:C/Y/Y*[i]; 611:T/Y/Y*[i]; 794:T/W/A*[h]	28.5	3	620:C/Y*[dl]; 903:A/W*[dl]; 989:T/C*[dl];	7.67	7	6.84
459	wcc-13921	1203	21	10	10	0	1	200:A/T/W*[h]; 252:A/R/R*[i]; 303:A/A/R*[h]; 312:A/M/M*[i]; 316:C/S/S*[i]; 325:C/Y/Y*[i]; 452:G/R/R*[i]; 467:T/T/Y*[h]; 551:T/K/T*[h]; 566:C/Y/Y*[i]; 603:G/R/R*[i]; 632:C/C/Y*[h]; 636:W/A/W*[h]; 703:S/S/G*[h]; 864:T/T/W*[h]; 941:M/C/C*[x]; 942:A/A/R*[h]; 1038:T/W/W*[i]; 1098:K/G/K*[h]; 1134:G/K/K*[i]; 1140:G/R/R*[i]	58.62	2	626:Y/T*[dl]; 855:T/W*[dl];	8	23	19.12
460	wcc-13924	702	14	8	5	1	0	142:A/R/R*[i]; 348:C/Y/Y*[i]; 366:C/M/M*[i]; 393:G/R/R*[i]; 405:T/W/W*[i]; 471:A/W/W*[i]; 492:T/W/W*[i]; 531:A/A/S*[h]; 540:A/A/C*[s]; 582:T/T/Y*[h]; 645:G/G/K*[h]; 654:A/A/R*[h]; 657:A/R/G*[h]; 678:G/R/R*[i]	135.14	1	252:C/Y*[dl];	12	15	21.37
461	wcc-13935	1191	4	3	1	0	0	205:C/C/Y*[h]; 268:T/K/K*[i]; 361:A/W/W*[i]; 371:G/R/R*[i]	112	2	220:T/Y*[dl]; 244:T/Y*[dl];	17	6	5.04
462	wcc-13938	846	5	0	3	0	2	183:G/G/R*[h]; 186:T/T/W*[h]; 195:C/S/G*[h]; 216:T/T/Y*[x]; 477:T/T/Y*[x]	17	1	537:A/R*[dl];	14	6	7.09
463	wcc-13946	1049	3	3	0	0	0	257:C/M/M*[i]; 468:A/R/R*[i]; 749:T/W/W*[i]	30	1	608:A/R*[dl];	11	4	3.81
464	wcc-13968	635	13	0	9	1	3	42:G/K/T*[x]; 121:G/G/R*[h]; 139:A/A/R*[h]; 160:C/C/Y*[h]; 167:C/C/T*[s]; 213:A/A/R*[h]; 308:G/G/R*[h]; 437:G/G/R*[h]; 497:T/T/Y*[h]; 501:A/A/R*[h]; 538:Y/T/T*[x]; 539:Y/C/C*[x]; 570:T/T/W*[h]	26	1	476:C/Y*[dl];	7	14	22.05
465	wcc-13974	838	4	0	2	0	2	634:R/A/G*[x]; 643:Y/T/T*[x]; 757:C/G/S*[h]; 760:A/G/R*[h]	19.5	5	66:T/Y*[dl]; 78:T/W*[dl]; 130:G/R*[dl]; 155:T/W*[dl]; 161:A/R*[dl];	10.4	9	10.74
466	wcc-13992	632	7	1	6	0	0	20:G/R/G*[h]; 221:A/R/G*[h]; 230:C/C/Y*[h]; 263:C/S/G*[h]; 278:C/Y/Y*[i]; 305:C/Y/T*[h]; 311:G/R/A*[h]	124.14	1	463:T/Y*[dl];	13	8	12.66
467	wcc-14002	921	7	6	0	0	1	190:T/Y/Y*[i]; 204:C/M/M*[i]; 266:G/K/K*[i]; 318:A/M/M*[i]; 364:T/Y/Y*[i]; 372:G/R/R*[x]; 769:G/R/R*[i]	21.57	2	39:A/R*[dl]; 600:T/Y*[dl];	9.5	9	9.77
468	wcc-14010	754	8	0	2	1	5	78:C/T/Y*[h]; 107:A/T/A*[s]; 108:T/T/Y*[h]; 169:A/T/W*[x]; 187:A/T/W*[x]; 431:T/T/Y*[x]; 486:R/A/A*[x]; 599:G/N/K*[x]	35.12	8	227:C/Y*[dl]; 302:T/W*[dl]; 347:C/Y*[dl]; 362:C/Y*[dl]; 473:C/Y*[dl]; 505:Y/T*[dl]; 593:R/G*[dl]; 681:A/W*[dl];	12.88	16	21.22
469	wcc-14013	433	3	1	0	0	2	122:C/C/Y*[x]; 176:T/T/Y*[x]; 203:T/W/W*[i]	15.67	2	163:A/R*[dl]; 167:C/M*[dl];	9.5	5	11.55
470	wcc-14018	756	3	0	2	0	1	222:G/G/R*[x]; 594:G/G/R*[h]; 597:C/C/Y*[h]	12.67	2	171:A/M*[dl]; 183:T/Y*[dl];	8	5	6.61
471	wcc-14023	863	5	0	5	0	0	475:T/T/Y*[h]; 489:G/G/K*[h]; 772:C/C/S*[h]; 787:A/A/W*[h]; 808:G/G/R*[h]	174.8	9	217:C/M*[dl]; 244:A/R*[dl]; 247:A/M*[dl]; 268:A/R*[dl]; 376:A/R*[dl]; 394:C/Y*[dl]; 397:T/W*[dl]; 529:G/S*[dl]; 702:A/R*[dl];	26.44	14	16.22
472	wcc-14029	952	4	0	3	0	1	250:A/A/C*[x]; 492:A/A/R*[h]; 590:T/T/W*[h]; 785:G/G/R*[h]	27.5	1	827:T/Y*[dl];	6	5	5.25
473	wcc-14030	1130	5	1	1	1	2	324:G/A/R*[x]; 387:G/G/R*[h]; 405:T/W/W*[i]; 471:C/T/Y*[x]; 822:A/A/G*[s]	16.6	1	1111:C/M*[dl];	138	6	5.31
474	wcc-14046	800	1	0	0	0	1	171:Y/T/C*[x]	9	6	112:W/A*[dl]; 180:R/G*[dl]; 249:S/G*[dl]; 339:A/R*[dl]; 414:A/W*[dl]; 477:G/A*[dl];	8.5	7	8.75
475	wcc-14064	1222	7	0	3	1	3	279:T/T/K*[x]; 445:G/G/R*[x]; 453:C/Y/T*[h]; 471:A/R/A*[h]; 476:C/T/T*[x]; 529:C/T/Y*[h]; 533:T/C/T*[s]	17	3	337:T/Y*[dl]; 654:C/T*[dl]; 765:T/Y*[dl];	6.67	10	8.18
476	wcc-14072	803	11	2	6	3	0	198:T/T/W*[h]; 317:T/K/G*[h]; 339:A/M/C*[h]; 369:G/G/R*[h]; 374:T/T/Y*[h]; 619:C/Y/Y*[i]; 647:G/R/R*[i]; 665:C/Y/C*[h]; 736:T/T/C*[s]; 757:C/C/T*[s]; 779:G/G/C*[s]	180.73	1	158:G/K*[dl];	17	12	14.94
477	wcc-14082	1149	3	0	0	0	3	498:C/C/Y*[x]; 504:A/A/R*[x]; 726:G/N/R*[x]	11.67	2	100:A/R*[dl]; 581:C/T*[dl];	6	5	4.35
478	wcc-14092	549	2	0	0	0	2	99:T/Y/Y*[x]; 115:T/Y/Y*[x]	21.5	3	298:A/M*[dl]; 344:C/Y*[dl]; 350:A/C*[dl];	9.33	5	9.11
479	wcc-14099	659	13	10	3	0	0	17:A/W/A*[h]; 40:A/R/R*[i]; 115:A/M/M*[i]; 118:A/R/R*[i]; 126:C/Y/Y*[i]; 138:A/M/M*[i]; 171:T/Y/Y*[i]; 198:T/W/W*[i]; 246:T/Y/Y*[i]; 271:T/Y/C*[h]; 327:G/G/R*[h]; 342:C/Y/Y*[i]; 345:A/M/M*[i]	123.62	2	261:G/R*[dl]; 352:C/Y*[dl];	8	15	22.76
480	wcc-14108	880	3	2	0	0	1	26:A/W/W*[i]; 40:Y/T/T*[x]; 43:C/Y/Y*[i]	96.67	2	98:A/R*[dl]; 177:C/Y*[dl];	63	5	5.68
481	wcc-14121	987	4	0	2	0	2	213:T/T/K*[h]; 342:A/A/R*[h]; 381:C/C/Y*[x]; 393:C/C/M*[x]	15.75	3	99:T/Y*[dl]; 119:A/R*[dl]; 489:T/W*[dl];	7.67	7	7.09
482	wcc-14136	1232	13	9	2	0	2	97:C/Y/C*[h]; 112:A/W/W*[i]; 244:C/Y/Y*[i]; 406:T/Y/Y*[i]; 421:C/Y/Y*[i]; 441:T/W/A*[h]; 472:T/Y/Y*[i]; 490:A/R/R*[i]; 558:G/R/R*[i]; 994:T/K/K*[i]; 1009:G/R/R*[i]; 1093:Y/T/T*[x]; 1094:Y/C/C*[x]	71.38	1	821:R/A*[dl];	14	14	11.36
483	wcc-14144	1120	6	0	1	5	0	132:A/A/T*[s]; 155:G/G/C*[s]; 216:G/G/T*[s]; 547:G/G/R*[h]; 565:G/G/A*[s]; 577:A/A/G*[s]	20.17	5	348:A/R*[dl]; 659:R/A*[dl]; 692:R/A*[dl]; 731:T/Y*[dl]; 808:C/M*[dl];	7.8	11	9.82
484	wcc-14145	1101	15	5	8	1	1	237:G/R/R*[i]; 306:Y/Y/C*[h]; 317:G/R/R*[i]; 321:T/Y/Y*[i]; 342:T/T/K*[h]; 422:G/R/G*[h]; 498:G/G/A*[s]; 555:G/G/R*[h]; 570:G/R/R*[i]; 594:G/G/R*[h]; 609:C/M/R*[h]; 767:T/K/G*[h]; 867:C/C/Y*[h]; 891:G/R/R*[i]; 936:G/R/G*[x]	30.07	1	450:R/G*[dl];	7	16	14.53
485	wcc-14148	879	12	2	6	0	4	46:T/C/Y*[h]; 80:C/C/Y*[h]; 107:G/R/R*[i]; 216:G/R/A*[h]; 387:A/A/R*[h]; 565:G/G/R*[h]; 624:C/M/M*[i]; 644:C/C/Y*[h]; 693:G/G/R*[x]; 700:Y/Y/T*[x]; 706:R/R/G*[x]; 832:G/R/R*[x]	56.58	2	414:A/R*[dl]; 548:G/S*[dl];	40.5	14	15.93
486	wcc-14189	1468	10	0	1	1	8	512:C/C/A*[s]; 908:K/G/G*[x]; 909:K/T/T*[x]; 1024:C/C/T*[x]; 1182:A/A/G*[x]; 1190:T/T/C*[x]; 1225:G/G/R*[h]; 1295:C/C/Y*[x]; 1299:T/T/W*[x]; 1307:G/G/R*[x]	20.5	4	567:T/Y*[dl]; 670:G/R*[dl]; 773:G/K*[dl]; 1031:T/K*[dl];	36.25	14	9.54
487	wcc-14194	970	13	7	5	0	1	31:W/T/T*[x]; 79:C/C/S*[h]; 98:A/R/R*[i]; 155:T/T/Y*[h]; 290:A/R/R*[i]; 305:C/C/M*[h]; 401:C/Y/Y*[i]; 548:T/K/T*[h]; 713:G/R/G*[h]; 755:C/Y/Y*[i]; 815:C/M/M*[i]; 820:G/R/R*[i]; 827:A/M/M*[i]	168	2	77:A/W*[dl]; 524:A/R*[dl];	35.5	15	15.46
488	wcc-14197	502	7	4	2	0	1	104:T/A/A*[x]; 109:A/W/A*[h]; 150:C/Y/Y*[i]; 259:T/T/W*[h]; 276:T/W/W*[i]; 345:G/R/R*[i]; 444:C/Y/Y*[i]	80.29	2	249:T/W*[dl]; 282:W/A*[dl];	6	9	17.93
489	wcc-14201	897	8	5	3	0	0	223:G/R/R*[i]; 271:G/R/R*[i]; 337:G/R/R*[i]; 406:R/R/G*[h]; 601:A/M/A*[h]; 604:G/R/M*[h]; 745:C/Y/Y*[i]; 769:A/R/R*[i]	26	1	613:Y/T*[dl];	6	9	10.03
490	wcc-14211	995	14	11	1	0	2	36:C/Y/Y*[i]; 182:G/R/R*[i]; 198:T/W/W*[i]; 224:T/Y/Y*[i]; 282:M/M/A*[h]; 319:T/Y/Y*[i]; 332:C/Y/Y*[i]; 339:G/R/R*[i]; 376:T/W/W*[i]; 415:C/M/M*[i]; 454:G/R/R*[i]; 491:C/S/S*[i]; 749:K/G/G*[x]; 804:K/G/G*[x]	113.93	8	74:W/A*[dl]; 84:M/A*[dl]; 92:W/A*[dl]; 123:W/A*[dl]; 128:R/A*[dl]; 176:C/Y*[dl]; 215:A/M*[dl]; 520:C/Y*[dl];	19.38	22	22.11
491	wcc-14214	1193	1	0	0	0	1	390:C/C/T*[x]	12	1	604:A/R*[dl];	6	2	1.68
492	wcc-14216	1320	10	5	0	0	5	413:C/C/Y*[x]; 426:T/K/K*[x]; 462:G/R/R*[i]; 504:A/M/M*[i]; 619:A/A/R*[x]; 752:C/C/Y*[x]; 807:T/T/W*[x]; 1115:A/W/W*[i]; 1202:A/W/W*[i]; 1220:G/K/K*[i]	47.6	7	271:A/R*[dl]; 296:T/K*[dl]; 387:A/R*[dl]; 836:A/R*[dl]; 884:A/R*[dl]; 995:T/Y*[dl]; 1030:G/R*[dl];	15.29	17	12.88
493	wcc-14232	1129	17	15	0	0	2	362:G/R/R*[i]; 473:Y/C/C*[x]; 491:G/R/R*[i]; 545:T/K/K*[i]; 557:A/R/R*[i]; 729:G/R/R*[i]; 731:C/Y/Y*[i]; 740:G/R/R*[i]; 880:C/Y/Y*[i]; 887:T/Y/Y*[i]; 927:T/Y/Y*[i]; 976:T/W/W*[i]; 992:C/Y/Y*[i]; 1008:C/Y/Y*[i]; 1011:C/M/M*[i]; 1050:C/Y/Y*[i]; 1107:T/T/W*[x]	181.88	2	659:Y/T*[dl]; 694:Y/C*[dl];	41	19	16.83
494	wcc-14234	643	6	3	1	0	2	75:A/R/R*[x]; 139:G/R/R*[i]; 167:G/G/S*[h]; 201:T/W/W*[i]; 237:G/S/S*[i]; 513:A/A/C*[x]	17.17	1	373:C/Y*[dl];	6	7	10.89
495	wcc-14235	811	2	0	0	1	1	156:G/G/A*[s]; 792:T/T/G*[x]	75.5	7	188:T/K*[dl]; 195:T/K*[dl]; 222:C/Y*[dl]; 275:T/Y*[dl]; 282:C/M*[dl]; 473:T/Y*[dl]; 509:C/T*[dl];	18.29	9	11.1
496	wcc-14246	930	12	3	3	0	6	167:T/K/K*[i]; 201:A/R/R*[i]; 273:C/C/S*[h]; 275:T/W/A*[h]; 324:T/Y/C*[x]; 335:C/C/Y*[x]; 339:G/R/R*[x]; 372:C/C/Y*[h]; 450:A/R/R*[i]; 499:G/G/S*[x]; 654:T/T/C*[x]; 776:G/G/T*[x]	22.42	1	567:T/W*[dl];	6	13	13.98
497	wcc-14266	1147	1	0	0	0	1	240:A/A/R*[x]	16	1	790:C/Y*[dl];	9	2	1.74
498	wcc-14278	834	1	0	1	0	0	641:T/T/W*[h]	14	2	206:G/R*[dl]; 231:T/A*[dl];	7.5	3	3.6
499	wcc-14285	699	8	7	0	0	1	157:R/A/A*[x]; 256:G/R/R*[i]; 313:C/M/M*[i]; 367:T/K/K*[i]; 508:A/R/R*[i]; 626:G/R/R*[i]; 635:G/R/R*[i]; 652:A/R/R*[i]	78.25	1	550:C/Y*[dl];	14	9	12.88
500	wcc-14289	1686	10	2	5	0	3	427:G/R/R*[i]; 496:C/Y/T*[x]; 526:A/R/R*[x]; 538:A/R/R*[x]; 677:C/C/M*[h]; 695:T/T/Y*[h]; 1054:T/T/Y*[h]; 1419:C/C/M*[h]; 1573:T/T/W*[h]; 1606:T/K/K*[i]	22.8	5	312:M/C*[dl]; 398:G/R*[dl]; 919:W/T*[dl]; 925:M/C*[dl]; 937:C/Y*[dl];	6.6	15	8.9
501	wcc-14301	581	1	0	1	0	0	502:T/Y/T*[h]	28	2	346:A/R*[dl]; 364:A/M*[dl];	6	3	5.16
502	wcc-14307	829	7	0	1	3	3	296:G/G/R*[x]; 392:C/C/Y*[x]; 560:A/A/R*[h]; 674:C/C/T*[s]; 686:T/T/A*[s]; 711:C/C/A*[s]; 767:C/C/Y*[x]	17.29	1	734:C/M*[dl];	9	8	9.65
503	wcc-14320	952	18	0	15	1	2	373:A/A/R*[x]; 408:G/G/R*[h]; 433:G/G/R*[h]; 473:G/K/T*[h]; 485:G/R/G*[h]; 501:G/G/S*[h]; 523:G/R/G*[h]; 549:A/R/A*[h]; 569:G/R/G*[h]; 680:Y/Y/T*[h]; 720:Y/Y/C*[h]; 740:C/C/M*[h]; 786:G/K/A*[h]; 813:C/C/G*[s]; 841:A/W/A*[h]; 846:G/R/G*[h]; 855:C/S/G*[h]; 879:G/K/T*[x]	29.5	1	654:G/R*[dl];	10	19	19.96
504	wcc-14323	717	11	1	8	0	2	124:A/M/C*[h]; 279:G/G/K*[h]; 291:G/A/R*[h]; 354:T/Y/Y*[i]; 357:C/T/T*[x]; 458:G/R/G*[h]; 460:M/M/C*[h]; 469:A/M/C*[h]; 471:A/R/A*[h]; 489:G/R/A*[h]; 625:Y/T/T*[x]	42.55	1	340:T/K*[dl];	12	12	16.74
505	wcc-14329	441	2	0	0	0	2	82:R/G/G*[x]; 108:A/A/R*[x]	15	3	27:C/Y*[dl]; 28:A/G*[dl]; 171:T/Y*[dl];	10.67	5	11.34
506	wcc-14339	872	9	5	2	0	2	179:G/R/R*[i]; 220:T/Y/Y*[i]; 257:T/A/A*[x]; 260:W/T/T*[x]; 493:A/R/R*[i]; 496:G/R/G*[h]; 589:T/T/Y*[h]; 691:T/Y/Y*[i]; 715:A/R/R*[i]	36.89	1	349:M/C*[dl];	6	10	11.47
507	wcc-14342	1506	4	0	4	0	0	568:G/G/K*[h]; 725:C/C/Y*[h]; 969:G/G/R*[h]; 1169:T/T/Y*[h]	24.25	1	641:C/Y*[dl];	8	5	3.32
508	wcc-14357	824	9	1	7	1	0	110:T/T/Y*[h]; 125:A/A/M*[h]; 158:T/T/W*[h]; 266:S/S/C*[h]; 283:A/A/R*[h]; 317:T/T/A*[s]; 389:G/R/R*[i]; 409:T/T/Y*[h]; 445:G/G/R*[h]	271.89	1	202:S/C*[dl];	56	10	12.14
509	wcc-14362	874	6	5	0	0	1	258:M/C/C*[x]; 347:C/Y/Y*[i]; 444:G/R/R*[i]; 522:C/Y/Y*[i]; 629:T/K/K*[i]; 809:G/R/R*[i]	181.67	2	308:G/A*[dl]; 760:A/R*[dl];	8.5	8	9.15
510	wcc-14363	1344	22	6	14	2	0	205:T/T/Y*[h]; 256:T/Y/Y*[i]; 319:T/Y/Y*[i]; 334:G/R/A*[h]; 355:G/S/S*[i]; 373:T/Y/Y*[i]; 391:C/Y/T*[h]; 514:A/R/A*[h]; 533:C/Y/C*[h]; 659:C/Y/C*[h]; 665:A/R/R*[i]; 709:T/W/T*[h]; 847:T/K/T*[h]; 880:C/Y/C*[h]; 932:C/M/M*[i]; 935:C/Y/C*[h]; 950:T/W/T*[h]; 1028:T/W/T*[h]; 1197:C/C/T*[s]; 1228:A/R/A*[h]; 1272:C/S/C*[h]; 1276:C/C/G*[s]	52.91	5	190:W/T*[dl]; 191:Y/C*[dl]; 522:C/Y*[dl]; 1068:G/R*[dl]; 1126:G/K*[dl];	9.8	27	20.09
511	wcc-14366	1659	11	3	6	0	2	347:T/Y/Y*[i]; 404:G/A/R*[x]; 491:T/T/Y*[h]; 494:T/T/Y*[h]; 635:G/S/S*[i]; 658:C/C/Y*[h]; 749:G/G/W*[x]; 849:T/Y/T*[h]; 914:C/T/Y*[h]; 918:A/M/M*[i]; 938:C/Y/C*[h]	17.91	4	1082:A/R*[dl]; 1088:C/Y*[dl]; 1124:G/R*[dl]; 1173:C/M*[dl];	11.75	15	9.04
512	wcc-14374	732	4	0	0	0	4	166:G/G/S*[x]; 187:A/A/M*[x]; 297:A/A/R*[x]; 310:C/C/Y*[x]	73.5	6	30:C/M*[dl]; 51:C/A*[dl]; 509:T/Y*[dl]; 520:A/R*[dl]; 602:A/M*[dl]; 634:C/S*[dl];	17	10	13.66
513	wcc-14378	574	9	0	8	0	1	20:C/Y/C*[x]; 60:T/K/G*[h]; 110:R/R/A*[h]; 119:R/R/G*[h]; 143:M/M/A*[h]; 222:A/R/G*[h]; 388:G/R/G*[h]; 460:T/W/A*[h]; 470:A/R/G*[h]	60.89	2	264:G/R*[dl]; 273:T/Y*[dl];	15.5	11	19.16
514	wcc-14391	1164	5	0	0	0	5	334:C/T/Y*[x]; 337:G/A/A*[x]; 776:T/T/Y*[x]; 1056:G/K/K*[x]; 1059:G/R/R*[x]	19.4	1	1072:A/R*[dl];	8	6	5.15
515	wcc-14400	745	9	3	6	0	0	150:G/G/R*[h]; 231:C/C/Y*[h]; 258:T/T/Y*[h]; 357:C/Y/Y*[i]; 393:T/Y/Y*[i]; 412:C/M/M*[i]; 435:T/T/Y*[h]; 618:C/C/Y*[h]; 640:G/G/R*[h]	24.44	6	96:G/R*[dl]; 138:C/M*[dl]; 169:C/M*[dl]; 171:T/W*[dl]; 214:G/R*[dl]; 669:C/Y*[dl];	20.67	15	20.13
516	wcc-14404	1109	22	15	7	0	0	69:T/Y/Y*[i]; 80:C/S/G*[h]; 123:A/W/W*[i]; 126:T/W/W*[i]; 137:C/S/S*[i]; 214:W/W/T*[h]; 243:T/Y/Y*[i]; 265:A/A/M*[h]; 312:C/Y/Y*[i]; 317:A/R/R*[i]; 486:G/R/R*[i]; 501:C/Y/Y*[i]; 528:G/R/R*[i]; 530:G/R/R*[i]; 600:T/Y/Y*[i]; 642:T/Y/Y*[i]; 696:G/K/G*[h]; 739:A/R/A*[h]; 748:C/Y/Y*[i]; 765:C/Y/Y*[i]; 915:A/A/R*[h]; 969:A/M/A*[h]	75.14	1	198:M/C*[dl];	11	23	20.74
517	wcc-14414	970	4	1	1	2	0	153:C/T/C*[s]; 180:T/C/T*[s]; 371:G/R/R*[i]; 437:A/R/A*[h]	234.25	9	71:A/M*[dl]; 75:G/S*[dl]; 363:A/M*[dl]; 571:A/R*[dl]; 652:A/G*[dl]; 752:T/W*[dl]; 807:C/Y*[dl]; 833:T/Y*[dl]; 884:C/Y*[dl];	116.89	13	13.4
518	wcc-14425	484	3	0	3	0	0	180:T/W/T*[h]; 393:T/T/Y*[h]; 416:T/T/K*[h]	192.67	4	283:C/Y*[dl]; 303:T/Y*[dl]; 357:T/Y*[dl]; 456:G/R*[dl];	66.25	7	14.46
519	wcc-14434	660	5	5	0	0	0	226:G/R/R*[i]; 272:T/Y/Y*[i]; 470:C/Y/Y*[i]; 530:C/Y/Y*[i]; 558:A/M/M*[i]	23.2	2	379:T/Y*[dl]; 590:A/R*[dl];	8	7	10.61
520	wcc-14440	1060	24	2	21	0	1	142:R/R/G*[h]; 160:Y/Y/T*[h]; 169:G/G/K*[h]; 208:A/A/R*[h]; 217:A/A/M*[h]; 228:A/A/R*[h]; 397:A/A/R*[h]; 406:A/R/R*[i]; 436:C/C/Y*[h]; 460:T/T/K*[h]; 467:R/R/G*[h]; 502:C/C/S*[h]; 539:T/T/W*[h]; 555:C/C/Y*[h]; 606:G/G/R*[h]; 635:G/G/R*[h]; 663:C/Y/C*[h]; 681:A/R/R*[i]; 726:C/C/Y*[h]; 729:A/A/R*[h]; 794:T/T/W*[h]; 798:G/R/G*[h]; 843:C/Y/C*[h]; 866:T/T/Y*[x]	38.12	1	732:T/Y*[dl];	9	25	23.58
521	wcc-14445	1240	25	11	14	0	0	58:R/R/A*[h]; 92:A/M/A*[h]; 107:G/K/K*[i]; 125:C/C/Y*[h]; 201:A/A/M*[h]; 252:A/A/R*[h]; 290:G/R/G*[h]; 383:C/C/Y*[h]; 386:T/T/W*[h]; 398:C/Y/Y*[i]; 437:T/Y/Y*[i]; 444:A/M/A*[h]; 458:G/R/R*[i]; 528:G/R/R*[i]; 636:T/Y/Y*[i]; 642:T/Y/Y*[i]; 648:C/C/Y*[h]; 660:C/Y/T*[h]; 684:A/M/A*[h]; 754:C/Y/C*[h]; 769:T/T/Y*[h]; 805:A/R/R*[i]; 806:A/R/R*[i]; 824:C/Y/Y*[i]; 862:T/W/W*[i]	31.16	11	17:K/S*[dl]; 224:G/R*[dl]; 344:G/R*[dl]; 389:C/Y*[dl]; 938:G/R*[dl]; 1069:A/G*[dl]; 1077:T/K*[dl]; 1101:C/Y*[dl]; 1128:A/R*[dl]; 1160:G/R*[dl]; 1167:G/S*[dl];	18.45	36	29.03
522	wcc-14446	535	5	5	0	0	0	104:C/Y/Y*[i]; 109:A/R/R*[i]; 131:A/W/W*[i]; 209:A/W/W*[i]; 283:G/R/R*[i]	140.2	1	335:G/R*[dl];	17	6	11.21
523	wcc-14453	1129	14	6	1	0	7	244:A/W/W*[x]; 267:T/K/T*[x]; 293:C/Y/C*[x]; 297:A/W/A*[x]; 316:T/K/T*[x]; 429:T/Y/Y*[i]; 556:T/K/T*[x]; 582:C/M/C*[x]; 651:A/R/R*[i]; 693:C/Y/Y*[i]; 792:G/S/G*[h]; 809:C/Y/Y*[i]; 845:A/W/W*[i]; 1017:A/M/M*[i]	50.71	3	426:A/M*[dl]; 563:A/R*[dl]; 799:T/Y*[dl];	12.33	17	15.06
524	wcc-14456	1087	17	6	11	0	0	234:T/T/Y*[h]; 237:A/A/W*[h]; 282:G/R/R*[i]; 432:G/K/K*[i]; 525:T/T/W*[h]; 621:A/A/R*[h]; 699:C/T/Y*[h]; 720:C/T/Y*[h]; 729:A/G/R*[h]; 739:C/A/M*[h]; 756:G/K/K*[i]; 780:T/C/Y*[h]; 783:A/R/R*[i]; 813:G/R/G*[h]; 825:A/G/R*[h]; 834:T/Y/Y*[i]; 861:A/W/W*[i]	170.41	6	549:T/Y*[dl]; 591:A/R*[dl]; 636:A/M*[dl]; 693:T/Y*[dl]; 714:T/Y*[dl]; 841:C/Y*[dl];	11.83	23	21.16
525	wcc-14465	523	10	2	4	0	4	46:T/T/W*[x]; 71:G/G/R*[h]; 80:G/R/R*[i]; 119:G/K/K*[i]; 254:T/T/W*[h]; 314:G/G/R*[h]; 329:T/T/W*[h]; 346:G/G/K*[x]; 374:Y/C/C*[x]; 509:A/A/G*[x]	86.9	6	266:T/W*[dl]; 409:T/K*[dl]; 415:G/R*[dl]; 434:T/W*[dl]; 440:T/W*[dl]; 464:G/R*[dl];	83.5	16	30.59
526	wcc-14478	1709	2	0	0	0	2	186:C/S/S*[x]; 224:T/G/K*[x]	13.5	11	136:T/W*[dl]; 247:A/G*[dl]; 327:C/Y*[dl]; 637:A/R*[dl]; 689:T/Y*[dl]; 971:A/R*[dl]; 1161:T/G*[dl]; 1197:C/T*[dl]; 1236:C/Y*[dl]; 1357:Y/C*[dl]; 1462:R/A*[dl];	13.82	13	7.61
527	wcc-14485	648	6	5	1	0	0	256:T/Y/Y*[i]; 267:A/M/M*[i]; 282:A/R/R*[i]; 297:G/G/R*[h]; 328:T/Y/Y*[i]; 408:G/R/R*[i]	116.83	1	473:G/R*[dl];	12	7	10.8
528	wcc-14510	809	3	0	1	0	2	111:T/A/W*[h]; 435:T/C/Y*[x]; 646:T/A/W*[x]	13	4	525:T/C*[dl]; 554:T/C*[dl]; 681:T/C*[dl]; 684:A/R*[dl];	7.75	7	8.65
529	wcc-14511	1263	11	0	3	1	7	142:T/Y/C*[x]; 249:G/R/G*[x]; 314:G/R/G*[x]; 334:C/Y/N*[x]; 519:T/Y/T*[x]; 812:T/Y/T*[h]; 832:A/R/A*[h]; 850:G/R/G*[h]; 874:Y/T/C*[s]; 936:R/A/A*[x]; 939:R/G/G*[x]	14.18	3	372:C/Y*[dl]; 631:T/C*[dl]; 775:C/M*[dl];	12	14	11.08
530	wcc-14516	925	13	5	5	1	2	183:T/Y/Y*[i]; 241:A/R/A*[h]; 269:A/A/R*[h]; 279:G/R/R*[i]; 291:T/Y/C*[h]; 385:T/Y/T*[h]; 426:G/R/R*[i]; 621:C/Y/Y*[i]; 624:A/R/R*[i]; 640:T/W/T*[h]; 876:C/C/T*[s]; 888:A/A/T*[x]; 893:T/T/G*[x]	48.46	1	723:W/T*[dl];	9	14	15.14
531	wcc-14525	837	3	0	3	0	0	131:T/T/W*[h]; 195:T/T/K*[h]; 199:G/G/S*[h]	24.67	3	354:C/Y*[dl]; 372:G/K*[dl]; 474:G/R*[dl];	7	6	7.17
532	wcc-14542	776	4	0	0	0	4	120:A/A/R*[x]; 136:T/T/Y*[x]; 441:T/W/W*[x]; 543:C/S/S*[x]	12	2	461:T/K*[dl]; 596:A/W*[dl];	8	6	7.73
533	wcc-14556	684	1	0	0	0	1	549:T/T/G*[x]	18	2	456:T/Y*[dl]; 589:C/Y*[dl];	11	3	4.39
534	wcc-14563	708	2	0	0	0	2	275:G/R/R*[x]; 477:T/T/K*[x]	12.5	4	100:R/G*[dl]; 189:A/R*[dl]; 342:A/R*[dl]; 437:C/Y*[dl];	11	6	8.47
535	wcc-14616	1044	12	0	7	3	2	23:C/C/T*[s]; 36:C/C/G*[s]; 181:Y/C/C*[x]; 283:C/C/Y*[h]; 340:C/Y/T*[h]; 424:M/A/A*[x]; 444:G/G/A*[s]; 457:G/G/R*[h]; 598:T/T/W*[h]; 778:T/W/A*[h]; 918:T/T/Y*[h]; 973:M/M/C*[h]	298.25	6	436:A/R*[dl]; 679:G/R*[dl]; 757:T/W*[dl]; 856:T/K*[dl]; 867:A/R*[dl]; 868:C/Y*[dl];	94.67	18	17.24
536	wcc-14620	760	5	1	4	0	0	164:A/R/R*[i]; 232:G/G/R*[h]; 236:C/S/C*[h]; 245:T/K/T*[h]; 341:G/G/K*[h]	133.6	2	320:K/T*[dl]; 398:Y/T*[dl];	9.5	7	9.21
537	wcc-14623	1189	18	5	12	1	0	196:A/A/G*[s]; 296:G/K/G*[h]; 364:G/R/R*[i]; 418:T/T/W*[h]; 421:A/M/M*[i]; 530:T/T/Y*[h]; 597:G/G/R*[h]; 609:A/R/A*[h]; 674:T/T/W*[h]; 745:A/R/R*[i]; 748:C/S/S*[i]; 826:T/T/W*[h]; 868:G/G/R*[h]; 883:A/W/W*[i]; 919:T/T/W*[h]; 970:C/C/Y*[h]; 975:G/G/K*[h]; 1040:C/C/M*[h]	106.22	4	288:A/R*[dl]; 937:G/R*[dl]; 941:A/W*[dl]; 1048:C/Y*[dl];	14.25	22	18.5
538	wcc-14647	779	6	0	1	0	5	208:A/A/W*[h]; 265:T/T/W*[x]; 334:T/T/W*[x]; 381:T/T/Y*[x]; 577:T/W/W*[x]; 601:A/R/R*[x]	77.83	1	688:A/R*[dl];	49	7	8.99
539	wcc-14659	704	5	0	5	0	0	312:A/R/A*[h]; 357:G/G/R*[h]; 387:G/R/G*[h]; 432:A/A/M*[h]; 480:T/T/K*[h]	100.6	1	523:T/Y*[dl];	16	6	8.52
540	wcc-14676	909	23	0	12	3	8	75:M/A/A*[x]; 76:M/C/C*[x]; 182:C/C/M*[h]; 245:C/C/T*[s]; 298:C/C/Y*[h]; 300:G/G/R*[h]; 318:C/C/Y*[h]; 359:A/A/K*[h]; 380:C/C/Y*[h]; 395:C/Y/C*[h]; 422:A/R/A*[h]; 470:T/T/Y*[h]; 503:R/A/A*[x]; 518:T/T/K*[h]; 569:A/G/G*[x]; 647:T/T/Y*[h]; 654:A/G/G*[x]; 669:G/G/R*[h]; 687:G/A/G*[s]; 713:T/C/C*[x]; 769:Y/C/C*[x]; 770:M/A/A*[x]; 780:G/G/T*[s]	66.57	1	353:C/Y*[dl];	18	24	26.4
541	wcc-14681	1070	15	9	6	0	0	240:C/Y/T*[h]; 432:A/R/G*[h]; 449:C/M/M*[i]; 555:G/R/R*[i]; 567:G/R/R*[i]; 614:C/C/M*[h]; 717:T/Y/Y*[i]; 773:T/K/K*[i]; 873:C/S/S*[i]; 915:T/Y/Y*[i]; 918:C/Y/Y*[i]; 963:C/Y/Y*[i]; 972:C/C/Y*[h]; 990:A/A/M*[h]; 1038:G/R/G*[h]	52.53	2	189:K/G*[dl]; 320:C/Y*[dl];	10.5	17	15.89
542	wcc-14686	1680	20	12	8	0	0	165:G/R/R*[i]; 423:C/C/Y*[h]; 439:G/R/R*[i]; 525:C/Y/Y*[i]; 639:G/R/A*[h]; 662:G/G/R*[h]; 666:T/T/K*[h]; 741:G/R/R*[i]; 765:C/C/S*[h]; 798:T/Y/Y*[i]; 816:A/R/R*[i]; 864:C/Y/C*[h]; 1108:C/M/M*[i]; 1163:A/R/R*[i]; 1165:C/Y/Y*[i]; 1178:G/R/R*[i]; 1254:G/R/G*[h]; 1256:G/G/S*[h]; 1280:G/R/R*[i]; 1320:G/K/K*[i]	42.25	1	90:A/R*[dl];	11	21	12.5
543	wcc-14700	829	7	0	6	0	1	471:G/G/S*[h]; 478:T/T/W*[h]; 541:R/G/G*[x]; 548:W/A/W*[h]; 571:C/C/S*[h]; 604:A/A/M*[h]; 692:C/C/Y*[h]	95.29	1	359:T/Y*[dl];	12	8	9.65
544	wcc-14709	1268	10	6	4	0	0	458:T/Y/Y*[i]; 461:T/Y/Y*[i]; 494:C/C/Y*[h]; 563:T/W/W*[i]; 572:G/R/R*[i]; 613:G/K/K*[i]; 629:A/R/R*[i]; 659:C/C/Y*[h]; 696:A/A/W*[h]; 714:T/T/Y*[h]	20.2	1	524:C/Y*[dl];	8	11	8.68
545	wcc-14719	1962	52	24	25	0	3	120:C/C/Y*[h]; 177:A/W/A*[h]; 213:C/Y/Y*[i]; 234:C/Y/Y*[i]; 288:G/R/R*[i]; 306:T/W/W*[i]; 391:C/Y/Y*[i]; 430:T/Y/Y*[i]; 448:C/Y/Y*[i]; 555:G/R/R*[i]; 600:A/R/R*[i]; 606:C/Y/Y*[i]; 726:C/M/A*[h]; 768:T/Y/C*[h]; 786:G/R/A*[h]; 807:C/Y/T*[h]; 843:G/S/C*[h]; 882:A/R/A*[h]; 897:T/Y/C*[h]; 945:G/R/G*[h]; 951:C/C/M*[h]; 960:T/Y/C*[h]; 981:T/Y/Y*[i]; 991:A/M/M*[i]; 1030:T/Y/C*[h]; 1053:G/G/S*[h]; 1062:T/…	61.1	1	201:G/R*[dl];	7	53	27.01
546	wcc-14722	1055	10	9	1	0	0	266:T/Y/Y*[i]; 341:A/R/R*[i]; 374:C/Y/Y*[i]; 473:A/R/R*[i]; 488:A/W/W*[i]; 491:A/R/R*[i]; 563:A/R/R*[i]; 728:A/R/G*[h]; 743:G/R/R*[i]; 766:T/K/K*[i]	91.9	1	383:A/R*[dl];	9	11	10.43
547	wcc-14735	1228	5	4	1	0	0	545:A/W/W*[i]; 596:T/Y/Y*[i]; 605:C/Y/Y*[i]; 612:T/W/A*[h]; 830:C/Y/Y*[i]	162.2	1	560:A/W*[dl];	14	6	4.89
548	wcc-14748	1023	11	0	9	1	1	319:G/G/T*[s]; 367:T/T/W*[h]; 486:A/A/R*[h]; 558:M/M/A*[h]; 591:T/T/Y*[h]; 654:G/R/A*[h]; 753:T/W/T*[h]; 801:C/Y/C*[h]; 888:A/W/A*[h]; 922:G/R/G*[h]; 930:A/M/M*[x]	27.18	1	813:A/R*[dl];	18	12	11.73
549	wcc-14752	560	4	1	0	0	3	96:T/A/A*[x]; 169:C/S/G*[x]; 471:A/W/W*[i]; 486:A/R/R*[x]	34.5	1	312:C/Y*[dl];	7	5	8.93
550	wcc-14776	422	3	0	1	0	2	109:T/C/Y*[x]; 266:C/T/Y*[x]; 272:T/C/Y*[h]	34.67	2	181:C/T*[dl]; 223:C/M*[dl];	11	5	11.85
551	wcc-14781	941	2	0	0	0	2	178:C/C/A*[x]; 297:G/G/R*[x]	16.5	2	139:C/Y*[dl]; 214:A/R*[dl];	8	4	4.25
552	wcc-14795	465	5	2	3	0	0	76:C/Y/Y*[i]; 79:A/M/W*[h]; 97:C/Y/Y*[i]; 184:A/R/A*[h]; 196:A/R/A*[h]	48	1	126:C/Y*[dl];	6	6	12.9
553	wcc-14800	712	3	0	0	0	3	580:G/R/G*[x]; 613:A/R/A*[x]; 630:G/R/G*[x]	10.33	1	396:T/W*[dl];	11	4	5.62
554	wcc-14806	611	11	4	0	6	1	124:G/R/R*[i]; 214:A/R/R*[i]; 247:T/K/K*[i]; 259:A/M/M*[i]; 385:C/C/A*[s]; 399:A/A/C*[s]; 425:G/G/C*[s]; 463:T/T/A*[s]; 485:T/T/A*[s]; 496:T/T/G*[s]; 519:A/G/G*[x]	29.82	2	106:A/R*[dl]; 109:C/Y*[dl];	6	13	21.28
555	wcc-14822	1094	9	0	1	8	0	400:T/T/C*[s]; 424:A/A/G*[s]; 485:G/G/A*[s]; 498:G/G/T*[s]; 523:T/T/C*[s]; 538:T/T/C*[s]; 553:A/A/T*[s]; 653:A/A/G*[s]; 691:A/A/W*[h]	62.78	1	761:T/K*[dl];	8	10	9.14
556	wcc-14832	1161	4	0	0	0	4	457:A/A/R*[x]; 707:C/N/Y*[x]; 811:A/A/W*[x]; 1020:G/G/K*[x]	21	8	133:A/C*[dl]; 283:T/Y*[dl]; 297:C/M*[dl]; 556:R/G*[dl]; 584:T/K*[dl]; 806:T/Y*[dl]; 833:A/W*[dl]; 845:C/Y*[dl];	8.75	12	10.34
557	wcc-14833	1218	1	0	0	0	1	1103:G/G/A*[x]	12	1	1148:G/R*[dl];	6	2	1.64
558	wcc-14856	568	8	2	0	0	6	151:A/W/W*[i]; 166:G/R/R*[i]; 250:G/G/A*[x]; 286:C/C/G*[x]; 298:A/A/R*[x]; 376:A/A/R*[x]; 391:G/G/R*[x]; 418:G/G/R*[x]	22.62	1	361:A/R*[dl];	10	9	15.85
559	wcc-14863	797	12	5	5	1	1	49:G/G/R*[h]; 106:T/W/A*[h]; 107:Y/T/T*[x]; 121:T/K/K*[i]; 124:A/R/R*[i]; 157:C/Y/Y*[i]; 199:C/M/M*[i]; 295:T/Y/Y*[i]; 319:T/K/T*[h]; 355:K/K/G*[h]; 415:T/Y/T*[h]; 597:T/T/A*[s]	31.33	2	521:C/M*[dl]; 527:T/W*[dl];	7	14	17.57
560	wcc-14866	980	13	5	4	2	2	181:C/Y/Y*[i]; 238:A/C/M*[h]; 287:A/C/M*[h]; 383:C/Y/Y*[i]; 409:T/Y/Y*[i]; 418:A/R/R*[i]; 481:T/K/K*[i]; 628:Y/C/Y*[h]; 637:Y/C/Y*[h]; 771:W/T/T*[x]; 772:W/A/A*[x]; 851:G/G/A*[s]; 907:A/A/G*[s]	203.62	4	412:A/R*[dl]; 616:R/G*[dl]; 650:G/R*[dl]; 838:C/Y*[dl];	9.75	17	17.35
561	wcc-14868	549	4	1	1	2	0	203:A/A/C*[s]; 225:C/Y/Y*[i]; 270:C/Y/C*[h]; 366:C/C/T*[s]	94.75	2	312:G/R*[dl]; 408:C/K*[dl];	12	6	10.93
562	wcc-14871	662	1	0	0	0	1	83:T/N/W*[x]	31	15	73:T/W*[dl]; 142:G/R*[dl]; 158:T/Y*[dl]; 170:C/M*[dl]; 195:G/R*[dl]; 218:T/Y*[dl]; 242:C/Y*[dl]; 296:A/W*[dl]; 305:A/W*[dl]; 314:C/Y*[dl]; 380:A/R*[dl]; 419:C/Y*[dl]; 467:T/W*[dl]; 519:G/S*[dl]; 520:T/Y*[dl];	12.4	16	24.17
563	wcc-14888	816	5	1	1	1	2	132:G/A/A*[x]; 332:C/Y/C*[x]; 373:C/M/A*[h]; 387:A/R/R*[i]; 522:G/G/A*[s]	22.8	1	411:R/G*[dl];	6	6	7.35
564	wcc-14895	966	7	2	4	0	1	416:W/W/A*[h]; 499:T/T/Y*[h]; 543:A/A/R*[h]; 576:C/C/Y*[h]; 713:T/Y/Y*[i]; 828:T/Y/Y*[i]; 964:R/A/A*[x]	285.29	3	296:A/M*[dl]; 382:C/M*[dl]; 531:C/Y*[dl];	12	10	10.35
565	wcc-14900	1453	5	3	1	1	0	478:G/R/G*[h]; 646:C/C/T*[s]; 1030:G/R/R*[i]; 1324:C/Y/Y*[i]; 1326:A/M/M*[i]	69.2	2	760:T/W*[dl]; 1142:C/S*[dl];	7.5	7	4.82
566	wcc-14929	1234	18	5	12	1	0	88:A/A/G*[s]; 156:C/Y/Y*[i]; 303:T/Y/C*[h]; 318:A/R/R*[i]; 336:G/K/K*[i]; 360:A/W/T*[h]; 414:T/T/Y*[h]; 471:T/Y/M*[h]; 540:A/A/M*[h]; 550:R/R/G*[h]; 606:T/W/A*[h]; 745:A/A/R*[h]; 783:A/W/A*[h]; 789:G/G/R*[h]; 816:A/R/A*[h]; 873:T/Y/T*[h]; 1205:T/W/W*[i]; 1207:G/R/R*[i]	59.83	3	120:T/Y*[dl]; 945:G/R*[dl]; 1023:W/A*[dl];	7.67	21	17.02
567	wcc-14934	1825	17	9	7	0	1	243:T/K/K*[i]; 249:C/Y/C*[h]; 259:M/M/C*[h]; 288:C/C/Y*[h]; 308:C/Y/Y*[i]; 344:T/K/K*[i]; 412:G/R/R*[i]; 431:T/Y/Y*[i]; 543:A/R/A*[h]; 689:A/R/A*[h]; 700:G/G/K*[h]; 795:T/K/K*[i]; 806:T/Y/Y*[i]; 917:G/R/G*[x]; 1248:C/C/Y*[h]; 1546:A/R/R*[i]; 1648:T/W/W*[i]	33.59	1	1124:R/A*[dl];	6	18	9.86
568	wcc-14940	466	4	0	3	1	0	208:T/T/C*[s]; 322:C/Y/C*[h]; 323:C/M/C*[h]; 389:G/A/R*[h]	19.25	2	260:T/W*[dl]; 278:A/T*[dl];	6	6	12.88
569	wcc-14951	1446	21	15	4	0	2	87:C/Y/T*[h]; 243:C/Y/Y*[i]; 608:T/Y/Y*[i]; 638:T/Y/Y*[i]; 704:A/W/W*[i]; 754:T/Y/Y*[i]; 777:T/W/A*[h]; 839:A/W/W*[i]; 862:T/Y/Y*[i]; 874:A/R/R*[i]; 925:A/R/R*[i]; 943:C/Y/Y*[i]; 957:T/K/K*[i]; 970:T/W/W*[i]; 1001:G/K/K*[i]; 1007:A/R/R*[i]; 1039:T/Y/Y*[i]; 1072:G/G/K*[h]; 1145:C/T/T*[x]; 1146:Y/C/C*[x]; 1207:G/G/K*[h]	47.62	4	204:A/W*[dl]; 325:G/R*[dl]; 502:C/M*[dl]; 828:G/R*[dl];	8	25	17.29
570	wcc-14955	945	9	0	5	1	3	128:C/C/M*[h]; 186:K/T/T*[x]; 377:C/M/C*[h]; 392:R/R/G*[h]; 482:G/G/S*[h]; 485:C/C/Y*[h]; 503:T/T/C*[s]; 584:Y/T/C*[x]; 585:R/G/A*[x]	21.33	10	53:G/R*[dl]; 230:T/W*[dl]; 344:G/S*[dl]; 402:T/Y*[dl]; 425:T/Y*[dl]; 533:A/T*[dl]; 627:C/Y*[dl]; 716:G/R*[dl]; 779:T/Y*[dl]; 811:T/Y*[dl];	14.6	19	20.11
571	wcc-14957	557	5	3	2	0	0	66:G/K/K*[i]; 77:G/R/R*[i]; 281:G/S/G*[h]; 445:C/Y/C*[h]; 466:A/W/W*[i]	92.2	2	100:G/R*[dl]; 145:T/Y*[dl];	9.5	7	12.57
572	wcc-14958	709	6	0	3	3	0	175:A/A/W*[h]; 202:A/A/G*[s]; 472:T/T/Y*[h]; 474:G/G/R*[h]; 500:A/A/G*[s]; 530:A/A/G*[s]	21.67	8	220:T/W*[dl]; 223:A/W*[dl]; 352:A/R*[dl]; 384:T/C*[dl]; 398:T/Y*[dl]; 470:T/K*[dl]; 555:T/K*[dl]; 638:C/Y*[dl];	10.75	14	19.75
573	wcc-14963	836	3	0	0	0	3	357:C/C/Y*[x]; 511:A/A/W*[x]; 761:A/N/M*[x]	22.33	5	325:A/R*[dl]; 577:R/A*[dl]; 589:M/C*[dl]; 609:Y/C*[dl]; 631:C/M*[dl];	10	8	9.57
574	wcc-14980	1230	13	6	1	0	6	52:G/R/G*[x]; 87:A/R/A*[x]; 90:C/Y/C*[x]; 165:A/M/M*[x]; 414:T/Y/Y*[i]; 520:T/K/T*[h]; 531:C/Y/Y*[i]; 546:C/Y/Y*[i]; 547:A/R/R*[i]; 774:G/R/R*[x]; 885:T/Y/Y*[i]; 904:A/W/W*[i]; 1104:C/Y/Y*[x]	34.77	1	1033:G/R*[dl];	7	14	11.38
575	wcc-14982	1170	10	3	7	0	0	32:C/S/S*[i]; 204:G/G/S*[h]; 240:G/R/G*[h]; 561:A/M/M*[i]; 597:C/Y/Y*[i]; 603:G/G/R*[h]; 732:T/T/Y*[h]; 733:G/G/R*[h]; 744:A/A/M*[h]; 1091:G/K/T*[h]	67.6	2	910:A/C*[dl]; 1012:T/W*[dl];	11	12	10.26
576	wcc-14998	1026	5	3	1	0	1	271:A/M/M*[i]; 326:T/T/Y*[x]; 344:T/T/Y*[h]; 359:T/Y/Y*[i]; 581:A/W/W*[i]	26.6	1	933:W/T*[dl];	6	6	5.85
577	wcc-15003	928	7	0	0	0	7	266:G/K/K*[x]; 320:T/K/K*[x]; 400:Y/C/T*[x]; 425:A/R/G*[x]; 581:G/A/R*[x]; 620:T/G/G*[x]; 826:T/T/C*[x]	16	1	494:G/R*[dl];	11	8	8.62
578	wcc-15023	731	4	1	2	0	1	94:G/R/R*[i]; 118:T/Y/C*[h]; 124:C/C/Y*[h]; 299:A/A/R*[x]	14.5	1	317:A/G*[dl];	9	5	6.84
579	wcc-15024	478	9	0	7	1	1	115:Y/Y/T*[h]; 154:T/T/W*[h]; 181:C/C/Y*[h]; 232:C/C/Y*[h]; 299:Y/Y/C*[h]; 347:G/G/R*[h]; 377:T/Y/C*[h]; 392:G/G/A*[s]; 404:C/C/Y*[x]	25.11	1	425:G/R*[dl];	6	10	20.92
580	wcc-15030	904	13	1	7	0	5	146:G/G/K*[x]; 264:T/T/Y*[h]; 285:G/G/R*[h]; 317:A/R/R*[i]; 497:A/A/M*[h]; 563:G/R/R*[x]; 568:T/T/K*[x]; 629:A/A/R*[h]; 707:T/Y/S*[h]; 719:G/K/W*[h]; 758:T/T/Y*[h]; 764:G/R/R*[x]; 797:C/C/G*[x]	57.92	6	425:G/R*[dl]; 430:T/Y*[dl]; 527:A/R*[dl]; 557:G/R*[dl]; 575:A/R*[dl]; 596:T/K*[dl];	15.33	19	21.02
581	wcc-15041	712	9	3	3	2	1	149:Y/T/T*[x]; 272:C/Y/Y*[i]; 335:G/R/R*[i]; 368:C/C/Y*[h]; 379:G/R/R*[i]; 443:G/R/A*[h]; 483:G/R/A*[h]; 503:A/A/G*[s]; 551:G/G/A*[s]	32.89	4	364:A/W*[dl]; 464:A/W*[dl]; 482:C/Y*[dl]; 515:T/Y*[dl];	16	13	18.26
582	wcc-15045	562	9	0	5	1	3	129:W/W/T*[x]; 163:Y/Y/C*[h]; 182:A/M/A*[h]; 196:R/R/G*[h]; 214:Y/Y/T*[h]; 268:T/Y/Y*[x]; 334:R/R/A*[h]; 336:R/G/G*[x]; 385:T/T/A*[s]	16.44	1	457:T/A*[dl];	7	10	17.79
583	wcc-15048	746	3	1	0	0	2	111:G/R/R*[i]; 324:T/T/Y*[x]; 447:R/R/A*[x]	14.33	1	152:T/W*[dl];	12	4	5.36
584	wcc-15054	1265	21	0	13	0	8	49:A/T/T*[x]; 183:C/C/Y*[x]; 199:G/G/R*[x]; 420:T/T/K*[h]; 439:C/A/A*[x]; 442:A/C/C*[x]; 456:A/T/W*[h]; 477:A/A/R*[h]; 552:G/G/R*[h]; 564:C/C/Y*[h]; 595:G/A/R*[h]; 633:T/T/Y*[h]; 657:A/G/R*[h]; 676:T/T/W*[h]; 684:C/C/M*[h]; 708:A/G/R*[h]; 792:C/C/Y*[x]; 998:G/G/R*[h]; 1002:A/A/R*[h]; 1043:G/A/A*[x]; 1220:A/A/R*[x]	37.48	5	252:A/R*[dl]; 763:G/A*[dl]; 829:C/Y*[dl]; 878:T/Y*[dl]; 1171:A/W*[dl];	15.8	26	20.55
585	wcc-15065	966	19	5	9	5	0	26:T/T/Y*[h]; 152:T/T/W*[h]; 155:G/R/A*[h]; 282:A/R/R*[i]; 311:C/Y/Y*[i]; 335:T/Y/Y*[i]; 356:C/C/Y*[h]; 371:A/A/R*[h]; 395:C/C/Y*[h]; 455:A/A/G*[s]; 461:A/R/A*[h]; 583:A/R/R*[i]; 595:T/T/K*[h]; 640:C/C/G*[s]; 691:T/T/C*[s]; 706:A/A/C*[s]; 741:T/Y/Y*[i]; 784:G/G/R*[h]; 865:C/C/G*[s]	173.37	4	333:G/R*[dl]; 649:T/Y*[dl]; 655:G/R*[dl]; 733:G/R*[dl];	26	23	23.81
586	wcc-15071	1161	3	0	2	0	1	659:R/G/G*[x]; 738:T/Y/T*[h]; 771:A/W/A*[h]	38.67	1	563:G/A*[dl];	6	4	3.45
587	wcc-15076	827	3	0	2	1	0	91:C/Y/C*[h]; 115:A/W/A*[h]; 133:A/A/T*[s]	94.33	3	106:T/Y*[dl]; 166:T/Y*[dl]; 468:T/Y*[dl];	12.67	6	7.26
588	wcc-15078	1569	20	12	8	0	0	103:G/S/S*[i]; 129:T/W/A*[h]; 247:A/R/R*[i]; 320:C/M/M*[i]; 386:W/W/T*[h]; 460:C/Y/C*[h]; 688:T/W/T*[h]; 694:T/T/Y*[h]; 703:C/Y/Y*[i]; 724:T/Y/T*[h]; 805:C/Y/Y*[i]; 1040:T/W/W*[i]; 1066:C/S/S*[i]; 1070:T/Y/Y*[i]; 1106:G/K/K*[i]; 1238:A/R/R*[i]; 1247:T/T/W*[h]; 1263:A/W/W*[i]; 1310:T/Y/Y*[i]; 1447:G/G/S*[h]	71.65	1	1194:T/Y*[dl];	11	21	13.38
589	wcc-15087	741	4	0	3	0	1	65:T/Y/Y*[x]; 509:Y/Y/T*[h]; 581:G/G/K*[h]; 582:C/C/Y*[h]	21.75	2	427:Y/C*[dl]; 464:T/W*[dl];	7.5	6	8.1
590	wcc-15097	870	9	3	6	0	0	176:W/W/T*[h]; 227:G/K/K*[i]; 228:G/S/C*[h]; 285:W/W/T*[h]; 334:T/T/W*[h]; 336:M/M/S*[h]; 489:G/R/R*[i]; 495:A/R/R*[i]; 582:W/W/T*[h]	31	4	279:R/G*[dl]; 483:T/W*[dl]; 567:Y/T*[dl]; 571:K/T*[dl];	10	13	14.94
591	wcc-15113	601	8	1	6	1	0	31:Y/K/K*[i]; 83:C/Y/C*[h]; 105:G/R/G*[h]; 114:T/K/T*[h]; 250:A/A/W*[h]; 357:K/K/G*[h]; 422:C/Y/C*[h]; 534:M/C/A*[s]	82.38	1	200:T/W*[dl];	10	9	14.98
592	wcc-15130	634	2	2	0	0	0	511:C/Y/Y*[i]; 512:A/R/R*[i]	73.5	1	400:T/Y*[dl];	9	3	4.73
593	wcc-15131	1000	1	0	0	0	1	679:G/R/R*[x]	12	5	257:Y/C*[dl]; 260:R/G*[dl]; 323:T/W*[dl]; 329:T/Y*[dl]; 767:A/R*[dl];	8.2	6	6
594	wcc-15158	430	3	0	0	3	0	65:A/A/G*[s]; 89:A/A/T*[s]; 210:T/T/G*[s]	92.33	1	394:T/C*[dl];	12	4	9.3
595	wcc-15165	599	6	3	2	1	0	67:C/S/S*[i]; 89:T/K/K*[i]; 193:T/W/W*[i]; 222:G/G/K*[h]; 237:G/G/R*[h]; 468:T/T/C*[s]	32.83	2	412:T/Y*[dl]; 528:G/A*[dl];	7	8	13.36
596	wcc-15196	817	4	0	0	0	4	623:T/T/Y*[x]; 653:G/G/K*[x]; 655:C/C/S*[x]; 698:T/T/Y*[x]	15	1	476:G/R*[dl];	7	5	6.12
597	wcc-15219	1354	4	0	1	1	2	160:T/T/C*[s]; 729:G/R/A*[x]; 762:A/M/C*[h]; 1242:A/M/C*[x]	15.75	7	173:G/R*[dl]; 248:A/G*[dl]; 251:G/R*[dl]; 447:K/T*[dl]; 486:M/A*[dl]; 540:R/A*[dl]; 1169:G/T*[dl];	7.57	11	8.12
598	wcc-15242	903	3	1	0	0	2	608:C/M/M*[x]; 735:C/M/M*[i]; 779:G/R/R*[x]	13.67	3	158:T/K*[dl]; 423:G/R*[dl]; 511:C/Y*[dl];	10.33	6	6.64
599	wcc-15247	938	1	0	0	0	1	627:T/W/T*[x]	10	5	77:R/A*[dl]; 304:G/R*[dl]; 312:G/R*[dl]; 606:T/W*[dl]; 892:T/Y*[dl];	9.8	6	6.4
600	wcc-15261	1354	12	0	11	0	1	246:A/A/R*[h]; 249:A/A/R*[h]; 312:C/C/Y*[h]; 547:C/C/Y*[h]; 586:C/C/Y*[h]; 622:G/G/R*[h]; 839:Y/C/Y*[h]; 892:Y/T/Y*[h]; 919:W/A/W*[h]; 974:A/G/R*[h]; 1038:A/C/M*[h]; 1107:R/G/G*[x]	46.17	1	1089:A/W*[dl];	10	13	9.6
601	wcc-15264	496	6	1	4	1	0	102:Y/T/Y*[h]; 105:R/A/R*[h]; 228:G/T/G*[s]; 275:R/A/R*[h]; 360:C/Y/Y*[i]; 399:T/Y/T*[h]	20.83	2	51:T/Y*[dl]; 417:T/Y*[dl];	7.5	8	16.13
602	wcc-15296	756	8	2	6	0	0	173:G/K/K*[i]; 257:T/T/Y*[h]; 329:T/T/Y*[h]; 344:A/R/R*[i]; 544:C/C/M*[h]; 567:A/A/W*[h]; 645:C/C/Y*[h]; 666:C/Y/T*[h]	32	2	275:A/R*[dl]; 371:G/S*[dl];	10	10	13.23
603	wcc-15307	470	10	1	8	1	0	31:C/Y/T*[h]; 73:G/K/G*[h]; 119:A/W/T*[h]; 179:T/Y/W*[h]; 185:A/W/W*[i]; 194:A/R/A*[h]; 232:G/K/G*[h]; 243:G/G/T*[s]; 266:G/R/A*[h]; 284:A/A/R*[h]	41.3	2	49:C/Y*[dl]; 253:G/R*[dl];	6.5	12	25.53
604	wcc-15314	1116	9	1	6	1	1	308:T/T/K*[x]; 429:A/R/G*[h]; 459:A/R/R*[i]; 480:T/T/Y*[h]; 483:G/R/A*[h]; 690:G/A/R*[h]; 696:G/G/R*[h]; 753:A/A/T*[s]; 964:A/A/R*[h]	24.44	3	636:A/R*[dl]; 724:T/Y*[dl]; 900:W/A*[dl];	8.33	12	10.75
605	wcc-15320	944	1	0	0	0	1	205:T/Y/Y*[x]	9	2	118:T/Y*[dl]; 766:G/R*[dl];	8	3	3.18
606	wcc-15326	732	9	6	3	0	0	104:G/R/R*[i]; 140:G/R/R*[i]; 147:G/K/K*[i]; 308:T/C/Y*[h]; 362:A/R/R*[i]; 415:T/W/W*[i]; 427:T/T/K*[h]; 433:C/S/S*[i]; 533:C/S/C*[h]	21.44	3	241:T/Y*[dl]; 269:T/Y*[dl]; 301:C/Y*[dl];	8	12	16.39
607	wcc-15327	772	10	2	8	0	0	99:A/W/W*[i]; 160:C/Y/C*[h]; 195:A/W/W*[i]; 210:C/M/C*[h]; 225:G/R/G*[h]; 393:T/Y/T*[h]; 550:A/A/R*[h]; 553:A/R/M*[h]; 616:C/C/Y*[h]; 676:C/C/Y*[h]	75.5	1	273:A/R*[dl];	12	11	14.25
608	wcc-15339	995	11	2	7	2	0	73:T/T/C*[s]; 91:C/Y/C*[h]; 95:A/M/A*[h]; 251:T/Y/Y*[i]; 461:A/R/G*[h]; 532:G/G/S*[h]; 560:A/A/R*[h]; 653:A/R/G*[h]; 698:T/Y/T*[h]; 722:C/Y/Y*[i]; 921:T/T/A*[s]	147	2	172:A/W*[dl]; 789:G/R*[dl];	32.5	13	13.07
609	wcc-15374	1022	19	2	6	0	11	76:A/A/T*[x]; 114:G/G/R*[x]; 122:G/G/S*[x]; 320:G/R/A*[h]; 400:A/R/R*[i]; 437:T/K/K*[i]; 501:G/G/S*[x]; 508:R/R/A*[x]; 520:R/R/A*[x]; 595:G/R/R*[x]; 604:A/A/R*[x]; 749:G/R/R*[x]; 785:A/A/R*[h]; 823:Y/Y/C*[h]; 827:G/G/K*[h]; 869:C/S/G*[h]; 899:G/R/A*[h]; 932:A/A/M*[x]; 933:A/A/R*[x]	27.32	1	156:G/R*[dl];	8	20	19.57
610	wcc-15385	664	10	3	6	1	0	211:T/T/C*[s]; 233:C/Y/Y*[i]; 251:G/R/A*[h]; 278:T/Y/C*[h]; 293:A/A/W*[h]; 341:C/M/M*[i]; 371:C/C/Y*[h]; 457:C/Y/C*[h]; 491:C/Y/Y*[i]; 501:T/T/K*[h]	23.2	2	413:A/R*[dl]; 435:T/Y*[dl];	7.5	12	18.07
611	wcc-15390	537	1	0	0	0	1	319:A/N/R*[x]	21	6	145:A/M*[dl]; 160:T/K*[dl]; 169:T/Y*[dl]; 196:A/R*[dl]; 313:A/M*[dl]; 469:G/K*[dl];	21.67	7	13.04
612	wcc-15402	925	12	5	6	1	0	298:R/A/G*[s]; 334:W/W/T*[h]; 379:G/G/S*[h]; 385:G/G/R*[h]; 408:T/Y/Y*[i]; 475:G/K/T*[h]; 544:T/Y/Y*[i]; 549:T/Y/Y*[i]; 670:T/Y/Y*[i]; 715:G/G/R*[h]; 780:A/R/G*[h]; 886:G/K/K*[i]	23.5	1	447:T/Y*[dl];	6	13	14.05
613	wcc-15407	1196	13	0	5	0	8	83:T/W/W*[x]; 92:G/R/R*[x]; 97:A/A/R*[x]; 166:A/A/R*[x]; 211:T/T/Y*[x]; 223:A/W/T*[x]; 331:C/C/Y*[x]; 340:A/A/R*[h]; 346:G/G/R*[h]; 415:A/M/M*[x]; 514:C/M/C*[h]; 649:T/Y/C*[h]; 973:A/R/A*[h]	32.92	9	379:T/Y*[dl]; 552:T/K*[dl]; 697:A/W*[dl]; 736:G/R*[dl]; 766:A/W*[dl]; 777:G/K*[dl]; 797:G/R*[dl]; 828:A/W*[dl]; 862:T/W*[dl];	17.11	22	18.39
614	wcc-15460	1103	11	0	10	0	1	73:G/G/R*[h]; 159:G/G/R*[h]; 165:A/A/M*[h]; 194:T/T/W*[h]; 282:A/A/R*[x]; 629:C/C/S*[h]; 656:C/C/Y*[h]; 729:C/C/S*[h]; 753:A/A/M*[h]; 776:A/A/R*[h]; 780:T/T/Y*[h]	26	1	538:T/Y*[dl];	9	12	10.88
615	wcc-15472	390	10	1	4	0	5	90:G/G/R*[x]; 122:T/T/Y*[x]; 150:G/R/R*[x]; 176:T/T/Y*[h]; 215:C/Y/Y*[x]; 236:A/A/R*[h]; 279:C/C/Y*[h]; 295:T/Y/Y*[i]; 317:A/A/R*[h]; 353:T/Y/Y*[x]	33.1	1	61:T/W*[dl];	21	11	28.21
616	wcc-15489	883	17	3	13	0	1	255:C/C/M*[h]; 323:W/W/M*[h]; 371:C/Y/C*[x]; 403:C/C/Y*[h]; 422:A/W/W*[i]; 434:G/A/R*[h]; 482:C/M/M*[i]; 524:A/M/M*[i]; 529:C/S/C*[h]; 566:Y/C/Y*[h]; 571:S/C/S*[h]; 599:S/G/S*[h]; 601:R/G/R*[h]; 648:W/A/W*[h]; 663:W/A/W*[h]; 696:W/A/W*[h]; 720:W/W/A*[h]	33.29	4	206:C/S*[dl]; 320:Y/C*[dl]; 416:C/Y*[dl]; 494:C/Y*[dl];	11.25	21	23.78
617	wcc-15496	866	11	0	0	11	0	138:G/G/T*[s]; 158:A/A/T*[s]; 202:G/G/T*[s]; 247:G/G/A*[s]; 368:T/T/C*[s]; 376:C/C/T*[s]; 539:A/A/G*[s]; 617:G/G/A*[s]; 686:T/T/C*[s]; 691:A/A/C*[s]; 744:G/G/C*[s]	79.18	2	568:T/Y*[dl]; 758:G/R*[dl];	24.5	13	15.01
618	wcc-15507	931	7	2	2	0	3	124:C/M/C*[x]; 181:T/W/T*[h]; 223:A/G/G*[x]; 227:T/Y/T*[h]; 246:T/Y/T*[x]; 279:T/W/W*[i]; 344:A/R/R*[i]	28.57	2	161:T/K*[dl]; 306:G/R*[dl];	7.5	9	9.67
619	wcc-15513	722	5	0	0	0	5	127:H/T/T*[x]; 139:G/G/R*[x]; 511:T/T/Y*[x]; 575:C/C/Y*[x]; 582:G/G/R*[x]	20	4	130:T/M*[dl]; 166:G/R*[dl]; 241:G/S*[dl]; 451:C/Y*[dl];	10.75	9	12.47
620	wcc-15534	1400	13	2	4	0	7	230:A/W/T*[h]; 233:A/A/R*[h]; 254:G/S/S*[i]; 416:A/T/T*[x]; 784:G/G/R*[x]; 802:C/C/S*[x]; 811:T/T/A*[x]; 874:T/T/K*[x]; 904:T/T/Y*[x]; 937:A/M/M*[i]; 967:G/G/R*[x]; 1223:G/G/K*[h]; 1326:C/C/Y*[h]	20.85	2	539:T/C*[dl]; 763:C/T*[dl];	14	15	10.71
621	wcc-15542	538	6	0	2	4	0	93:A/A/C*[s]; 109:T/T/C*[s]; 117:A/A/C*[s]; 123:G/G/A*[s]; 261:C/M/C*[h]; 278:C/M/A*[h]	77.83	2	326:G/R*[dl]; 357:A/R*[dl];	18.5	8	14.87
622	wcc-15543	958	13	1	10	1	1	160:A/R/A*[h]; 210:C/C/Y*[h]; 435:C/Y/Y*[i]; 525:T/T/W*[h]; 555:T/T/Y*[h]; 570:T/Y/T*[h]; 600:G/R/G*[h]; 612:A/R/A*[h]; 654:G/R/G*[h]; 669:C/M/C*[h]; 690:G/K/G*[h]; 716:G/G/T*[s]; 808:T/C/C*[x]	48.08	2	151:G/R*[dl]; 218:C/Y*[dl];	9.5	15	15.66
623	wcc-15544	527	1	0	0	0	1	318:G/G/R*[x]	87	7	21:T/C*[dl]; 37:T/C*[dl]; 153:G/R*[dl]; 231:G/R*[dl]; 322:G/R*[dl]; 438:T/W*[dl]; 495:A/M*[dl];	52.29	8	15.18
624	wcc-15552	515	7	4	3	0	0	156:C/C/Y*[h]; 255:C/M/A*[h]; 263:A/R/G*[h]; 300:T/Y/Y*[i]; 351:G/R/R*[i]; 441:A/R/R*[i]; 453:G/R/R*[i]	37.71	2	33:G/K*[dl]; 345:G/K*[dl];	9	9	17.48
625	wcc-15555	644	1	0	0	0	1	486:G/G/R*[x]	18	3	303:G/A*[dl]; 456:T/Y*[dl]; 477:T/Y*[dl];	16.67	4	6.21
626	wcc-15574	627	16	2	12	0	2	38:G/R/G*[h]; 56:A/M/A*[h]; 85:G/G/R*[h]; 86:T/T/Y*[h]; 202:C/S/C*[h]; 220:G/R/R*[i]; 344:A/W/T*[h]; 349:G/R/A*[h]; 401:A/A/W*[h]; 442:T/Y/C*[h]; 444:C/Y/T*[x]; 457:G/K/T*[x]; 511:A/R/R*[i]; 512:A/R/G*[h]; 529:C/C/Y*[h]; 532:A/R/G*[h]	35.25	1	440:C/Y*[dl];	9	17	27.11
627	wcc-15589	769	9	9	0	0	0	81:G/R/R*[i]; 84:G/R/R*[i]; 114:C/Y/Y*[i]; 124:G/S/S*[i]; 212:T/Y/Y*[i]; 331:G/R/R*[i]; 391:T/Y/Y*[i]; 409:G/R/R*[i]; 412:G/R/R*[i]	41.11	4	154:G/R*[dl]; 241:C/Y*[dl]; 250:T/Y*[dl]; 261:T/K*[dl];	17.75	13	16.91
628	wcc-15595	936	5	0	5	0	0	190:C/C/M*[h]; 224:T/T/K*[h]; 227:G/G/S*[h]; 300:C/C/Y*[h]; 336:G/G/R*[h]	149.6	14	115:A/R*[dl]; 261:G/K*[dl]; 354:A/R*[dl]; 436:C/Y*[dl]; 461:T/W*[dl]; 493:C/S*[dl]; 496:C/S*[dl]; 513:T/Y*[dl]; 577:T/K*[dl]; 605:A/M*[dl]; 626:C/S*[dl]; 628:T/Y*[dl]; 708:C/Y*[dl]; 759:C/Y*[dl];	17.14	19	20.3
629	wcc-15610	614	10	1	9	0	0	147:A/R/A*[h]; 170:C/Y/C*[h]; 172:G/R/R*[i]; 199:C/Y/C*[h]; 302:C/Y/C*[h]; 317:T/Y/T*[h]; 362:G/G/R*[h]; 374:G/R/G*[h]; 386:T/K/T*[h]; 480:Y/Y/C*[h]	100	4	152:C/Y*[dl]; 194:A/W*[dl]; 230:A/M*[dl]; 304:T/K*[dl];	55.5	14	22.8
630	wcc-15626	1186	12	5	4	0	3	144:C/Y/Y*[x]; 259:C/C/Y*[h]; 282:A/A/M*[h]; 286:T/T/Y*[h]; 380:C/Y/Y*[i]; 476:C/A/M*[x]; 545:C/Y/Y*[x]; 674:Y/T/Y*[h]; 846:C/Y/Y*[i]; 876:A/M/M*[i]; 967:A/R/R*[i]; 997:T/W/W*[i]	21.08	3	114:G/S*[dl]; 176:G/R*[dl]; 350:A/R*[dl];	10.67	15	12.65
631	wcc-15629	971	8	0	5	2	1	73:G/G/K*[x]; 250:A/A/G*[s]; 708:C/C/Y*[h]; 728:G/G/A*[s]; 751:T/T/Y*[h]; 767:A/A/M*[h]; 829:A/A/W*[h]; 905:T/T/W*[h]	61.75	3	449:G/K*[dl]; 457:A/R*[dl]; 787:A/R*[dl];	11	11	11.33
632	wcc-15637	1214	6	0	1	0	5	100:G/A/R*[x]; 199:G/T/T*[x]; 536:A/A/R*[x]; 602:C/C/Y*[x]; 674:T/T/Y*[x]; 707:A/A/M*[h]	29.33	3	46:C/A*[dl]; 283:Y/T*[dl]; 292:Y/C*[dl];	7.33	9	7.41
633	wcc-15654	460	3	0	3	0	0	147:C/Y/C*[h]; 159:T/Y/T*[h]; 168:G/S/G*[h]	28.33	1	204:A/R*[dl];	8	4	8.7
634	wcc-15655	750	5	2	1	0	2	253:T/W/M*[h]; 268:G/R/R*[i]; 379:T/T/Y*[x]; 468:A/G/G*[x]; 577:T/Y/Y*[i]	25.4	2	604:G/R*[dl]; 641:C/Y*[dl];	8	7	9.33
635	wcc-15666	1002	15	3	12	0	0	189:C/Y/Y*[i]; 228:A/M/W*[h]; 234:A/W/W*[i]; 327:A/A/R*[h]; 333:C/C/Y*[h]; 390:G/S/C*[h]; 394:T/T/S*[h]; 417:G/G/S*[h]; 483:A/A/R*[h]; 516:A/A/W*[h]; 576:T/T/Y*[h]; 582:A/A/R*[h]; 672:T/T/W*[h]; 847:C/Y/Y*[i]; 898:C/Y/T*[h]	108.73	1	144:A/W*[dl];	6	16	15.97
636	wcc-15677	695	6	0	0	0	6	233:G/K/G*[x]; 295:G/R/G*[x]; 432:G/K/T*[x]; 447:T/Y/C*[x]; 498:A/W/T*[x]; 504:T/K/K*[x]	28.33	3	320:R/A*[dl]; 342:W/A*[dl]; 378:Y/C*[dl];	8	9	12.95
637	wcc-15689	1633	7	0	0	0	7	561:A/R/R*[x]; 664:W/W/T*[x]; 665:S/S/C*[x]; 1111:A/A/R*[x]; 1129:W/T/T*[x]; 1130:Y/T/T*[x]; 1306:C/C/Y*[x]	12.57	3	73:A/W*[dl]; 114:T/Y*[dl]; 696:T/C*[dl];	7.67	10	6.12
638	wcc-15698	1337	19	1	13	2	3	11:A/M/C*[x]; 19:A/M/C*[h]; 45:G/A/A*[x]; 58:G/A/R*[h]; 67:T/T/K*[h]; 88:G/A/R*[h]; 395:T/T/Y*[h]; 792:K/G/G*[x]; 863:G/R/R*[i]; 923:C/T/Y*[h]; 938:T/C/Y*[h]; 940:T/G/K*[h]; 953:G/G/R*[h]; 1043:T/C/Y*[h]; 1049:A/T/W*[h]; 1094:G/C/G*[s]; 1097:C/C/Y*[h]; 1106:G/T/G*[s]; 1124:A/G/R*[h]	167.21	6	230:R/G*[dl]; 461:C/G*[dl]; 506:T/W*[dl]; 679:C/Y*[dl]; 689:G/R*[dl]; 1233:G/R*[dl];	27	25	18.7
639	wcc-15700	793	13	3	6	0	4	92:A/R/G*[x]; 269:T/Y/Y*[i]; 371:A/A/R*[h]; 380:G/A/A*[x]; 383:T/W/T*[h]; 395:T/G/G*[x]; 461:G/G/R*[h]; 491:A/R/R*[i]; 509:A/W/A*[h]; 517:A/G/G*[x]; 614:G/K/G*[h]; 632:T/Y/Y*[i]; 635:C/Y/C*[h]	76.92	1	694:T/W*[dl];	7	14	17.65
640	wcc-15705	463	1	0	1	0	0	111:T/Y/T*[h]	17	2	52:A/R*[dl]; 313:C/Y*[dl];	19	3	6.48
641	wcc-15713	782	6	0	0	0	6	106:C/C/T*[x]; 314:T/T/A*[x]; 330:C/C/A*[x]; 331:C/C/A*[x]; 362:G/G/A*[x]; 452:A/A/C*[x]	14.17	1	155:A/W*[dl];	6	7	8.95
642	wcc-15734	654	5	0	3	0	2	63:A/T/T*[x]; 263:Y/Y/T*[h]; 265:S/S/G*[h]; 491:C/C/Y*[h]; 579:A/A/C*[x]	44	3	196:R/G*[dl]; 256:C/Y*[dl]; 382:C/Y*[dl];	13	8	12.23
643	wcc-15735	755	16	4	11	1	0	94:C/M/C*[h]; 98:G/R/G*[h]; 150:C/Y/C*[h]; 177:T/Y/Y*[i]; 224:C/C/Y*[h]; 242:C/C/Y*[h]; 286:T/T/C*[s]; 322:C/Y/T*[h]; 334:C/C/Y*[h]; 376:A/W/W*[i]; 388:T/T/W*[h]; 493:G/G/S*[h]; 496:T/K/K*[i]; 526:C/Y/Y*[i]; 559:G/R/G*[h]; 568:T/T/Y*[h]	116.44	5	377:C/Y*[dl]; 543:T/Y*[dl]; 673:G/R*[dl]; 697:C/Y*[dl]; 703:A/W*[dl];	77.2	21	27.81
644	wcc-15739	677	11	6	5	0	0	161:G/R/A*[h]; 236:C/C/S*[h]; 258:A/R/R*[i]; 300:G/R/R*[i]; 336:A/R/R*[i]; 360:C/C/Y*[h]; 386:G/K/T*[h]; 410:A/A/R*[h]; 450:G/R/R*[i]; 555:G/S/S*[i]; 557:A/R/R*[i]	218.82	1	318:T/Y*[dl];	40	12	17.73
645	wcc-15752	500	3	0	2	1	0	102:C/C/Y*[h]; 224:Y/T/C*[s]; 312:R/G/R*[h]	56.33	3	25:G/R*[dl]; 81:T/Y*[dl]; 384:G/R*[dl];	18.67	6	12
646	wcc-15757	625	5	0	0	0	5	130:C/C/T*[x]; 138:G/G/A*[x]; 142:C/C/T*[x]; 154:A/A/G*[x]; 171:G/G/A*[x]	86.4	7	262:G/R*[dl]; 282:A/R*[dl]; 304:G/K*[dl]; 394:A/R*[dl]; 400:A/R*[dl]; 460:G/S*[dl]; 506:G/R*[dl];	62.29	12	19.2
647	wcc-15760	651	2	0	0	0	2	61:T/N/Y*[x]; 70:A/N/W*[x]	49.5	3	34:A/M*[dl]; 324:C/Y*[dl]; 343:G/R*[dl];	11	5	7.68
648	wcc-15763	1666	16	0	1	0	15	135:T/Y/Y*[x]; 160:A/W/W*[x]; 161:C/S/S*[x]; 263:C/Y/C*[x]; 320:A/R/A*[x]; 392:C/T/Y*[x]; 655:R/A/R*[h]; 695:Y/T/Y*[x]; 1165:G/R/G*[x]; 1180:C/Y/C*[x]; 1210:G/R/G*[x]; 1222:G/R/G*[x]; 1263:A/R/A*[x]; 1312:G/C/S*[x]; 1314:A/T/W*[x]; 1326:T/C/Y*[x]	12.88	2	971:S/C*[dl]; 989:Y/C*[dl];	6.5	18	10.8
649	wcc-15770	760	2	0	2	0	0	91:T/Y/T*[h]; 431:G/C/S*[h]	16.5	1	684:T/C*[dl];	8	3	3.95
650	wcc-15771	1555	22	10	8	2	2	93:G/C/G*[s]; 463:C/Y/Y*[i]; 467:G/S/S*[i]; 755:C/Y/Y*[i]; 797:A/A/R*[h]; 806:R/G/G*[x]; 819:G/K/G*[h]; 836:A/R/R*[i]; 855:A/R/R*[i]; 921:T/Y/Y*[x]; 1017:C/C/Y*[h]; 1047:T/K/K*[i]; 1118:T/W/W*[i]; 1223:G/R/R*[i]; 1268:T/Y/T*[h]; 1277:C/Y/Y*[i]; 1288:C/Y/C*[h]; 1308:T/C/Y*[h]; 1312:G/G/R*[h]; 1322:T/Y/T*[h]; 1330:G/R/R*[i]; 1434:C/T/C*[s]	34.14	1	184:G/R*[dl];	7	23	14.79
651	wcc-15782	950	3	0	1	1	1	430:T/T/C*[x]; 533:C/C/Y*[h]; 875:C/C/T*[s]	13.67	4	320:A/M*[dl]; 337:G/R*[dl]; 423:G/R*[dl]; 749:A/R*[dl];	10.25	7	7.37
652	wcc-15787	1352	2	0	1	0	1	226:G/S/C*[h]; 269:C/Y/T*[x]	24.5	1	516:A/T*[dl];	9	3	2.22
653	wcc-15793	1032	1	0	0	0	1	173:C/Y/Y*[x]	12	1	280:T/C*[dl];	6	2	1.94
654	wcc-15798	751	2	0	2	0	0	251:G/R/G*[h]; 341:T/T/Y*[h]	64	7	194:C/Y*[dl]; 296:T/Y*[dl]; 314:C/M*[dl]; 453:G/R*[dl]; 498:T/Y*[dl]; 546:T/Y*[dl]; 613:C/S*[dl];	17.71	9	11.98
655	wcc-15832	859	6	5	1	0	0	172:A/R/G*[h]; 190:G/R/R*[i]; 201:G/R/R*[i]; 226:A/R/R*[i]; 582:T/Y/Y*[i]; 591:A/W/W*[i]	30.33	1	668:A/R*[dl];	7	7	8.15
656	wcc-15836	900	13	0	1	0	12	94:A/A/G*[x]; 106:A/A/G*[x]; 182:C/C/A*[x]; 228:A/A/R*[x]; 274:C/T/T*[x]; 378:T/T/Y*[h]; 488:A/R/G*[x]; 499:G/G/A*[x]; 515:T/T/Y*[x]; 527:G/G/R*[x]; 666:G/S/S*[x]; 700:T/T/W*[x]; 703:C/C/Y*[x]	119.46	1	485:A/R*[dl];	49	14	15.56
657	wcc-15861	938	4	0	0	4	0	511:A/A/C*[s]; 655:T/T/C*[s]; 776:A/A/T*[s]; 778:T/T/C*[s]	109.25	1	564:C/Y*[dl];	23	5	5.33
658	wcc-15864	1673	18	7	7	4	0	278:A/A/G*[s]; 302:T/T/C*[s]; 311:C/C/G*[s]; 329:T/T/C*[s]; 509:A/A/M*[h]; 528:A/A/R*[h]; 623:C/C/Y*[h]; 719:C/Y/Y*[i]; 813:C/Y/Y*[i]; 834:A/M/M*[i]; 855:C/Y/Y*[i]; 866:C/M/M*[i]; 884:C/M/A*[h]; 947:G/R/G*[h]; 962:C/Y/C*[h]; 1347:C/Y/Y*[i]; 1351:C/S/S*[i]; 1373:A/R/A*[h]	255.5	3	782:C/Y*[dl]; 1411:A/R*[dl]; 1421:C/Y*[dl];	28	21	12.55
659	wcc-15870	507	4	1	3	0	0	89:M/M/C*[h]; 179:W/W/T*[h]; 357:A/R/R*[i]; 471:A/R/A*[h]	96.25	1	420:T/Y*[dl];	8	5	9.86
660	wcc-15890	638	9	4	3	0	2	79:T/Y/T*[x]; 91:A/R/A*[x]; 104:A/R/R*[i]; 253:Y/Y/T*[h]; 268:T/T/Y*[h]; 415:G/R/R*[i]; 446:A/W/W*[i]; 454:A/R/R*[i]; 493:T/T/W*[h]	40.22	2	353:T/Y*[dl]; 436:G/K*[dl];	8	11	17.24
661	wcc-15910	993	8	0	5	2	1	149:T/T/Y*[h]; 197:T/T/K*[h]; 275:A/A/R*[h]; 299:A/R/G*[h]; 348:C/C/Y*[h]; 421:G/G/R*[x]; 660:A/A/C*[s]; 741:T/T/C*[s]	20.25	1	659:A/G*[dl];	6	9	9.06
662	wcc-15926	805	2	0	0	0	2	449:A/G/R*[x]; 608:G/G/R*[x]	25.5	1	232:W/T*[dl];	6	3	3.73
663	wcc-15945	751	2	1	1	0	0	274:C/Y/Y*[i]; 503:G/R/G*[h]	41	3	425:T/Y*[dl]; 651:C/S*[dl]; 653:G/R*[dl];	18.67	5	6.66
664	wcc-15970	552	9	4	5	0	0	70:C/C/S*[h]; 143:G/R/R*[i]; 183:G/R/R*[i]; 272:C/C/Y*[h]; 274:C/S/S*[i]; 302:T/Y/Y*[i]; 308:G/G/R*[h]; 338:C/Y/T*[h]; 345:T/T/W*[h]	147.67	1	228:C/S*[dl];	34	10	18.12
665	wcc-15982	748	1	0	0	1	0	549:A/A/T*[s]	66	1	87:A/W*[dl];	7	2	2.67
666	wcc-15986	752	9	0	5	4	0	45:M/S/C*[h]; 159:A/A/M*[h]; 180:T/T/Y*[h]; 299:C/C/Y*[h]; 314:T/T/Y*[h]; 329:C/C/T*[s]; 515:A/A/G*[s]; 516:A/A/C*[s]; 532:T/T/C*[s]	86.78	1	698:A/R*[dl];	11	10	13.3
667	wcc-15988	886	10	3	6	0	1	29:C/M/C*[x]; 238:G/K/K*[i]; 294:C/Y/C*[h]; 333:C/Y/C*[h]; 489:M/M/C*[h]; 505:R/R/A*[h]; 517:R/R/G*[h]; 550:G/K/G*[h]; 562:C/Y/Y*[i]; 826:G/R/R*[i]	81	2	145:G/S*[dl]; 149:A/R*[dl];	9	12	13.54
668	wcc-15999	512	2	0	2	0	0	117:C/C/Y*[h]; 147:C/C/Y*[h]	22	3	185:T/Y*[dl]; 204:G/T*[dl]; 356:C/S*[dl];	9	5	9.77
669	wcc-16001	673	4	0	1	0	3	128:A/G/R*[x]; 161:T/C/Y*[h]; 175:T/G/G*[x]; 254:G/A/A*[x]	43.75	2	392:A/G*[dl]; 598:T/K*[dl];	7	6	8.92
670	wcc-16009	1209	4	0	3	0	1	335:W/A/A*[x]; 367:T/T/Y*[h]; 409:A/W/T*[h]; 570:T/T/W*[h]	21.25	2	150:Y/T*[dl]; 151:S/C*[dl];	7	6	4.96
671	wcc-16019	1007	7	0	5	0	2	40:A/M/Y*[h]; 663:C/Y/T*[h]; 672:R/G/G*[x]; 686:C/Y/C*[h]; 812:C/Y/T*[h]; 848:A/W/A*[x]; 914:T/K/G*[h]	17.14	1	189:C/M*[dl];	58	8	7.94
672	wcc-16025	1377	7	1	5	1	0	665:C/C/G*[s]; 804:T/T/W*[h]; 824:G/G/S*[h]; 850:A/A/W*[h]; 860:A/A/R*[h]; 990:T/Y/Y*[i]; 1089:T/T/Y*[h]	341.43	1	913:A/M*[dl];	17	8	5.81
673	wcc-16038	555	5	0	2	3	0	132:C/Y/C*[h]; 160:G/K/G*[h]; 299:C/C/T*[s]; 458:T/T/G*[s]; 481:T/T/C*[s]	132.2	2	306:C/Y*[dl]; 411:G/R*[dl];	29	7	12.61
674	wcc-16057	799	19	8	9	0	2	117:A/W/T*[h]; 172:C/M/A*[h]; 227:A/W/W*[i]; 291:T/Y/Y*[i]; 294:G/R/R*[i]; 305:C/Y/Y*[i]; 360:C/C/Y*[h]; 363:G/R/A*[h]; 408:T/Y/T*[h]; 413:A/A/W*[h]; 461:A/W/W*[i]; 471:T/Y/Y*[i]; 484:M/C/C*[x]; 486:C/A/A*[x]; 569:C/C/M*[h]; 591:G/K/G*[h]; 608:G/K/K*[i]; 651:T/K/K*[i]; 686:C/C/S*[h]	269.79	2	544:A/W*[dl]; 550:G/R*[dl];	17	21	26.28
675	wcc-16087	727	4	3	0	1	0	250:A/R/R*[i]; 275:A/M/M*[i]; 335:A/M/M*[i]; 640:T/T/G*[s]	157.5	2	227:A/M*[dl]; 404:C/S*[dl];	12	6	8.25
676	wcc-16099	1064	4	2	1	0	1	47:A/R/A*[h]; 85:G/R/R*[i]; 233:T/Y/Y*[x]; 296:C/Y/Y*[i]	16.5	1	302:T/W*[dl];	8	5	4.7
677	wcc-16108	751	2	0	0	0	2	298:T/Y/Y*[x]; 451:C/N/Y*[x]	39	1	337:A/W*[dl];	19	3	3.99
678	wcc-16129	982	3	0	1	1	1	292:T/T/K*[x]; 334:A/A/G*[s]; 658:C/C/Y*[h]	15.33	1	488:A/M*[dl];	7	4	4.07
679	wcc-16147	387	3	0	2	1	0	50:C/C/T*[s]; 209:C/M/C*[h]; 222:C/Y/C*[h]	55.33	1	282:G/K*[dl];	7	4	10.34
680	wcc-16149	1159	2	0	0	2	0	732:G/G/A*[s]; 740:C/C/A*[s]	21	1	877:T/C*[dl];	6	3	2.59
681	wcc-16173	525	8	1	3	3	1	182:Y/Y/T*[h]; 198:A/M/A*[h]; 203:A/R/A*[h]; 254:T/Y/Y*[i]; 326:C/C/T*[s]; 344:T/T/C*[s]; 408:C/C/G*[s]; 472:R/A/A*[x]	25.12	1	227:C/Y*[dl];	15	9	17.14
682	wcc-16177	1771	26	5	15	3	3	163:T/Y/Y*[i]; 193:C/Y/Y*[i]; 221:Y/Y/C*[h]; 335:A/M/A*[h]; 366:G/R/R*[i]; 377:C/Y/C*[h]; 406:C/Y/C*[h]; 426:C/Y/C*[h]; 442:A/R/A*[h]; 462:T/K/T*[h]; 746:T/T/C*[s]; 757:G/R/G*[h]; 766:C/S/C*[h]; 846:A/W/A*[h]; 847:A/R/A*[h]; 946:T/W/T*[h]; 960:C/C/S*[h]; 990:T/W/A*[h]; 1015:T/T/C*[s]; 1019:G/G/T*[s]; 1382:C/M/M*[x]; 1418:S/C/S*[x]; 1461:Y/T/T*[x]; 1494:A/R/A*[h]; 1648:T/W/W*[i]; 1705:G/R/R*[i]	57.23	7	173:T/W*[dl]; 274:Y/T*[dl]; 309:K/G*[dl]; 635:A/W*[dl]; 650:T/W*[dl]; 687:G/A*[dl]; 689:T/C*[dl];	8	33	18.63
683	wcc-16182	1045	21	1	14	2	4	78:T/T/Y*[h]; 83:C/M/M*[i]; 162:T/T/Y*[h]; 183:C/C/Y*[h]; 207:A/A/R*[h]; 303:C/Y/Y*[x]; 324:G/G/R*[h]; 339:A/A/R*[h]; 381:G/G/K*[x]; 438:C/C/G*[s]; 455:C/C/G*[s]; 525:C/Y/T*[h]; 604:C/C/S*[h]; 605:A/A/R*[h]; 629:T/T/K*[h]; 690:A/A/R*[h]; 698:G/G/S*[h]; 776:A/A/R*[x]; 805:T/T/Y*[x]; 856:G/G/S*[h]; 992:G/G/K*[h]	74.29	2	359:A/W*[dl]; 369:G/R*[dl];	12	23	22.01
684	wcc-16190	1402	11	0	4	0	7	686:C/N/Y*[x]; 822:A/A/W*[h]; 839:A/A/R*[h]; 855:G/G/R*[h]; 915:A/A/R*[x]; 978:G/G/R*[x]; 987:C/C/M*[h]; 1002:T/T/C*[x]; 1023:C/C/M*[x]; 1069:T/T/C*[x]; 1101:A/A/R*[x]	19.91	12	241:C/Y*[dl]; 259:A/R*[dl]; 485:T/W*[dl]; 539:G/S*[dl]; 650:G/R*[dl]; 707:W/A*[dl]; 1059:G/R*[dl]; 1179:C/Y*[dl]; 1182:T/Y*[dl]; 1191:C/T*[dl]; 1236:G/R*[dl]; 1342:K/G*[dl];	29.25	23	16.41
685	wcc-16212	1003	1	0	0	0	1	833:A/A/R*[x]	10	2	762:G/R*[dl]; 868:T/Y*[dl];	11	3	2.99
686	wcc-16213	566	1	0	0	1	0	493:T/T/C*[s]	21	1	367:G/R*[dl];	7	2	3.53
687	wcc-16218	676	7	2	3	0	2	106:C/Y/C*[h]; 112:A/R/A*[h]; 229:T/K/K*[i]; 237:T/Y/Y*[i]; 479:T/W/T*[x]; 484:G/R/G*[x]; 542:C/Y/C*[h]	33.86	1	351:A/W*[dl];	6	8	11.83
688	wcc-16252	696	12	8	4	0	0	81:A/A/M*[h]; 229:C/C/M*[h]; 331:T/Y/Y*[i]; 343:A/R/R*[i]; 364:T/Y/Y*[i]; 376:C/M/M*[i]; 412:T/Y/Y*[i]; 472:A/R/G*[h]; 484:A/R/R*[i]; 502:C/M/M*[i]; 592:C/Y/Y*[i]; 598:G/G/R*[h]	82.83	3	161:G/K*[dl]; 162:G/K*[dl]; 541:A/R*[dl];	10	15	21.55
689	wcc-16256	567	11	3	8	0	0	217:C/C/Y*[h]; 264:A/R/A*[h]; 312:G/R/R*[i]; 354:A/A/W*[h]; 411:A/M/C*[h]; 433:A/R/R*[i]; 445:C/C/Y*[h]; 447:C/C/Y*[h]; 460:C/Y/C*[h]; 492:C/S/S*[i]; 506:C/C/Y*[h]	49.82	4	237:G/R*[dl]; 291:G/R*[dl]; 306:A/R*[dl]; 537:W/A*[dl];	31.75	15	26.46
690	wcc-16259	942	8	4	2	0	2	47:T/W/A*[x]; 178:C/Y/Y*[i]; 288:K/K/G*[h]; 398:C/Y/Y*[i]; 517:A/M/M*[i]; 545:C/Y/Y*[i]; 581:C/C/Y*[h]; 835:T/T/C*[x]	30.88	1	663:C/Y*[dl];	8	9	9.55
691	wcc-16261	1284	10	3	6	0	1	114:G/K/K*[x]; 219:A/R/A*[h]; 227:T/Y/T*[h]; 272:T/W/A*[h]; 285:A/W/T*[h]; 314:G/R/A*[h]; 385:G/R/A*[h]; 853:T/K/K*[i]; 879:T/K/K*[i]; 997:G/K/K*[i]	24.5	2	197:A/R*[dl]; 557:C/Y*[dl];	7	12	9.35
692	wcc-16265	1455	9	0	1	1	7	310:C/C/Y*[h]; 457:K/T/T*[x]; 493:G/G/A*[s]; 637:T/T/A*[x]; 690:C/C/S*[x]; 932:W/T/T*[x]; 1212:C/C/S*[x]; 1235:A/C/C*[x]; 1238:A/A/C*[x]	18.67	3	394:G/R*[dl]; 802:G/R*[dl]; 1025:A/W*[dl];	9.33	12	8.25
693	wcc-16281	682	2	1	1	0	0	342:G/R/R*[i]; 472:A/R/G*[h]	52.5	1	508:C/Y*[dl];	14	3	4.4
694	wcc-16283	791	7	0	3	1	3	285:C/G/C*[x]; 319:G/A/G*[x]; 402:Y/C/Y*[h]; 405:W/A/A*[x]; 434:A/A/R*[h]; 466:C/C/T*[s]; 470:C/C/Y*[h]	34	1	619:T/W*[dl];	6	8	10.11
695	wcc-16296	911	11	7	3	0	1	91:C/Y/Y*[i]; 96:G/R/R*[i]; 108:T/Y/Y*[i]; 115:G/K/K*[i]; 168:G/R/R*[x]; 249:A/W/W*[i]; 339:G/K/G*[h]; 348:C/Y/Y*[i]; 653:G/S/S*[i]; 663:R/R/A*[h]; 717:C/Y/C*[h]	22	2	291:G/R*[dl]; 453:G/R*[dl];	11	13	14.27
696	wcc-16303	1509	17	3	5	0	9	289:T/T/W*[x]; 518:R/A/A*[x]; 611:G/G/A*[x]; 641:C/C/Y*[x]; 656:T/W/W*[i]; 659:G/K/K*[i]; 733:C/Y/C*[h]; 757:C/C/Y*[h]; 781:T/T/Y*[h]; 814:A/A/R*[h]; 858:G/K/K*[i]; 860:T/Y/T*[h]; 958:A/G/G*[x]; 1030:C/C/M*[x]; 1033:G/G/R*[x]; 1051:A/G/R*[x]; 1054:C/A/M*[x]	31.06	1	213:A/W*[dl];	7	18	11.93
697	wcc-16326	1056	2	2	0	0	0	378:C/S/S*[i]; 414:C/M/M*[i]	90.5	1	496:A/R*[dl];	13	3	2.84
698	wcc-16347	1039	6	0	0	0	6	78:C/C/Y*[x]; 165:T/T/Y*[x]; 174:A/A/M*[x]; 372:C/C/Y*[x]; 571:C/C/S*[x]; 854:G/G/K*[x]	19	6	261:G/R*[dl]; 532:A/R*[dl]; 583:Y/C*[dl]; 643:A/R*[dl]; 676:G/R*[dl]; 902:G/R*[dl];	12.5	12	11.55
699	wcc-16353	1043	13	5	6	0	2	32:T/T/W*[x]; 56:T/T/W*[x]; 166:T/Y/C*[h]; 183:C/C/Y*[h]; 193:A/A/R*[h]; 219:C/C/Y*[h]; 328:G/R/R*[i]; 506:T/K/K*[i]; 648:C/S/C*[h]; 774:A/A/W*[h]; 795:T/Y/Y*[i]; 834:C/Y/Y*[i]; 849:A/R/R*[i]	42.77	3	461:A/W*[dl]; 512:G/R*[dl]; 603:W/T*[dl];	9.67	16	15.34
700	wcc-16362	776	1	0	1	0	0	714:A/R/G*[h]	28	1	280:G/R*[dl];	7	2	2.58
701	wcc-16373	1324	7	2	1	4	0	140:G/G/R*[h]; 158:C/S/S*[i]; 161:C/Y/Y*[i]; 272:A/A/G*[s]; 281:T/T/C*[s]; 314:A/A/C*[s]; 365:C/C/T*[s]	209.71	4	1026:C/Y*[dl]; 1101:T/W*[dl]; 1131:G/R*[dl]; 1173:G/R*[dl];	78.75	11	8.31
702	wcc-16385	1091	1	0	0	1	0	184:T/T/C*[s]	15	5	208:G/S*[dl]; 209:T/Y*[dl]; 298:T/W*[dl]; 358:C/Y*[dl]; 418:T/Y*[dl];	15.8	6	5.5
703	wcc-16388	974	14	10	3	0	1	188:A/R/R*[i]; 203:G/R/A*[h]; 311:T/Y/C*[h]; 338:G/R/R*[i]; 362:G/S/S*[i]; 522:C/M/M*[i]; 552:A/T/T*[x]; 571:A/R/R*[i]; 657:A/R/R*[i]; 715:G/R/R*[i]; 760:A/W/W*[i]; 811:T/Y/Y*[i]; 835:C/Y/T*[h]; 859:A/R/R*[i]	129.5	1	606:T/Y*[dl];	7	15	15.4
704	wcc-16400	1256	7	0	1	0	6	85:C/C/T*[x]; 448:G/G/K*[x]; 463:A/A/G*[x]; 558:G/G/R*[h]; 666:G/G/K*[x]; 1127:A/R/G*[x]; 1171:A/A/R*[x]	18.57	3	107:G/S*[dl]; 991:G/R*[dl]; 1105:G/R*[dl];	7.67	10	7.96
705	wcc-16410	852	1	0	0	0	1	218:T/G/G*[x]	11	5	479:A/M*[dl]; 509:A/W*[dl]; 590:A/M*[dl]; 720:C/Y*[dl]; 721:W/A*[dl];	16	6	7.04
706	wcc-16424	1511	10	5	2	0	3	171:G/R/G*[h]; 405:T/Y/C*[h]; 429:A/R/R*[x]; 462:T/W/W*[i]; 520:T/Y/Y*[i]; 616:C/Y/Y*[i]; 923:C/Y/Y*[x]; 994:T/Y/Y*[i]; 1009:T/Y/Y*[x]; 1042:C/M/M*[i]	19.3	2	684:C/T*[dl]; 1193:A/R*[dl];	14.5	12	7.94
707	wcc-16426	763	6	0	0	0	6	205:C/A/M*[x]; 217:A/A/W*[x]; 322:A/A/R*[x]; 387:C/C/T*[x]; 400:C/C/A*[x]; 406:C/C/G*[x]	44.5	7	75:C/Y*[dl]; 88:G/R*[dl]; 94:T/Y*[dl]; 178:C/Y*[dl]; 405:C/Y*[dl]; 456:A/R*[dl]; 661:A/T*[dl];	33.43	13	17.04
708	wcc-16427	1754	14	1	11	0	2	382:T/T/W*[h]; 383:G/G/R*[h]; 433:R/R/A*[h]; 543:K/G/G*[x]; 589:G/G/K*[h]; 611:C/C/Y*[h]; 651:T/T/Y*[h]; 652:T/T/Y*[h]; 923:S/C/S*[h]; 1252:G/G/S*[h]; 1336:W/W/A*[h]; 1573:T/C/C*[x]; 1614:T/Y/Y*[i]; 1658:T/T/Y*[h]	22.71	3	421:G/R*[dl]; 429:A/M*[dl]; 1655:T/Y*[dl];	7	17	9.69
709	wcc-16429	723	6	0	5	1	0	171:A/A/C*[s]; 209:C/C/Y*[h]; 327:G/R/G*[h]; 366:T/Y/C*[h]; 376:C/Y/C*[h]; 517:G/R/A*[h]	210.33	1	673:A/R*[dl];	36	7	9.68
710	wcc-16430	712	8	2	5	1	0	105:G/G/R*[h]; 244:C/C/Y*[h]; 286:G/G/R*[h]; 307:G/G/R*[h]; 310:A/A/G*[s]; 358:G/R/R*[i]; 434:C/Y/T*[h]; 608:G/R/R*[i]	127.5	1	319:G/R*[dl];	10	9	12.64
711	wcc-16432	809	2	0	0	2	0	154:A/A/C*[s]; 497:C/C/T*[s]	16.5	1	242:C/Y*[dl];	6	3	3.71
712	wcc-16433	850	12	0	11	0	1	53:A/G/R*[h]; 73:G/A/R*[h]; 118:G/G/K*[h]; 136:T/T/Y*[h]; 298:R/A/R*[h]; 318:Y/T/Y*[h]; 379:T/A/A*[x]; 427:C/T/Y*[h]; 523:G/T/K*[h]; 603:G/T/K*[h]; 649:C/T/Y*[h]; 654:C/T/Y*[h]	49.08	2	588:C/S*[dl]; 590:A/W*[dl];	8.5	14	16.47
713	wcc-16434	498	3	2	1	0	0	81:G/R/R*[i]; 201:G/R/R*[i]; 330:A/R/A*[h]	39	1	333:T/W*[dl];	7	4	8.03
714	wcc-16439	557	1	0	0	1	0	102:T/T/C*[s]	23	5	30:A/T*[dl]; 66:C/Y*[dl]; 191:T/W*[dl]; 398:A/R*[dl]; 486:C/G*[dl];	10.8	6	10.77
715	wcc-16440	645	2	2	0	0	0	428:T/W/W*[i]; 488:G/R/R*[i]	75	2	115:A/M*[dl]; 524:T/Y*[dl];	10.5	4	6.2
716	wcc-16448	690	6	0	2	0	4	162:T/C/C*[x]; 248:T/C/Y*[x]; 370:G/G/S*[x]; 382:A/A/M*[x]; 418:A/A/W*[h]; 424:G/G/R*[h]	22.83	2	559:C/M*[dl]; 594:G/K*[dl];	8	8	11.59
717	wcc-16452	731	9	2	6	0	1	61:A/A/M*[h]; 76:C/C/Y*[h]; 111:Y/Y/C*[h]; 193:M/M/R*[h]; 271:T/Y/C*[h]; 483:A/W/W*[i]; 546:A/R/G*[h]; 571:G/R/R*[i]; 611:T/T/G*[x]	38.78	2	432:C/Y*[dl]; 435:G/A*[dl];	12	11	15.05
718	wcc-16458	861	9	1	8	0	0	100:T/T/Y*[h]; 104:T/T/Y*[h]; 134:C/C/M*[h]; 191:A/W/W*[i]; 212:G/G/R*[h]; 275:T/T/K*[h]; 364:G/G/R*[h]; 407:A/A/R*[h]; 455:A/A/R*[h]	73.44	1	167:A/R*[dl];	11	10	11.61
719	wcc-16469	681	2	0	0	0	2	367:T/Y/Y*[x]; 514:C/C/Y*[x]	15	2	150:C/Y*[dl]; 661:A/W*[dl];	6	4	5.87
720	wcc-16471	723	3	0	0	3	0	75:A/A/C*[s]; 91:G/G/A*[s]; 259:C/C/T*[s]	135	1	384:A/G*[dl];	6	4	5.53
721	wcc-16479	1049	9	0	2	7	0	118:T/T/A*[s]; 122:C/C/T*[s]; 197:A/A/G*[s]; 350:C/C/T*[s]; 395:T/T/A*[s]; 859:A/A/R*[h]; 896:G/G/K*[h]; 912:T/T/C*[s]; 921:C/C/T*[s]	40.11	3	772:G/A*[dl]; 913:T/Y*[dl]; 919:C/Y*[dl];	6.33	12	11.44
722	wcc-16496	610	10	4	6	0	0	186:T/T/Y*[h]; 285:A/R/R*[i]; 321:G/R/R*[i]; 330:C/Y/Y*[i]; 336:A/R/R*[i]; 348:G/G/S*[h]; 351:A/A/W*[h]; 462:C/C/Y*[h]; 478:T/T/W*[h]; 484:G/G/S*[h]	106.4	1	222:T/Y*[dl];	12	11	18.03
723	wcc-16516	589	1	0	0	0	1	303:T/N/Y*[x]	12	2	297:G/R*[dl]; 502:T/C*[dl];	7.5	3	5.09
724	wcc-16517	963	3	0	0	0	3	493:C/C/Y*[x]; 765:T/T/K*[x]; 768:T/T/Y*[x]	10	8	91:C/T*[dl]; 94:A/G*[dl]; 136:R/A*[dl]; 338:C/M*[dl]; 347:G/R*[dl]; 467:A/G*[dl]; 636:C/T*[dl]; 693:A/G*[dl];	10	11	11.42
725	wcc-16519	882	7	0	1	0	6	296:A/W/W*[x]; 307:G/R/R*[x]; 399:A/A/R*[x]; 428:A/A/R*[x]; 447:C/C/Y*[x]; 506:C/C/Y*[x]; 704:T/T/Y*[h]	41.57	2	76:A/R*[dl]; 767:C/S*[dl];	23.5	9	10.2
726	wcc-16533	1365	11	9	2	0	0	354:C/C/Y*[h]; 428:G/K/K*[i]; 744:G/R/R*[i]; 830:G/K/K*[i]; 909:T/W/W*[i]; 1110:C/Y/Y*[i]; 1122:T/Y/Y*[i]; 1150:C/C/Y*[h]; 1168:G/R/R*[i]; 1197:A/R/R*[i]; 1311:T/Y/Y*[i]	92.36	2	936:A/R*[dl]; 945:T/Y*[dl];	19.5	13	9.52
727	wcc-16534	841	4	0	0	3	1	311:A/A/G*[s]; 503:A/A/T*[x]; 653:T/T/C*[s]; 715:A/A/G*[s]	16.25	2	410:C/M*[dl]; 458:C/S*[dl];	14.5	6	7.13
728	wcc-16539	649	11	3	8	0	0	91:A/R/R*[i]; 139:T/Y/C*[h]; 310:T/Y/Y*[i]; 319:C/Y/Y*[i]; 418:T/T/W*[h]; 454:A/R/G*[h]; 460:A/A/R*[h]; 481:G/R/G*[h]; 505:C/C/Y*[h]; 514:C/C/Y*[h]; 556:A/R/A*[h]	26.09	1	490:C/Y*[dl];	8	12	18.49
729	wcc-16547	961	14	7	7	0	0	91:G/R/R*[i]; 105:C/M/M*[i]; 112:C/Y/C*[h]; 126:A/R/R*[i]; 251:C/Y/C*[h]; 258:T/Y/T*[h]; 263:T/Y/T*[h]; 347:G/G/K*[h]; 396:G/R/R*[i]; 439:T/Y/Y*[i]; 442:C/Y/Y*[i]; 544:C/Y/Y*[i]; 742:G/K/G*[h]; 747:A/W/A*[h]	58.07	2	332:T/Y*[dl]; 607:R/G*[dl];	7	16	16.65
730	wcc-16560	704	5	0	1	0	4	132:A/A/R*[x]; 133:T/T/Y*[x]; 216:A/G/R*[h]; 243:T/C/Y*[x]; 256:A/G/R*[x]	31.6	4	29:A/W*[dl]; 303:T/Y*[dl]; 648:A/M*[dl]; 652:G/S*[dl];	19.25	9	12.78
731	wcc-16576	784	1	0	0	0	1	255:Y/C/Y*[x]	12	1	318:G/R*[dl];	7	2	2.55
732	wcc-16577	1021	7	2	5	0	0	163:G/R/A*[h]; 427:A/R/R*[i]; 478:G/R/G*[h]; 646:G/G/R*[h]; 733:G/G/R*[h]; 814:A/R/R*[i]; 821:G/G/K*[h]	79.57	2	202:T/W*[dl]; 304:G/R*[dl];	10.5	9	8.81
733	wcc-16578	1186	3	0	0	3	0	626:C/C/T*[s]; 709:C/C/T*[s]; 752:G/G/A*[s]	43.33	3	956:C/Y*[dl]; 983:C/Y*[dl]; 986:T/Y*[dl];	41.33	6	5.06
734	wcc-16586	719	10	1	6	0	3	109:G/G/R*[h]; 113:Y/T/T*[x]; 152:A/G/G*[x]; 239:G/R/R*[i]; 320:A/A/M*[x]; 414:A/R/G*[h]; 493:T/T/W*[h]; 506:C/C/Y*[h]; 555:T/T/W*[h]; 573:T/T/K*[h]	26.2	3	341:Y/C*[dl]; 396:A/G*[dl]; 684:G/R*[dl];	7.33	13	18.08
735	wcc-16587	513	6	1	3	2	0	229:G/S/M*[h]; 286:T/W/W*[i]; 319:A/R/G*[h]; 418:G/G/S*[h]; 442:G/G/A*[s]; 452:T/T/C*[s]	57.5	1	369:C/Y*[dl];	6	7	13.65
736	wcc-16603	466	8	2	4	0	2	147:G/R/G*[h]; 163:C/M/C*[h]; 177:C/C/Y*[h]; 205:C/Y/Y*[i]; 237:T/Y/Y*[i]; 333:T/W/T*[x]; 357:A/W/A*[h]; 426:T/Y/Y*[x]	32.12	1	232:C/S*[dl];	6	9	19.31
737	wcc-16621	1698	6	1	1	1	3	195:T/Y/Y*[x]; 210:G/R/R*[i]; 233:A/R/G*[x]; 570:M/M/A*[x]; 591:W/W/T*[h]; 1239:G/G/C*[s]	12.33	1	1650:C/M*[dl];	6	7	4.12
738	wcc-16634	858	14	6	6	2	0	42:T/T/A*[s]; 121:G/S/S*[i]; 322:C/C/Y*[h]; 358:G/K/G*[h]; 382:T/Y/Y*[i]; 388:G/G/R*[h]; 474:T/Y/Y*[i]; 484:G/R/R*[i]; 552:C/C/T*[s]; 570:C/C/Y*[h]; 608:C/Y/C*[h]; 654:G/R/R*[i]; 663:T/Y/Y*[i]; 672:A/M/W*[h]	97.93	6	355:A/R*[dl]; 385:C/Y*[dl]; 567:A/R*[dl]; 711:C/M*[dl]; 730:G/S*[dl]; 732:C/Y*[dl];	18.33	20	23.31
739	wcc-16640	770	5	5	0	0	0	219:A/R/R*[i]; 240:G/S/S*[i]; 285:A/R/R*[i]; 333:A/W/W*[i]; 376:C/Y/Y*[i]	46	3	109:A/W*[dl]; 111:C/M*[dl]; 404:A/R*[dl];	8.33	8	10.39
740	wcc-16641	1336	12	9	3	0	0	259:T/K/K*[i]; 297:T/T/W*[h]; 529:A/W/W*[i]; 657:A/M/M*[i]; 691:T/Y/Y*[i]; 715:C/Y/Y*[i]; 757:C/M/M*[i]; 844:T/T/Y*[h]; 849:G/S/S*[i]; 983:C/Y/Y*[i]; 1106:C/C/Y*[h]; 1109:C/Y/Y*[i]	61.67	3	441:Y/T*[dl]; 451:G/R*[dl]; 460:Y/T*[dl];	8.33	15	11.23
741	wcc-16646	907	1	0	1	0	0	325:G/G/R*[h]	19	2	825:T/Y*[dl]; 827:G/R*[dl];	7	3	3.31
742	wcc-16670	713	9	0	9	0	0	71:C/Y/T*[h]; 83:C/Y/C*[h]; 122:C/Y/T*[h]; 176:T/T/Y*[h]; 191:R/R/A*[h]; 284:G/R/A*[h]; 317:C/C/Y*[h]; 409:C/C/Y*[h]; 525:A/W/T*[h]	31.56	1	410:G/R*[dl];	23	10	14.03
743	wcc-16672	896	6	3	3	0	0	119:C/C/Y*[h]; 222:C/Y/T*[h]; 229:C/M/M*[i]; 585:C/Y/Y*[i]; 621:A/R/A*[h]; 720:A/W/W*[i]	223.33	3	342:C/Y*[dl]; 387:A/R*[dl]; 441:A/R*[dl];	22.33	9	10.04
744	wcc-16676	1305	3	0	0	0	3	326:T/T/W*[x]; 332:G/G/R*[x]; 1072:G/N/R*[x]	40.33	20	167:T/K*[dl]; 182:T/Y*[dl]; 231:C/Y*[dl]; 270:T/K*[dl]; 295:G/K*[dl]; 297:C/Y*[dl]; 422:G/R*[dl]; 435:A/R*[dl]; 485:A/R*[dl]; 605:C/Y*[dl]; 624:C/Y*[dl]; 659:A/R*[dl]; 800:A/M*[dl]; 812:C/Y*[dl]; 833:G/A*[dl]; 943:T/K*[dl]; 1015:G/R*[dl]; 1105:T/Y*[dl]; 1132:C/Y*[dl]; 1255:G/R*[dl];	19.15	23	17.62
745	wcc-16691	733	12	7	4	0	1	105:T/W/W*[i]; 211:A/M/M*[i]; 340:T/Y/Y*[i]; 367:G/R/R*[i]; 382:C/Y/Y*[i]; 460:G/S/S*[i]; 566:A/R/G*[h]; 628:A/A/R*[h]; 631:C/C/Y*[h]; 661:C/M/M*[i]; 673:T/Y/C*[h]; 699:C/Y/T*[x]	58.75	3	124:T/Y*[dl]; 391:G/R*[dl]; 442:A/M*[dl];	20.33	15	20.46
746	wcc-16696	593	8	0	3	3	2	98:A/A/G*[x]; 205:G/G/A*[x]; 256:T/T/C*[s]; 278:A/A/G*[s]; 326:A/A/T*[s]; 417:G/A/R*[h]; 441:C/T/Y*[h]; 495:A/R/G*[h]	59.25	1	311:C/Y*[dl];	11	9	15.18
747	wcc-16699	1050	9	7	2	0	0	64:A/R/R*[i]; 89:T/Y/T*[h]; 117:C/Y/Y*[i]; 270:C/C/Y*[h]; 303:G/K/K*[i]; 310:T/K/K*[i]; 603:C/M/M*[i]; 739:C/Y/Y*[i]; 760:T/W/W*[i]	42.78	1	659:A/M*[dl];	6	10	9.52
748	wcc-16700	608	3	0	0	0	3	236:C/C/Y*[x]; 270:C/C/Y*[x]; 374:C/C/Y*[x]	38.67	3	231:A/R*[dl]; 293:C/Y*[dl]; 320:A/R*[dl];	11	6	9.87
749	wcc-16711	1382	15	8	6	0	1	64:C/C/S*[h]; 171:T/K/K*[i]; 183:C/Y/C*[x]; 249:C/Y/C*[h]; 326:G/R/R*[i]; 417:A/R/A*[h]; 435:G/G/R*[h]; 486:C/Y/Y*[i]; 534:A/R/A*[h]; 537:T/Y/Y*[i]; 597:T/T/W*[h]; 858:G/S/S*[i]; 997:G/R/R*[i]; 1165:A/W/W*[i]; 1217:A/M/M*[i]	43.93	1	927:A/M*[dl];	8	16	11.58
750	wcc-16712	667	1	0	0	0	1	242:G/G/R*[x]	14	1	359:T/Y*[dl];	6	2	3
751	wcc-16730	894	1	0	0	0	1	729:T/T/C*[x]	18	1	651:T/W*[dl];	23	2	2.24
752	wcc-16743	1293	19	3	5	0	11	68:Y/C/C*[x]; 108:T/A/A*[x]; 111:W/T/T*[x]; 120:Y/C/C*[x]; 193:G/S/C*[h]; 279:A/A/R*[h]; 329:R/G/G*[x]; 378:T/W/W*[i]; 390:A/W/A*[h]; 513:A/R/R*[i]; 603:G/T/K*[h]; 626:G/A/R*[h]; 819:S/G/G*[x]; 872:M/C/C*[x]; 923:Y/C/C*[x]; 1012:A/G/G*[x]; 1027:A/G/G*[x]; 1092:A/T/T*[x]; 1257:T/Y/Y*[i]	57.21	3	214:G/S*[dl]; 732:G/R*[dl]; 797:A/M*[dl];	8.33	22	17.01
753	wcc-16774	571	10	4	6	0	0	153:T/Y/Y*[i]; 168:G/R/R*[i]; 205:C/Y/Y*[i]; 256:C/Y/Y*[i]; 334:C/Y/T*[h]; 368:G/K/T*[h]; 474:A/M/C*[h]; 490:A/R/G*[h]; 506:G/R/A*[h]; 521:A/M/C*[h]	76.9	1	120:C/Y*[dl];	10	11	19.26
754	wcc-16777	441	1	0	1	0	0	116:A/M/C*[h]	87	1	206:G/R*[dl];	8	2	4.54
755	wcc-16819	1076	21	13	6	2	0	58:A/A/C*[s]; 82:A/M/A*[h]; 86:W/W/A*[h]; 230:A/W/W*[i]; 257:G/R/R*[i]; 328:C/Y/Y*[i]; 334:C/C/Y*[h]; 343:T/Y/Y*[i]; 464:C/M/M*[i]; 471:C/S/S*[i]; 632:T/K/K*[i]; 680:G/S/G*[h]; 715:T/Y/T*[h]; 845:G/S/S*[i]; 883:C/Y/Y*[i]; 893:A/M/M*[i]; 934:T/Y/Y*[i]; 944:G/R/R*[i]; 961:A/R/R*[i]; 971:A/A/W*[h]; 1016:G/G/T*[s]	170.38	4	183:M/A*[dl]; 184:M/C*[dl]; 911:A/W*[dl]; 923:A/W*[dl];	13.5	25	23.23
756	wcc-16828	819	4	2	1	0	1	70:A/R/G*[x]; 144:G/R/R*[i]; 149:T/K/K*[i]; 344:Y/Y/C*[h]	35.5	1	190:G/R*[dl];	12	5	6.11
757	wcc-16833	501	5	3	0	0	2	166:T/T/Y*[x]; 211:T/Y/Y*[i]; 301:G/K/K*[i]; 304:G/K/K*[i]; 314:G/G/R*[x]	33.6	1	142:C/Y*[dl];	14	6	11.98
758	wcc-16838	1007	4	0	1	2	1	214:G/G/A*[s]; 294:C/C/T*[s]; 354:G/R/G*[h]; 374:T/Y/T*[x]	17.25	2	228:A/R*[dl]; 357:T/Y*[dl];	6	6	5.96
759	wcc-16839	863	1	0	0	0	1	148:A/A/W*[x]	14	13	80:C/Y*[dl]; 231:G/K*[dl]; 270:M/C*[dl]; 300:A/W*[dl]; 318:C/Y*[dl]; 454:A/W*[dl]; 494:G/K*[dl]; 515:G/K*[dl]; 582:G/R*[dl]; 587:A/R*[dl]; 596:C/Y*[dl]; 599:C/Y*[dl]; 703:C/Y*[dl];	99.15	14	16.22
760	wcc-16851	1202	18	9	7	0	2	97:C/C/T*[x]; 229:A/R/R*[i]; 304:A/R/R*[i]; 412:A/R/R*[i]; 417:A/W/W*[i]; 464:C/Y/T*[h]; 505:A/R/R*[i]; 565:T/Y/Y*[i]; 580:G/R/R*[i]; 629:T/T/K*[h]; 700:C/Y/Y*[i]; 706:A/R/R*[i]; 783:A/R/G*[h]; 978:W/T/T*[x]; 981:T/T/W*[h]; 1050:A/A/R*[h]; 1104:A/A/R*[h]; 1141:A/M/C*[h]	165.33	3	376:S/C*[dl]; 379:W/T*[dl]; 571:T/Y*[dl];	14.33	21	17.47
761	wcc-16885	913	12	6	6	0	0	246:A/W/A*[h]; 258:T/W/T*[h]; 275:G/R/R*[i]; 290:C/M/M*[i]; 318:A/M/M*[i]; 408:T/Y/Y*[i]; 428:C/Y/C*[h]; 429:A/W/A*[h]; 459:A/A/W*[h]; 472:G/K/G*[h]; 502:C/M/M*[i]; 550:T/Y/Y*[i]	94.33	1	354:T/Y*[dl];	6	13	14.24
762	wcc-16893	537	3	2	1	0	0	52:A/A/M*[h]; 123:C/Y/Y*[i]; 353:T/W/W*[i]	68.33	2	187:C/M*[dl]; 202:A/R*[dl];	8.5	5	9.31
763	wcc-16923	610	7	0	0	0	7	64:A/A/R*[x]; 75:A/A/M*[x]; 117:A/A/W*[x]; 227:C/C/S*[x]; 238:A/W/W*[x]; 273:A/A/W*[x]; 388:A/G/R*[x]	27.71	5	162:A/T*[dl]; 258:A/M*[dl]; 309:G/R*[dl]; 320:T/A*[dl]; 376:C/Y*[dl];	22.6	12	19.67
764	wcc-16925	411	3	1	0	0	2	126:A/A/R*[x]; 252:C/M/M*[i]; 264:A/T/W*[x]	17	2	99:T/W*[dl]; 135:C/Y*[dl];	10	5	12.17
765	wcc-16933	478	5	0	3	2	0	46:T/T/K*[h]; 239:Y/Y/C*[h]; 275:R/R/G*[h]; 326:G/G/A*[s]; 350:C/C/T*[s]	42.2	1	251:G/R*[dl];	7	6	12.55
766	wcc-16957	793	9	0	5	0	4	97:G/R/G*[h]; 227:G/R/R*[x]; 229:C/Y/Y*[x]; 248:T/W/T*[x]; 264:W/T/W*[x]; 296:S/S/C*[h]; 437:A/G/R*[h]; 509:A/M/A*[h]; 571:M/C/M*[h]	20.22	3	382:C/S*[dl]; 386:A/W*[dl]; 607:G/R*[dl];	8	12	15.13
767	wcc-16965	1596	15	11	4	0	0	336:G/R/R*[i]; 407:G/R/R*[i]; 479:A/R/R*[i]; 818:G/K/K*[i]; 869:T/Y/Y*[i]; 890:T/Y/Y*[i]; 923:C/Y/Y*[i]; 938:T/W/W*[i]; 989:A/W/W*[i]; 1279:G/K/K*[i]; 1307:T/K/K*[i]; 1350:C/Y/T*[h]; 1512:G/R/G*[h]; 1528:G/K/G*[h]; 1531:T/K/T*[h]	33	1	551:T/Y*[dl];	8	16	10.03
768	wcc-16967	839	9	0	6	3	0	212:A/A/T*[s]; 236:C/C/M*[h]; 308:C/C/A*[s]; 311:G/G/A*[s]; 470:A/R/G*[h]; 476:A/A/W*[h]; 503:G/R/G*[h]; 524:A/A/R*[h]; 575:C/S/C*[h]	58.22	4	266:C/Y*[dl]; 287:A/R*[dl]; 359:G/R*[dl]; 518:T/Y*[dl];	14.25	13	15.49
769	wcc-16981	887	10	0	1	0	9	253:A/A/R*[x]; 279:G/R/R*[x]; 297:T/W/W*[x]; 352:C/Y/T*[h]; 386:T/K/T*[x]; 528:T/T/W*[x]; 543:C/S/S*[x]; 552:M/C/C*[x]; 649:A/A/R*[x]; 667:C/C/Y*[x]	15.6	1	615:C/M*[dl];	7	11	12.4
770	wcc-16994	691	1	0	0	1	0	243:A/A/C*[s]	46	3	478:C/Y*[dl]; 517:T/A*[dl]; 535:G/R*[dl];	9.67	4	5.79
771	wcc-17011	507	10	1	7	0	2	42:C/C/Y*[h]; 111:A/R/A*[h]; 154:G/R/R*[i]; 282:T/T/Y*[h]; 308:Y/Y/M*[h]; 318:C/Y/T*[h]; 331:C/S/G*[h]; 378:G/G/K*[h]; 449:A/A/R*[x]; 465:T/T/Y*[x]	79.7	1	141:Y/C*[dl];	9	11	21.7
772	wcc-17012	659	13	9	4	0	0	66:C/C/Y*[h]; 90:T/Y/Y*[i]; 108:T/T/W*[h]; 148:T/T/W*[h]; 261:C/M/M*[i]; 280:G/S/S*[i]; 306:T/K/K*[i]; 351:A/W/W*[i]; 384:T/Y/Y*[i]; 390:T/W/W*[i]; 468:W/W/T*[h]; 552:C/Y/Y*[i]; 630:C/Y/Y*[i]	98	4	423:R/G*[dl]; 425:R/A*[dl]; 441:T/Y*[dl]; 513:T/W*[dl];	7.75	17	25.8
773	wcc-17015	714	8	3	3	2	0	50:T/W/A*[h]; 77:G/R/G*[h]; 83:C/Y/Y*[i]; 207:C/C/T*[s]; 374:C/C/Y*[h]; 407:G/R/R*[i]; 419:T/W/W*[i]; 646:A/A/G*[s]	55.5	1	464:A/M*[dl];	6	9	12.61
774	wcc-17025	623	4	3	1	0	0	281:C/Y/C*[h]; 361:G/R/R*[i]; 452:C/Y/Y*[i]; 522:G/R/R*[i]	26	2	317:A/W*[dl]; 410:A/R*[dl];	11	6	9.63
775	wcc-17039	1229	21	12	7	0	2	156:C/Y/C*[h]; 169:G/R/G*[h]; 179:A/R/R*[i]; 187:G/R/R*[i]; 226:T/Y/Y*[i]; 235:C/M/M*[i]; 272:G/R/R*[i]; 346:A/R/R*[i]; 358:A/M/M*[i]; 568:C/C/Y*[h]; 626:T/T/W*[h]; 659:G/G/R*[h]; 731:G/G/R*[x]; 747:T/T/Y*[h]; 793:A/A/W*[h]; 882:T/Y/Y*[i]; 940:C/Y/Y*[i]; 982:G/S/S*[x]; 1001:T/Y/Y*[i]; 1048:G/R/R*[i]; 1078:T/Y/Y*[i]	35.05	4	148:G/K*[dl]; 457:T/C*[dl]; 704:C/Y*[dl]; 980:C/Y*[dl];	15.25	25	20.34
776	wcc-17046	786	9	0	4	4	1	169:R/G/G*[x]; 228:T/T/C*[s]; 301:C/C/Y*[h]; 367:C/C/Y*[h]; 400:G/G/R*[h]; 496:A/A/T*[s]; 505:A/A/C*[s]; 514:G/G/A*[s]; 570:G/K/T*[h]	36	2	327:T/Y*[dl]; 385:A/R*[dl];	7	11	13.99
777	wcc-17071	633	3	2	1	0	0	199:G/R/R*[i]; 216:A/R/R*[i]; 498:C/T/Y*[h]	28.33	1	189:C/Y*[dl];	8	4	6.32
778	wcc-17074	930	16	5	9	2	0	74:G/G/A*[s]; 95:A/A/G*[s]; 105:G/G/R*[h]; 150:A/M/C*[h]; 158:G/R/R*[i]; 186:G/S/C*[h]; 191:C/M/A*[h]; 281:A/A/R*[h]; 507:C/C/Y*[h]; 513:T/T/Y*[h]; 541:T/K/K*[i]; 570:T/W/W*[i]; 636:C/Y/T*[h]; 758:T/K/K*[i]; 848:A/W/W*[i]; 875:T/T/Y*[h]	40.12	2	621:T/Y*[dl]; 790:G/K*[dl];	17	18	19.35
779	wcc-17090	530	1	0	1	0	0	276:Y/Y/C*[h]	79	3	390:A/R*[dl]; 396:A/W*[dl]; 402:K/G*[dl];	24.33	4	7.55
780	wcc-17104	658	17	5	12	0	0	43:Y/Y/T*[h]; 208:Y/Y/C*[h]; 247:C/Y/T*[h]; 295:T/K/G*[h]; 297:C/C/Y*[h]; 373:A/R/R*[i]; 421:A/R/R*[i]; 451:A/W/W*[i]; 460:G/S/S*[i]; 466:C/Y/Y*[i]; 523:G/R/G*[h]; 543:G/K/G*[h]; 556:G/K/G*[h]; 583:T/W/A*[h]; 598:R/R/A*[h]; 607:R/R/G*[h]; 637:W/W/A*[h]	117.12	1	24:S/G*[dl];	6	18	27.36
781	wcc-17126	608	12	2	6	1	3	101:A/A/R*[x]; 255:C/M/C*[h]; 268:A/R/A*[h]; 345:A/A/M*[h]; 348:C/C/Y*[h]; 436:R/A/R*[x]; 439:M/A/M*[x]; 474:G/R/G*[h]; 478:T/T/W*[h]; 531:G/R/R*[i]; 542:C/G/C*[s]; 574:A/R/R*[i]	20.33	1	447:T/W*[dl];	6	13	21.38
782	wcc-17133	1378	10	7	2	0	1	130:G/R/R*[i]; 142:T/Y/Y*[i]; 151:T/Y/Y*[i]; 163:C/M/M*[i]; 292:T/Y/Y*[i]; 406:T/Y/Y*[i]; 442:R/A/A*[x]; 525:T/T/Y*[h]; 562:T/Y/Y*[i]; 629:G/G/R*[h]	42.9	1	828:G/R*[dl];	7	11	7.98
783	wcc-17162	1251	8	0	0	0	8	313:W/W/T*[x]; 328:Y/Y/C*[x]; 335:W/W/T*[x]; 439:S/G/G*[x]; 455:W/A/A*[x]; 482:T/G/G*[x]; 806:R/A/A*[x]; 808:Y/T/T*[x]	23.75	2	385:Y/T*[dl]; 590:C/Y*[dl];	7.5	10	7.99
784	wcc-17165	731	3	1	1	0	1	162:T/Y/T*[h]; 252:T/W/W*[i]; 342:G/A/A*[x]	16.67	4	138:G/A*[dl]; 210:T/Y*[dl]; 240:G/R*[dl]; 564:G/R*[dl];	9	7	9.58
785	wcc-17175	676	5	0	0	1	4	100:G/G/T*[s]; 139:T/T/G*[x]; 215:G/G/R*[x]; 278:G/G/R*[x]; 330:C/Y/T*[x]	45.2	5	88:C/T*[dl]; 399:C/M*[dl]; 483:T/K*[dl]; 570:G/R*[dl]; 579:C/Y*[dl];	19	10	14.79
786	wcc-17183	1016	3	0	0	0	3	799:A/R/G*[x]; 871:T/Y/Y*[x]; 907:T/C/Y*[x]	13.67	3	214:R/G*[dl]; 719:G/R*[dl]; 835:G/C*[dl];	8.33	6	5.91
787	wcc-17204	726	9	4	0	0	5	257:C/Y/Y*[i]; 323:G/A/R*[x]; 448:A/R/R*[i]; 494:G/R/R*[i]; 497:T/K/K*[i]; 576:G/R/R*[x]; 584:A/G/R*[x]; 608:A/T/W*[x]; 620:G/A/R*[x]	16.33	1	202:Y/C*[dl];	7	10	13.77
788	wcc-17232	594	13	2	11	0	0	237:T/T/K*[h]; 279:T/Y/Y*[i]; 306:G/G/R*[h]; 355:M/M/A*[h]; 376:C/S/C*[h]; 384:Y/Y/C*[h]; 390:R/R/G*[h]; 401:M/M/A*[h]; 429:K/K/T*[h]; 465:A/W/A*[h]; 492:C/C/Y*[h]; 525:A/M/M*[i]; 532:C/C/Y*[h]	59.08	2	327:G/R*[dl]; 329:T/K*[dl];	15	15	25.25
789	wcc-17233	659	3	0	3	0	0	196:A/R/A*[h]; 409:A/A/R*[h]; 427:C/C/Y*[h]	28	1	235:Y/C*[dl];	7	4	6.07
790	wcc-17253	710	1	1	0	0	0	538:T/Y/Y*[i]	58	5	277:T/Y*[dl]; 290:A/G*[dl]; 297:G/A*[dl]; 377:A/W*[dl]; 384:T/C*[dl];	11.4	6	8.45
791	wcc-17266	610	9	5	4	0	0	18:C/Y/Y*[i]; 64:G/G/R*[h]; 206:A/R/R*[i]; 224:T/Y/Y*[i]; 269:C/Y/C*[h]; 359:C/Y/T*[h]; 371:A/A/R*[h]; 383:T/Y/Y*[i]; 430:T/K/K*[i]	142.11	1	186:C/Y*[dl];	18	10	16.39
792	wcc-17280	795	2	0	2	0	0	161:C/C/Y*[h]; 278:T/T/Y*[h]	19	1	473:G/R*[dl];	8	3	3.77
793	wcc-17286	948	6	0	1	0	5	232:A/G/R*[x]; 268:T/G/G*[x]; 269:A/C/M*[x]; 304:C/Y/Y*[x]; 401:A/A/R*[x]; 759:A/A/R*[h]	30.83	2	519:C/A*[dl]; 842:C/G*[dl];	19	8	8.44
794	wcc-17288	1228	5	0	5	0	0	701:G/G/S*[h]; 731:A/A/R*[h]; 775:T/T/K*[h]; 852:A/A/W*[h]; 1028:T/T/W*[h]	33	1	791:G/K*[dl];	8	6	4.89
795	wcc-17295	845	7	3	4	0	0	72:A/R/A*[h]; 154:A/R/R*[i]; 469:T/W/W*[i]; 512:G/R/R*[i]; 587:C/M/C*[h]; 626:G/G/R*[h]; 654:C/C/Y*[h]	42	1	124:T/W*[dl];	30	8	9.47
796	wcc-17305	953	5	0	3	0	2	284:Y/T/T*[x]; 292:R/A/A*[x]; 307:K/G/K*[h]; 350:R/G/R*[h]; 381:M/A/M*[h]	21.6	5	165:G/S*[dl]; 560:C/Y*[dl]; 646:C/S*[dl]; 694:T/Y*[dl]; 697:G/K*[dl];	14.8	10	10.49
797	wcc-17327	1178	15	5	5	0	5	65:T/Y/Y*[x]; 130:R/A/A*[x]; 150:G/R/R*[i]; 160:T/Y/Y*[i]; 256:C/Y/Y*[i]; 321:T/Y/Y*[i]; 342:A/W/W*[i]; 442:G/G/R*[x]; 515:G/S/G*[x]; 523:T/Y/T*[x]; 586:T/Y/T*[h]; 631:C/C/Y*[h]; 633:G/G/R*[h]; 697:C/C/Y*[h]; 715:A/A/W*[h]	27.8	1	556:M/C*[dl];	6	16	13.58
798	wcc-17329	1150	2	0	1	0	1	920:G/R/R*[x]; 931:G/K/G*[h]	18.5	1	213:M/C*[dl];	10	3	2.61
799	wcc-17333	599	3	0	3	0	0	303:C/C/Y*[h]; 305:A/A/R*[h]; 515:G/K/G*[h]	38	1	157:G/R*[dl];	8	4	6.68
800	wcc-17347	650	2	0	1	0	1	562:G/G/R*[h]; 604:Y/C/C*[x]	16.5	2	574:G/R*[dl]; 586:T/W*[dl];	6	4	6.15
801	wcc-17367	1411	15	0	3	0	12	251:C/C/Y*[x]; 253:C/C/Y*[x]; 291:C/Y/C*[h]; 414:T/T/C*[x]; 824:G/G/A*[x]; 854:T/T/C*[x]; 884:T/T/W*[x]; 905:G/G/S*[h]; 924:T/T/C*[x]; 1100:T/T/C*[x]; 1127:C/C/Y*[x]; 1142:G/G/R*[h]; 1184:G/S/C*[x]; 1205:G/G/R*[x]; 1234:A/A/M*[x]	64.67	2	344:T/W*[dl]; 774:T/K*[dl];	8.5	17	12.05
802	wcc-17369	725	4	0	4	0	0	370:G/A/R*[h]; 396:G/C/S*[h]; 430:A/G/R*[h]; 436:T/C/Y*[h]	40.25	6	144:T/C*[dl]; 186:G/R*[dl]; 371:T/Y*[dl]; 481:A/R*[dl]; 489:C/Y*[dl]; 501:C/Y*[dl];	11.67	10	13.79
803	wcc-17395	579	8	6	2	0	0	120:C/C/M*[h]; 127:T/Y/Y*[i]; 155:G/S/S*[i]; 190:G/R/R*[i]; 279:G/R/R*[i]; 297:G/R/R*[i]; 327:C/Y/Y*[i]; 514:C/C/M*[h]	68.5	3	209:C/M*[dl]; 224:C/S*[dl]; 480:G/R*[dl];	15.67	11	19
804	wcc-17418	986	3	2	0	0	1	204:C/C/M*[x]; 272:T/Y/Y*[i]; 305:A/R/R*[i]	23.67	5	182:C/Y*[dl]; 408:G/K*[dl]; 471:C/Y*[dl]; 537:Y/C*[dl]; 731:T/Y*[dl];	16.2	8	8.11
805	wcc-17483	543	1	0	0	0	1	51:C/Y/T*[x]	9	2	184:S/G*[dl]; 316:R/G*[dl];	6.5	3	5.52
806	wcc-17487	758	2	2	0	0	0	335:A/R/R*[i]; 386:C/Y/Y*[i]	34.5	1	317:G/R*[dl];	6	3	3.96
807	wcc-17503	671	5	1	4	0	0	168:G/S/G*[h]; 177:C/Y/C*[h]; 396:G/R/R*[i]; 449:C/Y/C*[h]; 464:C/Y/C*[h]	37.4	3	154:A/R*[dl]; 184:G/R*[dl]; 187:G/K*[dl];	7	8	11.92
808	wcc-17511	856	13	6	3	4	0	220:G/G/A*[s]; 221:T/T/C*[s]; 237:A/A/G*[s]; 251:A/A/C*[s]; 311:T/T/Y*[h]; 317:T/W/W*[i]; 329:G/R/R*[i]; 374:T/Y/Y*[i]; 382:C/S/S*[i]; 526:Y/Y/C*[h]; 604:A/R/R*[i]; 681:C/Y/Y*[i]; 743:C/C/Y*[h]	39.46	1	422:G/K*[dl];	7	14	16.36
809	wcc-17514	496	2	0	2	0	0	293:G/R/G*[h]; 327:C/C/S*[h]	33	1	306:G/K*[dl];	15	3	6.05
810	wcc-17516	738	1	0	0	0	1	322:A/M/A*[x]	13	3	188:C/M*[dl]; 196:A/R*[dl]; 245:A/R*[dl];	8.67	4	5.42
811	wcc-17542	598	2	0	1	0	1	163:R/A/A*[x]; 262:Y/T/Y*[h]	13.5	1	364:C/Y*[dl];	6	3	5.02
812	wcc-17551	835	11	0	11	0	0	319:A/R/G*[h]; 329:A/A/R*[h]; 572:C/C/Y*[h]; 576:A/A/R*[h]; 587:A/R/A*[h]; 594:G/G/R*[h]; 615:G/G/R*[h]; 618:T/T/W*[h]; 648:A/R/G*[h]; 741:G/G/R*[h]; 753:T/Y/T*[h]	78.64	1	167:Y/T*[dl];	6	12	14.37
813	wcc-17583	1390	13	1	5	2	5	158:C/T/T*[x]; 204:A/T/A*[s]; 216:A/A/R*[h]; 222:C/C/Y*[h]; 293:A/G/A*[s]; 522:A/W/W*[i]; 534:C/T/T*[x]; 552:A/A/W*[h]; 634:G/S/G*[h]; 663:C/Y/C*[h]; 753:C/T/T*[x]; 825:T/A/A*[x]; 970:S/G/G*[x]	169.69	3	483:C/M*[dl]; 926:A/M*[dl]; 932:G/K*[dl];	39.33	16	11.51
814	wcc-17597	597	7	6	1	0	0	61:T/K/K*[i]; 208:T/K/K*[i]; 259:T/T/W*[h]; 301:G/R/R*[i]; 313:C/Y/Y*[i]; 319:G/R/R*[i]; 496:T/Y/Y*[i]	71.14	1	151:R/G*[dl];	21	8	13.4
815	wcc-17615	861	1	0	0	0	1	74:T/T/Y*[x]	11	3	67:T/Y*[dl]; 82:T/Y*[dl]; 108:T/Y*[dl];	7.67	4	4.65
816	wcc-17616	429	5	0	4	1	0	113:T/T/W*[h]; 123:G/G/S*[h]; 141:T/T/K*[h]; 192:A/A/R*[h]; 198:G/G/A*[s]	296.4	1	287:D/T*[dl];	7	6	13.99
817	wcc-17630	621	2	0	0	2	0	102:T/T/C*[s]; 325:A/A/C*[s]	23.5	2	154:T/W*[dl]; 211:C/Y*[dl];	21	4	6.44
818	wcc-17635	521	3	0	0	0	3	157:T/T/Y*[x]; 169:T/T/W*[x]; 470:C/N/Y*[x]	14.67	4	137:G/R*[dl]; 251:G/R*[dl]; 344:T/Y*[dl]; 434:G/K*[dl];	15.25	7	13.44
819	wcc-17648	879	7	4	3	0	0	195:T/K/G*[h]; 383:A/W/W*[i]; 419:C/M/M*[i]; 466:T/Y/C*[h]; 499:G/R/R*[i]; 544:A/R/R*[i]; 598:G/G/R*[h]	25	1	169:A/R*[dl];	12	8	9.1
820	wcc-17661	685	4	3	1	0	0	404:G/R/R*[i]; 419:C/M/M*[i]; 472:T/Y/Y*[i]; 526:C/Y/C*[h]	155	2	324:K/T*[dl]; 328:W/A*[dl];	7	6	8.76
821	wcc-17701	1164	2	0	0	0	2	488:T/Y/Y*[x]; 1036:T/T/K*[x]	23.5	1	623:G/R*[dl];	6	3	2.58
822	wcc-17711	411	4	0	4	0	0	107:C/Y/C*[h]; 119:G/R/G*[h]; 156:A/W/A*[h]; 343:A/A/M*[h]	35.75	5	22:A/M*[dl]; 23:C/Y*[dl]; 103:G/K*[dl]; 130:T/Y*[dl]; 182:G/R*[dl];	16.4	9	21.9
823	wcc-17713	544	3	0	1	2	0	70:C/C/T*[s]; 78:C/Y/T*[h]; 200:T/T/C*[s]	89.67	1	212:C/Y*[dl];	10	4	7.35
824	wcc-17728	444	3	0	2	0	1	35:T/K/G*[x]; 57:G/R/A*[h]; 140:G/G/S*[h]	35.33	2	258:T/Y*[dl]; 297:T/W*[dl];	6.5	5	11.26
825	wcc-17744	575	1	0	1	0	0	195:C/Y/T*[h]	35	1	48:G/R*[dl];	9	2	3.48
826	wcc-17765	769	18	1	16	1	0	215:W/W/A*[h]; 261:A/A/R*[h]; 313:A/W/W*[i]; 321:A/A/M*[h]; 416:K/K/T*[h]; 423:G/G/R*[h]; 440:R/A/G*[s]; 446:Y/C/Y*[h]; 479:A/A/R*[h]; 491:R/R/A*[h]; 494:G/G/R*[h]; 557:A/A/R*[h]; 566:T/Y/C*[h]; 595:T/Y/C*[h]; 636:T/Y/C*[h]; 710:T/K/G*[h]; 713:A/W/T*[h]; 728:G/G/W*[h]	54.22	8	87:T/W*[dl]; 116:C/Y*[dl]; 121:T/Y*[dl]; 152:C/Y*[dl]; 295:G/R*[dl]; 309:A/R*[dl]; 350:C/Y*[dl]; 551:G/R*[dl];	27	26	33.81
827	wcc-17780	796	1	0	0	0	1	589:G/G/R*[x]	22	2	409:T/Y*[dl]; 454:A/R*[dl];	8.5	3	3.77
828	wcc-17782	670	1	1	0	0	0	530:C/Y/Y*[i]	437	1	491:A/R*[dl];	37	2	2.99
829	wcc-17788	790	3	0	3	0	0	529:C/Y/C*[h]; 534:T/Y/T*[h]; 598:T/Y/T*[h]	54.33	2	416:G/K*[dl]; 461:A/W*[dl];	10	5	6.33
830	wcc-17827	414	9	3	4	1	1	131:T/Y/Y*[i]; 144:C/C/T*[s]; 167:A/R/A*[h]; 194:G/R/R*[i]; 200:G/R/A*[h]; 215:A/A/R*[h]; 218:T/T/W*[h]; 236:T/Y/Y*[i]; 335:G/G/A*[x]	23.11	1	284:T/Y*[dl];	6	10	24.15
831	wcc-17833	1310	14	9	4	1	0	337:C/Y/Y*[i]; 412:A/R/R*[i]; 438:T/T/Y*[h]; 451:G/R/R*[i]; 590:A/W/W*[i]; 601:C/Y/Y*[i]; 634:C/M/C*[h]; 673:C/Y/Y*[i]; 681:A/A/R*[h]; 688:C/Y/Y*[i]; 721:A/R/R*[i]; 799:T/W/W*[i]; 989:C/C/G*[s]; 1081:C/Y/C*[h]	80.71	2	467:R/G*[dl]; 938:G/R*[dl];	13.5	16	12.21
832	wcc-17857	1015	9	4	5	0	0	82:T/T/Y*[h]; 275:A/W/W*[i]; 379:T/T/Y*[h]; 418:T/Y/Y*[i]; 466:C/Y/C*[h]; 533:A/R/R*[i]; 605:G/R/G*[h]; 691:A/W/A*[h]; 721:T/W/W*[i]	120.22	4	121:C/Y*[dl]; 154:T/K*[dl]; 241:Y/T*[dl]; 412:C/Y*[dl];	25.5	13	12.81
833	wcc-17871	558	5	1	3	1	0	68:R/A/R*[h]; 128:C/C/T*[s]; 356:C/C/Y*[h]; 359:C/M/M*[i]; 416:C/Y/T*[h]	49.6	2	308:T/Y*[dl]; 380:C/Y*[dl];	9.5	7	12.54
834	wcc-17873	537	4	2	1	0	1	274:C/S/S*[i]; 308:T/Y/C*[h]; 313:A/R/R*[i]; 491:A/R/A*[x]	20.5	6	114:C/Y*[dl]; 120:C/Y*[dl]; 129:T/Y*[dl]; 135:A/W*[dl]; 280:A/R*[dl]; 458:G/S*[dl];	12.83	10	18.62
835	wcc-17910	355	4	0	2	2	0	76:A/A/T*[s]; 106:T/T/C*[s]; 217:T/T/W*[h]; 242:G/G/R*[h]	47	1	142:T/W*[dl];	14	5	14.08
836	wcc-17917	636	11	6	3	0	2	38:T/G/G*[x]; 51:T/C/C*[x]; 97:T/A/W*[h]; 103:T/T/W*[h]; 128:C/Y/Y*[i]; 297:T/Y/Y*[i]; 324:G/R/R*[i]; 387:A/R/R*[i]; 417:R/R/G*[h]; 447:T/Y/Y*[i]; 486:C/W/W*[i]	206.36	1	91:C/Y*[dl];	18	12	18.87
837	wcc-17921	611	1	0	0	0	1	154:C/C/S*[x]	12	3	232:A/C*[dl]; 319:C/T*[dl]; 346:G/R*[dl];	15	4	6.55
838	wcc-17928	668	4	0	0	0	4	248:R/A/A*[x]; 324:A/A/W*[x]; 497:Y/C/C*[x]; 524:C/C/Y*[x]	21.25	2	374:G/R*[dl]; 626:R/G*[dl];	10.5	6	8.98
839	wcc-17940	732	5	3	2	0	0	74:A/M/M*[i]; 295:T/K/K*[i]; 603:T/W/W*[i]; 687:C/S/C*[h]; 691:T/Y/T*[h]	161.2	5	60:A/M*[dl]; 106:A/R*[dl]; 129:C/M*[dl]; 234:C/Y*[dl]; 379:A/R*[dl];	25	10	13.66
840	wcc-17953	687	5	0	2	0	3	182:A/A/R*[h]; 367:R/G/G*[x]; 388:M/C/C*[x]; 509:W/A/W*[h]; 545:R/A/A*[x]	21.8	5	50:G/R*[dl]; 152:A/R*[dl]; 230:C/Y*[dl]; 233:G/A*[dl]; 275:A/W*[dl];	8.4	10	14.56
841	wcc-17954	971	19	3	11	3	2	53:C/C/T*[s]; 65:A/A/T*[s]; 149:T/T/C*[s]; 152:A/M/C*[h]; 200:T/Y/T*[h]; 299:T/Y/T*[h]; 329:C/Y/C*[h]; 341:T/Y/T*[h]; 389:T/Y/T*[h]; 415:A/M/A*[h]; 534:A/R/A*[h]; 579:G/R/G*[h]; 662:G/R/R*[i]; 665:A/A/W*[h]; 721:S/S/G*[h]; 872:C/S/S*[i]; 881:A/R/R*[i]; 911:T/W/A*[x]; 916:C/Y/T*[x]	92.84	7	263:A/R*[dl]; 272:T/Y*[dl]; 510:C/S*[dl]; 530:G/S*[dl]; 664:G/R*[dl]; 684:G/K*[dl]; 715:G/S*[dl];	37.57	26	26.78
842	wcc-17958	365	5	1	3	0	1	119:G/R/R*[i]; 143:C/C/Y*[h]; 175:G/G/R*[h]; 221:T/T/K*[h]; 271:T/T/Y*[x]	40.6	2	53:C/Y*[dl]; 191:T/Y*[dl];	12.5	7	19.18
843	wcc-17974	789	7	3	3	0	1	19:G/R/R*[x]; 251:G/R/R*[i]; 456:T/T/Y*[h]; 471:G/R/R*[i]; 542:A/R/A*[h]; 552:A/A/R*[h]; 556:T/Y/Y*[i]	78.57	1	637:C/S*[dl];	20	8	10.14
844	wcc-18019	1182	8	0	6	0	2	582:T/C/Y*[x]; 769:C/C/Y*[x]; 844:C/M/A*[h]; 890:C/C/Y*[h]; 911:C/T/Y*[h]; 938:A/G/R*[h]; 975:G/A/R*[h]; 1007:G/A/R*[h]	24.38	1	888:C/M*[dl];	8	9	7.61
845	wcc-18030	712	7	2	5	0	0	135:A/R/R*[i]; 399:C/C/M*[h]; 414:G/R/R*[i]; 416:G/G/K*[h]; 605:R/G/R*[h]; 606:K/G/K*[h]; 640:G/G/R*[h]	30.71	1	126:G/S*[dl];	9	8	11.24
846	wcc-18031	883	1	1	0	0	0	717:A/R/R*[i]	17	1	295:K/G*[dl];	7	2	2.27
847	wcc-18076	492	1	0	0	0	1	321:T/T/W*[x]	15	4	175:A/R*[dl]; 268:T/Y*[dl]; 286:T/Y*[dl]; 345:T/W*[dl];	30	5	10.16
848	wcc-18085	682	10	0	9	1	0	224:A/A/M*[h]; 330:C/C/Y*[h]; 332:G/G/R*[h]; 342:A/A/R*[h]; 437:G/G/R*[h]; 475:C/T/Y*[h]; 484:C/G/C*[s]; 489:T/T/Y*[h]; 583:T/T/Y*[h]; 592:A/T/W*[h]	205.1	1	222:C/S*[dl];	13	11	16.13
849	wcc-18092	870	2	0	2	0	0	632:T/T/Y*[h]; 721:A/A/R*[h]	21.5	7	447:A/R*[dl]; 559:A/R*[dl]; 595:C/Y*[dl]; 646:A/R*[dl]; 670:A/R*[dl]; 685:A/R*[dl]; 703:A/R*[dl];	13.14	9	10.34
850	wcc-18094	614	12	5	6	1	0	65:T/Y/Y*[i]; 104:T/T/C*[s]; 140:C/Y/C*[h]; 149:A/R/A*[h]; 155:T/T/Y*[h]; 158:G/G/R*[h]; 338:C/Y/Y*[i]; 347:A/M/M*[i]; 361:A/R/R*[i]; 394:A/A/R*[h]; 520:T/T/Y*[h]; 586:T/Y/Y*[i]	36.67	1	454:C/Y*[dl];	9	13	21.17
851	wcc-18102	589	7	2	4	0	1	275:G/G/K*[h]; 415:A/R/R*[i]; 443:T/Y/Y*[i]; 475:A/A/W*[h]; 527:T/T/Y*[h]; 556:R/A/A*[x]; 567:A/A/W*[h]	90.14	3	120:G/A*[dl]; 147:G/A*[dl]; 323:T/Y*[dl];	11.67	10	16.98
852	wcc-18111	485	6	0	0	0	6	43:T/T/A*[x]; 152:G/K/K*[x]; 202:G/S/C*[x]; 250:A/T/W*[x]; 259:A/A/R*[x]; 318:G/K/K*[x]	14	2	361:T/Y*[dl]; 381:A/M*[dl];	8.5	8	16.49
853	wcc-18151	949	6	0	0	0	6	397:A/A/R*[x]; 449:C/C/Y*[x]; 543:A/A/R*[x]; 600:A/A/R*[x]; 713:G/R/G*[x]; 715:C/Y/C*[x]	12.67	3	784:T/K*[dl]; 785:C/M*[dl]; 817:A/G*[dl];	9.33	9	9.48
854	wcc-18162	751	1	0	1	0	0	401:A/A/M*[h]	32	3	146:C/Y*[dl]; 230:A/R*[dl]; 683:A/W*[dl];	12.67	4	5.33
855	wcc-18164	359	3	1	2	0	0	324:T/Y/Y*[i]; 329:T/W/T*[h]; 334:C/C/S*[h]	33.33	1	62:T/Y*[dl];	6	4	11.14
856	wcc-18182	673	9	0	1	1	7	150:T/T/A*[s]; 164:R/A/A*[x]; 236:T/W/T*[h]; 369:C/Y/Y*[x]; 384:A/W/W*[x]; 399:C/C/T*[x]; 435:M/M/W*[x]; 444:R/A/W*[x]; 450:Y/C/T*[x]	55.44	4	498:W/A*[dl]; 499:A/T*[dl]; 562:T/W*[dl]; 570:R/G*[dl];	33.75	13	19.32
857	wcc-18192	783	4	0	1	0	3	272:G/R/R*[x]; 293:C/M/M*[x]; 378:T/T/Y*[x]; 483:A/A/R*[h]	22	2	323:R/G*[dl]; 329:Y/C*[dl];	7	6	7.66
858	wcc-18194	758	1	0	1	0	0	395:T/Y/T*[h]	30	1	347:A/R*[dl];	6	2	2.64
859	wcc-18213	548	11	4	2	0	5	47:G/G/R*[x]; 57:T/Y/Y*[x]; 74:G/K/T*[x]; 92:G/R/R*[i]; 101:T/Y/Y*[i]; 149:A/A/R*[h]; 158:T/T/K*[h]; 218:G/G/K*[x]; 258:G/G/S*[x]; 418:G/S/S*[i]; 439:G/R/R*[i]	17.82	3	308:C/Y*[dl]; 314:T/Y*[dl]; 347:C/Y*[dl];	21.67	14	25.55
860	wcc-18215	1211	8	0	0	0	8	386:T/T/Y*[x]; 401:C/C/Y*[x]; 584:T/T/Y*[x]; 675:C/C/Y*[x]; 775:A/R/R*[x]; 780:G/S/S*[x]; 802:T/Y/Y*[x]; 1147:A/A/W*[x]	13.62	1	491:S/G*[dl];	7	9	7.43
861	wcc-18218	1143	9	0	1	7	1	435:T/T/C*[s]; 436:G/G/A*[s]; 474:A/A/G*[s]; 739:A/A/G*[s]; 742:C/C/T*[s]; 778:A/R/G*[h]; 865:A/A/T*[s]; 874:C/C/T*[s]; 981:C/C/T*[x]	87.78	11	85:A/M*[dl]; 208:G/K*[dl]; 229:C/Y*[dl]; 423:T/Y*[dl]; 637:A/W*[dl]; 649:C/Y*[dl]; 805:C/Y*[dl]; 886:A/R*[dl]; 925:T/Y*[dl]; 967:G/A*[dl]; 993:T/K*[dl];	17.36	20	17.5
862	wcc-18224	1612	6	2	1	0	3	189:A/R/R*[i]; 348:C/T/Y*[x]; 562:C/T/Y*[h]; 595:C/M/M*[x]; 619:G/R/A*[x]; 772:C/Y/Y*[i]	14.67	1	79:G/C*[dl];	8	7	4.34
863	wcc-18248	432	1	0	0	1	0	149:G/G/C*[s]	30	1	210:G/K*[dl];	15	2	4.63
864	wcc-18257	521	4	1	3	0	0	157:A/W/W*[i]; 253:A/A/R*[h]; 436:Y/Y/C*[h]; 440:S/S/G*[h]	64	2	112:Y/A*[dl]; 323:A/M*[dl];	12	6	11.52
865	wcc-18263	1031	11	2	5	2	2	68:T/T/A*[s]; 119:A/A/G*[s]; 324:C/Y/Y*[i]; 403:T/T/Y*[h]; 485:C/Y/Y*[i]; 533:G/R/A*[h]; 536:A/A/R*[h]; 668:A/A/R*[h]; 677:A/A/R*[h]; 734:G/G/R*[x]; 772:G/G/A*[x]	82.73	4	415:A/R*[dl]; 742:T/Y*[dl]; 767:A/W*[dl]; 792:A/W*[dl];	64.75	15	14.55
866	wcc-18265	531	1	0	1	0	0	452:T/T/Y*[h]	13	3	214:A/R*[dl]; 302:A/W*[dl]; 323:G/R*[dl];	8	4	7.53
867	wcc-18280	634	11	2	8	1	0	85:C/C/T*[s]; 231:T/T/Y*[h]; 246:G/G/R*[h]; 262:G/G/R*[h]; 300:G/G/R*[h]; 312:C/Y/Y*[i]; 345:A/A/R*[h]; 399:G/R/R*[i]; 414:G/G/R*[h]; 423:C/C/Y*[h]; 432:T/W/A*[h]	200.09	1	222:A/M*[dl];	12	12	18.93
868	wcc-18298	487	3	1	2	0	0	157:C/M/M*[i]; 184:T/Y/T*[h]; 185:G/R/G*[h]	147.33	1	118:C/Y*[dl];	8	4	8.21
869	wcc-18316	702	6	0	5	0	1	87:G/R/G*[h]; 102:G/G/R*[h]; 108:A/A/W*[h]; 216:W/T/T*[x]; 497:T/T/Y*[h]; 499:G/G/R*[h]	46.83	2	27:C/A*[dl]; 473:A/W*[dl];	14.5	8	11.4
870	wcc-18318	796	2	0	0	0	2	509:A/A/G*[x]; 556:A/A/G*[x]	16	2	479:G/R*[dl]; 587:C/Y*[dl];	7	4	5.03
871	wcc-18324	991	10	7	1	2	0	129:A/W/W*[i]; 134:A/R/R*[i]; 183:A/M/A*[h]; 357:T/W/W*[i]; 526:T/Y/Y*[i]; 619:A/R/R*[i]; 622:T/W/W*[i]; 639:A/M/M*[i]; 836:G/G/A*[s]; 878:A/A/G*[s]	198.6	3	611:A/R*[dl]; 732:C/T*[dl]; 765:G/A*[dl];	20	13	13.12
872	wcc-18325	458	5	0	4	1	0	191:A/A/T*[s]; 270:T/T/Y*[h]; 372:A/A/S*[h]; 428:A/A/R*[h]; 444:T/T/W*[h]	69.6	1	146:G/R*[dl];	16	6	13.1
873	wcc-18328	913	9	2	7	0	0	168:C/C/Y*[h]; 180:Y/Y/T*[h]; 222:Y/Y/T*[h]; 323:G/S/G*[h]; 331:T/W/T*[h]; 381:T/Y/T*[h]; 493:G/S/S*[i]; 494:A/W/W*[i]; 561:T/T/W*[h]	96.33	1	615:T/Y*[dl];	13	10	10.95
874	wcc-18334	618	4	1	3	0	0	177:A/R/A*[h]; 420:C/Y/C*[h]; 476:G/G/S*[h]; 500:A/W/W*[i]	38.25	2	144:A/R*[dl]; 189:C/M*[dl];	7	6	9.71
875	wcc-18341	462	5	1	3	1	0	55:A/A/R*[h]; 142:C/C/A*[s]; 187:T/W/T*[h]; 220:C/Y/Y*[i]; 364:C/C/Y*[h]	23.8	1	235:G/R*[dl];	11	6	12.99
876	wcc-18380	691	11	6	5	0	0	50:A/A/R*[h]; 175:C/Y/Y*[i]; 197:T/Y/Y*[i]; 257:C/S/G*[h]; 269:G/R/R*[i]; 288:T/T/Y*[h]; 295:C/Y/Y*[i]; 303:A/R/R*[i]; 332:G/R/R*[i]; 391:A/A/R*[h]; 494:C/C/M*[h]	35.27	1	341:A/W*[dl];	16	12	17.37
877	wcc-18388	617	4	1	1	0	2	125:G/G/A*[x]; 441:G/G/R*[h]; 467:C/M/M*[i]; 500:T/T/W*[x]	70.5	1	193:A/R*[dl];	18	5	8.1
878	wcc-18423	517	5	3	2	0	0	169:C/Y/C*[h]; 217:A/R/R*[i]; 247:C/M/M*[i]; 298:A/A/W*[h]; 316:G/K/K*[i]	192	1	455:G/R*[dl];	16	6	11.61
879	wcc-18425	773	7	1	6	0	0	329:G/R/A*[h]; 352:T/Y/C*[h]; 353:T/W/A*[h]; 383:G/R/R*[i]; 408:C/Y/T*[h]; 503:G/R/A*[h]; 588:A/A/R*[h]	61.86	2	373:A/R*[dl]; 434:G/R*[dl];	7	9	11.64
880	wcc-18449	754	4	3	1	0	0	319:G/S/S*[i]; 370:G/K/G*[h]; 493:T/K/K*[i]; 539:C/S/S*[i]	24.5	2	434:A/M*[dl]; 440:C/S*[dl];	6.5	6	7.96
881	wcc-18463	428	3	0	0	0	3	258:A/R/R*[x]; 264:A/W/W*[x]; 332:A/A/R*[x]	18	1	121:T/C*[dl];	6	4	9.35
882	wcc-18466	691	1	0	0	0	1	86:A/A/R*[x]	11	1	152:G/R*[dl];	13	2	2.89
883	wcc-18501	1014	1	0	0	1	0	611:A/A/C*[s]	25	1	538:A/R*[dl];	6	2	1.97
884	wcc-18502	893	3	0	1	2	0	330:T/W/T*[h]; 835:T/T/G*[s]; 867:C/C/T*[s]	233.67	8	425:A/M*[dl]; 429:A/R*[dl]; 441:C/Y*[dl]; 561:T/Y*[dl]; 595:C/M*[dl]; 636:A/R*[dl]; 732:W/T*[dl]; 776:G/S*[dl];	28.12	11	12.32
885	wcc-18525	1047	5	4	1	0	0	218:G/S/S*[i]; 237:C/M/M*[i]; 252:T/W/W*[i]; 285:T/Y/Y*[i]; 343:G/R/A*[h]	16.8	2	726:G/R*[dl]; 789:C/Y*[dl];	6.5	7	6.69
886	wcc-18526	813	5	2	3	0	0	141:G/R/A*[h]; 159:G/G/R*[h]; 210:G/K/K*[i]; 243:T/W/W*[i]; 429:G/G/S*[h]	55.8	2	371:W/A*[dl]; 599:S/C*[dl];	6.5	7	8.61
887	wcc-18546	508	2	1	1	0	0	130:A/W/W*[i]; 208:A/A/W*[h]	62	1	97:T/W*[dl];	16	3	5.91
888	wcc-18547	803	7	0	5	0	2	223:S/G/S*[h]; 231:R/A/R*[h]; 234:K/G/K*[h]; 245:S/C/C*[x]; 363:C/M/C*[h]; 552:A/W/T*[h]; 702:C/G/S*[x]	17.57	1	486:A/R*[dl];	10	8	9.96
889	wcc-18554	577	7	0	3	1	3	181:G/R/A*[h]; 187:A/R/G*[h]; 222:A/R/G*[h]; 254:G/G/A*[s]; 275:T/T/A*[x]; 308:T/T/G*[x]; 517:T/T/Y*[x]	155.57	1	31:T/K*[dl];	48	8	13.86
890	wcc-18582	574	2	0	1	0	1	86:T/T/Y*[h]; 180:T/T/G*[x]	29	3	61:A/M*[dl]; 297:A/R*[dl]; 354:A/M*[dl];	28	5	8.71
891	wcc-18597	831	8	3	5	0	0	162:T/W/W*[i]; 189:T/T/K*[h]; 354:A/A/R*[h]; 474:T/W/W*[i]; 633:G/K/G*[h]; 705:A/A/R*[h]; 749:T/W/W*[i]; 817:C/C/Y*[h]	240.88	2	146:G/R*[dl]; 596:G/R*[dl];	8.5	10	12.03
892	wcc-18619	626	5	0	2	0	3	99:C/C/A*[x]; 107:G/G/A*[x]; 170:G/R/A*[x]; 444:G/R/A*[h]; 504:T/T/W*[h]	17.6	1	513:Y/C*[dl];	17	6	9.58
893	wcc-18623	613	3	0	3	0	0	197:C/Y/C*[h]; 326:T/K/G*[h]; 431:A/A/R*[h]	21	2	85:T/Y*[dl]; 356:A/W*[dl];	6	5	8.16
894	wcc-18627	531	4	0	1	2	1	103:C/C/Y*[h]; 163:C/C/T*[s]; 317:K/T/T*[x]; 389:G/G/T*[s]	125.5	4	73:T/Y*[dl]; 249:G/R*[dl]; 273:G/R*[dl]; 274:C/Y*[dl];	32	8	15.07
895	wcc-18630	807	3	2	1	0	0	169:C/Y/Y*[i]; 630:R/A/R*[h]; 698:C/Y/Y*[i]	20.33	1	580:W/T*[dl];	6	4	4.96
896	wcc-18665	648	9	8	1	0	0	61:C/Y/Y*[i]; 66:T/W/W*[i]; 91:T/Y/Y*[i]; 166:G/R/R*[i]; 208:G/K/K*[i]; 229:T/Y/Y*[i]; 238:A/R/R*[i]; 277:T/Y/Y*[i]; 349:Y/Y/T*[h]	33.78	1	307:K/G*[dl];	7	10	15.43
897	wcc-18686	359	3	3	0	0	0	59:G/R/R*[i]; 60:G/S/S*[i]; 109:A/R/R*[i]	574	3	208:T/K*[dl]; 226:G/K*[dl]; 264:A/R*[dl];	105	6	16.71
898	wcc-18693	1153	11	4	2	0	5	59:A/M/M*[x]; 70:T/Y/C*[x]; 548:A/M/M*[i]; 659:T/Y/Y*[i]; 665:T/W/W*[i]; 872:K/K/T*[h]; 938:T/Y/T*[x]; 965:G/R/G*[x]; 1017:T/Y/Y*[x]; 1062:T/Y/Y*[i]; 1100:T/Y/T*[h]	18.91	1	491:Y/T*[dl];	7	12	10.41
899	wcc-18712	560	3	0	0	0	3	443:R/G/G*[x]; 476:M/C/C*[x]; 477:M/A/A*[x]	29.67	2	146:T/Y*[dl]; 332:C/Y*[dl];	24.5	5	8.93
900	wcc-18714	974	8	0	5	2	1	114:A/A/C*[s]; 251:G/G/K*[h]; 252:A/A/M*[h]; 362:A/A/R*[h]; 378:G/G/A*[s]; 401:A/A/R*[h]; 416:T/T/Y*[h]; 515:Y/C/C*[x]	56	2	386:G/R*[dl]; 512:T/Y*[dl];	16.5	10	10.27
901	wcc-18724	660	8	0	3	1	4	108:C/C/Y*[h]; 209:C/C/Y*[x]; 237:G/G/S*[x]; 246:A/A/R*[x]; 378:G/G/K*[x]; 456:C/Y/T*[h]; 515:T/T/Y*[h]; 532:A/A/G*[s]	23.5	1	320:G/R*[dl];	12	9	13.64
902	wcc-18733	509	4	4	0	0	0	30:A/W/W*[i]; 277:A/R/R*[i]; 300:A/R/R*[i]; 312:T/W/W*[i]	31.5	4	126:T/Y*[dl]; 252:C/S*[dl]; 320:C/M*[dl]; 370:T/Y*[dl];	16.5	8	15.72
903	wcc-18742	677	1	1	0	0	0	472:G/R/R*[i]	709	3	253:A/R*[dl]; 265:T/Y*[dl]; 313:G/R*[dl];	27.67	4	5.91
904	wcc-18766	942	7	3	2	0	2	277:G/R/R*[i]; 289:G/K/K*[i]; 340:W/A/A*[x]; 341:W/T/T*[x]; 364:T/Y/C*[h]; 425:A/R/R*[i]; 694:G/G/R*[h]	42	1	667:C/Y*[dl];	10	8	8.49
905	wcc-18779	963	4	2	2	0	0	149:G/R/R*[i]; 225:A/R/R*[i]; 583:C/Y/C*[h]; 586:T/W/A*[h]	44.5	1	777:G/R*[dl];	6	5	5.19
906	wcc-18799	815	2	1	1	0	0	116:A/R/A*[h]; 305:T/Y/Y*[i]	19	1	194:C/Y*[dl];	6	3	3.68
907	wcc-18801	539	2	0	2	0	0	172:A/R/A*[h]; 242:G/G/R*[h]	17.5	2	434:C/S*[dl]; 450:C/Y*[dl];	8.5	4	7.42
908	wcc-18805	581	5	4	1	0	0	155:T/T/Y*[h]; 169:T/W/W*[i]; 198:A/W/W*[i]; 234:T/K/K*[i]; 235:T/Y/Y*[i]	36.4	1	269:A/W*[dl];	6	6	10.33
909	wcc-18820	671	8	3	1	1	3	312:A/G/A*[s]; 325:C/A/A*[x]; 442:A/W/A*[h]; 485:C/Y/Y*[i]; 540:A/W/W*[i]; 543:G/R/R*[i]; 616:R/G/G*[x]; 630:G/R/R*[x]	28.5	1	509:G/R*[dl];	6	9	13.41
910	wcc-18828	503	9	1	3	4	1	173:G/G/T*[s]; 182:T/T/A*[s]; 191:G/G/A*[s]; 208:A/A/R*[h]; 266:C/Y/T*[h]; 273:A/C/C*[x]; 338:G/R/R*[i]; 372:G/G/S*[h]; 410:G/G/T*[s]	100.33	2	383:T/Y*[dl]; 452:T/Y*[dl];	23	11	21.87
911	wcc-18849	757	4	0	3	1	0	115:G/R/G*[h]; 341:A/A/W*[h]; 355:G/G/S*[h]; 493:C/C/T*[s]	110.25	2	84:T/Y*[dl]; 218:G/R*[dl];	14	6	7.93
912	wcc-18858	859	6	0	4	0	2	295:Y/T/T*[x]; 402:T/T/W*[h]; 544:Y/T/T*[x]; 616:G/R/A*[h]; 718:G/G/R*[h]; 763:T/C/Y*[h]	16.67	2	349:A/R*[dl]; 351:T/C*[dl];	6	8	9.31
913	wcc-18862	935	9	0	7	1	1	227:A/A/W*[h]; 377:T/T/Y*[h]; 383:G/G/R*[h]; 388:A/A/M*[h]; 422:G/G/R*[h]; 437:G/G/R*[h]; 651:A/A/G*[s]; 747:C/C/S*[h]; 867:K/T/T*[x]	71.22	2	142:T/Y*[dl]; 148:C/S*[dl];	8.5	11	11.76
914	wcc-18887	1153	2	0	2	0	0	418:T/K/T*[h]; 709:T/T/W*[h]	22.5	1	877:W/T*[dl];	9	3	2.6
915	wcc-18912	1142	18	13	1	0	4	107:C/M/M*[i]; 132:G/R/R*[i]; 199:A/A/W*[x]; 268:K/G/G*[x]; 269:K/T/T*[x]; 347:G/G/R*[h]; 356:A/W/W*[i]; 365:G/R/R*[i]; 410:R/A/A*[x]; 464:G/R/R*[i]; 470:G/K/K*[i]; 481:T/Y/Y*[i]; 515:A/W/W*[i]; 565:G/S/S*[i]; 589:T/Y/Y*[i]; 810:G/R/R*[i]; 828:A/W/W*[i]; 830:C/Y/Y*[i]	76.78	2	785:T/K*[dl]; 1050:R/A*[dl];	11	20	17.51
916	wcc-18932	553	6	5	1	0	0	174:W/W/A*[h]; 220:T/Y/Y*[i]; 241:C/M/M*[i]; 288:C/Y/Y*[i]; 295:T/Y/Y*[i]; 439:C/Y/Y*[i]	194	2	205:Y/C*[dl]; 259:M/C*[dl];	19	8	14.47
917	wcc-18933	675	5	0	4	0	1	107:G/A/A*[x]; 155:G/K/T*[h]; 180:R/R/A*[h]; 232:M/M/C*[h]; 251:Y/Y/C*[h]	63.6	11	274:S/M*[dl]; 294:G/K*[dl]; 307:G/K*[dl]; 378:A/R*[dl]; 428:C/Y*[dl]; 485:G/A*[dl]; 560:A/G*[dl]; 575:C/A*[dl]; 590:T/K*[dl]; 617:G/R*[dl]; 658:T/Y*[dl];	40.82	16	23.7
918	wcc-18940	1022	7	0	2	0	5	125:A/A/R*[x]; 233:G/R/G*[h]; 666:T/T/W*[x]; 679:A/A/R*[h]; 726:C/C/S*[x]; 801:G/A/A*[x]; 828:G/G/R*[x]	14.57	1	472:A/T*[dl];	7	8	7.83
919	wcc-18945	743	8	0	6	1	1	218:A/A/R*[h]; 244:C/C/Y*[h]; 368:G/G/A*[s]; 372:Y/Y/C*[h]; 390:C/C/Y*[h]; 422:T/K/T*[h]; 503:T/T/Y*[x]; 560:G/R/G*[h]	18	2	137:G/R*[dl]; 257:T/K*[dl];	7.5	10	13.46
920	wcc-18947	1235	1	0	0	1	0	253:G/G/C*[s]	25	4	120:G/R*[dl]; 240:C/Y*[dl]; 394:C/Y*[dl]; 399:G/R*[dl];	13.25	5	4.05
921	wcc-18977	595	9	0	2	7	0	107:T/T/C*[s]; 113:T/T/C*[s]; 150:A/A/T*[s]; 195:T/T/C*[s]; 414:G/G/A*[s]; 415:G/G/R*[h]; 455:G/G/T*[s]; 465:A/A/W*[h]; 527:C/C/A*[s]	122.89	2	503:T/Y*[dl]; 506:T/W*[dl];	28.5	11	18.49
922	wcc-19018	590	1	0	0	0	1	334:T/Y/Y*[x]	34	1	256:A/T*[dl];	8	2	3.39
923	wcc-19022	496	3	2	1	0	0	84:A/R/R*[i]; 268:C/C/Y*[h]; 344:G/R/R*[i]	38	1	99:G/R*[dl];	6	4	8.06
924	wcc-19057	1140	21	0	8	13	0	86:T/T/C*[s]; 87:A/A/G*[s]; 98:C/C/T*[s]; 99:G/R/G*[h]; 111:G/G/T*[s]; 158:A/A/T*[s]; 164:G/G/A*[s]; 177:C/Y/C*[h]; 190:T/Y/T*[h]; 249:G/S/C*[h]; 275:C/C/T*[s]; 289:C/C/A*[s]; 311:A/A/G*[s]; 577:C/C/T*[s]; 582:C/C/T*[s]; 599:C/C/T*[s]; 617:T/W/A*[h]; 619:T/Y/C*[h]; 673:W/W/T*[h]; 997:M/M/A*[h]; 1082:T/T/G*[s]	28.38	2	569:G/K*[dl]; 767:C/Y*[dl];	6	23	20.18
925	wcc-19080	992	5	0	2	0	3	176:T/T/Y*[x]; 187:G/G/R*[x]; 224:T/T/Y*[x]; 498:Y/Y/C*[h]; 526:R/R/A*[h]	16.2	1	886:A/R*[dl];	16	6	6.05
926	wcc-19093	983	13	1	5	7	0	111:C/C/Y*[h]; 128:T/T/C*[s]; 129:T/T/G*[s]; 149:T/T/C*[s]; 154:A/A/C*[s]; 197:G/G/A*[s]; 225:A/A/G*[s]; 290:A/A/G*[s]; 299:G/G/R*[h]; 335:A/R/G*[h]; 337:T/K/G*[h]; 689:T/K/K*[i]; 713:G/G/K*[h]	44.23	3	278:G/A*[dl]; 605:Y/C*[dl]; 750:R/G*[dl];	10	16	16.28
927	wcc-19127	574	11	5	6	0	0	34:G/R/R*[i]; 38:C/Y/Y*[i]; 76:C/M/M*[i]; 95:C/C/M*[h]; 102:G/S/G*[h]; 106:G/G/S*[h]; 139:T/T/W*[h]; 157:A/R/A*[h]; 217:A/W/W*[i]; 423:C/C/Y*[h]; 495:T/Y/Y*[i]	91.27	2	208:T/Y*[dl]; 477:G/R*[dl];	26	13	22.65
928	wcc-19149	489	10	6	3	1	0	72:A/R/R*[i]; 139:G/A/R*[h]; 141:G/T/K*[h]; 168:G/A/G*[s]; 180:G/R/R*[i]; 183:T/Y/Y*[i]; 261:C/M/M*[i]; 304:A/M/M*[i]; 310:A/R/R*[i]; 324:R/R/G*[h]	28.5	1	109:C/Y*[dl];	9	11	22.49
929	wcc-19151	964	9	0	5	1	3	439:G/K/G*[x]; 487:C/Y/C*[x]; 627:G/G/R*[h]; 654:C/C/Y*[h]; 693:G/G/K*[h]; 726:A/R/A*[x]; 771:A/R/G*[h]; 843:T/T/G*[s]; 845:T/T/Y*[h]	17.33	5	322:A/R*[dl]; 339:A/R*[dl]; 351:T/W*[dl]; 684:T/Y*[dl]; 694:A/M*[dl];	17.6	14	14.52
930	wcc-19162	654	6	0	6	0	0	114:C/C/M*[h]; 120:T/T/Y*[h]; 258:R/R/A*[h]; 320:C/C/Y*[h]; 369:T/T/Y*[h]; 408:A/A/R*[h]	185.5	5	153:C/M*[dl]; 186:T/W*[dl]; 189:A/W*[dl]; 440:G/R*[dl]; 441:G/R*[dl];	49	11	16.82
931	wcc-19165	1005	13	4	9	0	0	217:T/Y/C*[h]; 240:C/Y/T*[h]; 250:G/K/T*[h]; 266:A/R/G*[h]; 332:G/S/S*[i]; 425:C/Y/Y*[i]; 512:A/M/M*[i]; 536:T/Y/Y*[i]; 607:T/Y/T*[h]; 610:A/R/A*[h]; 622:A/R/A*[h]; 653:G/G/K*[h]; 655:A/A/R*[h]	207.46	4	599:T/K*[dl]; 749:T/Y*[dl]; 793:A/M*[dl]; 807:T/Y*[dl];	9.75	17	16.92
932	wcc-19168	647	3	0	1	0	2	277:C/C/Y*[x]; 301:G/G/R*[h]; 325:A/A/R*[x]	17.67	2	412:C/T*[dl]; 442:T/W*[dl];	7	5	7.73
933	wcc-19174	600	4	2	1	0	1	243:A/M/M*[i]; 286:G/R/R*[i]; 513:A/W/A*[h]; 556:W/A/A*[x]	23.25	2	90:T/Y*[dl]; 106:C/M*[dl];	8	6	10
934	wcc-19180	378	1	0	1	0	0	97:A/M/A*[h]	62	1	195:T/Y*[dl];	9	2	5.29
935	wcc-19186	787	3	0	0	0	3	204:A/A/R*[x]; 404:T/T/Y*[x]; 407:T/T/K*[x]	18.67	6	431:T/Y*[dl]; 448:T/W*[dl]; 496:T/Y*[dl]; 635:C/S*[dl]; 713:G/R*[dl]; 740:C/M*[dl];	16.17	9	11.44
936	wcc-19208	544	8	5	2	0	1	227:T/W/W*[i]; 242:T/Y/Y*[i]; 248:G/R/R*[i]; 374:T/Y/Y*[i]; 377:T/Y/Y*[i]; 422:C/C/S*[h]; 442:R/G/G*[x]; 470:C/C/Y*[h]	24.38	1	407:A/M*[dl];	7	9	16.54
937	wcc-19209	1309	7	0	5	0	2	101:C/C/W*[h]; 167:G/G/S*[h]; 302:T/T/C*[x]; 548:A/A/W*[h]; 605:A/A/G*[x]; 641:T/T/Y*[h]; 884:G/G/R*[h]	27.71	4	238:T/Y*[dl]; 287:T/Y*[dl]; 985:C/M*[dl]; 1078:T/K*[dl];	24.5	11	8.4
938	wcc-19215	485	7	4	2	0	1	7:A/A/R*[x]; 103:T/Y/Y*[i]; 108:C/C/M*[h]; 124:C/Y/Y*[i]; 137:T/W/W*[i]; 388:T/K/K*[i]; 436:G/R/G*[h]	129.71	3	169:A/R*[dl]; 217:C/Y*[dl]; 274:G/R*[dl];	20.33	10	20.62
939	wcc-19245	747	5	1	0	1	3	245:G/T/G*[s]; 257:T/C/C*[x]; 621:A/W/W*[i]; 634:R/R/A*[x]; 641:Y/Y/T*[x]	21	2	337:C/Y*[dl]; 338:G/K*[dl];	6	7	9.37
940	wcc-19254	1417	7	5	1	0	1	149:T/Y/Y*[i]; 159:A/R/R*[i]; 226:T/W/A*[h]; 578:C/S/S*[i]; 618:T/W/W*[i]; 1091:C/Y/Y*[i]; 1284:C/Y/C*[x]	28.71	1	861:G/R*[dl];	8	8	5.65
941	wcc-19265	641	6	0	3	1	2	139:A/A/M*[h]; 142:A/A/W*[h]; 151:A/A/R*[h]; 161:A/A/G*[s]; 249:T/T/W*[x]; 274:W/W/T*[x]	56	2	97:T/K*[dl]; 498:W/A*[dl];	12.5	8	12.48
942	wcc-19278	532	2	0	2	0	0	152:T/T/W*[h]; 182:T/T/Y*[h]	227	1	211:G/R*[dl];	9	3	5.64
943	wcc-19290	411	3	1	2	0	0	160:C/Y/C*[h]; 194:A/M/M*[i]; 300:C/S/C*[h]	30.33	1	264:T/Y*[dl];	12	4	9.73
944	wcc-19303	615	8	5	3	0	0	56:A/R/A*[h]; 63:T/W/T*[h]; 81:G/R/G*[h]; 105:A/W/W*[i]; 120:C/Y/Y*[i]; 282:C/S/S*[i]; 507:C/Y/Y*[i]; 516:G/R/R*[i]	64.12	1	272:A/W*[dl];	6	9	14.63
945	wcc-19309	987	2	0	0	0	2	443:C/C/Y*[x]; 598:G/G/R*[x]	12.5	1	703:C/Y*[dl];	10	3	3.04
946	wcc-19316	678	9	0	1	0	8	181:C/C/Y*[x]; 184:A/A/R*[x]; 199:G/G/K*[x]; 201:A/R/R*[x]; 237:A/W/W*[x]; 242:A/A/M*[x]; 272:Y/T/C*[x]; 276:Y/T/C*[x]; 339:T/Y/C*[h]	31.11	3	105:G/K*[dl]; 114:C/M*[dl]; 568:T/C*[dl];	16	12	17.7
947	wcc-19325	379	1	0	1	0	0	125:C/C/Y*[h]	71	1	50:T/K*[dl];	34	2	5.28
948	wcc-19352	870	5	1	4	0	0	123:G/S/G*[h]; 176:T/Y/T*[h]; 682:A/A/R*[h]; 745:C/Y/Y*[i]; 793:G/R/A*[h]	29.2	1	91:A/W*[dl];	8	6	6.9
949	wcc-19379	1403	3	0	3	0	0	228:Y/Y/C*[h]; 1021:C/C/Y*[h]; 1032:Y/T/Y*[h]	259.67	13	410:C/Y*[dl]; 494:C/Y*[dl]; 512:G/K*[dl]; 519:A/R*[dl]; 606:T/W*[dl]; 654:C/Y*[dl]; 704:A/R*[dl]; 748:G/S*[dl]; 801:G/R*[dl]; 909:C/M*[dl]; 920:T/K*[dl]; 963:Y/T*[dl]; 977:S/G*[dl];	43.54	16	11.4
950	wcc-19401	727	11	0	10	1	0	13:G/R/A*[h]; 60:G/G/R*[h]; 85:G/G/R*[h]; 267:W/W/T*[h]; 372:T/T/Y*[h]; 471:T/Y/C*[h]; 502:C/M/C*[h]; 528:T/T/Y*[h]; 531:T/T/C*[s]; 612:C/C/Y*[h]; 618:A/A/R*[h]	74.91	1	643:A/R*[dl];	9	12	16.51
951	wcc-19403	381	1	0	1	0	0	281:A/R/A*[h]	162	2	240:A/R*[dl]; 246:A/G*[dl];	13	3	7.87
952	wcc-19410	674	3	3	0	0	0	317:A/W/W*[i]; 324:C/Y/Y*[i]; 622:G/R/R*[i]	50.67	1	450:Y/C*[dl];	6	4	5.93
953	wcc-19411	645	3	0	3	0	0	64:G/R/G*[h]; 126:T/K/G*[h]; 329:T/T/W*[h]	99.33	2	89:G/S*[dl]; 341:C/S*[dl];	30.5	5	7.75
954	wcc-19472	534	6	0	5	1	0	128:C/C/M*[h]; 129:T/T/W*[h]; 181:T/T/Y*[h]; 239:T/T/A*[s]; 288:C/Y/T*[h]; 303:C/Y/T*[h]	38.67	1	212:C/M*[dl];	10	7	13.11
955	wcc-19476	852	14	10	4	0	0	77:G/S/S*[i]; 100:G/S/S*[i]; 184:G/R/R*[i]; 214:G/R/R*[i]; 227:G/R/R*[i]; 240:G/K/K*[i]; 250:A/R/R*[i]; 292:G/S/S*[i]; 318:T/W/W*[i]; 352:C/M/C*[h]; 367:T/Y/C*[h]; 381:G/G/R*[h]; 663:A/R/G*[h]; 690:T/W/W*[i]	257.57	1	573:C/M*[dl];	20	15	17.61
956	wcc-19477	757	10	3	7	0	0	404:C/M/C*[h]; 428:G/R/R*[i]; 480:G/R/G*[h]; 514:T/Y/Y*[i]; 522:T/Y/T*[h]; 538:T/Y/Y*[i]; 557:A/M/A*[h]; 623:G/G/S*[h]; 636:T/T/Y*[h]; 731:C/Y/C*[h]	46	3	457:G/R*[dl]; 659:A/R*[dl]; 681:G/R*[dl];	17.67	13	17.17
957	wcc-19479	1048	13	2	9	0	2	143:A/A/R*[h]; 189:T/Y/Y*[i]; 212:T/T/A*[x]; 224:G/R/A*[x]; 248:G/G/R*[h]; 637:A/A/R*[h]; 706:T/T/Y*[h]; 713:C/C/M*[h]; 753:G/G/R*[h]; 763:C/C/Y*[h]; 786:C/C/Y*[h]; 796:A/A/R*[h]; 862:G/R/R*[i]	24.62	1	631:G/R*[dl];	7	14	13.36
958	wcc-19482	798	10	6	3	0	1	131:A/W/W*[i]; 169:G/R/R*[i]; 223:G/R/R*[i]; 367:C/T/Y*[h]; 394:G/A/R*[h]; 424:R/G/R*[h]; 484:G/R/R*[i]; 508:G/R/R*[i]; 535:T/C/C*[x]; 598:G/R/R*[i]	38.2	3	582:T/Y*[dl]; 643:T/G*[dl]; 648:G/T*[dl];	9.67	13	16.29
959	wcc-19484	1155	5	0	3	1	1	352:G/R/A*[x]; 490:C/Y/T*[h]; 848:R/R/G*[h]; 876:C/C/T*[s]; 900:A/W/T*[h]	15.2	1	1091:C/S*[dl];	6	6	5.19
960	wcc-19498	563	8	7	1	0	0	187:T/W/W*[i]; 193:G/R/R*[i]; 230:A/R/R*[i]; 332:A/R/R*[i]; 341:G/K/K*[i]; 416:G/R/A*[h]; 431:C/Y/Y*[i]; 452:A/M/M*[i]	326	3	257:G/S*[dl]; 353:T/Y*[dl]; 380:A/R*[dl];	19	11	19.54
961	wcc-19513	1762	2	0	0	0	2	199:C/N/Y*[x]; 522:A/G/R*[x]	11	3	501:T/Y*[dl]; 887:C/Y*[dl]; 925:C/Y*[dl];	9.33	5	2.84
962	wcc-19523	457	6	1	4	1	0	63:G/G/R*[h]; 190:A/R/G*[h]; 229:C/Y/Y*[i]; 248:C/C/G*[s]; 297:C/C/Y*[h]; 388:G/G/R*[h]	29.17	1	345:R/G*[dl];	8	7	15.32
963	wcc-19532	775	1	1	0	0	0	407:A/R/R*[i]	24	1	327:G/R*[dl];	6	2	2.58
964	wcc-19565	644	5	1	3	0	1	74:A/R/R*[i]; 200:R/G/G*[x]; 203:R/R/G*[h]; 369:W/W/A*[h]; 610:A/M/A*[h]	59.4	1	357:Y/C*[dl];	9	6	9.32
965	wcc-19577	657	5	0	0	0	5	248:A/A/R*[x]; 257:G/G/R*[x]; 310:A/A/T*[x]; 579:A/A/T*[x]; 611:T/T/C*[x]	128	3	152:T/Y*[dl]; 166:G/R*[dl]; 178:C/Y*[dl];	23.33	8	12.18
966	wcc-19582	1539	9	4	4	0	1	697:G/G/R*[h]; 800:T/T/Y*[x]; 904:G/G/R*[h]; 931:A/R/R*[i]; 1021:G/R/R*[i]; 1033:G/R/G*[h]; 1150:C/C/M*[h]; 1153:A/R/R*[i]; 1214:G/R/R*[i]	42.33	1	554:A/T*[dl];	14	10	6.5
967	wcc-19593	1035	8	4	4	0	0	518:A/M/M*[i]; 580:C/M/M*[i]; 631:G/R/G*[h]; 658:T/W/W*[i]; 727:T/Y/T*[h]; 737:C/M/M*[i]; 740:C/Y/C*[h]; 766:C/C/Y*[h]	54.12	2	495:G/S*[dl]; 523:T/Y*[dl];	9.5	10	9.66
968	wcc-19616	1282	2	2	0	0	0	554:C/Y/Y*[i]; 678:A/M/M*[i]	13.5	1	1020:R/G*[dl];	6	3	2.34
969	wcc-19636	1031	9	0	0	0	9	188:G/C/C*[x]; 228:C/C/Y*[x]; 552:C/M/M*[x]; 555:A/A/W*[x]; 573:C/C/Y*[x]; 593:G/R/R*[x]; 595:C/C/G*[x]; 643:T/C/C*[x]; 834:A/R/R*[x]	17.11	6	136:A/G*[dl]; 144:A/R*[dl]; 286:W/A*[dl]; 679:A/R*[dl]; 686:T/W*[dl]; 763:A/R*[dl];	13	15	14.55
970	wcc-19641	697	11	0	11	0	0	207:T/T/K*[h]; 216:G/G/R*[h]; 348:G/G/R*[h]; 363:T/T/W*[h]; 392:C/C/S*[h]; 408:A/A/R*[h]; 417:C/C/M*[h]; 450:C/C/M*[h]; 453:T/T/W*[h]; 462:T/T/K*[h]; 465:T/T/Y*[h]	244.45	1	295:C/Y*[dl];	27	12	17.22
971	wcc-19647	692	10	5	3	2	0	87:A/W/W*[i]; 140:T/Y/Y*[i]; 200:C/Y/Y*[i]; 259:T/Y/Y*[i]; 271:A/R/R*[i]; 304:G/G/A*[s]; 315:T/T/G*[s]; 325:G/G/R*[h]; 334:C/C/Y*[h]; 503:A/A/W*[h]	64.5	2	442:T/Y*[dl]; 542:T/Y*[dl];	16.5	12	17.34
972	wcc-19673	680	9	3	6	0	0	44:C/Y/Y*[i]; 56:A/M/M*[i]; 230:G/K/G*[h]; 335:A/R/R*[i]; 349:A/A/R*[h]; 450:C/Y/T*[h]; 506:G/R/A*[h]; 602:A/A/R*[h]; 654:C/C/Y*[h]	91.44	2	86:T/Y*[dl]; 110:G/R*[dl];	10	11	16.18
973	wcc-19696	594	3	0	0	0	3	129:A/A/W*[x]; 154:T/T/Y*[x]; 406:C/C/S*[x]	11	1	45:C/T*[dl];	7	4	6.73
974	wcc-19700	656	1	0	0	1	0	346:A/A/T*[s]	158	3	308:G/K*[dl]; 370:G/R*[dl]; 390:A/R*[dl];	20.33	4	6.1
975	wcc-19720	1004	4	2	1	0	1	385:C/C/M*[h]; 457:A/R/R*[x]; 644:T/W/W*[i]; 680:G/S/S*[i]	16	1	563:C/M*[dl];	6	5	4.98
976	wcc-19731	688	4	1	0	0	3	137:T/T/G*[x]; 227:G/R/R*[i]; 380:G/G/K*[x]; 518:A/A/W*[x]	12.75	3	311:A/R*[dl]; 440:G/K*[dl]; 594:C/Y*[dl];	15.33	7	10.17
977	wcc-19793	975	6	2	1	0	3	437:T/C/Y*[x]; 493:T/A/W*[x]; 696:C/Y/Y*[i]; 704:C/Y/Y*[i]; 728:C/C/Y*[h]; 836:A/A/R*[x]	21	3	527:C/M*[dl]; 785:A/R*[dl]; 797:T/Y*[dl];	13	9	9.23
978	wcc-19795	1085	8	1	1	0	6	145:A/A/W*[x]; 604:C/C/Y*[x]; 622:A/A/R*[x]; 676:R/R/G*[x]; 814:C/C/Y*[x]; 946:T/G/G*[x]; 974:C/C/Y*[h]; 1029:A/W/W*[i]	17.62	1	703:W/A*[dl];	10	9	8.29
979	wcc-19799	482	3	0	0	0	3	124:G/G/K*[x]; 180:G/G/R*[x]; 218:C/C/Y*[x]	12	5	168:G/R*[dl]; 207:G/R*[dl]; 258:G/R*[dl]; 273:G/A*[dl]; 279:T/W*[dl];	10	8	16.6
980	wcc-19811	953	1	0	0	0	1	153:A/A/W*[x]	10	1	725:T/G*[dl];	6	2	2.1
981	wcc-19832	467	3	3	0	0	0	77:C/Y/Y*[i]; 83:G/R/R*[i]; 289:A/R/R*[i]	96.33	1	364:Y/C*[dl];	9	4	8.57
982	wcc-19846	507	8	1	7	0	0	14:C/S/G*[h]; 40:T/T/K*[h]; 116:A/A/R*[h]; 119:T/T/Y*[h]; 164:T/T/Y*[h]; 182:K/T/K*[h]; 185:G/G/R*[h]; 433:T/W/W*[i]	196.62	1	34:G/R*[dl];	11	9	17.75
983	wcc-19856	410	6	0	4	0	2	37:C/N/S*[x]; 88:C/C/Y*[x]; 106:A/A/R*[h]; 139:G/G/R*[h]; 151:T/T/Y*[h]; 169:C/C/Y*[h]	31.67	1	58:A/R*[dl];	8	7	17.07
984	wcc-19860	581	4	0	4	0	0	404:T/T/K*[h]; 420:A/A/M*[h]; 434:C/C/Y*[h]; 437:C/C/Y*[h]	22	1	167:G/R*[dl];	6	5	8.61
985	wcc-19872	771	1	0	0	0	1	418:T/T/W*[x]	16	1	378:G/A*[dl];	8	2	2.59
986	wcc-19883	335	5	0	3	0	2	79:C/C/M*[x]; 106:C/C/Y*[h]; 127:G/G/K*[h]; 149:G/G/K*[h]; 228:T/Y/Y*[x]	34	1	90:A/M*[dl];	18	6	17.91
987	wcc-19889	642	11	6	5	0	0	87:G/R/R*[i]; 153:T/K/K*[i]; 184:C/Y/Y*[i]; 244:A/W/W*[i]; 262:A/R/A*[h]; 286:A/R/R*[i]; 340:C/C/Y*[h]; 397:C/Y/C*[h]; 403:T/Y/Y*[i]; 496:R/R/G*[h]; 553:T/T/Y*[h]	262	2	50:A/R*[dl]; 415:A/R*[dl];	19	13	20.25
988	wcc-19899	1006	6	0	5	0	1	284:A/A/R*[x]; 354:T/W/A*[h]; 515:G/G/K*[h]; 902:G/G/S*[h]; 905:G/G/K*[h]; 919:T/T/Y*[h]	24.33	3	233:T/W*[dl]; 563:T/Y*[dl]; 912:C/Y*[dl];	9.33	9	8.95
989	wcc-19901	739	8	6	2	0	0	264:T/Y/Y*[i]; 280:C/C/Y*[h]; 285:C/Y/Y*[i]; 291:A/W/W*[i]; 306:G/R/R*[i]; 398:C/C/Y*[h]; 485:C/M/M*[i]; 507:A/R/R*[i]	43.25	1	531:R/G*[dl];	6	9	12.18
990	wcc-19930	616	1	0	0	0	1	209:R/G/R*[x]	11	3	347:K/Y*[dl]; 397:M/C*[dl]; 406:T/Y*[dl];	6.67	4	6.49
991	wcc-19944	700	8	6	2	0	0	292:G/R/R*[i]; 325:G/S/S*[i]; 342:T/Y/Y*[i]; 414:A/W/W*[i]; 415:A/W/W*[i]; 442:A/R/A*[h]; 509:C/Y/Y*[i]; 541:A/A/R*[h]	47.38	1	80:C/Y*[dl];	6	9	12.86
992	wcc-19947	553	10	2	4	1	3	125:T/T/W*[x]; 127:G/G/S*[x]; 147:C/C/Y*[h]; 227:T/T/Y*[h]; 240:C/C/Y*[x]; 247:T/T/K*[h]; 295:C/C/Y*[h]; 392:C/M/M*[i]; 394:T/K/K*[i]; 407:T/T/G*[s]	26.1	2	78:A/W*[dl]; 445:G/R*[dl];	10.5	12	21.7
993	wcc-19952	523	1	0	1	0	0	363:T/W/T*[h]	32	2	153:G/R*[dl]; 181:G/A*[dl];	6.5	3	5.74
994	wcc-19955	793	2	0	2	0	0	347:T/W/A*[h]; 535:C/C/Y*[h]	21.5	3	90:T/Y*[dl]; 598:C/Y*[dl]; 604:C/Y*[dl];	7.67	5	6.31
995	wcc-19971	1139	6	1	3	1	1	301:G/G/A*[s]; 316:T/Y/T*[h]; 469:A/W/T*[h]; 544:C/T/T*[x]; 688:A/R/R*[i]; 751:Y/Y/C*[h]	44.83	1	845:C/M*[dl];	8	7	6.15
996	wcc-19979	922	5	2	2	1	0	357:A/R/R*[i]; 531:C/Y/Y*[i]; 639:C/C/Y*[h]; 642:G/G/K*[h]; 669:C/C/T*[s]	31	2	41:T/Y*[dl]; 192:T/K*[dl];	14	7	7.59
997	wcc-19986	595	5	0	5	0	0	142:G/R/G*[h]; 150:G/G/K*[h]; 259:C/S/G*[h]; 448:G/K/T*[h]; 461:T/T/Y*[h]	22	6	31:G/A*[dl]; 193:A/R*[dl]; 304:C/Y*[dl]; 310:C/T*[dl]; 325:C/Y*[dl]; 523:G/R*[dl];	18.17	11	18.49
998	wcc-19999	772	2	0	0	0	2	297:C/C/Y*[x]; 582:A/N/M*[x]	12	2	454:G/A*[dl]; 571:G/R*[dl];	7	4	5.18
999	wcc-20010	783	14	7	7	0	0	92:C/S/S*[i]; 94:A/W/T*[h]; 205:A/R/R*[i]; 207:T/T/Y*[h]; 242:C/Y/Y*[i]; 252:A/W/W*[i]; 272:G/G/K*[h]; 415:A/R/R*[i]; 501:T/K/K*[i]; 509:C/C/Y*[h]; 515:A/R/R*[i]; 683:A/A/R*[h]; 696:A/A/R*[h]; 711:A/A/R*[h]	75.14	1	171:C/M*[dl];	10	15	19.16
1000	wcc-20025	713	13	4	8	1	0	57:A/R/A*[h]; 59:A/M/A*[h]; 72:T/W/T*[h]; 82:T/Y/T*[h]; 88:A/W/A*[h]; 107:A/A/C*[s]; 317:G/R/R*[i]; 381:T/Y/Y*[i]; 403:T/Y/Y*[i]; 427:G/R/R*[i]; 477:A/A/R*[h]; 505:Y/Y/C*[h]; 528:C/C/M*[h]	65.85	2	514:C/S*[dl]; 556:W/A*[dl];	14	15	21.04
1001	wcc-20026	1062	9	1	7	0	1	278:Y/T/Y*[h]; 390:G/R/R*[i]; 429:A/A/R*[x]; 480:A/G/R*[h]; 487:C/T/Y*[h]; 496:A/G/R*[h]; 534:C/A/M*[h]; 621:A/G/R*[h]; 954:C/C/M*[h]	38.11	2	431:W/A*[dl]; 803:C/Y*[dl];	7.5	11	10.36
1002	wcc-20032	904	17	3	10	4	0	142:C/Y/C*[h]; 156:T/Y/Y*[i]; 208:A/R/R*[i]; 235:T/T/Y*[h]; 391:T/T/Y*[h]; 436:C/A/M*[h]; 451:G/G/A*[s]; 493:G/G/A*[s]; 516:G/G/T*[s]; 531:G/G/R*[h]; 538:A/A/R*[h]; 571:G/G/R*[h]; 584:T/T/C*[s]; 598:T/T/Y*[h]; 676:C/C/Y*[h]; 767:T/Y/Y*[i]; 788:A/R/G*[h]	36.76	5	481:T/Y*[dl]; 800:C/Y*[dl]; 829:T/G*[dl]; 852:A/R*[dl]; 865:T/A*[dl];	41.6	22	24.34
1003	wcc-20062	1012	12	0	7	0	5	292:M/A/A*[x]; 351:T/T/K*[h]; 355:Y/T/Y*[h]; 402:A/A/R*[h]; 483:Y/T/Y*[h]; 583:Y/T/T*[x]; 608:C/C/Y*[h]; 655:S/G/G*[x]; 701:R/G/G*[x]; 807:K/T/T*[x]; 924:A/A/W*[h]; 928:C/C/Y*[h]	69.33	7	210:T/Y*[dl]; 375:G/R*[dl]; 495:G/R*[dl]; 537:C/Y*[dl]; 703:G/R*[dl]; 719:A/R*[dl]; 970:C/Y*[dl];	22.29	19	18.77
1004	wcc-20071	1169	4	1	1	0	2	489:C/C/T*[x]; 606:A/A/W*[h]; 636:G/R/R*[i]; 817:C/Y/T*[x]	17.25	7	104:T/A*[dl]; 498:A/G*[dl]; 508:A/R*[dl]; 730:T/W*[dl]; 741:A/G*[dl]; 759:A/R*[dl]; 780:G/R*[dl];	7.57	11	9.41
1005	wcc-20078	1081	1	0	1	0	0	304:T/T/K*[h]	16	1	77:C/T*[dl];	6	2	1.85
1006	wcc-20093	616	1	0	0	0	1	33:S/C/C*[x]	25	1	486:G/R*[dl];	15	2	3.25
1007	wcc-20104	518	1	0	0	0	1	461:G/K/G*[x]	55	1	318:A/M*[dl];	7	2	3.86
1008	wcc-20134	601	8	2	4	0	2	80:C/C/S*[h]; 94:C/C/Y*[h]; 113:T/W/W*[i]; 202:Y/Y/T*[h]; 232:G/R/G*[h]; 274:T/Y/Y*[i]; 384:R/A/A*[x]; 436:C/G/G*[x]	91.25	1	119:S/G*[dl];	15	9	14.98
1009	wcc-20145	519	1	0	0	0	1	277:C/C/Y*[x]	9	2	149:T/Y*[dl]; 271:T/K*[dl];	7.5	3	5.78
1010	wcc-20147	482	2	0	1	1	0	123:C/C/T*[s]; 358:C/C/Y*[h]	108	6	45:C/Y*[dl]; 73:A/R*[dl]; 178:C/M*[dl]; 202:A/W*[dl]; 446:A/W*[dl]; 451:G/R*[dl];	31	8	16.6
1011	wcc-20148	606	1	0	0	1	0	141:A/A/G*[s]	16	2	273:G/K*[dl]; 285:T/K*[dl];	14	3	4.95
1012	wcc-20159	345	2	1	1	0	0	112:T/Y/Y*[i]; 224:A/R/A*[h]	36.5	1	78:C/Y*[dl];	8	3	8.7
1013	wcc-20165	882	2	0	1	0	1	370:A/G/G*[x]; 668:G/G/R*[h]	12	1	198:T/W*[dl];	8	3	3.4
1014	wcc-20185	690	6	3	2	0	1	325:A/W/W*[i]; 326:A/R/R*[i]; 358:A/M/M*[i]; 390:A/R/A*[x]; 485:Y/Y/T*[h]; 497:Y/Y/C*[h]	15.17	2	573:G/K*[dl]; 576:C/M*[dl];	8	8	11.59
1015	wcc-20206	691	3	3	0	0	0	297:G/R/R*[i]; 308:G/K/K*[i]; 319:A/W/W*[i]	25.67	2	216:T/K*[dl]; 217:T/W*[dl];	6	5	7.24
1016	wcc-20212	540	5	5	0	0	0	100:A/R/R*[i]; 139:C/Y/Y*[i]; 258:T/Y/Y*[i]; 270:T/W/W*[i]; 318:A/M/M*[i]	33.2	1	234:T/C*[dl];	7	6	11.11
1017	wcc-20220	1480	13	0	4	0	9	161:G/G/K*[h]; 204:T/T/Y*[x]; 206:C/C/Y*[x]; 598:C/T/Y*[x]; 907:A/A/R*[x]; 1110:T/T/Y*[x]; 1120:A/A/R*[x]; 1129:C/C/Y*[x]; 1137:G/G/K*[h]; 1159:G/G/R*[x]; 1291:T/T/Y*[x]; 1294:G/G/R*[h]; 1406:A/T/W*[h]	25	3	124:G/C*[dl]; 286:T/W*[dl]; 586:G/K*[dl];	9	16	10.81
1018	wcc-20239	562	3	1	2	0	0	139:G/R/R*[i]; 141:G/S/C*[h]; 176:T/W/T*[h]	63.33	1	208:T/Y*[dl];	7	4	7.12
1019	wcc-20243	1020	2	0	0	0	2	254:G/G/R*[x]; 516:Y/Y/T*[x]	23.5	2	63:C/T*[dl]; 74:T/Y*[dl];	8	4	3.92
1020	wcc-20245	493	1	0	1	0	0	435:T/T/Y*[h]	20	1	204:G/A*[dl];	6	2	4.06
1021	wcc-20247	646	2	0	1	1	0	278:T/Y/T*[h]; 418:A/A/T*[s]	66	1	197:A/R*[dl];	12	3	4.64
1022	wcc-20249	507	13	4	5	4	0	46:C/T/C*[s]; 74:T/K/K*[i]; 100:G/K/K*[i]; 103:A/R/R*[i]; 140:G/G/R*[h]; 156:C/Y/C*[h]; 183:C/M/C*[h]; 195:C/C/T*[s]; 208:T/W/A*[h]; 220:T/Y/T*[h]; 256:C/Y/Y*[i]; 295:C/C/T*[s]; 316:C/C/G*[s]	35.46	1	73:C/Y*[dl];	6	14	27.61
1023	wcc-20267	964	15	3	10	2	0	84:C/C/Y*[h]; 93:A/A/R*[h]; 310:C/C/M*[h]; 461:T/T/K*[h]; 496:G/S/S*[i]; 503:T/T/Y*[h]; 574:C/Y/C*[h]; 576:C/Y/C*[h]; 578:G/G/R*[h]; 625:A/A/G*[s]; 717:C/C/T*[s]; 744:C/Y/Y*[i]; 746:A/R/R*[i]; 818:T/T/Y*[h]; 916:G/G/K*[h]	43.07	2	653:A/R*[dl]; 740:A/R*[dl];	8	17	17.63
1024	wcc-20279	943	5	1	4	0	0	121:T/T/Y*[h]; 151:C/Y/T*[h]; 196:G/R/R*[i]; 232:C/C/S*[h]; 495:A/A/R*[h]	25.6	1	846:A/W*[dl];	9	6	6.36
1025	wcc-20284	677	1	1	0	0	0	392:C/Y/Y*[i]	13	2	374:T/Y*[dl]; 619:A/R*[dl];	6.5	3	4.43
1026	wcc-20331	742	9	2	5	0	2	214:C/S/G*[x]; 275:T/Y/C*[x]; 293:C/S/G*[h]; 368:A/R/R*[i]; 426:G/R/R*[i]; 553:T/Y/C*[h]; 572:T/W/A*[h]; 575:A/R/G*[h]; 634:C/M/A*[h]	33.78	2	167:A/M*[dl]; 193:G/S*[dl];	10.5	11	14.82
1027	wcc-20335	1009	9	6	1	0	2	98:T/W/W*[i]; 243:A/W/W*[x]; 341:T/C/Y*[h]; 595:T/W/W*[i]; 604:C/Y/Y*[i]; 607:T/Y/Y*[i]; 639:T/Y/Y*[i]; 904:T/Y/Y*[i]; 987:A/A/M*[x]	39	1	217:C/S*[dl];	6	10	9.91
1028	wcc-20339	784	7	1	1	1	4	402:A/A/R*[x]; 441:T/Y/Y*[i]; 471:T/W/A*[x]; 499:G/R/A*[h]; 543:G/G/A*[s]; 600:R/G/G*[x]; 616:C/C/M*[x]	19.14	1	570:A/R*[dl];	16	8	10.2
1029	wcc-20351	634	4	0	0	3	1	213:C/C/T*[s]; 225:C/C/T*[s]; 249:G/G/A*[s]; 488:A/A/G*[x]	42	1	354:C/Y*[dl];	7	5	7.89
1030	wcc-20358	817	7	1	5	0	1	402:C/Y/C*[h]; 429:G/K/G*[h]; 451:C/Y/C*[h]; 453:A/R/A*[h]; 653:W/W/A*[h]; 716:T/W/W*[i]; 789:G/R/R*[x]	34.14	5	433:C/S*[dl]; 474:A/R*[dl]; 531:C/M*[dl]; 593:A/W*[dl]; 701:T/Y*[dl];	15.2	12	14.69
1031	wcc-20359	740	1	0	0	0	1	452:Y/T/T*[x]	37	1	419:S/C*[dl];	6	2	2.7
1032	wcc-20361	776	2	1	1	0	0	198:R/A/R*[h]; 294:A/R/R*[i]	18	1	387:A/R*[dl];	11	3	3.87
1033	wcc-20365	1052	10	6	3	0	1	148:G/R/R*[i]; 151:C/Y/Y*[i]; 283:T/Y/Y*[i]; 617:T/W/W*[i]; 620:A/M/C*[h]; 657:T/Y/Y*[i]; 824:G/R/A*[h]; 885:G/R/R*[i]; 890:A/R/G*[h]; 999:T/Y/C*[x]	31.6	1	259:A/M*[dl];	9	11	10.46
1034	wcc-20367	426	5	1	4	0	0	38:C/C/Y*[h]; 70:A/M/M*[i]; 228:A/R/G*[h]; 270:C/Y/C*[h]; 368:C/C/Y*[h]	137.4	1	367:C/Y*[dl];	9	6	14.08
1035	wcc-20369	460	4	3	0	0	1	239:C/Y/Y*[i]; 242:T/Y/Y*[i]; 290:A/R/R*[i]; 389:T/T/C*[x]	68	2	141:C/Y*[dl]; 147:A/R*[dl];	13	6	13.04
1036	wcc-20379	788	2	0	2	0	0	289:C/C/M*[h]; 310:A/A/R*[h]	14.5	11	154:A/R*[dl]; 171:C/M*[dl]; 211:T/Y*[dl]; 316:A/W*[dl]; 367:C/S*[dl]; 375:C/T*[dl]; 401:T/Y*[dl]; 448:A/R*[dl]; 463:A/R*[dl]; 469:C/Y*[dl]; 564:A/G*[dl];	8.18	13	16.5
1037	wcc-20387	706	4	0	0	0	4	172:A/A/R*[x]; 174:S/S/C*[x]; 196:Y/Y/T*[x]; 211:W/W/T*[x]	108	3	152:R/A*[dl]; 651:G/K*[dl]; 672:G/S*[dl];	107.67	7	9.92
1038	wcc-20429	444	1	0	0	0	1	189:G/G/T*[x]	23	7	60:C/Y*[dl]; 86:T/W*[dl]; 101:C/M*[dl]; 129:A/G*[dl]; 141:C/T*[dl]; 175:A/R*[dl]; 347:G/R*[dl];	14	8	18.02
1039	wcc-20468	661	5	2	1	0	2	47:C/Y/T*[x]; 63:A/R/R*[i]; 99:G/R/R*[i]; 189:Y/Y/T*[h]; 405:Y/C/C*[x]	33.2	1	459:A/R*[dl];	20	6	9.08
1040	wcc-20491	1156	22	13	8	0	1	60:G/G/R*[h]; 71:G/R/A*[h]; 80:C/C/Y*[h]; 95:T/Y/Y*[i]; 236:A/R/R*[i]; 239:G/R/A*[h]; 254:A/M/M*[i]; 281:T/Y/Y*[i]; 287:C/Y/Y*[i]; 344:A/A/M*[h]; 392:A/R/R*[i]; 431:C/Y/Y*[i]; 502:A/R/R*[i]; 619:A/R/A*[h]; 681:G/S/S*[i]; 709:C/Y/Y*[i]; 742:T/T/W*[h]; 748:Y/T/T*[x]; 857:C/M/A*[h]; 1093:A/M/M*[i]; 1114:A/W/W*[i]; 1141:C/S/S*[i]	173.73	2	668:G/R*[dl]; 1036:C/Y*[dl];	13.5	24	20.76
1041	wcc-20517	726	3	0	1	0	2	85:T/T/Y*[h]; 648:A/A/M*[x]; 667:T/T/Y*[x]	63.67	1	524:C/M*[dl];	46	4	5.51
1042	wcc-20518	731	2	0	0	0	2	84:A/N/M*[x]; 582:S/C/C*[x]	77	6	150:C/Y*[dl]; 223:A/G*[dl]; 228:A/W*[dl]; 521:C/M*[dl]; 641:A/G*[dl]; 657:G/R*[dl];	8.33	8	10.94
1043	wcc-20527	1198	1	0	1	0	0	129:A/R/A*[h]	19	6	560:A/G*[dl]; 566:T/C*[dl]; 632:A/G*[dl]; 649:G/K*[dl]; 661:A/R*[dl]; 823:Y/C*[dl];	10.5	7	5.84
1044	wcc-20535	918	13	0	12	1	0	83:G/G/K*[h]; 84:C/C/T*[s]; 136:G/G/S*[h]; 300:G/G/R*[h]; 321:T/Y/C*[h]; 324:T/Y/C*[h]; 447:Y/Y/T*[h]; 549:G/G/R*[h]; 642:A/R/A*[h]; 645:T/K/G*[h]; 658:A/R/G*[h]; 748:C/C/Y*[h]; 776:G/G/R*[h]	30.69	1	393:C/Y*[dl];	9	14	15.25
1045	wcc-20555	378	6	3	3	0	0	126:A/A/M*[h]; 147:C/C/M*[h]; 186:T/Y/Y*[i]; 224:G/R/R*[i]; 268:G/G/R*[h]; 318:C/Y/Y*[i]	141	1	312:A/R*[dl];	6	7	18.52
1046	wcc-20564	889	8	0	1	0	7	188:C/C/Y*[x]; 209:G/G/R*[h]; 278:G/G/R*[x]; 438:A/N/M*[x]; 448:T/N/Y*[x]; 558:A/N/M*[x]; 620:C/C/Y*[x]; 669:A/A/M*[x]	38.25	10	39:A/R*[dl]; 117:A/R*[dl]; 302:A/R*[dl]; 503:T/Y*[dl]; 525:G/R*[dl]; 630:G/R*[dl]; 729:T/Y*[dl]; 736:G/K*[dl]; 850:A/R*[dl]; 855:G/K*[dl];	29.3	18	20.25
1047	wcc-20577	1057	1	0	0	0	1	413:G/R/G*[x]	12	1	936:G/R*[dl];	10	2	1.89
1048	wcc-20592	376	5	5	0	0	0	212:C/Y/Y*[i]; 215:T/Y/Y*[i]; 270:T/Y/Y*[i]; 302:T/Y/Y*[i]; 327:G/R/R*[i]	35.2	2	167:G/R*[dl]; 171:C/Y*[dl];	12	7	18.62
1049	wcc-20604	492	4	0	1	0	3	111:A/M/A*[h]; 251:A/A/G*[x]; 263:W/A/A*[x]; 281:T/T/G*[x]	47.5	3	41:C/S*[dl]; 44:C/M*[dl]; 79:G/R*[dl];	9.67	7	14.23
1050	wcc-20622	1097	1	0	0	1	0	485:R/A/G*[s]	28	14	167:T/Y*[dl]; 290:A/M*[dl]; 307:A/R*[dl]; 334:A/M*[dl]; 671:T/A*[dl]; 680:A/R*[dl]; 704:C/Y*[dl]; 749:A/R*[dl]; 766:C/Y*[dl]; 782:A/R*[dl]; 842:G/R*[dl]; 875:T/Y*[dl]; 893:T/W*[dl]; 911:A/W*[dl];	15.14	15	13.67
1051	wcc-20646	646	1	1	0	0	0	234:A/W/W*[i]	14	2	122:C/Y*[dl]; 416:G/R*[dl];	7.5	3	4.64
1052	wcc-20652	507	6	0	4	1	1	11:C/C/Y*[h]; 35:C/C/M*[h]; 73:A/A/C*[s]; 365:G/G/R*[h]; 383:G/G/R*[h]; 484:G/A/A*[x]	119.5	2	206:T/W*[dl]; 412:A/M*[dl];	33.5	8	15.78
1053	wcc-20654	1679	13	5	5	0	3	153:G/G/K*[h]; 191:C/C/Y*[h]; 199:C/C/M*[h]; 495:G/R/R*[i]; 504:A/M/M*[i]; 524:G/R/R*[i]; 625:A/R/G*[h]; 963:A/R/R*[x]; 999:C/Y/Y*[i]; 1028:C/Y/Y*[i]; 1269:T/T/W*[x]; 1271:T/T/Y*[x]; 1326:G/G/R*[h]	34.08	3	36:C/Y*[dl]; 117:K/R*[dl]; 1371:A/R*[dl];	8.33	16	9.53
1054	wcc-20663	683	13	0	10	3	0	42:T/T/Y*[h]; 60:A/A/W*[h]; 218:A/A/W*[h]; 252:T/T/Y*[h]; 259:C/C/T*[s]; 284:T/T/Y*[h]; 295:G/G/K*[h]; 453:A/A/T*[s]; 487:T/T/Y*[h]; 527:C/C/Y*[h]; 603:T/T/K*[h]; 617:T/T/K*[h]; 661:C/C/T*[s]	137.46	3	43:G/R*[dl]; 67:G/K*[dl]; 375:T/Y*[dl];	39.67	16	23.43
1055	wcc-20664	299	5	0	2	0	3	71:W/A/A*[x]; 72:W/T/T*[x]; 116:T/C/Y*[h]; 255:A/C/C*[x]; 287:A/M/A*[h]	175	1	293:A/M*[dl];	6	6	20.07
1056	wcc-20701	559	7	4	3	0	0	268:T/W/T*[h]; 274:T/Y/T*[h]; 288:T/K/K*[i]; 309:T/W/W*[i]; 355:T/Y/Y*[i]; 445:G/G/R*[h]; 448:G/R/R*[i]	35.14	1	187:C/Y*[dl];	7	8	14.31
1057	wcc-20707	980	20	11	5	0	4	138:G/G/R*[x]; 162:T/T/Y*[h]; 220:T/K/K*[i]; 291:C/Y/Y*[i]; 294:C/C/Y*[h]; 339:G/R/R*[i]; 367:G/R/R*[i]; 390:C/C/Y*[h]; 477:G/S/S*[i]; 484:C/Y/Y*[i]; 489:T/K/K*[i]; 507:T/C/C*[x]; 552:T/T/Y*[x]; 555:T/Y/Y*[i]; 578:G/R/R*[i]; 585:T/Y/Y*[i]; 669:C/Y/Y*[i]; 783:Y/T/T*[x]; 825:G/G/R*[h]; 909:T/T/W*[h]	35.15	2	678:T/Y*[dl]; 687:C/S*[dl];	13.5	22	22.45
1058	wcc-20724	565	7	0	1	0	6	102:A/A/R*[x]; 138:C/C/Y*[x]; 263:C/Y/C*[h]; 434:A/A/R*[x]; 452:G/A/R*[x]; 461:C/C/Y*[x]; 476:C/T/T*[x]	22.71	1	366:T/Y*[dl];	6	8	14.16
1059	wcc-20758	541	1	1	0	0	0	325:T/K/K*[i]	27	2	171:C/M*[dl]; 255:G/R*[dl];	13	3	5.55
1060	wcc-20774	352	3	0	1	2	0	187:T/T/A*[s]; 253:T/T/A*[s]; 306:A/A/R*[h]	160	2	168:C/S*[dl]; 292:T/K*[dl];	52	5	14.2
1061	wcc-20788	1535	5	1	0	0	4	250:C/Y/Y*[x]; 251:W/A/A*[x]; 321:C/S/S*[i]; 1143:Y/C/C*[x]; 1429:A/R/G*[x]	14.6	1	38:C/Y*[dl];	10	6	3.91
1062	wcc-20795	578	3	0	2	1	0	72:T/K/T*[h]; 107:Y/Y/C*[h]; 340:G/G/A*[s]	43	1	159:R/A*[dl];	8	4	6.92
1063	wcc-20798	468	2	2	0	0	0	114:G/S/S*[i]; 116:A/R/R*[i]	24	1	153:C/Y*[dl];	7	3	6.41
1064	wcc-20799	946	4	0	4	0	0	419:G/K/G*[h]; 453:T/Y/T*[h]; 464:G/R/G*[h]; 479:G/R/G*[h]	47.25	2	296:C/M*[dl]; 344:A/R*[dl];	14.5	6	6.34
1065	wcc-20801	499	12	1	5	6	0	19:T/T/Y*[h]; 109:T/K/K*[i]; 130:A/A/W*[h]; 187:T/T/C*[s]; 241:C/C/T*[s]; 243:G/G/R*[h]; 314:T/T/Y*[h]; 375:A/A/W*[h]; 415:G/G/C*[s]; 418:G/G/C*[s]; 438:T/T/C*[s]; 449:T/T/G*[s]	127.92	1	228:T/W*[dl];	23	13	26.05
1066	wcc-20829	515	13	3	6	4	0	126:T/Y/C*[h]; 159:T/Y/Y*[i]; 165:T/K/K*[i]; 210:A/A/R*[h]; 226:G/R/R*[i]; 243:G/R/A*[h]; 246:T/K/S*[h]; 267:G/R/A*[h]; 272:T/T/K*[h]; 358:T/T/A*[s]; 370:T/T/G*[s]; 373:G/G/C*[s]; 407:C/C/A*[s]	27.69	1	304:A/R*[dl];	9	14	27.18
1067	wcc-20835	699	5	1	4	0	0	233:T/T/W*[h]; 345:A/R/G*[h]; 374:A/A/R*[h]; 383:A/R/A*[h]; 530:G/S/S*[i]	35.4	2	304:G/S*[dl]; 386:C/Y*[dl];	8	7	10.01
1068	wcc-20841	562	6	0	3	0	3	91:A/A/R*[x]; 97:G/G/R*[h]; 147:G/K/T*[h]; 187:A/M/A*[x]; 418:C/C/Y*[h]; 429:T/T/Y*[x]	16.83	1	484:C/M*[dl];	9	7	12.46
1069	wcc-20845	417	4	2	0	0	2	268:C/Y/Y*[i]; 270:G/R/R*[i]; 328:A/A/R*[x]; 334:T/C/Y*[x]	32	1	173:Y/C*[dl];	30	5	11.99
1070	wcc-20851	937	16	5	5	0	6	97:A/A/W*[x]; 129:C/C/M*[x]; 164:G/G/R*[x]; 216:T/T/W*[x]; 217:C/C/M*[x]; 257:C/Y/C*[h]; 276:T/Y/Y*[i]; 403:T/T/Y*[h]; 413:W/T/T*[x]; 425:C/C/Y*[h]; 439:G/G/R*[h]; 486:C/C/S*[h]; 539:A/R/R*[i]; 705:C/S/S*[i]; 745:A/W/W*[i]; 808:T/Y/Y*[i]	67.88	4	376:G/R*[dl]; 606:G/R*[dl]; 652:A/W*[dl]; 693:A/W*[dl];	45.25	20	21.34
1071	wcc-20854	264	3	1	1	1	0	141:A/A/C*[s]; 212:T/W/W*[i]; 259:M/S/C*[h]	55	1	180:G/R*[dl];	18	4	15.15
1072	wcc-20876	521	2	0	0	0	2	143:A/A/M*[x]; 365:T/T/G*[x]	17.5	1	42:A/M*[dl];	6	3	5.76
1073	wcc-20883	518	12	9	3	0	0	74:G/G/K*[h]; 80:G/G/K*[h]; 93:G/G/R*[h]; 146:G/S/S*[i]; 151:A/R/R*[i]; 194:T/Y/Y*[i]; 278:A/R/R*[i]; 287:G/R/R*[i]; 317:T/Y/Y*[i]; 346:G/S/S*[i]; 365:G/R/R*[i]; 392:C/Y/Y*[i]	50.25	1	425:C/Y*[dl];	8	13	25.1
1074	wcc-20902	1111	5	1	0	0	4	339:A/N/R*[x]; 624:C/C/Y*[x]; 693:A/R/R*[i]; 815:T/T/Y*[x]; 954:T/T/Y*[x]	12.6	6	97:T/W*[dl]; 137:C/Y*[dl]; 375:C/T*[dl]; 555:G/A*[dl]; 641:G/R*[dl]; 724:G/R*[dl];	6.5	11	9.9
1075	wcc-20926	418	5	0	0	0	5	256:A/A/C*[x]; 261:C/C/M*[x]; 292:A/A/M*[x]; 297:G/G/R*[x]; 304:C/C/M*[x]	18.6	1	345:C/Y*[dl];	6	6	14.35
1076	wcc-20932	585	4	0	4	0	0	53:T/T/W*[h]; 90:G/K/T*[h]; 96:A/R/G*[h]; 263:T/T/Y*[h]	28.5	5	35:C/Y*[dl]; 188:G/R*[dl]; 308:W/T*[dl]; 439:W/T*[dl]; 491:C/T*[dl];	9.6	9	15.38
1077	wcc-20956	458	2	2	0	0	0	196:C/M/M*[i]; 226:A/R/R*[i]	28	1	153:G/R*[dl];	26	3	6.55
1078	wcc-20960	679	5	4	1	0	0	62:S/C/S*[h]; 250:G/S/S*[i]; 280:C/M/M*[i]; 331:T/W/W*[i]; 381:T/Y/Y*[i]	183.8	1	523:C/Y*[dl];	15	6	8.84
1079	wcc-20972	572	5	2	3	0	0	52:C/M/A*[h]; 76:C/M/A*[h]; 77:C/Y/T*[h]; 182:G/R/R*[i]; 196:A/M/M*[i]	51.4	2	472:G/R*[dl]; 475:C/Y*[dl];	15.5	7	12.24
1080	wcc-20975	468	1	0	0	1	0	215:T/T/G*[s]	29	3	122:A/R*[dl]; 274:A/M*[dl]; 291:G/K*[dl];	9	4	8.55
1081	wcc-20978	935	6	0	0	0	6	434:T/T/Y*[x]; 473:C/C/Y*[x]; 491:A/A/R*[x]; 709:T/N/Y*[x]; 718:G/N/K*[x]; 724:T/N/Y*[x]	37.5	2	269:T/C*[dl]; 314:C/Y*[dl];	7.5	8	8.56
1082	wcc-20983	555	3	0	2	1	0	207:G/K/G*[h]; 231:A/R/A*[h]; 341:C/C/G*[s]	133	1	212:A/R*[dl];	8	4	7.21
1083	wcc-21018	972	3	0	0	3	0	129:C/C/G*[s]; 236:C/C/G*[s]; 295:C/C/G*[s]	122.33	1	461:T/W*[dl];	7	4	4.12
1084	wcc-21025	446	3	3	0	0	0	55:C/Y/Y*[i]; 118:T/Y/Y*[i]; 214:C/M/M*[i]	131	3	325:Y/T*[dl]; 349:Y/C*[dl]; 361:G/S*[dl];	20.67	6	13.45
1085	wcc-21032	1207	29	10	19	0	0	32:C/C/M*[h]; 88:A/R/R*[i]; 119:T/K/G*[h]; 126:A/R/A*[h]; 133:C/Y/C*[h]; 164:G/R/G*[h]; 200:G/G/K*[h]; 245:A/A/R*[h]; 416:G/G/R*[h]; 452:Y/Y/T*[h]; 467:R/R/G*[h]; 476:T/Y/Y*[i]; 488:T/Y/Y*[i]; 490:A/A/R*[h]; 527:A/R/R*[i]; 716:C/C/Y*[h]; 728:T/K/K*[i]; 749:C/Y/Y*[i]; 758:T/Y/Y*[i]; 772:A/R/R*[i]; 788:G/G/S*[h]; 789:G/G/R*[h]; 800:C/Y/C*[h]; 820:T/Y/T*[h]; 851:T/W/T*[h]; 872:G/R/R*[i]; 943:T/Y/T*[…	56.31	4	100:C/S*[dl]; 134:T/Y*[dl]; 275:T/W*[dl]; 350:G/R*[dl];	14.75	33	27.34
1086	wcc-21062	436	5	1	3	1	0	89:C/C/G*[s]; 177:G/R/R*[i]; 198:T/T/Y*[h]; 231:G/G/S*[h]; 234:A/A/R*[h]	35.4	1	87:C/Y*[dl];	7	6	13.76
1087	wcc-21101	805	11	7	4	0	0	168:G/R/R*[i]; 172:C/Y/Y*[i]; 240:T/W/T*[h]; 283:T/Y/Y*[i]; 287:G/K/K*[i]; 402:A/A/R*[h]; 414:A/M/M*[i]; 427:A/R/R*[i]; 677:C/Y/Y*[i]; 757:T/W/T*[h]; 760:T/Y/T*[h]	56.45	2	272:Y/T*[dl]; 360:T/Y*[dl];	18.5	13	16.15
1088	wcc-21104	719	3	1	0	0	2	470:C/Y/C*[x]; 473:T/Y/T*[x]; 626:A/W/W*[i]	13.33	1	383:T/A*[dl];	7	4	5.56
1089	wcc-21123	636	4	2	2	0	0	117:G/R/R*[i]; 136:G/S/S*[i]; 448:A/M/C*[h]; 504:T/T/K*[h]	94	3	253:T/K*[dl]; 266:G/K*[dl]; 522:T/K*[dl];	12	7	11.01
1090	wcc-21126	492	5	3	0	0	2	192:G/R/R*[i]; 207:T/Y/Y*[i]; 239:G/R/R*[i]; 323:T/T/Y*[x]; 344:A/R/R*[x]	58	3	101:G/S*[dl]; 302:C/Y*[dl]; 347:G/R*[dl];	12.67	8	16.26
1091	wcc-21159	550	9	6	1	0	2	47:C/C/Y*[x]; 49:C/C/S*[x]; 77:T/Y/Y*[i]; 182:T/Y/Y*[i]; 212:C/Y/Y*[i]; 245:T/Y/C*[h]; 311:T/Y/Y*[i]; 382:A/R/R*[i]; 407:T/Y/Y*[i]	21.89	1	344:G/R*[dl];	6	10	18.18
1092	wcc-21215	934	6	0	4	2	0	59:A/A/C*[s]; 156:A/A/C*[s]; 352:C/C/Y*[h]; 358:C/C/Y*[h]; 403:C/C/Y*[h]; 816:T/T/Y*[h]	28	2	75:A/W*[dl]; 574:A/R*[dl];	12.5	8	8.57
1093	wcc-21219	639	1	0	0	0	1	250:A/A/W*[x]	18	5	255:A/M*[dl]; 261:G/R*[dl]; 313:R/A*[dl]; 324:R/A*[dl]; 328:S/C*[dl];	10.8	6	9.39
1094	wcc-21234	630	7	4	3	0	0	31:T/Y/Y*[i]; 103:C/Y/Y*[i]; 218:C/Y/C*[h]; 257:C/C/S*[h]; 341:A/M/M*[i]; 377:A/R/A*[h]; 395:C/Y/Y*[i]	108.43	2	13:G/R*[dl]; 538:T/Y*[dl];	26.5	9	14.29
1095	wcc-21235	630	4	2	0	0	2	108:T/N/Y*[x]; 204:C/Y/Y*[i]; 261:T/C/Y*[x]; 414:T/K/K*[i]	14	1	541:C/Y*[dl];	9	5	7.94
1096	wcc-21249	684	6	3	1	0	2	191:G/K/K*[i]; 227:G/R/R*[i]; 334:C/Y/C*[x]; 355:R/G/G*[x]; 441:C/Y/Y*[i]; 481:C/Y/C*[h]	23.83	2	140:C/T*[dl]; 144:A/G*[dl];	6	8	11.7
1097	wcc-21290	1271	2	0	0	0	2	186:A/A/M*[x]; 831:A/A/G*[x]	21	2	818:T/Y*[dl]; 1090:A/R*[dl];	7	4	3.15
1098	wcc-21312	727	1	0	0	0	1	181:T/Y/Y*[x]	19	3	286:C/T*[dl]; 317:T/Y*[dl]; 375:R/G*[dl];	9	4	5.5
1099	wcc-21326	400	1	0	1	0	0	158:T/T/Y*[h]	56	1	169:T/K*[dl];	6	2	5
1100	wcc-21340	375	3	3	0	0	0	11:A/W/W*[i]; 81:T/W/W*[i]; 90:C/Y/Y*[i]	75.67	1	324:G/R*[dl];	14	4	10.67
1101	wcc-21382	680	7	0	1	0	6	118:A/M/M*[x]; 137:A/R/R*[x]; 159:C/Y/Y*[x]; 174:G/R/R*[x]; 355:G/R/A*[h]; 364:C/M/A*[x]; 366:C/T/Y*[x]	49.14	4	395:C/Y*[dl]; 436:W/T*[dl]; 438:Y/T*[dl]; 541:A/R*[dl];	10	11	16.18
1102	wcc-21385	396	1	0	0	0	1	148:G/G/A*[x]	11	7	36:C/Y*[dl]; 87:G/R*[dl]; 105:T/Y*[dl]; 225:T/Y*[dl]; 247:T/W*[dl]; 269:C/S*[dl]; 280:T/Y*[dl];	14.86	8	20.2
1103	wcc-21391	494	7	5	0	0	2	173:G/R/R*[i]; 183:C/Y/Y*[i]; 199:G/S/S*[x]; 203:G/R/R*[x]; 321:A/R/R*[i]; 403:A/R/R*[i]; 448:T/Y/Y*[i]	44.71	2	279:G/R*[dl]; 400:T/Y*[dl];	21	9	18.22
1104	wcc-21392	906	12	3	8	0	1	267:C/Y/C*[h]; 287:T/T/W*[h]; 305:C/C/Y*[h]; 309:G/G/R*[h]; 324:G/K/G*[h]; 436:T/T/Y*[h]; 575:A/A/M*[h]; 649:A/M/M*[i]; 674:C/S/S*[x]; 691:A/R/R*[i]; 781:T/Y/Y*[i]; 833:C/M/R*[h]	28.42	1	693:C/Y*[dl];	7	13	14.35
1105	wcc-21395	795	5	2	3	0	0	62:T/K/K*[i]; 80:C/Y/Y*[i]; 260:T/K/G*[h]; 356:G/G/K*[h]; 583:G/G/R*[h]	31	1	643:T/C*[dl];	20	6	7.55
1106	wcc-21409	692	4	0	0	1	3	272:C/C/T*[s]; 360:G/R/A*[x]; 377:G/R/A*[x]; 390:A/R/G*[x]	52.25	1	332:T/Y*[dl];	7	5	7.23
1107	wcc-21415	560	1	0	0	0	1	177:C/C/T*[x]	10	1	66:A/W*[dl];	8	2	3.57
1108	wcc-21444	647	8	2	6	0	0	155:T/Y/Y*[i]; 180:G/R/R*[i]; 194:G/K/T*[h]; 292:G/A/R*[h]; 306:A/R/G*[h]; 322:A/C/M*[h]; 380:C/Y/C*[h]; 400:G/R/G*[h]	101.25	2	272:G/R*[dl]; 372:G/R*[dl];	21.5	10	15.46
1109	wcc-21448	674	11	5	2	0	4	50:A/A/R*[x]; 67:T/Y/Y*[i]; 121:T/Y/Y*[i]; 130:T/W/W*[i]; 288:T/T/Y*[h]; 416:G/S/S*[i]; 424:C/M/A*[h]; 443:G/R/R*[i]; 500:C/Y/Y*[x]; 505:G/G/S*[x]; 542:T/Y/Y*[x]	51.27	6	26:T/Y*[dl]; 42:A/R*[dl]; 59:T/W*[dl]; 333:R/A*[dl]; 376:C/Y*[dl]; 569:A/R*[dl];	19.67	17	25.22
1110	wcc-21489	497	1	0	0	1	0	240:C/C/T*[s]	20	1	211:A/W*[dl];	7	2	4.02
1111	wcc-21501	555	10	0	6	1	3	106:G/G/S*[h]; 138:C/C/Y*[h]; 170:C/C/Y*[h]; 182:G/G/K*[h]; 188:G/G/K*[h]; 210:A/A/W*[h]; 267:T/T/G*[s]; 327:T/T/Y*[x]; 486:T/T/K*[x]; 492:C/C/Y*[x]	52.1	4	244:A/C*[dl]; 367:C/Y*[dl]; 432:T/A*[dl]; 488:A/R*[dl];	44.75	14	25.23
1112	wcc-21533	1008	1	0	1	0	0	580:T/T/Y*[h]	56	2	384:C/T*[dl]; 388:T/A*[dl];	8	3	2.98
1113	wcc-21564	643	4	0	0	1	3	266:T/T/C*[s]; 498:W/A/A*[x]; 500:W/T/T*[x]; 641:A/K/N*[x]	21.25	6	159:T/Y*[dl]; 166:C/M*[dl]; 339:G/R*[dl]; 440:T/Y*[dl]; 520:K/T*[dl]; 522:K/G*[dl];	52.67	10	15.55
1114	wcc-21577	1052	7	0	3	0	4	59:G/K/G*[x]; 306:G/G/K*[h]; 335:A/A/M*[h]; 844:A/R/R*[x]; 865:M/C/C*[x]; 867:M/A/A*[x]; 922:A/W/A*[h]	19.86	5	252:A/K*[dl]; 292:C/M*[dl]; 536:T/Y*[dl]; 543:C/Y*[dl]; 609:A/W*[dl];	9.6	12	11.41
1115	wcc-21599	948	2	0	0	0	2	297:C/C/M*[x]; 354:A/R/G*[x]	11.5	1	773:T/C*[dl];	6	3	3.16
1116	wcc-21603	717	18	8	8	0	2	49:A/R/R*[x]; 70:G/R/G*[h]; 169:Y/C/C*[x]; 213:A/R/R*[i]; 225:G/R/R*[i]; 248:A/T/W*[h]; 252:A/R/R*[i]; 291:R/G/R*[h]; 292:Y/T/Y*[h]; 312:Y/C/Y*[h]; 369:A/R/R*[i]; 382:A/R/R*[i]; 393:T/W/W*[i]; 417:A/R/R*[i]; 441:A/R/R*[i]; 585:G/S/G*[h]; 600:T/W/T*[h]; 646:T/Y/T*[h]	303.06	2	53:T/Y*[dl]; 180:T/Y*[dl];	33.5	20	27.89
1117	wcc-21648	422	2	1	1	0	0	272:T/W/A*[h]; 320:C/Y/Y*[i]	20.5	2	215:T/Y*[dl]; 218:A/R*[dl];	7	4	9.48
1118	wcc-21660	458	4	1	2	0	1	136:G/R/A*[h]; 200:G/R/R*[i]; 287:G/G/S*[x]; 414:T/T/W*[h]	29.75	1	219:C/S*[dl];	12	5	10.92
1119	wcc-21677	589	4	3	1	0	0	179:C/Y/Y*[i]; 309:G/G/K*[h]; 342:A/M/M*[i]; 344:A/M/M*[i]	39.75	2	234:G/R*[dl]; 241:C/G*[dl];	6	6	10.19
1120	wcc-21683	692	10	0	4	6	0	192:A/R/A*[h]; 237:T/T/C*[s]; 312:T/T/C*[s]; 327:G/S/C*[h]; 354:A/A/C*[s]; 404:T/T/A*[s]; 505:A/A/T*[s]; 510:T/T/A*[s]; 525:T/Y/C*[h]; 530:A/R/G*[h]	65.2	3	336:C/Y*[dl]; 437:A/R*[dl]; 609:T/Y*[dl];	39.33	13	18.79
1121	wcc-21696	407	2	0	0	0	2	119:C/C/S*[x]; 120:C/C/Y*[x]	19	1	163:G/K*[dl];	12	3	7.37
1122	wcc-21728	546	5	1	2	0	2	141:R/A/A*[x]; 219:R/R/A*[h]; 252:T/Y/T*[h]; 324:C/Y/Y*[i]; 436:R/A/A*[x]	22	1	213:T/Y*[dl];	11	6	10.99
1123	wcc-21733	751	6	0	4	1	1	167:A/C/M*[x]; 191:T/C/Y*[h]; 473:W/T/W*[h]; 481:S/C/S*[h]; 491:M/C/M*[h]; 671:G/G/C*[s]	24.5	1	284:A/R*[dl];	13	7	9.32
1124	wcc-21757	554	5	1	0	0	4	228:A/W/A*[x]; 248:G/R/G*[x]; 353:A/W/W*[x]; 362:A/R/R*[x]; 395:A/W/W*[i]	12.6	4	109:C/Y*[dl]; 179:A/R*[dl]; 456:G/R*[dl]; 468:C/Y*[dl];	12	9	16.25
1125	wcc-21767	1782	24	0	14	9	1	188:G/G/A*[s]; 254:G/G/A*[s]; 343:A/A/R*[h]; 480:C/C/Y*[h]; 529:G/G/R*[h]; 580:G/G/R*[h]; 592:A/A/R*[h]; 604:T/T/Y*[h]; 607:C/C/M*[h]; 625:A/A/R*[h]; 652:T/T/Y*[h]; 755:G/G/A*[s]; 818:A/A/R*[h]; 825:M/C/C*[x]; 981:A/A/T*[s]; 1022:A/A/C*[s]; 1103:C/C/Y*[h]; 1122:C/C/Y*[h]; 1334:C/C/Y*[h]; 1342:T/T/C*[s]; 1408:T/T/C*[s]; 1442:G/G/T*[s]; 1515:T/T/G*[s]; 1580:A/A/R*[h]	80.42	2	999:T/Y*[dl]; 1002:C/M*[dl];	8	26	14.59
1126	wcc-21779	385	2	0	2	0	0	160:A/A/M*[h]; 268:C/C/Y*[h]	63.5	3	184:A/R*[dl]; 187:A/R*[dl]; 211:A/R*[dl];	13.33	5	12.99
1127	wcc-21804	474	4	0	2	2	0	344:T/T/A*[s]; 410:A/A/R*[h]; 430:C/C/Y*[h]; 465:T/T/C*[s]	141.5	3	220:A/R*[dl]; 349:A/R*[dl]; 359:G/S*[dl];	39.33	7	14.77
1128	wcc-21810	822	5	2	0	0	3	445:C/Y/Y*[i]; 489:C/Y/Y*[i]; 580:T/W/T*[x]; 655:G/R/G*[x]; 736:A/G/R*[x]	16.2	2	775:C/T*[dl]; 796:C/M*[dl];	8	7	8.52
1129	wcc-21812	567	1	0	0	0	1	116:A/N/S*[x]	16	2	53:T/Y*[dl]; 162:A/C*[dl];	6.5	3	5.29
1130	wcc-21819	861	5	0	0	0	5	84:C/Y/T*[x]; 733:G/R/A*[x]; 761:T/Y/Y*[x]; 778:T/K/K*[x]; 788:T/Y/Y*[x]	13.6	1	424:R/G*[dl];	7	6	6.97
1131	wcc-21828	779	1	0	0	0	1	195:C/Y/C*[x]	64	1	400:Y/T*[dl];	8	2	2.57
1132	wcc-21846	702	3	0	0	0	3	502:G/G/R*[x]; 564:A/A/R*[x]; 568:T/Y/Y*[x]	44	3	265:G/R*[dl]; 277:C/Y*[dl]; 437:T/Y*[dl];	12.67	6	8.55
1133	wcc-21865	589	3	0	2	0	1	147:G/G/T*[x]; 232:T/Y/T*[h]; 234:C/M/C*[h]	16.33	4	161:C/Y*[dl]; 219:C/Y*[dl]; 250:C/Y*[dl]; 366:A/R*[dl];	7.5	7	11.88
1134	wcc-21903	505	1	0	1	0	0	253:T/Y/T*[h]	44	2	57:A/C*[dl]; 334:T/A*[dl];	11.5	3	5.94
1135	wcc-21909	537	2	0	1	0	1	369:R/A/A*[x]; 381:G/G/R*[h]	35.5	1	344:C/Y*[dl];	14	3	5.59
1136	wcc-21913	726	8	5	1	0	2	183:A/W/W*[i]; 209:T/Y/Y*[i]; 239:G/R/R*[i]; 260:A/R/R*[i]; 282:T/T/K*[h]; 334:S/C/C*[x]; 385:G/G/R*[x]; 657:T/K/K*[i]	28.75	1	182:A/R*[dl];	9	9	12.4
1137	wcc-21919	719	5	3	2	0	0	231:G/R/R*[i]; 268:G/K/G*[h]; 294:T/Y/T*[h]; 328:T/Y/Y*[i]; 483:G/R/R*[i]	88.6	1	255:C/Y*[dl];	11	6	8.34
1138	wcc-21928	715	1	0	0	0	1	489:C/C/T*[x]	9	1	297:T/W*[dl];	7	2	2.8
1139	wcc-21943	386	8	1	6	1	0	111:A/R/G*[h]; 147:C/Y/T*[h]; 152:C/C/S*[h]; 179:C/Y/Y*[i]; 189:C/C/M*[h]; 225:C/C/Y*[h]; 243:A/A/W*[h]; 258:T/T/C*[s]	34.62	2	25:G/R*[dl]; 237:G/R*[dl];	9	10	25.91
1140	wcc-21960	601	1	1	0	0	0	186:A/W/W*[i]	19	1	533:A/T*[dl];	6	2	3.33
1141	wcc-21965	950	4	0	1	0	3	347:C/C/M*[x]; 733:G/G/R*[h]; 810:A/T/T*[x]; 811:W/A/A*[x]	13.75	2	409:A/R*[dl]; 506:C/Y*[dl];	15	6	6.32
1142	wcc-22015	343	1	1	0	0	0	46:A/R/R*[i]	302	1	90:G/R*[dl];	54	2	5.83
1143	wcc-22038	560	3	1	2	0	0	102:A/M/A*[h]; 336:G/G/R*[h]; 374:A/R/R*[i]	26	1	240:C/Y*[dl];	6	4	7.14
1144	wcc-22086	1223	17	4	13	0	0	182:A/A/R*[h]; 230:T/T/K*[h]; 256:G/R/G*[h]; 334:C/Y/Y*[i]; 388:C/C/Y*[h]; 454:G/R/G*[h]; 514:T/Y/Y*[i]; 589:A/A/R*[h]; 598:C/M/A*[h]; 706:R/R/A*[h]; 724:S/S/G*[h]; 820:R/R/G*[h]; 863:G/K/G*[h]; 888:C/Y/C*[h]; 911:A/R/R*[i]; 937:C/C/Y*[h]; 949:A/R/R*[i]	84	1	967:R/A*[dl];	6	18	14.72
1145	wcc-22108	683	1	0	0	0	1	544:W/T/A*[x]	9	2	182:C/Y*[dl]; 214:A/R*[dl];	8.5	3	4.39
1146	wcc-22109	452	7	0	1	3	3	132:A/N/R*[x]; 198:T/T/C*[x]; 226:T/T/Y*[h]; 246:A/A/G*[s]; 257:C/C/A*[s]; 265:A/A/G*[s]; 378:A/A/C*[x]	120	4	45:G/K*[dl]; 57:A/R*[dl]; 222:A/W*[dl]; 338:G/R*[dl];	64.5	11	24.34
1147	wcc-22145	516	6	2	2	2	0	167:G/A/G*[s]; 171:T/C/T*[s]; 188:A/M/A*[h]; 213:T/W/T*[h]; 329:A/R/R*[i]; 330:A/R/R*[i]	31.17	1	260:G/R*[dl];	10	7	13.57
1148	wcc-22163	573	7	4	0	0	3	29:W/A/A*[x]; 49:G/R/R*[i]; 63:A/W/W*[i]; 123:C/Y/Y*[i]; 178:G/K/K*[i]; 186:T/T/Y*[x]; 296:A/A/R*[x]	78.14	2	432:A/R*[dl]; 561:A/M*[dl];	32	9	15.71
1149	wcc-22198	521	3	1	1	0	1	161:C/Y/Y*[i]; 237:G/G/R*[h]; 421:T/W/W*[x]	97.33	3	240:A/M*[dl]; 379:K/T*[dl]; 380:K/G*[dl];	44	6	11.52
1150	wcc-22200	974	1	0	0	0	1	596:K/G/G*[x]	18	1	653:T/K*[dl];	7	2	2.05
1151	wcc-22202	573	5	0	5	0	0	104:C/C/Y*[h]; 119:G/G/R*[h]; 142:C/C/Y*[h]; 150:G/G/S*[h]; 157:G/G/S*[h]	20.2	2	65:A/W*[dl]; 66:G/K*[dl];	6	7	12.22
1152	wcc-22210	808	16	0	9	4	3	91:G/G/S*[h]; 137:T/T/K*[h]; 190:T/T/K*[h]; 192:A/A/W*[h]; 207:T/T/Y*[h]; 225:A/A/W*[h]; 282:A/A/W*[x]; 333:G/G/R*[x]; 348:T/T/Y*[h]; 364:C/C/S*[h]; 366:T/T/W*[h]; 416:G/G/C*[x]; 624:G/G/T*[s]; 699:A/A/G*[s]; 714:A/A/G*[s]; 727:A/A/C*[s]	39	4	51:A/T*[dl]; 57:A/R*[dl]; 363:G/S*[dl]; 591:A/M*[dl];	16	20	24.75
1153	wcc-22213	1260	9	7	0	0	2	198:G/R/R*[i]; 504:C/S/S*[i]; 742:G/R/R*[i]; 761:G/R/R*[i]; 788:G/R/R*[i]; 920:C/Y/Y*[i]; 946:C/S/S*[i]; 1123:C/A/M*[x]; 1187:C/M/C*[x]	37.67	1	378:T/Y*[dl];	7	10	7.94
1154	wcc-22300	1244	14	9	3	0	2	45:T/Y/T*[x]; 164:G/R/R*[i]; 392:G/K/K*[i]; 479:A/M/M*[i]; 530:A/R/A*[h]; 566:A/R/R*[i]; 578:T/K/K*[i]; 596:G/R/G*[h]; 816:G/R/R*[i]; 843:C/Y/Y*[i]; 845:G/R/R*[i]; 876:C/Y/Y*[i]; 888:C/Y/Y*[x]; 942:G/G/R*[h]	19.5	2	187:T/W*[dl]; 211:T/Y*[dl];	7.5	16	12.86
1155	wcc-22340	297	1	0	0	0	1	4:W/Y/Y*[x]	27	1	82:C/Y*[dl];	32	2	6.73
1156	wcc-22345	802	1	0	0	0	1	525:T/T/Y*[x]	15	1	200:G/R*[dl];	13	2	2.49
1157	wcc-22355	482	6	2	4	0	0	136:A/R/R*[i]; 166:A/W/W*[i]; 169:C/C/Y*[h]; 223:T/T/Y*[h]; 241:T/T/W*[h]; 280:A/A/R*[h]	33.33	1	301:C/Y*[dl];	22	7	14.52
1158	wcc-22357	962	11	6	5	0	0	110:T/Y/Y*[i]; 257:A/R/A*[h]; 275:T/Y/Y*[i]; 405:G/G/R*[h]; 506:T/Y/Y*[i]; 636:T/K/K*[i]; 651:C/Y/C*[h]; 652:A/R/A*[h]; 701:G/G/R*[h]; 747:T/Y/Y*[i]; 878:G/R/R*[i]	24.91	1	317:T/Y*[dl];	6	12	12.47
1159	wcc-22400	419	5	2	2	1	0	127:T/T/Y*[h]; 128:T/T/W*[h]; 171:A/M/M*[i]; 173:C/S/S*[i]; 309:A/A/G*[s]	26.2	2	290:A/R*[dl]; 295:A/W*[dl];	11	7	16.71
1160	wcc-22409	625	1	0	0	0	1	531:A/A/W*[x]	20	3	205:C/Y*[dl]; 288:T/Y*[dl]; 462:G/K*[dl];	16.33	4	6.4
1161	wcc-22420	985	1	0	0	1	0	736:G/G/A*[s]	17	1	521:Y/T*[dl];	6	2	2.03
1162	wcc-22469	475	9	8	0	0	1	44:A/R/R*[x]; 149:G/R/R*[i]; 182:A/W/W*[i]; 187:T/W/W*[i]; 211:A/R/R*[i]; 245:C/Y/Y*[i]; 255:G/S/S*[i]; 259:A/R/R*[i]; 281:A/R/R*[i]	48.67	3	32:G/R*[dl]; 125:G/R*[dl]; 239:C/Y*[dl];	23	12	25.26
1163	wcc-22471	846	10	0	8	0	2	193:A/R/A*[h]; 218:A/A/W*[h]; 260:C/C/Y*[h]; 384:G/G/R*[h]; 410:W/T/T*[x]; 412:W/T/T*[x]; 593:C/C/Y*[h]; 662:A/A/R*[h]; 663:T/T/Y*[h]; 716:T/T/Y*[h]	46.5	2	482:T/C*[dl]; 485:G/A*[dl];	8.5	12	14.18
1164	wcc-22511	650	4	2	2	0	0	63:T/K/K*[i]; 160:G/R/R*[i]; 411:G/R/G*[h]; 419:A/W/A*[h]	40.25	2	554:S/G*[dl]; 556:W/A*[dl];	8	6	9.23
1165	wcc-22522	506	9	2	3	4	0	79:A/A/G*[s]; 134:A/A/T*[s]; 157:G/G/T*[s]; 160:C/C/A*[s]; 331:T/T/Y*[h]; 333:G/G/R*[h]; 388:T/T/Y*[h]; 424:G/K/K*[i]; 463:G/R/R*[i]	79.78	1	278:G/R*[dl];	16	10	19.76
1166	wcc-22543	901	5	1	4	0	0	62:C/C/Y*[h]; 366:A/R/R*[i]; 569:A/A/R*[h]; 596:G/G/R*[h]; 689:C/C/Y*[h]	41.2	1	668:C/Y*[dl];	20	6	6.66
1167	wcc-22551	604	6	1	3	2	0	110:G/K/K*[i]; 194:G/G/R*[h]; 218:M/M/A*[h]; 221:S/S/C*[h]; 491:G/G/C*[s]; 526:G/G/A*[s]	70.83	2	422:C/T*[dl]; 439:G/R*[dl];	7	8	13.25
1168	wcc-22566	750	1	0	1	0	0	159:C/Y/C*[h]	19	1	231:A/G*[dl];	8	2	2.67
1169	wcc-22574	332	1	0	0	0	1	75:T/Y/C*[x]	10	1	240:A/G*[dl];	6	2	6.02
1170	wcc-22597	363	1	0	1	0	0	41:C/C/Y*[h]	35	1	281:G/R*[dl];	7	2	5.51
1171	wcc-22608	684	1	0	0	0	1	378:T/T/M*[x]	10	2	238:T/Y*[dl]; 543:C/M*[dl];	7.5	3	4.39
1172	wcc-22634	869	6	2	3	0	1	140:T/T/Y*[h]; 260:A/M/M*[i]; 322:G/G/R*[h]; 415:G/G/R*[h]; 587:A/M/M*[i]; 728:T/A/A*[x]	47.83	1	138:T/Y*[dl];	13	7	8.06
1173	wcc-22636	370	10	2	7	1	0	40:A/M/M*[i]; 64:G/G/R*[h]; 80:C/Y/T*[h]; 97:G/G/R*[h]; 123:T/T/G*[s]; 241:C/C/S*[h]; 253:A/A/R*[h]; 304:A/A/R*[h]; 347:G/G/R*[h]; 351:G/R/R*[i]	76.7	1	170:T/W*[dl];	7	11	29.73
1174	wcc-22647	733	9	7	2	0	0	163:T/Y/Y*[i]; 262:C/C/M*[h]; 283:T/Y/Y*[i]; 319:T/Y/Y*[i]; 323:C/S/S*[i]; 420:C/Y/Y*[i]; 446:T/T/W*[h]; 481:G/S/S*[i]; 595:C/S/S*[i]	47.33	2	154:T/Y*[dl]; 519:G/R*[dl];	10	11	15.01
1175	wcc-22652	478	7	5	2	0	0	125:A/R/R*[i]; 232:G/R/R*[i]; 244:C/Y/Y*[i]; 283:G/K/K*[i]; 315:T/Y/T*[h]; 374:C/Y/C*[h]; 451:G/R/R*[i]	30.14	2	102:G/R*[dl]; 280:T/W*[dl];	10.5	9	18.83
1176	wcc-22675	773	6	1	3	1	1	395:A/M/M*[i]; 455:T/T/K*[h]; 633:T/T/W*[x]; 694:A/A/R*[h]; 707:C/C/A*[s]; 739:A/A/R*[h]	37.5	11	95:T/Y*[dl]; 119:T/Y*[dl]; 157:C/M*[dl]; 228:A/R*[dl]; 237:G/R*[dl]; 249:G/R*[dl]; 305:A/W*[dl]; 331:T/W*[dl]; 392:T/Y*[dl]; 430:A/R*[dl]; 437:C/Y*[dl];	12.09	17	21.99
1177	wcc-22746	1034	3	3	0	0	0	86:A/M/M*[i]; 412:A/R/R*[i]; 572:A/W/W*[i]	32.67	3	255:T/K*[dl]; 937:C/S*[dl]; 950:G/R*[dl];	16.33	6	5.8
1178	wcc-22766	851	11	2	8	0	1	174:G/A/A*[x]; 339:T/Y/C*[h]; 384:C/C/Y*[h]; 417:C/C/Y*[h]; 433:T/T/Y*[h]; 464:T/T/Y*[h]; 489:A/R/R*[i]; 534:G/R/R*[i]; 682:R/R/A*[h]; 738:T/T/K*[h]; 759:A/A/W*[h]	31.91	1	477:T/W*[dl];	7	12	14.1
1179	wcc-22770	487	7	5	2	0	0	230:T/Y/Y*[i]; 267:C/Y/Y*[i]; 298:C/C/Y*[h]; 308:C/Y/Y*[i]; 321:C/Y/Y*[i]; 351:A/W/T*[h]; 373:G/R/R*[i]	48.14	1	182:A/R*[dl];	7	8	16.43
1180	wcc-22791	889	10	0	0	1	9	122:T/T/C*[x]; 149:T/Y/C*[x]; 159:C/C/S*[x]; 161:C/Y/T*[x]; 259:G/G/A*[x]; 272:T/T/C*[x]; 443:W/T/T*[x]; 464:T/K/G*[x]; 498:G/G/A*[s]; 522:G/G/T*[x]	28.7	5	317:T/Y*[dl]; 682:T/Y*[dl]; 711:T/Y*[dl]; 723:C/Y*[dl]; 747:T/W*[dl];	10.4	15	16.87
1181	wcc-22806	834	12	10	2	0	0	142:C/S/C*[h]; 231:T/K/K*[i]; 246:T/K/K*[i]; 324:C/M/M*[i]; 332:C/C/Y*[h]; 340:T/Y/Y*[i]; 343:C/Y/Y*[i]; 401:A/R/R*[i]; 442:G/R/R*[i]; 448:G/R/R*[i]; 473:G/K/K*[i]; 744:G/S/S*[i]	29.33	1	266:A/R*[dl];	6	13	15.59
1182	wcc-22808	848	10	8	2	0	0	171:A/W/W*[i]; 264:T/Y/Y*[i]; 513:T/T/Y*[h]; 614:T/Y/Y*[i]; 638:C/S/S*[i]; 662:G/R/G*[h]; 699:T/W/W*[i]; 728:C/Y/Y*[i]; 751:T/Y/Y*[i]; 794:T/Y/Y*[i]	51.9	3	372:C/Y*[dl]; 519:T/C*[dl]; 605:G/S*[dl];	9	13	15.33
1183	wcc-22811	440	4	1	2	0	1	126:K/T/T*[x]; 287:A/R/R*[i]; 330:R/R/A*[h]; 336:W/W/A*[h]	119	1	138:G/R*[dl];	6	5	11.36
1184	wcc-22823	383	2	2	0	0	0	96:T/Y/Y*[i]; 162:A/W/W*[i]	28.5	2	183:T/C*[dl]; 193:A/G*[dl];	7.5	4	10.44
1185	wcc-22827	456	1	0	1	0	0	181:G/G/K*[h]	33	1	285:T/Y*[dl];	16	2	4.39
1186	wcc-22844	719	1	0	0	0	1	613:C/S/C*[x]	11	5	110:G/R*[dl]; 111:G/S*[dl]; 225:C/Y*[dl]; 236:G/S*[dl]; 436:T/Y*[dl];	7.6	6	8.34
1187	wcc-22892	772	7	2	4	0	1	232:T/Y/Y*[i]; 339:S/G/G*[x]; 356:Y/Y/C*[h]; 362:C/Y/Y*[i]; 452:Y/Y/C*[h]; 455:Y/Y/C*[h]; 653:W/W/A*[h]	267	2	691:A/R*[dl]; 695:G/R*[dl];	11	9	11.66
1188	wcc-22912	932	8	2	6	0	0	270:A/A/W*[h]; 368:G/G/K*[h]; 434:G/R/R*[i]; 446:A/R/R*[i]; 462:G/G/R*[h]; 465:G/A/R*[h]; 504:A/A/R*[h]; 528:G/G/R*[h]	53.62	1	346:V/R*[dl];	8	9	9.66
1189	wcc-22919	807	5	2	1	0	2	328:C/Y/C*[x]; 338:C/Y/T*[x]; 525:G/R/R*[i]; 541:G/S/C*[h]; 582:A/W/W*[i]	56.2	1	68:A/R*[dl];	6	6	7.43
1190	wcc-22932	414	2	0	0	0	2	105:T/T/Y*[x]; 246:A/A/R*[x]	23.5	1	213:G/R*[dl];	6	3	7.25
1191	wcc-22963	533	3	0	2	0	1	136:A/G/R*[x]; 214:T/C/Y*[h]; 223:T/A/W*[h]	14.67	1	365:R/A*[dl];	6	4	7.5
1192	wcc-22981	443	3	1	2	0	0	48:T/Y/Y*[i]; 72:A/R/A*[h]; 153:G/R/A*[h]	32	1	186:T/W*[dl];	11	4	9.03
1193	wcc-22995	653	2	0	1	0	1	463:M/M/C*[h]; 507:R/A/A*[x]	19	2	212:R/A*[dl]; 400:C/M*[dl];	10	4	6.13
1194	wcc-23004	802	8	1	4	0	3	180:T/Y/Y*[i]; 215:G/R/G*[h]; 252:A/R/A*[h]; 297:C/S/C*[x]; 298:C/M/C*[x]; 461:C/C/M*[h]; 462:T/Y/T*[h]; 561:G/S/G*[x]	18.25	1	587:G/T*[dl];	6	9	11.22
1195	wcc-23008	607	1	0	0	0	1	101:G/K/G*[x]	32	3	407:K/G*[dl]; 428:Y/C*[dl]; 443:Y/T*[dl];	9	4	6.59
1196	wcc-23014	534	3	1	1	0	1	103:C/Y/C*[x]; 280:G/R/R*[i]; 377:G/R/G*[h]	39	1	466:T/C*[dl];	6	4	7.49
1197	wcc-23026	483	2	2	0	0	0	374:C/Y/Y*[i]; 425:T/Y/Y*[i]	19.5	1	209:T/Y*[dl];	9	3	6.21
1198	wcc-23032	591	3	0	3	0	0	356:G/G/R*[h]; 471:A/A/M*[h]; 543:T/T/Y*[h]	68.67	2	424:T/Y*[dl]; 447:A/W*[dl];	6.5	5	8.46
1199	wcc-23041	623	7	0	7	0	0	69:T/T/Y*[h]; 205:G/G/R*[h]; 442:A/A/M*[h]; 457:C/C/Y*[h]; 496:G/G/K*[h]; 541:A/A/R*[h]; 567:G/G/R*[h]	80.57	2	83:C/Y*[dl]; 114:T/W*[dl];	10.5	9	14.45
1200	wcc-23081	501	6	0	6	0	0	35:G/K/G*[h]; 64:T/K/T*[h]; 97:M/M/C*[h]; 103:Y/Y/T*[h]; 248:T/Y/T*[h]; 319:T/Y/C*[h]	45.83	1	461:W/A*[dl];	6	7	13.97
1201	wcc-23095	515	1	0	1	0	0	277:A/W/A*[h]	52	1	101:A/R*[dl];	7	2	3.88
1202	wcc-23105	762	1	0	0	0	1	411:T/Y/C*[x]	11	1	126:C/M*[dl];	14	2	2.62
1203	wcc-23117	426	7	5	0	2	0	24:C/Y/Y*[i]; 57:A/R/R*[i]; 93:C/Y/Y*[i]; 108:C/Y/Y*[i]; 113:T/Y/Y*[i]; 144:C/C/T*[s]; 165:T/T/C*[s]	82.57	1	68:C/Y*[dl];	14	8	18.78
1204	wcc-23122	480	3	0	3	0	0	350:C/C/Y*[h]; 386:T/T/Y*[h]; 388:G/G/R*[h]	27.33	1	431:A/G*[dl];	11	4	8.33
1205	wcc-23143	707	2	0	0	0	2	139:C/C/A*[x]; 593:A/A/G*[x]	115.5	6	101:T/W*[dl]; 206:G/R*[dl]; 278:T/Y*[dl]; 299:G/R*[dl]; 480:C/Y*[dl]; 486:T/Y*[dl];	37.67	8	11.32
1206	wcc-23159	454	3	3	0	0	0	118:T/W/W*[i]; 173:G/R/R*[i]; 179:A/R/R*[i]	26.33	1	374:T/K*[dl];	13	4	8.81
1207	wcc-23160	748	14	6	7	0	1	41:M/C/C*[x]; 75:C/C/M*[h]; 81:G/R/R*[i]; 108:G/S/S*[i]; 130:A/R/R*[i]; 146:C/Y/Y*[i]; 285:C/Y/C*[h]; 302:A/R/R*[i]; 312:G/R/G*[h]; 314:C/C/Y*[h]; 439:A/W/W*[i]; 453:C/C/Y*[h]; 625:C/C/Y*[h]; 643:R/R/G*[h]	114.07	2	84:G/R*[dl]; 129:C/Y*[dl];	8	16	21.39
1208	wcc-23172	658	4	0	4	0	0	86:M/A/M*[h]; 195:R/A/R*[h]; 197:M/C/M*[h]; 246:G/G/R*[h]	116.25	2	338:C/Y*[dl]; 467:C/T*[dl];	20.5	6	9.12
1209	wcc-23207	865	18	3	14	0	1	78:C/Y/C*[h]; 93:A/A/R*[h]; 128:C/Y/C*[h]; 160:C/C/Y*[h]; 185:A/R/A*[h]; 186:G/G/K*[h]; 201:G/K/G*[h]; 212:C/C/Y*[h]; 249:C/C/S*[h]; 264:C/Y/Y*[i]; 358:T/Y/T*[h]; 388:C/C/W*[h]; 427:A/M/M*[i]; 438:G/G/R*[h]; 472:C/Y/Y*[i]; 529:T/K/T*[h]; 613:G/S/G*[h]; 688:T/K/T*[x]	32.44	3	581:T/Y*[dl]; 640:R/A*[dl]; 728:A/G*[dl];	10.33	21	24.28
1210	wcc-23217	743	5	1	1	3	0	173:A/A/C*[s]; 212:T/T/C*[s]; 443:A/A/G*[s]; 554:G/R/R*[i]; 593:A/A/R*[h]	79.2	2	204:A/W*[dl]; 230:C/M*[dl];	33.5	7	9.42
1211	wcc-23220	1018	9	4	3	0	2	456:T/Y/Y*[i]; 498:A/R/R*[i]; 597:C/Y/C*[h]; 735:R/A/A*[x]; 840:A/R/A*[h]; 895:C/C/Y*[h]; 936:C/Y/Y*[i]; 1011:T/Y/Y*[i]; 1014:A/R/R*[x]	171.22	1	646:T/C*[dl];	10	10	9.82
1212	wcc-23230	507	16	4	4	2	6	210:C/C/Y*[h]; 225:C/C/Y*[h]; 228:Y/C/Y*[h]; 237:Y/C/T*[s]; 278:R/G/G*[x]; 291:R/G/G*[x]; 294:R/G/G*[x]; 312:R/G/T*[s]; 330:R/A/A*[x]; 342:R/A/A*[x]; 384:T/C/Y*[h]; 402:C/M/M*[i]; 438:T/Y/Y*[i]; 444:C/M/M*[i]; 453:G/R/R*[i]; 499:A/R/R*[x]	84.12	2	115:C/Y*[dl]; 145:G/R*[dl];	11	18	35.5
1213	wcc-23267	626	10	8	2	0	0	51:A/M/M*[i]; 249:G/R/R*[i]; 316:G/S/S*[i]; 411:C/Y/Y*[i]; 443:A/R/R*[i]; 456:T/W/W*[i]; 476:C/C/Y*[h]; 509:G/G/R*[h]; 528:T/W/W*[i]; 582:C/Y/Y*[i]	186.3	7	11:G/A*[dl]; 75:A/W*[dl]; 90:A/R*[dl]; 96:C/Y*[dl]; 144:G/R*[dl]; 178:G/R*[dl]; 522:C/S*[dl];	26	17	27.16
1214	wcc-23269	446	2	0	1	0	1	179:T/T/W*[h]; 366:T/T/C*[x]	65	5	6:C/S*[dl]; 98:T/Y*[dl]; 131:T/K*[dl]; 173:A/R*[dl]; 356:G/R*[dl];	51.6	7	15.7
1215	wcc-23273	572	5	1	4	0	0	75:C/M/M*[i]; 214:A/W/A*[h]; 229:G/K/G*[h]; 340:C/Y/C*[h]; 346:C/Y/C*[h]	57	3	271:A/R*[dl]; 285:A/W*[dl]; 300:G/R*[dl];	13.33	8	13.99
1216	wcc-23281	806	15	3	10	1	1	88:S/G/G*[x]; 287:G/G/R*[h]; 334:C/Y/Y*[i]; 568:C/C/M*[h]; 569:T/T/G*[s]; 585:C/C/M*[h]; 596:A/A/W*[h]; 613:A/R/G*[h]; 626:C/C/Y*[h]; 657:T/Y/C*[h]; 670:G/R/R*[i]; 686:A/A/M*[h]; 705:C/Y/Y*[i]; 715:G/R/A*[h]; 788:C/Y/T*[h]	51.07	3	340:T/Y*[dl]; 614:C/Y*[dl]; 761:G/R*[dl];	15	18	22.33
1217	wcc-23283	879	3	0	0	0	3	150:G/A/A*[x]; 615:T/C/C*[x]; 655:G/A/A*[x]	14.67	2	384:G/R*[dl]; 391:C/Y*[dl];	7	5	5.69
1218	wcc-23305	758	4	2	0	1	1	48:T/T/C*[s]; 192:T/W/W*[i]; 376:T/Y/Y*[i]; 498:R/A/A*[x]	77.25	1	302:A/W*[dl];	28	5	6.6
1219	wcc-23327	484	1	0	0	1	0	204:G/G/A*[s]	62	2	25:A/R*[dl]; 440:T/A*[dl];	13	3	6.2
1220	wcc-23374	656	4	0	0	0	4	209:G/G/S*[x]; 218:C/C/Y*[x]; 278:G/G/R*[x]; 280:G/G/R*[x]	42	7	70:C/Y*[dl]; 311:C/Y*[dl]; 352:T/Y*[dl]; 403:C/S*[dl]; 421:T/C*[dl]; 476:T/Y*[dl]; 606:T/Y*[dl];	44.57	11	16.77
1221	wcc-23387	397	5	3	2	0	0	59:A/A/R*[h]; 77:T/Y/Y*[i]; 203:T/Y/Y*[i]; 233:A/W/W*[i]; 311:Y/Y/T*[h]	31.8	2	143:A/R*[dl]; 254:C/Y*[dl];	14.5	7	17.63
1222	wcc-23388	627	11	7	1	1	2	69:T/T/Y*[x]; 87:G/G/C*[s]; 116:G/S/S*[i]; 157:C/Y/Y*[i]; 195:A/R/G*[h]; 255:C/S/S*[i]; 268:T/Y/Y*[i]; 304:T/Y/Y*[i]; 310:G/R/R*[i]; 478:T/Y/Y*[i]; 556:A/R/R*[x]	93.73	2	40:C/Y*[dl]; 70:T/C*[dl];	10	13	20.73
1223	wcc-23391	439	2	0	0	0	2	223:C/C/Y*[x]; 228:C/C/Y*[x]	13	1	130:C/Y*[dl];	22	3	6.83
1224	wcc-23403	448	7	0	1	0	6	61:G/G/R*[x]; 82:C/C/T*[x]; 103:C/M/M*[x]; 147:A/R/R*[x]; 152:A/M/M*[x]; 184:T/W/W*[x]; 238:T/T/W*[h]	22.57	1	193:C/Y*[dl];	9	8	17.86
1225	wcc-23417	723	8	5	3	0	0	179:T/Y/Y*[i]; 202:C/Y/Y*[i]; 311:C/Y/Y*[i]; 500:A/R/R*[i]; 559:C/S/G*[h]; 566:T/Y/Y*[i]; 600:R/A/R*[h]; 602:W/A/W*[h]	29.88	1	418:R/G*[dl];	6	9	12.45
1226	wcc-23430	576	1	0	0	1	0	245:G/G/A*[s]	49	6	43:T/Y*[dl]; 80:A/W*[dl]; 91:T/W*[dl]; 190:C/Y*[dl]; 213:C/Y*[dl]; 535:C/Y*[dl];	27.67	7	12.15
1227	wcc-23444	325	3	0	3	0	0	132:A/A/R*[h]; 247:T/T/W*[h]; 270:T/T/W*[h]	67.33	3	131:G/R*[dl]; 158:G/R*[dl]; 159:C/Y*[dl];	17	6	18.46
1228	wcc-23478	620	2	0	2	0	0	211:A/R/G*[h]; 296:T/K/T*[h]	180	3	124:G/R*[dl]; 192:A/R*[dl]; 202:T/W*[dl];	41.33	5	8.06
1229	wcc-23480	564	3	0	0	2	1	343:G/G/A*[s]; 374:T/T/G*[s]; 383:A/A/C*[x]	28.67	3	137:T/W*[dl]; 200:A/W*[dl]; 281:A/M*[dl];	8	6	10.64
1230	wcc-23483	567	2	0	1	0	1	282:C/C/S*[x]; 409:G/R/A*[h]	17.5	1	88:A/R*[dl];	11	3	5.29
1231	wcc-23506	793	1	0	0	0	1	216:T/T/W*[x]	11	9	87:C/T*[dl]; 135:C/T*[dl]; 186:G/R*[dl]; 204:C/A*[dl]; 394:W/T*[dl]; 406:T/Y*[dl]; 496:C/M*[dl]; 505:A/W*[dl]; 550:A/R*[dl];	7.67	10	12.61
1232	wcc-23509	640	1	0	0	0	1	219:A/G/R*[x]	25	1	410:C/T*[dl];	7	2	3.13
1233	wcc-23543	771	2	0	1	1	0	743:C/C/Y*[h]; 749:G/G/T*[s]	43	1	401:A/G*[dl];	6	3	3.89
1234	wcc-23571	858	1	0	0	0	1	81:G/G/R*[x]	12	4	261:A/R*[dl]; 295:W/T*[dl]; 620:A/R*[dl]; 630:T/Y*[dl];	14.75	5	5.83
1235	wcc-23597	592	4	1	3	0	0	30:G/R/A*[h]; 81:C/C/Y*[h]; 360:C/M/C*[h]; 407:C/Y/Y*[i]	104	2	229:G/K*[dl]; 356:T/Y*[dl];	7.5	6	10.14
1236	wcc-23605	583	1	0	1	0	0	85:G/S/C*[h]	16	1	426:A/R*[dl];	7	2	3.43
1237	wcc-23610	981	11	0	6	2	3	151:G/R/A*[x]; 451:A/W/T*[h]; 457:G/K/Y*[h]; 571:C/Y/C*[h]; 626:G/G/C*[s]; 651:T/T/W*[h]; 690:T/Y/C*[x]; 701:A/A/T*[s]; 721:T/Y/C*[x]; 775:T/Y/T*[h]; 793:A/W/T*[h]	16.09	1	502:G/R*[dl];	7	12	12.23
1238	wcc-23611	1101	17	7	9	0	1	111:C/C/Y*[h]; 172:T/Y/Y*[i]; 175:G/G/R*[h]; 331:A/W/W*[i]; 437:C/C/S*[h]; 475:A/A/R*[h]; 502:G/R/R*[i]; 558:Y/Y/C*[x]; 761:A/C/M*[h]; 779:A/R/R*[i]; 834:C/S/S*[i]; 878:T/C/Y*[h]; 892:C/S/S*[i]; 899:G/R/R*[i]; 909:C/Y/C*[h]; 914:G/R/G*[h]; 942:S/S/G*[h]	31.47	1	661:G/R*[dl];	19	18	16.35
1239	wcc-23615	622	8	0	5	3	0	105:A/A/R*[h]; 120:G/R/G*[h]; 146:S/S/M*[h]; 170:T/T/Y*[h]; 265:C/C/T*[s]; 280:C/C/T*[s]; 296:C/C/T*[s]; 390:G/G/R*[h]	22.12	2	176:Y/T*[dl]; 182:Y/C*[dl];	6.5	10	16.08
1240	wcc-23627	672	7	1	0	0	6	92:A/W/W*[x]; 214:G/K/K*[i]; 285:G/G/R*[x]; 288:T/T/Y*[x]; 319:A/A/R*[x]; 327:T/T/Y*[x]; 338:T/T/C*[x]	15.43	2	53:A/R*[dl]; 438:C/S*[dl];	10.5	9	13.39
1241	wcc-23723	604	5	2	0	0	3	87:A/A/R*[x]; 96:G/G/R*[x]; 248:A/A/R*[x]; 366:A/W/W*[i]; 475:A/M/M*[i]	24	1	412:C/M*[dl];	7	6	9.93
1242	wcc-23738	655	5	2	0	2	1	178:C/C/T*[s]; 233:W/A/A*[x]; 247:G/R/R*[i]; 267:C/Y/Y*[i]; 482:C/C/T*[s]	36.4	1	229:A/R*[dl];	7	6	9.16
1243	wcc-23762	871	5	3	1	0	1	189:R/R/A*[h]; 516:G/K/K*[i]; 525:C/Y/Y*[i]; 529:M/A/A*[x]; 579:A/R/R*[i]	66.2	4	201:C/G*[dl]; 334:C/A*[dl]; 345:T/G*[dl]; 495:G/S*[dl];	7.75	9	10.33
1244	wcc-23813	593	4	0	4	0	0	358:C/Y/C*[h]; 385:C/Y/C*[h]; 409:G/K/G*[h]; 445:A/M/A*[h]	132.75	4	259:A/G*[dl]; 301:A/S*[dl]; 326:T/K*[dl]; 335:G/S*[dl];	11.25	8	13.49
1245	wcc-23818	526	7	3	3	0	1	94:A/R/R*[i]; 102:Y/C/C*[x]; 105:A/A/R*[h]; 258:T/W/W*[i]; 279:T/K/K*[i]; 285:A/A/R*[h]; 386:A/A/R*[h]	149.57	1	120:S/G*[dl];	30	8	15.21
1246	wcc-23819	712	13	2	6	1	4	57:G/G/R*[x]; 106:G/S/S*[i]; 135:T/Y/Y*[i]; 170:T/T/G*[s]; 180:A/A/M*[h]; 183:A/A/W*[h]; 219:T/T/Y*[h]; 379:M/A/A*[x]; 381:W/A/A*[x]; 489:Y/Y/T*[h]; 537:C/Y/C*[h]; 567:A/A/R*[h]; 605:G/A/R*[x]	65.85	1	264:T/Y*[dl];	13	14	19.66
1247	wcc-23842	711	1	1	0	0	0	463:T/Y/Y*[i]	78	5	146:Y/C*[dl]; 212:A/R*[dl]; 245:A/M*[dl]; 278:C/M*[dl]; 540:T/W*[dl];	26.2	6	8.44
1248	wcc-23879	852	8	1	5	0	2	71:G/G/A*[x]; 138:G/G/A*[x]; 168:G/K/K*[i]; 195:T/Y/T*[h]; 228:T/T/W*[h]; 258:A/A/R*[h]; 276:C/C/Y*[h]; 365:G/G/R*[h]	35.75	1	144:C/Y*[dl];	6	9	10.56
1249	wcc-23886	646	11	0	8	1	2	132:C/C/G*[s]; 227:K/T/T*[x]; 228:K/G/G*[x]; 258:C/C/Y*[h]; 294:G/K/G*[h]; 345:C/Y/C*[h]; 354:A/A/R*[h]; 381:C/M/A*[h]; 519:T/T/Y*[h]; 549:A/A/S*[h]; 568:G/G/R*[h]	120.55	4	111:G/R*[dl]; 237:R/A*[dl]; 475:A/M*[dl]; 513:A/R*[dl];	68.5	15	23.22
1250	wcc-23891	699	11	6	1	0	4	247:W/A/A*[x]; 253:W/A/A*[x]; 298:W/A/A*[x]; 303:K/T/T*[x]; 551:T/W/W*[i]; 596:T/T/K*[h]; 600:C/M/M*[i]; 630:T/K/K*[i]; 640:G/R/R*[i]; 648:A/R/R*[i]; 651:C/S/S*[i]	33.82	1	145:T/Y*[dl];	6	12	17.17
1251	wcc-23919	619	6	3	3	0	0	108:A/A/R*[h]; 172:C/Y/Y*[i]; 231:A/R/R*[i]; 278:Y/Y/T*[h]; 332:A/M/M*[i]; 595:C/M/C*[h]	83.33	3	453:A/R*[dl]; 481:A/R*[dl]; 504:T/W*[dl];	12.67	9	14.54
1252	wcc-23921	463	7	2	5	0	0	162:T/K/G*[h]; 174:G/K/T*[h]; 186:G/K/K*[i]; 203:G/G/R*[h]; 223:T/K/G*[h]; 273:C/Y/Y*[i]; 353:R/R/G*[h]	27.71	3	102:Y/T*[dl]; 142:C/Y*[dl]; 438:G/R*[dl];	8	10	21.6
1253	wcc-23930	619	4	3	0	0	1	90:W/T/T*[x]; 122:G/R/R*[i]; 188:A/M/M*[i]; 208:T/Y/Y*[i]	216.75	1	318:A/R*[dl];	7	5	8.08
1254	wcc-23949	798	3	0	3	0	0	436:C/C/Y*[h]; 476:T/T/Y*[h]; 481:A/A/M*[h]	32	2	374:T/Y*[dl]; 389:T/K*[dl];	12	5	6.27
1255	wcc-23961	354	2	0	2	0	0	170:C/C/Y*[h]; 180:A/A/W*[h]	15.5	2	81:C/M*[dl]; 277:G/R*[dl];	10.5	4	11.3
1256	wcc-23963	1047	7	0	0	0	7	224:C/C/Y*[x]; 288:G/G/K*[x]; 695:G/S/S*[x]; 719:T/W/W*[x]; 722:A/R/R*[x]; 831:G/S/S*[x]; 933:T/Y/Y*[x]	29.43	3	329:A/R*[dl]; 332:T/W*[dl]; 834:G/R*[dl];	11	10	9.55
1257	wcc-23966	458	11	6	0	0	5	96:G/G/R*[x]; 102:T/T/Y*[x]; 117:A/R/R*[i]; 225:G/R/R*[x]; 240:G/R/R*[x]; 327:A/R/R*[i]; 339:A/W/W*[i]; 342:C/Y/Y*[i]; 375:G/R/R*[i]; 393:G/K/K*[i]; 438:T/N/Y*[x]	53.82	1	67:C/M*[dl];	9	12	26.2
1258	wcc-24020	449	8	2	5	0	1	70:T/T/W*[h]; 71:T/T/W*[h]; 161:G/C/S*[h]; 191:M/A/M*[h]; 264:T/Y/Y*[i]; 354:T/K/K*[i]; 375:T/T/Y*[h]; 378:B/Y/K*[x]	133.38	1	329:G/R*[dl];	7	9	20.04
1259	wcc-24049	906	4	0	3	0	1	266:G/R/R*[x]; 569:T/T/Y*[h]; 605:G/R/A*[h]; 617:G/R/A*[h]	18.25	3	81:G/R*[dl]; 365:C/S*[dl]; 674:T/Y*[dl];	16.33	7	7.73
1260	wcc-24051	624	5	0	3	0	2	69:Y/T/Y*[h]; 81:Y/T/Y*[h]; 218:Y/Y/C*[h]; 377:W/W/M*[x]; 469:A/A/G*[x]	16.4	1	182:T/W*[dl];	7	6	9.62
1261	wcc-24062	487	1	0	0	0	1	378:C/T/T*[x]	56	1	147:T/Y*[dl];	8	2	4.11
1262	wcc-24071	764	2	0	0	0	2	148:G/A/A*[x]; 431:C/A/A*[x]	72.5	1	531:G/R*[dl];	7	3	3.93
1263	wcc-24095	647	2	0	0	0	2	375:A/G/R*[x]; 460:C/C/Y*[x]	16.5	1	75:T/Y*[dl];	10	3	4.64
1264	wcc-24104	1668	2	0	0	2	0	189:A/A/T*[s]; 971:T/T/C*[s]	80.5	1	810:A/W*[dl];	9	3	1.8
1265	wcc-24105	515	1	1	0	0	0	174:G/K/K*[i]	27	2	59:C/M*[dl]; 126:C/Y*[dl];	18	3	5.83
1266	wcc-24115	433	7	1	4	0	2	65:A/R/R*[x]; 83:G/R/R*[x]; 113:A/R/R*[i]; 131:A/A/R*[h]; 221:A/A/W*[h]; 278:A/A/R*[h]; 293:G/R/A*[h]	28.86	1	389:G/R*[dl];	8	8	18.48
1267	wcc-24124	511	3	1	0	0	2	289:T/Y/T*[x]; 339:A/M/M*[i]; 352:C/Y/Y*[x]	17	2	359:G/R*[dl]; 386:C/Y*[dl];	9	5	9.78
1268	wcc-24129	459	2	0	0	2	0	313:C/C/T*[s]; 331:T/T/A*[s]	36	1	122:C/Y*[dl];	14	3	6.54
1269	wcc-24143	540	3	2	1	0	0	33:C/S/S*[i]; 39:C/Y/Y*[i]; 135:Y/Y/K*[h]	22.33	3	75:R/A*[dl]; 338:T/A*[dl]; 369:G/K*[dl];	7	6	11.11
1270	wcc-24160	382	7	1	6	0	0	151:A/R/A*[h]; 192:T/T/Y*[h]; 197:T/T/K*[h]; 237:T/W/T*[h]; 242:T/K/K*[i]; 266:A/M/A*[h]; 279:C/M/C*[h]	146.43	2	342:T/W*[dl]; 343:T/W*[dl];	9	9	23.56
1271	wcc-24210	546	2	0	2	0	0	201:Y/C/Y*[h]; 287:M/C/M*[h]	21.5	1	215:K/T*[dl];	6	3	5.49
1272	wcc-24218	1047	2	2	0	0	0	740:T/Y/Y*[i]; 793:T/Y/Y*[i]	47	1	885:A/G*[dl];	10	3	2.87
1273	wcc-24263	469	2	0	2	0	0	225:A/A/R*[h]; 320:C/C/Y*[h]	28.5	1	233:C/Y*[dl];	25	3	6.4
1274	wcc-24267	716	7	0	2	0	5	94:Y/T/T*[x]; 189:T/T/Y*[h]; 305:A/A/W*[x]; 332:G/G/R*[x]; 374:G/G/R*[h]; 465:G/G/K*[x]; 579:C/C/M*[x]	23.29	2	134:T/Y*[dl]; 246:G/K*[dl];	14	9	12.57
1275	wcc-24278	587	3	0	3	0	0	112:G/G/R*[h]; 187:G/G/R*[h]; 188:W/W/A*[h]	28.33	6	151:G/A*[dl]; 154:G/A*[dl]; 275:G/R*[dl]; 277:C/Y*[dl]; 454:R/G*[dl]; 459:M/A*[dl];	13.17	9	15.33
1276	wcc-24301	613	2	0	0	0	2	284:G/R/R*[x]; 317:G/A/R*[x]	19.5	1	455:G/K*[dl];	7	3	4.89
1277	wcc-24349	523	1	0	0	1	0	68:A/A/G*[s]	59	1	244:C/M*[dl];	6	2	3.82
1278	wcc-24355	303	1	0	0	1	0	166:T/T/C*[s]	61	2	50:C/Y*[dl]; 92:T/W*[dl];	40	3	9.9
1279	wcc-24398	386	7	7	0	0	0	78:A/W/W*[i]; 86:T/K/K*[i]; 114:C/Y/Y*[i]; 147:A/R/R*[i]; 153:G/R/R*[i]; 222:G/R/R*[i]; 249:A/R/R*[i]	35.29	1	207:C/Y*[dl];	18	8	20.73
1280	wcc-24449	536	2	0	2	0	0	162:C/C/Y*[h]; 195:R/G/R*[h]	30	1	341:M/C*[dl];	13	3	5.6
1281	wcc-24461	432	4	1	3	0	0	134:T/T/W*[h]; 173:A/R/R*[i]; 203:A/M/A*[h]; 220:G/K/G*[h]	70	1	191:G/K*[dl];	9	5	11.57
1282	wcc-24513	486	1	0	1	0	0	292:A/A/R*[h]	55	1	287:T/K*[dl];	15	2	4.12
1283	wcc-24556	511	1	0	1	0	0	200:G/R/G*[h]	14	2	302:G/R*[dl]; 457:T/C*[dl];	6	3	5.87
1284	wcc-24560	650	5	0	5	0	0	225:W/W/T*[h]; 291:A/W/T*[h]; 385:K/K/G*[h]; 413:Y/Y/T*[h]; 462:T/T/Y*[h]	84	1	194:K/T*[dl];	6	6	9.23
1285	wcc-24568	804	10	0	4	6	0	70:A/A/M*[h]; 92:G/G/R*[h]; 156:A/A/G*[s]; 212:G/G/A*[s]; 261:G/G/A*[s]; 345:A/A/C*[s]; 360:T/T/C*[s]; 600:G/G/R*[h]; 666:G/G/A*[s]; 673:A/W/A*[h]	47.9	2	285:G/K*[dl]; 795:A/W*[dl];	14.5	12	14.93
1286	wcc-24575	465	3	0	3	0	0	61:C/M/C*[h]; 124:C/M/C*[h]; 168:A/M/A*[h]	128.67	2	420:T/Y*[dl]; 438:G/S*[dl];	8.5	5	10.75
1287	wcc-24590	266	2	0	0	0	2	264:K/G/G*[x]; 265:M/C/Y*[x]	22	6	23:G/R*[dl]; 91:A/T*[dl]; 107:C/A*[dl]; 181:T/A*[dl]; 222:C/M*[dl]; 250:C/M*[dl];	77.33	8	30.08
1288	wcc-24601	539	7	5	1	0	1	57:C/Y/Y*[x]; 240:T/K/K*[i]; 326:T/Y/Y*[i]; 334:G/G/R*[h]; 342:G/S/S*[i]; 370:T/Y/Y*[i]; 381:G/R/R*[i]	48.86	1	166:G/R*[dl];	8	8	14.84
1289	wcc-24602	640	1	0	0	0	1	339:A/G/R*[x]	42	5	104:R/A*[dl]; 195:T/Y*[dl]; 209:G/R*[dl]; 251:C/S*[dl]; 368:T/W*[dl];	13.2	6	9.38
1290	wcc-24603	494	5	4	1	0	0	20:G/R/A*[h]; 61:T/W/W*[i]; 118:G/K/K*[i]; 134:G/K/K*[i]; 140:G/R/R*[i]	220	1	250:C/A*[dl];	16	6	12.15
1291	wcc-24638	974	5	0	0	4	1	151:T/T/C*[s]; 245:W/A/A*[x]; 298:T/T/C*[s]; 373:T/T/C*[s]; 523:G/G/A*[s]	28.2	1	391:G/R*[dl];	7	6	6.16
1292	wcc-24655	596	3	0	2	0	1	311:A/A/W*[x]; 341:G/G/K*[h]; 374:A/R/G*[h]	20.33	1	208:T/A*[dl];	6	4	6.71
1293	wcc-24668	905	6	0	1	0	5	260:A/A/G*[x]; 277:A/A/G*[x]; 296:C/C/T*[x]; 335:A/R/G*[h]; 398:T/Y/C*[x]; 800:A/A/W*[x]	14.17	6	140:G/R*[dl]; 419:G/R*[dl]; 440:A/R*[dl]; 461:G/S*[dl]; 692:C/Y*[dl]; 845:T/Y*[dl];	11.5	12	13.26
1294	wcc-24685	644	1	0	0	0	1	518:C/T/Y*[x]	17	1	433:C/Y*[dl];	9	2	3.11
1295	wcc-24723	336	2	0	0	2	0	169:T/T/C*[s]; 174:C/C/T*[s]	99	1	200:C/M*[dl];	8	3	8.93
1296	wcc-24731	1004	2	0	0	0	2	692:K/K/T*[x]; 793:C/C/T*[x]	18.5	1	440:A/W*[dl];	6	3	2.99
1297	wcc-24733	498	4	1	3	0	0	99:C/Y/Y*[i]; 242:A/A/R*[h]; 323:A/R/A*[h]; 413:G/R/G*[h]	36.25	1	126:C/Y*[dl];	8	5	10.04
1298	wcc-24734	823	1	0	0	0	1	520:Y/T/T*[x]	11	1	367:C/Y*[dl];	7	2	2.43
1299	wcc-24759	515	1	0	1	0	0	160:R/R/G*[h]	18	1	387:T/W*[dl];	8	2	3.88
1300	wcc-24766	734	12	2	8	1	1	57:G/S/S*[x]; 77:T/T/W*[h]; 121:G/G/S*[h]; 139:T/Y/T*[h]; 275:A/A/R*[h]; 370:G/G/R*[h]; 412:T/T/Y*[h]; 430:G/R/R*[i]; 433:G/R/R*[i]; 453:G/G/R*[h]; 604:C/C/M*[h]; 692:A/A/C*[s]	47.42	7	95:A/M*[dl]; 126:T/Y*[dl]; 172:A/W*[dl]; 205:Y/T*[dl]; 208:Y/C*[dl]; 259:R/A*[dl]; 271:R/G*[dl];	35	19	25.89
1301	wcc-24772	501	1	0	0	0	1	265:C/T/Y*[x]	172	6	23:C/Y*[dl]; 86:T/Y*[dl]; 203:C/Y*[dl]; 291:A/R*[dl]; 294:A/M*[dl]; 330:A/W*[dl];	53	7	13.97
1302	wcc-24773	1469	1	0	0	0	1	92:C/C/Y*[x]	18	1	233:T/Y*[dl];	7	2	1.36
1303	wcc-24779	363	2	0	1	1	0	58:G/A/G*[s]; 103:C/T/Y*[h]	41.5	2	136:C/Y*[dl]; 278:C/S*[dl];	7.5	4	11.02
1304	wcc-24781	1189	15	4	3	0	8	37:G/R/R*[x]; 73:C/C/S*[h]; 133:C/Y/Y*[i]; 447:Y/C/C*[x]; 451:W/T/T*[x]; 467:G/R/R*[i]; 481:A/W/W*[i]; 532:C/S/S*[i]; 560:C/M/C*[h]; 570:G/G/S*[h]; 784:Y/T/T*[x]; 833:R/A/A*[x]; 849:T/T/Y*[x]; 974:G/G/A*[x]; 1120:A/A/R*[x]	27.67	1	225:T/C*[dl];	6	16	13.46
1305	wcc-24809	345	1	0	0	0	1	26:C/T/Y*[x]	26	1	22:G/K*[dl];	8	2	5.8
1306	wcc-24811	493	1	1	0	0	0	64:T/Y/Y*[i]	19	1	400:K/Y*[dl];	11	2	4.06
1307	wcc-24821	742	1	0	0	0	1	623:T/T/K*[x]	13	1	458:T/C*[dl];	7	2	2.7
1308	wcc-24845	645	6	3	3	0	0	180:C/Y/Y*[i]; 298:T/Y/C*[h]; 336:C/S/G*[h]; 394:A/R/R*[i]; 453:G/R/R*[i]; 523:G/G/K*[h]	25.83	4	311:C/S*[dl]; 444:T/Y*[dl]; 497:G/S*[dl]; 504:W/A*[dl];	18.25	10	15.5
1309	wcc-24881	516	1	0	0	1	0	215:A/A/T*[s]	19	2	84:C/S*[dl]; 444:A/R*[dl];	17.5	3	5.81
1310	wcc-24947	1142	2	0	0	0	2	587:A/R/R*[x]; 600:C/Y/Y*[x]	15.5	1	797:A/R*[dl];	6	3	2.63
1311	wcc-24950	712	1	0	0	0	1	66:T/T/A*[x]	9	2	371:G/R*[dl]; 372:W/A*[dl];	6	3	4.21
1312	wcc-24972	969	5	5	0	0	0	91:C/Y/Y*[i]; 207:C/Y/Y*[i]; 336:G/K/K*[i]; 391:T/Y/Y*[i]; 482:C/Y/Y*[i]	48.2	1	891:T/C*[dl];	8	6	6.19
1313	wcc-24984	467	4	0	1	2	1	79:Y/C/C*[x]; 80:M/A/W*[h]; 378:A/A/G*[s]; 390:C/C/T*[s]	29	1	160:Y/T*[dl];	8	5	10.71
1314	wcc-25042	336	9	0	5	0	4	48:T/C/Y*[x]; 55:T/T/W*[h]; 64:T/T/W*[h]; 131:C/C/Y*[h]; 142:G/G/S*[h]; 157:T/T/Y*[x]; 166:T/T/Y*[x]; 181:A/A/R*[x]; 287:A/A/W*[h]	84.44	1	308:S/G*[dl];	12	10	29.76
1315	wcc-25090	562	2	0	0	0	2	204:K/T/T*[x]; 205:K/G/G*[x]	20	1	30:A/R*[dl];	11	3	5.34
1316	wcc-25112	431	1	0	0	0	1	116:C/N/M*[x]	15	1	272:G/R*[dl];	6	2	4.64
1317	wcc-25119	570	1	0	0	0	1	111:T/T/Y*[x]	12	3	54:G/S*[dl]; 257:C/M*[dl]; 348:C/Y*[dl];	6.67	4	7.02
1318	wcc-25138	392	4	0	2	1	1	30:A/A/G*[x]; 48:A/A/R*[h]; 66:A/R/A*[h]; 246:C/C/T*[s]	23.75	1	121:T/K*[dl];	14	5	12.76
1319	wcc-25191	512	6	3	3	0	0	277:A/A/W*[h]; 296:C/C/M*[h]; 300:A/A/R*[h]; 426:A/W/W*[i]; 476:A/W/W*[i]; 488:G/K/K*[i]	164.17	1	355:C/Y*[dl];	15	7	13.67
1320	wcc-25218	719	2	0	2	0	0	534:T/T/K*[h]; 543:A/A/R*[h]	42	2	433:A/M*[dl]; 478:C/Y*[dl];	13	4	5.56
1321	wcc-25238	463	7	1	6	0	0	68:C/C/M*[h]; 110:G/R/A*[h]; 143:C/Y/T*[h]; 194:T/Y/C*[h]; 215:G/S/S*[i]; 339:T/T/Y*[h]; 362:G/G/R*[h]	64.43	1	83:C/Y*[dl];	22	8	17.28
1322	wcc-25241	332	5	1	4	0	0	72:Y/Y/T*[h]; 75:S/S/C*[h]; 143:G/S/S*[i]; 188:A/R/G*[h]; 257:C/C/Y*[h]	36.8	1	83:T/W*[dl];	6	6	18.07
1323	wcc-25255	758	10	4	6	0	0	195:G/S/C*[h]; 314:A/A/R*[h]; 357:A/A/W*[h]; 367:T/Y/T*[h]; 508:G/R/G*[h]; 560:C/Y/C*[h]; 617:A/W/W*[i]; 629:G/K/K*[i]; 660:C/Y/Y*[i]; 671:G/K/K*[i]	61.7	2	440:C/Y*[dl]; 450:G/R*[dl];	18	12	15.83
1324	wcc-25264	442	4	0	1	1	2	131:T/A/K*[h]; 161:A/T/A*[s]; 179:G/A/A*[x]; 287:G/A/R*[x]	12	1	134:G/R*[dl];	7	5	11.31
1325	wcc-25272	613	4	0	2	2	0	253:G/R/A*[h]; 275:G/G/A*[s]; 288:C/C/T*[s]; 306:A/M/C*[h]	25	1	428:R/G*[dl];	12	5	8.16
1326	wcc-25276	503	4	0	2	2	0	63:G/G/T*[s]; 106:A/A/M*[h]; 190:T/T/K*[h]; 231:G/G/A*[s]	25.25	1	323:C/Y*[dl];	10	5	9.94
1327	wcc-25285	1295	9	2	5	1	1	197:G/G/A*[s]; 267:Y/Y/C*[h]; 287:Y/Y/T*[h]; 341:Y/T/Y*[h]; 739:R/R/G*[h]; 934:C/Y/C*[x]; 1003:C/Y/Y*[i]; 1018:A/W/A*[h]; 1039:A/W/W*[i]	24.44	1	486:R/G*[dl];	6	10	7.72
1328	wcc-25307	490	1	1	0	0	0	294:T/Y/Y*[i]	23	1	231:C/Y*[dl];	11	2	4.08
1329	wcc-25316	450	5	0	4	0	1	45:C/C/Y*[x]; 256:C/C/Y*[h]; 268:A/A/M*[h]; 270:C/C/S*[h]; 282:T/T/Y*[h]	23.8	1	162:C/M*[dl];	7	6	13.33
1330	wcc-25334	842	8	2	3	0	3	61:T/Y/C*[h]; 66:A/M/C*[h]; 86:C/M/M*[i]; 88:T/W/W*[i]; 149:G/G/S*[h]; 287:G/G/R*[x]; 319:G/N/R*[x]; 371:C/Y/Y*[x]	21.12	1	172:Y/C*[dl];	8	9	10.69
1331	wcc-25344	409	3	0	2	1	0	153:C/T/C*[s]; 180:G/A/R*[h]; 181:G/A/R*[h]	15.67	1	144:G/R*[dl];	7	4	9.78
1332	wcc-25378	330	2	0	1	0	1	61:T/Y/Y*[x]; 108:C/Y/C*[h]	35	2	136:A/W*[dl]; 189:T/K*[dl];	7.5	4	12.12
1333	wcc-25393	818	6	4	2	0	0	544:A/W/W*[i]; 559:A/W/W*[i]; 672:C/S/C*[h]; 676:A/R/R*[i]; 685:A/R/R*[i]; 724:A/R/A*[h]	20.17	2	154:C/T*[dl]; 170:G/R*[dl];	6	8	9.78
1334	wcc-25413	610	1	0	0	0	1	351:A/N/R*[x]	11	2	157:G/R*[dl]; 359:T/A*[dl];	6.5	3	4.92
1335	wcc-25429	637	2	0	0	0	2	250:T/N/W*[x]; 333:G/G/R*[x]	29	8	105:A/G*[dl]; 165:C/T*[dl]; 226:C/Y*[dl]; 360:G/R*[dl]; 375:A/R*[dl]; 432:Y/C*[dl]; 441:Y/T*[dl]; 513:A/M*[dl];	18.75	10	15.7
1336	wcc-25431	620	6	3	0	0	3	63:A/R/R*[i]; 81:T/Y/Y*[i]; 132:T/Y/Y*[x]; 146:A/W/W*[x]; 198:T/Y/Y*[i]; 558:A/R/N*[x]	20.83	1	555:A/G*[dl];	6	7	11.29
1337	wcc-25449	408	1	0	0	1	0	70:A/A/C*[s]	18	1	284:A/T*[dl];	13	2	4.9
1338	wcc-25458	381	2	0	2	0	0	119:G/R/G*[h]; 120:T/W/T*[h]	24	1	207:G/R*[dl];	8	3	7.87
1339	wcc-25471	615	9	3	5	0	1	147:A/M/C*[h]; 158:C/Y/C*[h]; 172:A/A/R*[h]; 280:C/C/Y*[h]; 293:C/C/S*[h]; 375:T/K/K*[i]; 448:T/W/W*[i]; 487:S/C/C*[x]; 560:G/R/R*[i]	90.89	2	241:T/Y*[dl]; 443:R/G*[dl];	11.5	11	17.89
1340	wcc-25472	303	1	0	0	0	1	124:C/S/G*[x]	22	1	109:A/R*[dl];	15	2	6.6
1341	wcc-25483	508	5	3	2	0	0	200:T/Y/Y*[i]; 298:T/C/Y*[h]; 351:T/C/Y*[h]; 409:A/W/W*[i]; 418:T/W/W*[i]	27	4	53:C/T*[dl]; 463:C/Y*[dl]; 478:G/R*[dl]; 496:A/R*[dl];	9.25	9	17.72
1342	wcc-25500	623	13	6	1	3	3	69:C/C/T*[s]; 96:T/T/C*[s]; 158:C/C/T*[s]; 185:C/M/M*[i]; 227:A/R/R*[i]; 258:G/G/R*[h]; 266:T/Y/Y*[i]; 282:M/C/C*[x]; 283:M/A/A*[x]; 332:G/R/R*[i]; 395:Y/T/T*[x]; 534:G/R/R*[i]; 538:G/R/R*[i]	77.69	1	433:M/A*[dl];	12	14	22.47
1343	wcc-25504	449	5	0	1	3	1	173:C/C/T*[s]; 175:C/C/A*[x]; 200:A/A/R*[h]; 250:T/T/G*[s]; 262:G/G/A*[s]	53.2	1	120:T/W*[dl];	14	6	13.36
1344	wcc-25527	402	2	0	2	0	0	297:T/T/K*[h]; 351:C/Y/T*[h]	17.5	1	231:G/R*[dl];	6	3	7.46
1345	wcc-25552	683	3	0	0	0	3	225:R/G/A*[x]; 288:R/A/A*[x]; 559:A/W/W*[x]	13.67	5	65:T/W*[dl]; 101:T/K*[dl]; 150:G/S*[dl]; 249:Y/T*[dl]; 278:W/A*[dl];	12.8	8	11.71
1346	wcc-25561	447	14	9	5	0	0	84:T/T/W*[h]; 87:A/A/W*[h]; 154:G/R/R*[i]; 242:G/S/S*[i]; 246:G/R/R*[i]; 266:C/M/M*[i]; 282:G/R/G*[h]; 290:G/R/R*[i]; 325:G/R/R*[i]; 334:T/W/W*[i]; 363:C/M/M*[i]; 396:G/R/R*[i]; 403:T/T/Y*[h]; 415:G/G/R*[h]	38.93	3	57:T/Y*[dl]; 211:C/Y*[dl]; 352:A/R*[dl];	13	17	38.03
1347	wcc-25604	454	1	0	0	1	0	248:G/G/A*[s]	26	1	130:G/R*[dl];	9	2	4.41
1348	wcc-25640	851	1	0	0	0	1	679:A/G/G*[x]	10	4	118:T/W*[dl]; 194:T/C*[dl]; 221:C/A*[dl]; 272:A/G*[dl];	6.5	5	5.88
1349	wcc-25663	292	2	0	1	0	1	103:T/K/T*[h]; 148:R/A/A*[x]	276	5	45:G/K*[dl]; 46:A/M*[dl]; 64:C/Y*[dl]; 71:T/Y*[dl]; 140:R/G*[dl];	44.8	7	23.97
1350	wcc-25680	817	2	1	0	0	1	80:G/R/R*[x]; 103:C/Y/Y*[i]	101.5	2	717:G/R*[dl]; 755:T/Y*[dl];	19.5	4	4.9
1351	wcc-25698	615	7	1	6	0	0	67:A/A/M*[h]; 224:T/K/T*[h]; 226:T/K/K*[i]; 322:T/T/Y*[h]; 394:T/Y/C*[h]; 397:G/G/R*[h]; 418:T/T/W*[h]	48.86	4	193:M/A*[dl]; 194:M/C*[dl]; 256:T/Y*[dl]; 290:C/S*[dl];	16.5	11	17.89
1352	wcc-25717	358	5	4	1	0	0	189:C/S/S*[i]; 215:A/R/R*[i]; 224:A/W/T*[h]; 242:A/W/W*[i]; 263:A/R/R*[i]	42.2	2	171:C/Y*[dl]; 258:C/Y*[dl];	11.5	7	19.55
1353	wcc-25728	504	1	0	0	0	1	301:C/M/A*[x]	14	1	145:G/R*[dl];	19	2	3.97
1354	wcc-25770	409	7	5	1	1	0	52:G/G/K*[h]; 62:T/T/G*[s]; 235:A/R/R*[i]; 245:C/Y/Y*[i]; 279:C/Y/Y*[i]; 280:G/R/R*[i]; 292:A/R/R*[i]	184	1	340:G/R*[dl];	24	8	19.56
1355	wcc-25780	480	4	1	1	0	2	150:G/R/R*[i]; 357:C/S/C*[h]; 377:G/K/G*[x]; 399:W/R/R*[x]	52	1	174:Y/T*[dl];	10	5	10.42
1356	wcc-25782	328	1	0	1	0	0	109:A/A/M*[h]	71	1	129:A/R*[dl];	23	2	6.1
1357	wcc-25800	334	1	0	1	0	0	117:T/Y/T*[h]	31	1	154:C/Y*[dl];	15	2	5.99
1358	wcc-25813	578	5	0	3	0	2	268:G/R/A*[h]; 296:C/Y/T*[h]; 355:C/C/Y*[h]; 501:T/T/W*[x]; 506:G/G/R*[x]	16.8	1	532:A/W*[dl];	7	6	10.38
1359	wcc-25816	513	1	0	0	0	1	232:T/T/Y*[x]	13	2	90:T/W*[dl]; 124:G/R*[dl];	6	3	5.85
1360	wcc-25841	448	2	0	1	1	0	26:G/G/S*[h]; 216:T/T/G*[s]	19.5	2	69:A/W*[dl]; 75:C/S*[dl];	14	4	8.93
1361	wcc-25901	638	7	5	2	0	0	121:T/K/K*[i]; 199:C/M/A*[h]; 248:T/Y/T*[h]; 265:A/R/R*[i]; 469:A/R/R*[i]; 519:T/Y/Y*[i]; 547:A/W/W*[i]	100.29	3	421:C/M*[dl]; 424:G/R*[dl]; 466:A/R*[dl];	8	10	15.67
1362	wcc-25919	493	7	0	2	1	4	76:T/A/W*[x]; 113:C/T/C*[s]; 191:R/A/R*[h]; 215:G/G/R*[h]; 242:A/A/R*[x]; 318:T/Y/Y*[x]; 373:A/R/R*[x]	86.29	6	68:G/R*[dl]; 294:A/M*[dl]; 302:T/Y*[dl]; 403:G/R*[dl]; 418:T/Y*[dl]; 421:A/R*[dl];	52.17	13	26.37
1363	wcc-25937	610	7	5	1	1	0	86:G/R/R*[i]; 92:A/R/R*[i]; 181:A/A/G*[s]; 259:C/Y/C*[h]; 341:A/W/W*[i]; 414:G/R/R*[i]; 438:A/R/R*[i]	109.57	1	170:T/Y*[dl];	17	8	13.11
1364	wcc-25957	673	3	0	2	0	1	350:A/T/T*[x]; 536:T/T/K*[h]; 590:C/C/S*[h]	24.67	3	48:S/C*[dl]; 59:W/T*[dl]; 125:A/R*[dl];	6.67	6	8.92
1365	wcc-26000	533	6	1	2	0	3	194:T/T/Y*[h]; 205:G/S/G*[h]; 207:T/W/W*[i]; 304:T/T/W*[x]; 321:A/A/M*[x]; 347:T/A/W*[x]	16.5	1	170:T/W*[dl];	13	7	13.13
1366	wcc-26015	380	1	0	1	0	0	201:G/G/R*[h]	59	3	140:C/Y*[dl]; 245:C/Y*[dl]; 350:A/R*[dl];	8.67	4	10.53
1367	wcc-26025	579	3	0	1	2	0	349:G/R/C*[h]; 382:A/A/G*[s]; 424:K/G/T*[s]	16.33	1	496:C/Y*[dl];	6	4	6.91
1368	wcc-26032	547	10	1	8	0	1	95:T/T/W*[h]; 122:T/T/R*[h]; 177:G/S/C*[h]; 227:G/G/R*[h]; 349:G/G/S*[h]; 428:G/G/K*[h]; 440:A/M/M*[i]; 449:C/C/Y*[h]; 454:M/M/A*[h]; 479:G/R/G*[x]	37.6	1	317:R/A*[dl];	6	11	20.11
1369	wcc-26052	257	1	0	0	0	1	73:A/A/T*[x]	9	1	134:G/R*[dl];	31	2	7.78
1370	wcc-26055	412	1	0	0	0	1	140:C/M/A*[x]	10	2	279:C/M*[dl]; 290:T/C*[dl];	6	3	7.28
1371	wcc-26072	438	3	1	2	0	0	149:T/T/W*[h]; 162:A/A/R*[h]; 332:G/R/R*[i]	78.67	1	190:G/R*[dl];	20	4	9.13
1372	wcc-26105	671	9	0	6	3	0	86:T/T/Y*[h]; 93:A/A/R*[h]; 105:C/C/Y*[h]; 200:A/M/C*[h]; 357:C/C/Y*[h]; 468:G/G/A*[s]; 479:A/A/R*[h]; 529:C/C/T*[s]; 537:G/G/A*[s]	85.78	1	554:G/R*[dl];	7	10	14.9
1373	wcc-26111	454	3	0	2	0	1	88:G/S/C*[h]; 418:T/Y/C*[h]; 448:T/C/C*[x]	48.33	1	122:T/W*[dl];	31	4	8.81
1374	wcc-26157	436	1	0	1	0	0	88:C/Y/C*[h]	176	2	80:K/T*[dl]; 151:C/T*[dl];	8	3	6.88
1375	wcc-26162	559	2	0	0	0	2	235:Y/C/C*[x]; 241:R/A/A*[x]	20	1	399:G/C*[dl];	7	3	5.37
1376	wcc-26174	523	8	0	7	0	1	47:A/A/M*[h]; 52:C/C/Y*[h]; 72:C/Y/C*[h]; 135:A/M/C*[h]; 162:G/R/A*[h]; 294:C/C/S*[x]; 390:W/W/A*[h]; 414:Y/Y/T*[h]	37.25	1	60:T/Y*[dl];	10	9	17.21
1377	wcc-26204	681	4	0	4	0	0	150:G/R/G*[h]; 159:A/R/G*[h]; 189:T/Y/T*[h]; 448:T/Y/T*[h]	26.5	3	307:T/Y*[dl]; 314:A/R*[dl]; 350:C/Y*[dl];	22.33	7	10.28
1378	wcc-26222	344	1	0	1	0	0	184:A/R/A*[h]	402	3	158:C/S*[dl]; 173:T/W*[dl]; 195:A/R*[dl];	15.33	4	11.63
1379	wcc-26224	416	2	0	0	1	1	116:S/C/C*[x]; 165:C/C/T*[s]	20	1	231:A/R*[dl];	7	3	7.21
1380	wcc-26225	1063	7	3	1	0	3	151:A/W/A*[h]; 214:T/W/W*[i]; 697:T/Y/Y*[i]; 784:Y/T/T*[x]; 787:Y/T/T*[x]; 813:W/T/T*[x]; 814:G/K/K*[i]	38.43	3	253:C/Y*[dl]; 270:G/R*[dl]; 277:W/A*[dl];	7.67	10	9.41
1381	wcc-26230	437	6	0	5	1	0	128:T/T/C*[s]; 176:C/C/Y*[h]; 251:K/K/G*[h]; 263:W/W/Y*[h]; 269:G/G/R*[h]; 290:R/R/A*[h]	25.17	1	224:C/M*[dl];	6	7	16.02
1382	wcc-26285	785	1	0	0	0	1	400:G/G/K*[x]	28	2	349:T/W*[dl]; 664:A/W*[dl];	8	3	3.82
1383	wcc-26289	825	8	2	5	1	0	60:G/G/S*[h]; 72:A/A/W*[h]; 110:C/C/Y*[h]; 144:C/C/Y*[h]; 153:C/Y/Y*[i]; 198:C/C/S*[h]; 260:T/K/K*[i]; 324:G/G/C*[s]	25.12	2	710:T/K*[dl]; 773:C/S*[dl];	6.5	10	12.12
1384	wcc-26361	492	3	2	0	1	0	108:A/A/T*[s]; 360:G/R/R*[i]; 444:G/K/K*[i]	64.33	1	123:G/K*[dl];	6	4	8.13
1385	wcc-26385	453	10	3	7	0	0	111:T/K/K*[i]; 115:T/T/W*[h]; 133:A/A/R*[h]; 192:A/R/R*[i]; 205:G/G/S*[h]; 219:A/R/A*[h]; 224:T/Y/T*[h]; 277:C/C/Y*[h]; 292:G/R/R*[i]; 295:T/Y/T*[h]	21.5	1	321:T/Y*[dl];	8	11	24.28
1386	wcc-26432	1069	2	0	0	0	2	691:A/N/M*[x]; 718:C/N/Y*[x]	8.5	4	237:C/Y*[dl]; 266:A/R*[dl]; 418:T/Y*[dl]; 430:R/G*[dl];	7	6	5.61
1387	wcc-26437	557	2	0	0	0	2	103:T/T/W*[x]; 154:G/G/R*[x]	12	3	232:A/R*[dl]; 304:A/R*[dl]; 361:R/A*[dl];	7	5	8.98
1388	wcc-26475	534	2	0	0	1	1	194:A/A/G*[s]; 430:C/C/Y*[x]	20.5	9	26:C/Y*[dl]; 29:A/M*[dl]; 138:G/R*[dl]; 156:T/K*[dl]; 206:A/G*[dl]; 233:G/R*[dl]; 266:C/Y*[dl]; 278:A/W*[dl]; 418:A/W*[dl];	25.11	11	20.6
1389	wcc-26525	483	6	0	1	2	3	167:G/G/A*[s]; 187:A/A/T*[s]; 234:C/C/Y*[h]; 244:G/G/A*[x]; 262:A/A/R*[x]; 295:C/C/T*[x]	46.67	4	110:A/M*[dl]; 126:G/R*[dl]; 319:G/R*[dl]; 368:Y/C*[dl];	17.25	10	20.7
1390	wcc-26528	513	2	0	0	0	2	208:G/G/R*[x]; 385:R/R/G*[x]	18.5	5	296:C/M*[dl]; 328:Y/T*[dl]; 338:Y/C*[dl]; 393:S/C*[dl]; 452:K/G*[dl];	14.4	7	13.65
1391	wcc-26582	642	5	0	0	0	5	273:A/A/R*[x]; 288:T/T/Y*[x]; 494:C/C/Y*[x]; 495:G/G/K*[x]; 510:T/T/C*[x]	10.8	2	201:C/S*[dl]; 225:G/R*[dl];	8.5	7	10.9
1392	wcc-26628	352	1	1	0	0	0	161:T/Y/Y*[i]	140	1	203:T/Y*[dl];	31	2	5.68
1393	wcc-26683	520	5	0	3	0	2	281:C/C/Y*[h]; 360:C/C/S*[h]; 370:T/T/Y*[h]; 411:W/A/A*[x]; 412:W/T/T*[x]	33.4	4	215:C/Y*[dl]; 272:G/A*[dl]; 305:C/S*[dl]; 362:C/M*[dl];	12.5	9	17.31
1394	wcc-26725	573	7	4	3	0	0	57:A/R/G*[h]; 104:A/R/R*[i]; 245:T/W/W*[i]; 276:T/Y/Y*[i]; 319:T/T/Y*[h]; 524:G/R/R*[i]; 541:C/Y/C*[h]	106	1	553:A/G*[dl];	6	8	13.96
1395	wcc-26733	573	5	0	0	5	0	194:G/G/A*[s]; 287:T/T/C*[s]; 328:C/C/T*[s]; 336:A/A/T*[s]; 440:A/A/G*[s]	66.8	2	403:C/M*[dl]; 425:G/R*[dl];	12.5	7	12.22
1396	wcc-26755	333	1	0	0	0	1	46:T/T/Y*[x]	34	1	133:T/Y*[dl];	7	2	6.01
1397	wcc-26761	492	4	0	2	0	2	177:A/A/G*[x]; 272:G/G/R*[h]; 329:T/K/G*[h]; 346:R/A/A*[x]	24.75	3	187:A/R*[dl]; 251:G/R*[dl]; 254:T/K*[dl];	62.33	7	14.23
1398	wcc-26786	786	12	1	8	1	2	112:A/A/R*[h]; 193:C/C/M*[h]; 205:A/A/G*[s]; 234:G/G/S*[h]; 250:T/C/C*[x]; 259:T/T/W*[h]; 328:A/A/R*[h]; 363:R/A/A*[x]; 373:A/S/M*[h]; 456:A/M/M*[i]; 585:R/G/R*[h]; 610:S/G/S*[h]	73.75	1	313:T/Y*[dl];	46	13	16.54
1399	wcc-26790	490	1	0	0	0	1	86:A/G/G*[x]	22	1	425:T/K*[dl];	11	2	4.08
1400	wcc-26804	640	9	6	1	0	2	64:C/S/G*[x]; 66:T/Y/C*[x]; 114:A/R/R*[i]; 123:T/Y/C*[h]; 213:C/Y/Y*[i]; 249:T/W/W*[i]; 258:C/Y/Y*[i]; 305:T/Y/Y*[i]; 369:C/Y/Y*[i]	34.11	1	426:G/R*[dl];	6	10	15.63
1401	wcc-26817	969	5	0	0	0	5	298:G/G/R*[x]; 338:A/A/G*[x]; 600:Y/Y/C*[x]; 609:R/R/A*[x]; 663:G/G/R*[x]	16	7	299:C/Y*[dl]; 529:G/A*[dl]; 562:G/R*[dl]; 761:R/A*[dl]; 763:M/A*[dl]; 897:C/Y*[dl]; 921:T/Y*[dl];	9.71	12	12.38
1402	wcc-26840	449	4	0	3	1	0	138:A/A/W*[h]; 156:C/C/M*[h]; 178:T/T/W*[h]; 305:A/A/G*[s]	30.75	2	103:A/R*[dl]; 123:A/R*[dl];	6	6	13.36
1403	wcc-26864	301	1	0	0	1	0	95:A/A/G*[s]	32	5	65:A/M*[dl]; 108:G/S*[dl]; 152:T/Y*[dl]; 155:T/Y*[dl]; 209:T/Y*[dl];	12.4	6	19.93
1404	wcc-26940	389	2	0	0	0	2	180:C/A/M*[x]; 249:T/T/Y*[x]	41.5	3	63:C/S*[dl]; 228:G/R*[dl]; 296:A/M*[dl];	13.67	5	12.85
1405	wcc-26941	590	2	2	0	0	0	258:T/Y/Y*[i]; 259:G/R/R*[i]	89.5	1	487:A/R*[dl];	8	3	5.08
1406	wcc-26974	556	1	0	0	0	1	298:G/G/T*[x]	10	2	189:A/R*[dl]; 482:G/R*[dl];	6.5	3	5.4
1407	wcc-26977	562	1	0	1	0	0	352:T/T/W*[h]	34	1	392:R/A*[dl];	7	2	3.56
1408	wcc-27013	377	1	0	0	0	1	311:T/T/C*[x]	13	4	33:G/R*[dl]; 236:T/K*[dl]; 273:T/Y*[dl]; 303:G/S*[dl];	9	5	13.26
1409	wcc-27057	674	1	0	0	0	1	121:T/Y/T*[x]	15	1	524:C/Y*[dl];	8	2	2.97
1410	wcc-27062	340	3	0	3	0	0	86:G/G/R*[h]; 233:C/C/M*[h]; 244:T/Y/C*[h]	44.33	1	253:T/Y*[dl];	8	4	11.76
1411	wcc-27097	343	5	1	3	0	1	44:T/N/Y*[x]; 67:A/A/R*[h]; 202:G/G/R*[h]; 221:A/A/M*[h]; 266:A/R/R*[i]	83	4	125:G/R*[dl]; 176:T/Y*[dl]; 179:G/W*[dl]; 248:G/R*[dl];	36.5	9	26.24
1412	wcc-27133	1357	11	0	0	11	0	419:T/T/C*[s]; 420:G/G/A*[s]; 447:G/G/A*[s]; 450:A/A/T*[s]; 570:C/C/T*[s]; 655:T/T/C*[s]; 677:T/T/C*[s]; 1176:C/C/A*[s]; 1197:C/C/T*[s]; 1208:G/G/T*[s]; 1233:G/G/A*[s]	44.91	1	107:A/G*[dl];	6	12	8.84
1413	wcc-27175	560	4	2	2	0	0	269:T/Y/T*[h]; 304:C/Y/C*[h]; 348:C/Y/Y*[i]; 385:A/R/R*[i]	38.75	1	235:G/R*[dl];	7	5	8.93
1414	wcc-27210	982	9	0	6	3	0	316:C/C/Y*[h]; 353:G/G/A*[s]; 371:G/G/R*[h]; 392:G/G/A*[s]; 635:C/C/S*[h]; 671:G/G/S*[h]; 677:T/T/K*[h]; 711:A/A/G*[s]; 769:A/A/R*[h]	27.56	2	781:T/Y*[dl]; 844:A/M*[dl];	14.5	11	11.2
1415	wcc-27220	417	3	1	1	0	1	48:G/G/T*[x]; 153:T/Y/Y*[i]; 200:G/G/R*[h]	31.67	4	69:A/W*[dl]; 80:A/R*[dl]; 286:A/M*[dl]; 292:C/Y*[dl];	43.75	7	16.79
1416	wcc-27250	397	4	0	2	2	0	56:G/G/R*[h]; 201:C/C/T*[s]; 275:G/G/K*[h]; 291:C/C/T*[s]	231.75	6	91:C/Y*[dl]; 139:A/G*[dl]; 159:T/K*[dl]; 196:A/R*[dl]; 231:A/R*[dl]; 288:T/Y*[dl];	81.67	10	25.19
1417	wcc-27276	541	1	0	1	0	0	205:W/W/R*[h]	53	1	133:A/R*[dl];	6	2	3.7
1418	wcc-27277	400	2	0	0	0	2	54:C/N/Y*[x]; 70:C/N/Y*[x]	9.5	1	37:G/R*[dl];	6	3	7.5
1419	wcc-27305	438	1	0	0	0	1	122:C/N/Y*[x]	19	1	174:T/C*[dl];	33	2	4.57
1420	wcc-27321	710	11	4	5	1	1	108:A/A/G*[s]; 126:G/R/R*[i]; 130:T/W/W*[i]; 238:R/R/G*[h]; 245:R/R/G*[h]; 259:G/G/S*[h]; 336:A/M/M*[i]; 355:A/R/A*[h]; 381:T/Y/C*[h]; 484:G/R/R*[i]; 521:G/G/R*[x]	29.82	1	636:C/Y*[dl];	6	12	16.9
1421	wcc-27342	396	10	1	2	1	6	79:G/A/G*[s]; 92:C/C/Y*[h]; 94:G/A/A*[x]; 113:A/T/T*[x]; 195:G/S/S*[i]; 238:R/G/G*[x]; 253:Y/T/Y*[h]; 267:R/A/R*[x]; 272:R/A/R*[x]; 281:M/C/M*[x]	21.4	1	58:T/C*[dl];	11	11	27.78
1422	wcc-27395	360	1	0	1	0	0	68:T/W/T*[h]	95	2	55:C/Y*[dl]; 95:T/Y*[dl];	15	3	8.33
1423	wcc-27401	676	1	0	1	0	0	125:T/T/Y*[h]	19	5	143:G/R*[dl]; 213:G/R*[dl]; 258:G/R*[dl]; 291:T/W*[dl]; 460:Y/C*[dl];	14.6	6	8.88
1424	wcc-27439	614	5	0	2	0	3	90:T/T/Y*[x]; 105:C/S/S*[x]; 380:A/A/G*[x]; 401:A/A/R*[h]; 411:G/G/R*[h]	14.2	1	308:A/R*[dl];	7	6	9.77
1425	wcc-27462	449	5	0	3	0	2	245:T/T/W*[h]; 350:T/T/W*[h]; 358:T/T/Y*[h]; 397:Y/C/C*[x]; 399:Y/T/T*[x]	23.4	1	262:G/R*[dl];	6	6	13.36
1426	wcc-27539	737	1	0	0	0	1	663:T/Y/Y*[x]	16	2	324:G/R*[dl]; 477:A/R*[dl];	9	3	4.07
1427	wcc-27560	689	1	1	0	0	0	353:G/R/R*[i]	17	1	360:T/Y*[dl];	8	2	2.9
1428	wcc-27572	959	4	3	0	0	1	154:C/M/M*[i]; 248:G/K/K*[i]; 312:A/R/R*[x]; 749:G/R/R*[i]	29	1	770:Y/T*[dl];	10	5	5.21
1429	wcc-27601	372	8	2	6	0	0	95:C/C/Y*[h]; 97:A/A/R*[h]; 99:A/R/A*[h]; 152:T/Y/Y*[i]; 174:C/M/C*[h]; 187:G/R/G*[h]; 216:T/Y/Y*[i]; 265:A/A/M*[h]	37	1	266:T/W*[dl];	8	9	24.19
1430	wcc-27625	390	2	2	0	0	0	58:G/R/R*[i]; 115:A/M/M*[i]	38	1	98:C/S*[dl];	9	3	7.69
1431	wcc-27631	464	1	0	0	0	1	261:T/Y/Y*[x]	37	2	69:R/A*[dl]; 288:G/R*[dl];	8	3	6.47
1432	wcc-27637	482	5	0	5	0	0	138:A/R/A*[h]; 150:R/R/G*[h]; 337:T/Y/C*[h]; 410:M/M/C*[h]; 447:K/K/G*[h]	44.6	1	178:R/A*[dl];	7	6	12.45
1433	wcc-27638	662	12	0	8	0	4	28:T/T/W*[x]; 54:G/G/R*[x]; 112:G/G/R*[h]; 123:C/C/Y*[h]; 148:C/C/Y*[h]; 210:Y/T/T*[x]; 272:G/A/R*[h]; 338:A/A/R*[h]; 392:A/A/R*[h]; 446:G/G/R*[h]; 468:G/T/K*[h]; 543:W/A/A*[x]	39.42	1	57:T/Y*[dl];	17	13	19.64
1434	wcc-27669	555	4	2	0	0	2	145:T/Y/Y*[x]; 179:T/C/Y*[x]; 199:G/K/K*[i]; 240:A/W/W*[i]	21	1	363:T/Y*[dl];	7	5	9.01
1435	wcc-27681	440	2	0	1	1	0	3:C/C/T*[s]; 10:C/C/M*[h]	137.5	3	39:A/R*[dl]; 46:T/Y*[dl]; 398:A/C*[dl];	94.67	5	11.36
1436	wcc-27682	407	3	1	2	0	0	99:C/C/Y*[h]; 141:G/G/R*[h]; 329:A/R/R*[i]	20	1	269:A/W*[dl];	7	4	9.83
1437	wcc-27691	365	2	0	0	2	0	11:A/A/T*[s]; 299:T/T/C*[s]	62	3	313:C/Y*[dl]; 319:C/G*[dl]; 324:G/R*[dl];	9.33	5	13.7
1438	wcc-27702	564	2	1	1	0	0	147:A/R/R*[i]; 205:T/W/A*[h]	15	1	210:A/R*[dl];	7	3	5.32
1439	wcc-27709	338	3	0	2	0	1	77:G/G/S*[h]; 196:A/A/M*[h]; 219:T/T/Y*[x]	28.67	3	30:C/Y*[dl]; 44:T/Y*[dl]; 142:A/R*[dl];	34.33	6	17.75
1440	wcc-27717	805	6	3	3	0	0	97:C/Y/Y*[i]; 145:G/R/R*[i]; 177:C/M/M*[i]; 225:G/S/C*[h]; 274:C/Y/T*[h]; 382:A/R/G*[h]	88	1	448:T/W*[dl];	11	7	8.7
1441	wcc-27718	401	2	1	0	0	1	156:C/M/M*[i]; 279:T/T/Y*[x]	13.5	1	76:G/S*[dl];	11	3	7.48
1442	wcc-27722	258	4	3	1	0	0	43:G/G/S*[h]; 171:C/M/M*[i]; 207:A/R/R*[i]; 247:A/R/R*[i]	43.5	3	110:A/R*[dl]; 124:T/W*[dl]; 134:C/Y*[dl];	8.33	7	27.13
1443	wcc-27804	765	11	0	5	3	3	50:T/T/Y*[x]; 51:G/G/R*[x]; 88:G/G/R*[h]; 151:G/G/S*[h]; 183:T/T/W*[h]; 194:R/G/G*[x]; 274:W/W/A*[h]; 393:C/C/Y*[h]; 491:A/A/G*[s]; 553:C/C/T*[s]; 556:A/A/T*[s]	44.27	3	150:C/Y*[dl]; 450:T/Y*[dl]; 635:C/Y*[dl];	22	14	18.3
1444	wcc-27889	765	7	4	1	0	2	31:T/W/W*[i]; 64:G/R/R*[i]; 115:C/Y/Y*[i]; 118:T/Y/Y*[i]; 255:T/T/W*[h]; 517:M/C/C*[x]; 518:M/A/A*[x]	102.71	5	324:T/Y*[dl]; 352:A/W*[dl]; 485:A/R*[dl]; 582:G/R*[dl]; 605:T/W*[dl];	61.6	12	15.69
1445	wcc-27897	734	1	1	0	0	0	542:G/R/R*[i]	50	1	480:G/R*[dl];	9	2	2.72
1446	wcc-27911	229	1	0	0	0	1	80:C/C/Y*[x]	13	4	67:R/G*[dl]; 142:C/Y*[dl]; 166:T/Y*[dl]; 184:A/R*[dl];	10.5	5	21.83
1447	wcc-27930	526	9	4	1	4	0	146:T/T/Y*[h]; 275:T/W/W*[i]; 294:A/M/M*[i]; 308:A/R/R*[i]; 333:A/W/W*[i]; 365:C/C/G*[s]; 368:T/T/C*[s]; 478:C/C/T*[s]; 480:G/G/C*[s]	111.78	1	299:A/R*[dl];	15	10	19.01
1448	wcc-27947	590	11	5	6	0	0	56:T/K/K*[i]; 91:G/K/K*[i]; 96:G/R/R*[i]; 120:C/C/M*[h]; 174:G/R/R*[i]; 176:G/G/R*[h]; 203:A/R/G*[h]; 305:T/T/W*[h]; 312:A/M/M*[i]; 332:A/R/G*[h]; 361:A/R/G*[h]	66.73	1	258:T/Y*[dl];	9	12	20.34
1449	wcc-27958	961	1	0	0	0	1	405:C/C/M*[x]	13	2	216:C/T*[dl]; 330:Y/T*[dl];	6	3	3.12
1450	wcc-28036	598	15	5	8	0	2	28:G/G/R*[x]; 30:T/T/K*[x]; 60:A/R/G*[h]; 162:W/W/K*[h]; 183:M/M/A*[h]; 239:A/R/A*[h]; 279:A/R/R*[i]; 330:T/T/Y*[h]; 345:G/G/K*[h]; 379:A/R/R*[i]; 382:G/R/R*[i]; 406:T/Y/Y*[i]; 514:A/W/M*[h]; 520:C/Y/C*[h]; 547:A/W/W*[i]	91.2	2	282:A/R*[dl]; 430:A/R*[dl];	23.5	17	28.43
1451	wcc-28095	1065	1	0	0	0	1	873:T/T/A*[x]	12	1	816:C/Y*[dl];	9	2	1.88
1452	wcc-28150	473	1	0	0	0	1	136:A/A/G*[x]	32	1	334:G/R*[dl];	6	2	4.23
1453	wcc-28153	416	6	4	2	0	0	187:C/Y/Y*[i]; 207:T/Y/Y*[i]; 217:T/W/W*[i]; 264:G/K/K*[i]; 302:C/Y/C*[h]; 304:T/Y/T*[h]	84.83	1	364:T/C*[dl];	6	7	16.83
1454	wcc-28185	534	8	4	4	0	0	111:C/Y/Y*[i]; 176:A/M/C*[h]; 189:A/M/M*[i]; 233:R/R/A*[h]; 307:A/R/R*[i]; 420:A/A/R*[h]; 429:A/W/W*[i]; 473:G/R/G*[h]	169.5	3	236:G/R*[dl]; 242:A/W*[dl]; 256:A/W*[dl];	13.67	11	20.6
1455	wcc-28205	584	1	0	0	1	0	256:A/A/G*[s]	31	1	229:T/K*[dl];	8	2	3.42
1456	wcc-28211	316	2	1	1	0	0	71:T/K/K*[i]; 172:G/G/S*[h]	87	1	66:A/R*[dl];	9	3	9.49
1457	wcc-28239	396	3	0	3	0	0	115:T/T/W*[h]; 139:G/G/S*[h]; 209:G/G/S*[h]	66.33	2	138:G/R*[dl]; 141:G/R*[dl];	8	5	12.63
1458	wcc-28243	396	6	2	2	0	2	78:A/R/R*[i]; 116:A/R/R*[i]; 165:R/R/G*[x]; 166:R/A/A*[x]; 187:G/G/R*[h]; 275:A/A/R*[h]	27.5	1	29:G/R*[dl];	10	7	17.68
1459	wcc-28318	395	7	7	0	0	0	125:A/R/R*[i]; 177:C/Y/Y*[i]; 240:T/Y/Y*[i]; 320:G/R/R*[i]; 324:C/Y/Y*[i]; 343:T/Y/Y*[i]; 352:G/R/R*[i]	33	4	86:A/W*[dl]; 287:C/Y*[dl]; 292:C/Y*[dl]; 361:C/M*[dl];	22	11	27.85
1460	wcc-28333	924	1	0	1	0	0	196:C/C/Y*[h]	21	2	660:R/G*[dl]; 666:G/R*[dl];	8	3	3.25
1461	wcc-28369	664	1	0	1	0	0	188:A/R/G*[h]	58	2	424:C/Y*[dl]; 469:C/Y*[dl];	22	3	4.52
1462	wcc-28404	479	3	2	0	0	1	151:G/R/R*[i]; 156:G/R/R*[i]; 226:T/T/Y*[x]	28	4	297:C/Y*[dl]; 313:T/Y*[dl]; 414:C/S*[dl]; 425:A/W*[dl];	14.25	7	14.61
1463	wcc-28430	339	1	0	1	0	0	157:G/G/R*[h]	63	1	92:T/Y*[dl];	8	2	5.9
1464	wcc-28440	577	13	5	8	0	0	64:T/Y/Y*[i]; 98:G/R/G*[h]; 219:G/G/R*[h]; 225:G/R/R*[i]; 245:T/Y/Y*[i]; 248:A/W/A*[h]; 278:G/R/R*[i]; 288:A/M/M*[i]; 329:C/C/Y*[h]; 346:G/G/R*[h]; 356:G/G/R*[h]; 502:A/A/W*[h]; 526:C/C/Y*[h]	94.23	1	218:C/Y*[dl];	8	14	24.26
1465	wcc-28590	372	7	4	0	0	3	51:C/C/Y*[x]; 97:C/Y/Y*[i]; 115:A/R/R*[i]; 169:T/Y/Y*[i]; 179:T/K/K*[i]; 236:T/T/Y*[x]; 250:Y/C/C*[x]	21.43	1	124:A/M*[dl];	39	8	21.51
1466	wcc-28660	748	11	0	1	8	2	84:G/G/A*[s]; 195:T/T/C*[s]; 240:T/T/G*[s]; 291:G/G/A*[s]; 358:C/M/A*[h]; 534:A/A/G*[s]; 576:G/G/A*[s]; 648:G/G/C*[s]; 659:G/G/C*[s]; 673:A/G/G*[x]; 696:C/C/T*[x]	141.73	11	20:A/G*[dl]; 33:A/R*[dl]; 60:C/Y*[dl]; 342:G/A*[dl]; 399:A/G*[dl]; 424:G/K*[dl]; 540:G/R*[dl]; 558:G/R*[dl]; 621:G/A*[dl]; 639:T/C*[dl]; 643:G/A*[dl];	14.55	22	29.41
1467	wcc-28690	370	7	2	4	0	1	52:G/R/G*[h]; 121:T/Y/T*[h]; 126:A/R/A*[h]; 234:A/R/R*[i]; 235:Y/C/C*[x]; 257:G/R/R*[i]; 327:T/T/W*[h]	68.57	1	275:T/W*[dl];	6	8	21.62
1468	wcc-28727	426	7	0	0	7	0	83:T/T/C*[s]; 158:A/A/T*[s]; 167:T/T/A*[s]; 176:C/C/T*[s]; 257:A/A/C*[s]; 324:C/C/T*[s]; 353:G/G/A*[s]	21.57	6	11:C/Y*[dl]; 14:A/G*[dl]; 221:A/R*[dl]; 224:A/R*[dl]; 233:C/Y*[dl]; 381:G/R*[dl];	23.17	13	30.52
1469	wcc-28729	462	2	1	0	1	0	115:A/A/G*[s]; 157:C/Y/Y*[i]	88.5	1	356:T/Y*[dl];	8	3	6.49
1470	wcc-28836	371	3	0	0	0	3	151:A/A/G*[x]; 191:A/A/G*[x]; 231:G/N/R*[x]	14.33	6	30:C/Y*[dl]; 43:C/Y*[dl]; 59:C/S*[dl]; 79:G/R*[dl]; 212:G/S*[dl]; 259:T/K*[dl];	24.33	9	24.26
1471	wcc-28840	513	1	0	0	1	0	11:T/T/A*[s]	15	4	151:A/M*[dl]; 196:A/W*[dl]; 306:T/Y*[dl]; 346:G/T*[dl];	25.5	5	9.75
1472	wcc-28901	508	5	0	5	0	0	99:G/G/R*[h]; 209:R/G/R*[h]; 212:Y/C/Y*[h]; 357:Y/Y/C*[h]; 384:Y/Y/C*[h]	37.2	1	121:T/Y*[dl];	11	6	11.81
1473	wcc-28926	755	7	5	0	0	2	208:S/C/C*[x]; 229:A/R/R*[i]; 263:G/R/R*[i]; 272:G/S/S*[i]; 282:C/Y/Y*[i]; 306:A/W/W*[i]; 404:T/T/R*[x]	52.57	5	116:A/R*[dl]; 488:T/K*[dl]; 503:T/Y*[dl]; 552:S/G*[dl]; 659:C/S*[dl];	16.6	12	15.89
1474	wcc-28938	482	1	0	0	0	1	377:A/G/G*[x]	25	4	67:T/Y*[dl]; 109:A/W*[dl]; 124:A/R*[dl]; 309:T/Y*[dl];	11.5	5	10.37
1475	wcc-28942	259	1	0	1	0	0	26:T/T/Y*[h]	61	1	175:T/Y*[dl];	8	2	7.72
1476	wcc-28953	954	9	0	6	2	1	82:T/T/C*[s]; 418:W/T/W*[h]; 424:W/A/W*[h]; 648:G/G/R*[h]; 795:M/A/M*[h]; 807:S/G/S*[h]; 816:Y/C/A*[s]; 824:K/G/G*[x]; 843:C/C/M*[h]	30.78	1	870:R/W*[dl];	16	10	10.48
1477	wcc-29023	663	5	1	0	0	4	167:G/G/R*[x]; 187:W/T/T*[x]; 188:W/A/A*[x]; 215:G/A/R*[x]; 323:A/M/M*[i]	73.4	2	38:C/Y*[dl]; 250:C/T*[dl];	10.5	7	10.56
1478	wcc-29070	566	3	0	2	0	1	55:T/T/Y*[h]; 86:G/G/K*[h]; 276:Y/C/C*[x]	27.67	3	65:T/W*[dl]; 69:G/K*[dl]; 227:G/A*[dl];	13.67	6	10.6
1479	wcc-29078	430	3	0	0	0	3	340:C/A/M*[x]; 344:A/W/W*[x]; 355:T/A/W*[x]	13.33	1	237:A/G*[dl];	7	4	9.3
1480	wcc-29083	507	8	1	5	0	2	100:Y/C/C*[x]; 103:R/A/A*[x]; 200:T/T/Y*[h]; 215:C/C/S*[h]; 305:C/C/M*[h]; 366:G/G/R*[h]; 373:T/T/Y*[h]; 420:C/Y/Y*[i]	44.88	2	158:G/A*[dl]; 353:A/M*[dl];	18.5	10	19.72
1481	wcc-29084	420	2	0	2	0	0	30:Y/Y/C*[h]; 178:C/C/Y*[h]	42.5	3	214:A/W*[dl]; 238:C/M*[dl]; 240:G/R*[dl];	31	5	11.9
1482	wcc-29147	587	9	0	7	2	0	80:A/A/G*[s]; 84:C/Y/T*[h]; 90:A/R/A*[h]; 144:C/C/Y*[h]; 206:T/T/K*[h]; 256:C/M/C*[h]; 344:T/T/C*[s]; 470:G/S/C*[h]; 475:T/W/T*[h]	54.11	1	454:G/R*[dl];	9	10	17.04
1483	wcc-29350	554	8	0	7	1	0	68:G/K/G*[h]; 169:A/C/A*[s]; 275:A/R/G*[h]; 329:A/W/T*[h]; 341:G/R/A*[h]; 377:G/R/G*[h]; 456:C/Y/T*[h]; 464:C/M/C*[h]	46.12	1	22:G/R*[dl];	8	9	16.25
1484	wcc-29368	459	1	0	1	0	0	186:G/R/A*[h]	25	3	204:C/S*[dl]; 236:T/Y*[dl]; 397:C/S*[dl];	18.67	4	8.71
1485	wcc-29430	881	1	0	0	0	1	107:C/C/T*[x]	11	10	93:T/A*[dl]; 218:T/Y*[dl]; 235:T/W*[dl]; 346:C/Y*[dl]; 355:C/Y*[dl]; 361:A/R*[dl]; 379:T/Y*[dl]; 552:C/S*[dl]; 663:T/Y*[dl]; 828:A/R*[dl];	10.6	11	12.49
1486	wcc-29471	445	3	2	1	0	0	91:T/W/W*[i]; 120:C/Y/Y*[i]; 189:A/A/R*[h]	74.67	1	126:G/K*[dl];	19	4	8.99
1487	wcc-29489	545	4	0	1	2	1	127:K/T/G*[s]; 136:A/G/A*[s]; 213:G/G/R*[h]; 493:W/A/A*[x]	15.75	1	417:Y/T*[dl];	10	5	9.17
1488	wcc-29491	550	11	0	10	1	0	31:A/A/W*[h]; 133:T/T/Y*[h]; 155:G/R/A*[h]; 162:T/T/K*[h]; 189:A/A/W*[h]; 208:T/Y/T*[h]; 332:A/A/G*[s]; 346:A/R/G*[h]; 347:C/S/G*[h]; 407:A/A/M*[h]; 445:C/C/S*[h]	183.82	1	381:T/K*[dl];	18	12	21.82
1489	wcc-29499	486	2	0	0	2	0	72:G/G/A*[s]; 174:G/G/A*[s]	64	1	154:C/Y*[dl];	15	3	6.17
1490	wcc-29511	983	10	0	0	6	4	124:C/C/T*[s]; 127:T/T/C*[s]; 165:C/C/T*[s]; 179:A/A/G*[s]; 305:C/C/T*[s]; 309:C/C/T*[s]; 346:G/G/A*[x]; 393:A/W/T*[x]; 459:A/A/G*[x]; 555:T/T/G*[x]	40.7	1	456:C/Y*[dl];	32	11	11.19
1491	wcc-29545	470	6	0	2	2	2	180:T/Y/C*[x]; 206:T/Y/T*[x]; 212:T/Y/T*[h]; 303:C/T/C*[s]; 305:G/A/G*[s]; 403:G/K/G*[h]	55.33	1	141:A/T*[dl];	7	7	14.89
1492	wcc-29564	299	6	1	1	4	0	71:T/T/A*[s]; 120:A/A/G*[s]; 123:G/G/A*[s]; 153:A/A/G*[s]; 180:G/G/R*[h]; 252:G/R/R*[i]	91.67	1	270:A/R*[dl];	7	7	23.41
1493	wcc-29627	517	2	0	0	0	2	180:A/C/A*[x]; 242:T/G/G*[x]	16.5	2	218:G/R*[dl]; 254:T/Y*[dl];	9.5	4	7.74
1494	wcc-29629	455	1	0	0	0	1	116:A/N/R*[x]	30	3	107:T/W*[dl]; 251:A/R*[dl]; 268:T/Y*[dl];	10.67	4	8.79
1495	wcc-29665	463	2	0	2	0	0	221:A/A/R*[h]; 225:A/A/W*[h]	82.5	1	99:R/G*[dl];	6	3	6.48
1496	wcc-29670	355	1	0	1	0	0	188:G/G/R*[h]	24	1	215:G/R*[dl];	24	2	5.63
1497	wcc-29687	322	1	0	0	1	0	53:T/T/C*[s]	137	3	84:G/R*[dl]; 99:T/K*[dl]; 118:C/Y*[dl];	17.33	4	12.42
1498	wcc-29772	572	1	1	0	0	0	488:C/M/M*[i]	27	2	307:A/M*[dl]; 436:T/W*[dl];	21.5	3	5.24
1499	wcc-29787	409	4	3	1	0	0	281:A/R/R*[i]; 305:C/S/S*[i]; 307:A/R/R*[i]; 345:A/R/A*[h]	40	1	85:R/G*[dl];	10	5	12.22
1500	wcc-29791	461	9	4	4	0	1	51:A/A/R*[x]; 74:G/R/A*[h]; 111:T/Y/Y*[i]; 151:T/Y/Y*[i]; 153:G/R/R*[i]; 169:A/M/C*[h]; 200:T/Y/C*[h]; 219:T/Y/Y*[i]; 240:G/R/A*[h]	31.44	2	354:T/Y*[dl]; 360:C/M*[dl];	6	11	23.86
1501	wcc-29844	946	7	0	3	0	4	217:C/Y/S*[x]; 332:T/K/A*[h]; 342:G/R/A*[h]; 363:A/M/C*[x]; 558:T/T/W*[h]; 656:C/Y/Y*[x]; 657:W/A/A*[x]	16.29	1	442:G/A*[dl];	6	8	8.46
1502	wcc-29858	796	2	0	0	0	2	305:T/G/G*[x]; 347:T/N/W*[x]	18.5	1	330:C/Y*[dl];	11	3	3.77
1503	wcc-29862	517	2	0	0	0	2	153:G/G/A*[x]; 287:A/A/G*[x]	21	2	200:A/W*[dl]; 245:A/W*[dl];	23.5	4	7.74
1504	wcc-29866	393	4	0	4	0	0	69:A/A/W*[h]; 109:A/A/W*[h]; 170:T/T/W*[h]; 289:C/C/M*[h]	289.75	3	189:A/W*[dl]; 225:G/K*[dl]; 244:A/M*[dl];	36.67	7	17.81
1505	wcc-29885	488	6	1	0	0	5	130:C/Y/Y*[i]; 177:G/G/R*[x]; 323:T/Y/Y*[x]; 332:T/W/W*[x]; 374:C/Y/Y*[x]; 449:C/C/M*[x]	28.67	3	64:A/W*[dl]; 77:A/M*[dl]; 395:G/R*[dl];	9	9	18.44
1506	wcc-29902	313	8	1	6	1	0	91:C/C/T*[s]; 92:G/R/G*[h]; 96:C/M/C*[h]; 159:C/C/Y*[h]; 161:A/A/R*[h]; 185:T/T/Y*[h]; 192:A/R/R*[i]; 207:C/S/C*[h]	195.38	1	58:T/Y*[dl];	13	9	28.75
1507	wcc-29935	324	5	0	2	0	3	103:G/G/S*[x]; 128:G/G/R*[h]; 133:T/T/Y*[h]; 232:G/G/R*[x]; 244:G/G/R*[x]	19	1	203:A/C*[dl];	6	6	18.52
1508	wcc-29940	203	1	0	1	0	0	102:T/T/W*[h]	27	1	52:T/Y*[dl];	35	2	9.85
1509	wcc-29946	595	8	6	1	0	1	118:C/S/S*[i]; 147:T/Y/Y*[i]; 149:T/Y/Y*[i]; 167:T/Y/Y*[x]; 208:C/Y/Y*[i]; 233:C/Y/Y*[i]; 287:G/S/S*[i]; 422:T/T/W*[h]	68.75	1	52:C/Y*[dl];	9	9	15.13
1510	wcc-29954	620	1	0	0	0	1	223:C/C/T*[x]	80	2	271:R/A*[dl]; 446:M/C*[dl];	34	3	4.84
1511	wcc-29976	625	1	1	0	0	0	562:T/W/W*[i]	17	1	406:G/A*[dl];	6	2	3.2
1512	wcc-30044	400	2	2	0	0	0	278:A/M/M*[i]; 295:A/M/M*[i]	12	3	222:T/A*[dl]; 343:C/S*[dl]; 361:C/Y*[dl];	11	5	12.5
1513	wcc-30048	427	7	1	6	0	0	95:G/R/A*[h]; 103:C/M/C*[h]; 119:C/Y/T*[h]; 121:A/R/G*[h]; 153:G/G/K*[h]; 191:G/K/K*[i]; 212:G/K/G*[h]	30.86	1	157:T/Y*[dl];	6	8	18.74
1514	wcc-30049	428	1	0	0	1	0	172:A/A/C*[s]	50	2	78:A/W*[dl]; 105:C/S*[dl];	9	3	7.01
1515	wcc-30059	510	2	0	0	0	2	98:T/T/Y*[x]; 206:G/R/N*[x]	10	2	251:T/W*[dl]; 278:C/Y*[dl];	7	4	7.84
1516	wcc-30084	584	1	1	0	0	0	281:T/Y/Y*[i]	121	1	481:Y/C*[dl];	6	2	3.42
1517	wcc-30085	738	3	2	1	0	0	289:A/M/M*[i]; 328:C/Y/Y*[i]; 472:T/T/K*[h]	47.33	1	550:C/T*[dl];	8	4	5.42
1518	wcc-30093	799	2	0	2	0	0	147:G/G/R*[h]; 169:C/C/Y*[h]	41.5	4	72:T/W*[dl]; 78:T/C*[dl]; 139:A/R*[dl]; 275:T/Y*[dl];	12.5	6	7.51
1519	wcc-30215	438	3	0	2	0	1	93:C/C/Y*[h]; 193:A/M/A*[h]; 280:G/A/A*[x]	125	2	170:A/R*[dl]; 206:C/S*[dl];	12	5	11.42
1520	wcc-30218	650	2	0	1	1	0	185:T/T/A*[s]; 225:G/G/R*[h]	21.5	2	495:A/G*[dl]; 540:T/K*[dl];	11	4	6.15
1521	wcc-30305	382	6	0	0	0	6	190:C/T/T*[x]; 210:C/T/Y*[x]; 216:T/C/Y*[x]; 227:G/C/M*[x]; 229:G/A/R*[x]; 258:Y/C/C*[x]	24.5	2	194:C/S*[dl]; 338:C/M*[dl];	8	8	20.94
1522	wcc-30325	262	4	0	3	0	1	93:W/A/A*[x]; 150:G/S/C*[h]; 220:A/A/R*[h]; 227:C/C/S*[h]	272.5	2	133:A/R*[dl]; 153:C/S*[dl];	48.5	6	22.9
1523	wcc-30359	244	2	0	0	0	2	103:T/C/C*[x]; 117:G/A/A*[x]	43.5	1	42:T/Y*[dl];	13	3	12.3
1524	wcc-30361	464	5	0	2	0	3	204:A/R/R*[x]; 231:A/G/R*[x]; 237:G/G/R*[x]; 334:T/Y/T*[h]; 340:T/K/G*[h]	75.2	3	177:T/K*[dl]; 185:G/S*[dl]; 422:G/A*[dl];	16	8	17.24
1525	wcc-30366	544	1	0	1	0	0	132:C/S/C*[h]	19	8	69:A/R*[dl]; 170:A/M*[dl]; 198:T/Y*[dl]; 241:A/W*[dl]; 379:A/W*[dl]; 439:T/C*[dl]; 451:C/Y*[dl]; 463:T/Y*[dl];	22.25	9	16.54
1526	wcc-30397	686	2	0	1	1	0	446:A/W/A*[h]; 498:T/T/C*[s]	19.5	2	184:A/W*[dl]; 185:C/Y*[dl];	6	4	5.83
1527	wcc-30406	529	6	0	5	0	1	64:T/T/K*[h]; 79:C/C/S*[h]; 88:T/T/W*[h]; 154:T/T/Y*[h]; 162:T/T/Y*[h]; 166:K/T/T*[x]	40.83	1	267:G/R*[dl];	17	7	13.23
1528	wcc-30430	482	9	0	9	0	0	127:Y/Y/C*[h]; 131:M/M/S*[h]; 142:A/A/R*[h]; 155:A/R/A*[h]; 167:T/Y/T*[h]; 176:C/Y/C*[h]; 199:A/R/A*[h]; 230:T/K/T*[h]; 247:T/T/Y*[h]	25.56	2	20:A/R*[dl]; 32:G/R*[dl];	6	11	22.82
1529	wcc-30469	447	1	0	1	0	0	78:A/A/R*[h]	16	1	377:A/W*[dl];	7	2	4.47
1530	wcc-30482	1414	3	0	0	0	3	159:A/R/R*[x]; 1158:T/Y/C*[x]; 1166:T/Y/C*[x]	26.67	1	407:T/Y*[dl];	8	4	2.83
1531	wcc-30483	620	2	0	0	0	2	168:G/G/A*[x]; 240:T/T/Y*[x]	31.5	3	324:T/Y*[dl]; 523:C/S*[dl]; 540:C/Y*[dl];	15.67	5	8.06
1532	wcc-30501	578	10	4	5	0	1	82:C/M/M*[i]; 100:C/Y/Y*[i]; 148:T/W/T*[h]; 172:C/Y/C*[h]; 178:R/G/G*[x]; 241:A/A/M*[h]; 304:A/R/A*[h]; 311:T/W/W*[i]; 477:A/M/M*[i]; 526:A/A/W*[h]	97.3	1	266:T/W*[dl];	13	11	19.03
1533	wcc-30527	205	1	0	1	0	0	90:T/T/W*[h]	78	1	75:A/W*[dl];	17	2	9.76
1534	wcc-30554	842	9	5	2	0	2	32:C/C/Y*[h]; 182:G/R/R*[i]; 215:G/R/R*[i]; 221:A/W/W*[i]; 260:G/G/R*[h]; 305:T/T/K*[x]; 341:G/K/K*[i]; 359:C/Y/Y*[i]; 755:A/A/G*[x]	39.78	5	137:T/Y*[dl]; 176:G/R*[dl]; 230:C/Y*[dl]; 356:T/K*[dl]; 438:T/C*[dl];	19.2	14	16.63
1535	wcc-30566	423	2	0	2	0	0	68:Y/T/Y*[h]; 74:A/A/R*[h]	23.5	1	112:R/A*[dl];	7	3	7.09
1536	wcc-30575	660	4	0	1	0	3	315:T/Y/T*[h]; 444:G/G/T*[x]; 549:G/K/G*[x]; 552:C/S/C*[x]	14	1	223:C/S*[dl];	8	5	7.58
1537	wcc-30591	538	1	0	1	0	0	293:A/A/R*[h]	22	2	245:R/A*[dl]; 273:M/C*[dl];	8	3	5.58
1538	wcc-30618	453	5	0	5	0	0	86:C/C/Y*[h]; 104:Y/Y/C*[h]; 116:Y/Y/C*[h]; 226:C/C/Y*[h]; 236:Y/Y/C*[h]	26.8	4	38:G/R*[dl]; 110:R/A*[dl]; 170:M/C*[dl]; 171:W/A*[dl];	7	9	19.87
1539	wcc-30741	579	5	0	0	0	5	94:T/A/A*[x]; 262:A/A/W*[x]; 333:C/C/Y*[x]; 395:A/R/R*[x]; 489:T/T/Y*[x]	23.6	3	138:W/T*[dl]; 411:T/Y*[dl]; 503:T/W*[dl];	18.67	8	13.82
1540	wcc-30781	376	4	0	4	0	0	173:C/C/Y*[h]; 204:T/T/Y*[h]; 207:A/A/W*[h]; 217:G/G/R*[h]	82.25	1	155:T/Y*[dl];	7	5	13.3
1541	wcc-30858	430	1	0	0	0	1	342:C/N/Y*[x]	41	1	324:T/A*[dl];	6	2	4.65
1542	wcc-30872	222	3	0	0	0	3	80:A/A/R*[x]; 110:A/A/R*[x]; 143:R/A/A*[x]	17	1	86:G/R*[dl];	7	4	18.02
1543	wcc-30901	404	1	0	0	1	0	237:C/C/A*[s]	171	2	225:T/K*[dl]; 351:G/K*[dl];	11.5	3	7.43
1544	wcc-31008	387	1	0	0	1	0	93:G/G/A*[s]	14	1	119:T/C*[dl];	10	2	5.17
1545	wcc-31026	633	1	0	1	0	0	222:T/Y/C*[h]	13	1	549:C/Y*[dl];	6	2	3.16
1546	wcc-31039	468	4	0	1	0	3	287:W/W/A*[h]; 293:Y/T/T*[x]; 298:R/A/A*[x]; 304:M/A/A*[x]	16	1	118:M/C*[dl];	6	5	10.68
1547	wcc-31060	486	6	0	4	2	0	76:A/A/C*[s]; 148:G/G/R*[h]; 254:A/A/C*[s]; 268:C/C/R*[h]; 338:A/A/R*[h]; 349:T/T/Y*[h]	91.67	2	171:G/R*[dl]; 214:C/Y*[dl];	8	8	16.46
1548	wcc-31101	388	4	2	1	1	0	68:A/A/G*[s]; 106:A/R/A*[h]; 125:A/R/R*[i]; 230:T/W/W*[i]	24.25	1	341:G/R*[dl];	7	5	12.89
1549	wcc-31115	678	4	0	0	1	3	221:C/C/A*[s]; 518:C/C/T*[x]; 525:T/Y/C*[x]; 552:G/G/C*[x]	14.5	1	148:T/K*[dl];	6	5	7.37
1550	wcc-31164	506	2	0	2	0	0	157:G/G/K*[h]; 279:A/A/R*[h]	86	1	273:T/K*[dl];	6	3	5.93
1551	wcc-31181	479	2	1	1	0	0	190:C/Y/T*[h]; 223:C/Y/Y*[i]	41	1	102:A/W*[dl];	6	3	6.26
1552	wcc-31225	1243	16	2	13	1	0	533:A/A/R*[h]; 536:G/R/G*[h]; 542:T/Y/T*[h]; 629:T/T/W*[h]; 635:T/T/Y*[h]; 683:C/C/Y*[h]; 710:A/A/M*[h]; 776:A/R/R*[i]; 824:R/R/A*[h]; 1013:Y/Y/T*[h]; 1037:G/G/R*[h]; 1049:T/K/T*[h]; 1073:T/Y/Y*[i]; 1082:T/Y/T*[h]; 1097:C/C/Y*[h]; 1168:G/G/A*[s]	64.38	1	653:T/Y*[dl];	13	17	13.68
1553	wcc-31234	347	2	0	2	0	0	157:A/A/W*[h]; 220:Y/Y/T*[h]	27.5	1	85:C/Y*[dl];	12	3	8.65
1554	wcc-31248	594	1	0	1	0	0	268:C/C/Y*[h]	144	1	118:C/Y*[dl];	16	2	3.37
1555	wcc-31394	402	5	2	3	0	0	124:T/K/G*[h]; 140:C/Y/Y*[i]; 175:G/K/K*[i]; 205:T/Y/C*[h]; 209:G/R/A*[h]	48.2	1	50:A/R*[dl];	11	6	14.93
1556	wcc-31443	527	1	0	0	0	1	33:A/M/A*[x]	26	1	204:G/T*[dl];	6	2	3.8
1557	wcc-31447	1076	11	4	2	3	2	57:G/R/R*[i]; 138:A/R/R*[i]; 151:C/M/M*[i]; 198:G/G/A*[s]; 485:A/A/C*[s]; 491:C/C/T*[s]; 610:W/A/R*[x]; 612:W/T/T*[x]; 702:C/C/Y*[h]; 706:G/G/R*[h]; 858:T/Y/Y*[i]	42.45	2	549:A/R*[dl]; 814:A/W*[dl];	7	13	12.08
1558	wcc-31471	501	9	0	8	0	1	40:C/C/Y*[x]; 67:T/T/Y*[h]; 77:C/C/Y*[h]; 173:A/A/R*[h]; 181:G/G/R*[h]; 257:A/A/R*[h]; 281:A/A/R*[h]; 283:A/A/R*[h]; 377:C/C/M*[h]	24.44	1	206:A/R*[dl];	13	10	19.96
1559	wcc-31475	334	2	1	1	0	0	53:T/T/Y*[h]; 98:C/Y/Y*[i]	58	1	149:R/A*[dl];	10	3	8.98
1560	wcc-31484	354	2	0	2	0	0	255:T/Y/T*[h]; 282:C/C/Y*[h]	19	5	176:T/K*[dl]; 198:C/Y*[dl]; 231:G/K*[dl]; 266:A/R*[dl]; 272:A/R*[dl];	10.8	7	19.77
1561	wcc-31514	669	12	7	4	0	1	101:C/C/Y*[h]; 104:G/G/K*[h]; 244:T/Y/Y*[i]; 324:C/Y/C*[h]; 360:G/A/A*[x]; 411:A/R/R*[i]; 434:T/Y/Y*[i]; 486:G/R/R*[i]; 500:T/Y/Y*[i]; 548:T/Y/Y*[i]; 563:A/A/W*[h]; 575:T/Y/Y*[i]	94.33	1	275:C/Y*[dl];	17	13	19.43
1562	wcc-31573	451	2	0	0	0	2	212:R/R/A*[x]; 227:Y/Y/C*[x]	23	1	33:T/K*[dl];	16	3	6.65
1563	wcc-31579	465	4	0	4	0	0	67:A/G/R*[h]; 124:T/A/W*[h]; 145:T/C/Y*[h]; 166:C/T/Y*[h]	66.5	1	298:C/Y*[dl];	10	5	10.75
1564	wcc-31588	257	1	0	0	1	0	12:A/A/G*[s]	132	1	110:A/R*[dl];	21	2	7.78
1565	wcc-31616	827	5	1	3	1	0	19:G/G/K*[h]; 30:G/G/K*[h]; 50:A/W/W*[i]; 62:G/G/K*[h]; 140:C/C/G*[s]	159.8	5	443:A/R*[dl]; 455:A/R*[dl]; 524:G/R*[dl]; 539:G/R*[dl]; 584:A/W*[dl];	27.2	10	12.09
1566	wcc-31641	341	4	0	0	3	1	169:A/A/G*[s]; 173:C/C/T*[s]; 194:A/A/C*[s]; 248:T/T/K*[x]	23.25	1	266:T/K*[dl];	7	5	14.66
1567	wcc-31691	464	2	0	0	0	2	208:Y/C/C*[x]; 225:W/A/A*[x]	27	1	260:W/T*[dl];	8	3	6.47
1568	wcc-31711	361	2	1	0	1	0	112:A/M/M*[i]; 236:C/C/A*[s]	149	2	219:C/Y*[dl]; 284:G/A*[dl];	13.5	4	11.08
1569	wcc-31732	391	5	0	1	0	4	157:G/G/R*[h]; 181:T/T/W*[x]; 247:T/T/C*[x]; 250:A/A/G*[x]; 283:A/A/G*[x]	21.4	2	127:T/Y*[dl]; 128:A/R*[dl];	14	7	17.9
1570	wcc-31739	619	4	3	0	0	1	183:A/R/R*[x]; 210:T/W/W*[i]; 243:T/Y/Y*[i]; 401:T/Y/Y*[i]	23.75	2	164:C/Y*[dl]; 444:Y/T*[dl];	10.5	6	9.69
1571	wcc-31741	566	9	1	7	1	0	226:A/A/R*[h]; 239:A/A/R*[h]; 264:A/A/R*[h]; 299:T/T/C*[s]; 353:G/G/R*[h]; 362:A/A/R*[h]; 366:T/T/Y*[h]; 402:G/R/R*[i]; 457:C/C/Y*[h]	31	1	320:T/W*[dl];	8	10	17.67
1572	wcc-31770	473	1	0	0	1	0	369:C/C/T*[s]	24	2	295:C/Y*[dl]; 312:C/M*[dl];	7	3	6.34
1573	wcc-31792	616	2	0	0	0	2	415:A/N/W*[x]; 424:G/N/R*[x]	15	1	481:G/K*[dl];	6	3	4.87
1574	wcc-31840	547	1	1	0	0	0	191:C/Y/Y*[i]	21	1	407:R/A*[dl];	7	2	3.66
1575	wcc-31895	319	5	4	1	0	0	53:C/Y/Y*[i]; 93:A/W/W*[i]; 151:A/W/W*[i]; 166:T/K/K*[i]; 206:C/Y/C*[h]	66.2	1	230:A/R*[dl];	16	6	18.81
1576	wcc-31904	312	2	0	2	0	0	41:R/R/A*[h]; 48:Y/Y/T*[h]	21	1	105:A/W*[dl];	11	3	9.62
1577	wcc-31907	497	1	0	1	0	0	136:Y/T/Y*[h]	14	1	60:T/Y*[dl];	11	2	4.02
1578	wcc-31940	632	1	0	0	0	1	130:W/T/T*[x]	20	2	257:R/G*[dl]; 266:R/G*[dl];	19	3	4.75
1579	wcc-31977	495	1	0	0	1	0	155:W/A/T*[s]	30	2	273:Y/C*[dl]; 303:Y/C*[dl];	23.5	3	6.06
1580	wcc-31987	624	4	0	4	0	0	164:T/T/K*[h]; 306:T/T/Y*[h]; 405:A/A/W*[h]; 474:T/T/Y*[h]	29.25	4	267:G/R*[dl]; 458:C/Y*[dl]; 461:C/Y*[dl]; 486:C/M*[dl];	11	8	12.82
1581	wcc-32006	786	1	0	0	0	1	61:G/G/K*[x]	15	7	121:G/K*[dl]; 133:C/T*[dl]; 235:C/Y*[dl]; 302:C/Y*[dl]; 314:C/Y*[dl]; 425:T/Y*[dl]; 428:C/Y*[dl];	12.43	8	10.18
1582	wcc-32020	298	3	0	2	0	1	64:C/Y/C*[h]; 76:A/R/A*[h]; 239:A/W/A*[x]	49.33	1	133:C/M*[dl];	18	4	13.42
1583	wcc-32044	577	2	0	2	0	0	79:G/G/R*[h]; 102:G/R/G*[h]	48	1	269:A/G*[dl];	6	3	5.2
1584	wcc-32045	389	7	0	4	0	3	153:T/K/G*[h]; 189:T/Y/C*[x]; 199:G/R/A*[x]; 237:T/W/W*[x]; 270:T/K/Y*[h]; 276:T/W/T*[h]; 298:A/R/A*[h]	18.43	1	320:C/Y*[dl];	7	8	20.57
1585	wcc-32094	508	2	0	0	0	2	168:T/T/W*[x]; 214:A/A/R*[x]	20	6	76:T/K*[dl]; 120:G/K*[dl]; 135:A/W*[dl]; 154:C/Y*[dl]; 386:A/R*[dl]; 387:T/K*[dl];	45.33	8	15.75
1586	wcc-32108	388	4	0	0	0	4	173:C/M/A*[x]; 206:C/Y/Y*[x]; 213:A/R/R*[x]; 240:C/Y/Y*[x]	30.75	1	117:T/C*[dl];	12	5	12.89
1587	wcc-32113	730	10	0	4	6	0	243:C/C/T*[s]; 330:T/T/A*[s]; 353:G/G/R*[h]; 361:C/C/Y*[h]; 377:G/G/A*[s]; 411:A/A/W*[h]; 468:T/T/A*[s]; 478:A/A/R*[h]; 597:C/C/T*[s]; 619:C/C/T*[s]	131.2	1	195:T/Y*[dl];	12	11	15.07
1588	wcc-32119	380	6	0	6	0	0	50:A/R/A*[h]; 66:A/R/A*[h]; 150:C/Y/C*[h]; 211:C/Y/C*[h]; 272:T/Y/T*[h]; 283:C/Y/C*[h]	96.67	1	289:C/Y*[dl];	73	7	18.42
1589	wcc-32176	423	1	0	0	0	1	137:T/Y/Y*[x]	24	1	292:Y/C*[dl];	10	2	4.73
1590	wcc-32210	407	1	0	0	0	1	244:C/Y/C*[x]	10	3	63:T/K*[dl]; 302:A/R*[dl]; 309:C/Y*[dl];	15	4	9.83
1591	wcc-32224	444	1	0	0	0	1	219:T/W/T*[x]	28	2	303:R/G*[dl]; 305:R/A*[dl];	8	3	6.76
1592	wcc-32286	857	13	1	11	1	0	164:G/K/G*[h]; 178:A/M/C*[h]; 188:C/C/Y*[h]; 194:A/R/R*[i]; 231:T/K/G*[h]; 232:C/M/A*[h]; 252:G/G/S*[h]; 260:T/T/Y*[h]; 317:A/M/A*[h]; 335:G/R/G*[h]; 377:A/R/A*[h]; 466:A/W/A*[h]; 493:T/T/A*[s]	49.85	1	554:S/C*[dl];	9	14	16.34
1593	wcc-32360	337	2	0	0	0	2	235:G/K/K*[x]; 262:T/K/K*[x]	80.5	1	160:A/G*[dl];	40	3	8.9
1594	wcc-32379	446	2	0	1	0	1	76:G/R/G*[h]; 344:A/R/A*[x]	15.5	1	67:A/R*[dl];	8	3	6.73
1595	wcc-32393	288	2	2	0	0	0	161:G/R/R*[i]; 240:T/Y/Y*[i]	102.5	1	151:R/A*[dl];	8	3	10.42
1596	wcc-32422	422	11	4	7	0	0	64:C/M/M*[i]; 281:A/R/R*[i]; 293:A/R/R*[i]; 309:C/S/C*[h]; 317:C/Y/C*[h]; 318:T/T/Y*[h]; 320:G/R/R*[i]; 332:T/T/Y*[h]; 343:T/W/T*[h]; 344:G/R/G*[h]; 347:C/C/Y*[h]	274.27	6	118:A/M*[dl]; 130:T/Y*[dl]; 138:G/R*[dl]; 188:G/K*[dl]; 204:G/A*[dl]; 273:C/Y*[dl];	19.33	17	40.28
1597	wcc-32524	376	1	0	0	1	0	116:W/T/A*[s]	197	1	200:Y/C*[dl];	10	2	5.32
1598	wcc-32535	307	1	0	0	0	1	210:R/A/A*[x]	28	1	90:A/G*[dl];	7	2	6.51
1599	wcc-32578	440	3	0	3	0	0	90:A/R/A*[h]; 251:C/Y/C*[h]; 377:G/R/G*[h]	30.33	3	62:T/C*[dl]; 133:G/R*[dl]; 293:C/S*[dl];	17	6	13.64
1600	wcc-32583	393	1	0	1	0	0	281:T/T/Y*[h]	34	2	162:T/Y*[dl]; 193:A/R*[dl];	6	3	7.63
1601	wcc-32604	687	10	1	7	2	0	99:A/A/M*[h]; 128:T/T/K*[h]; 153:T/T/C*[s]; 251:T/Y/C*[h]; 273:T/K/T*[h]; 274:C/S/C*[h]; 309:T/T/Y*[h]; 419:G/R/A*[h]; 472:G/G/C*[s]; 658:A/M/M*[i]	34.8	1	535:C/Y*[dl];	11	11	16.01
1602	wcc-32621	371	2	0	0	1	1	11:A/A/G*[s]; 30:R/A/A*[x]	42	1	106:A/R*[dl];	58	3	8.09
1603	wcc-32623	414	2	0	2	0	0	140:C/Y/C*[h]; 194:G/R/G*[h]	64	1	215:T/K*[dl];	7	3	7.25
1604	wcc-32627	608	1	0	0	0	1	199:G/R/G*[x]	20	1	500:C/Y*[dl];	7	2	3.29
1605	wcc-32660	472	2	0	0	0	2	61:Y/T/T*[x]; 304:T/T/W*[x]	14.5	2	337:A/R*[dl]; 351:A/R*[dl];	6.5	4	8.47
1606	wcc-32673	468	5	0	2	2	1	34:C/C/T*[s]; 94:C/C/Y*[h]; 109:Y/C/C*[x]; 233:Y/Y/C*[h]; 377:G/G/A*[s]	40.2	1	105:R/G*[dl];	19	6	12.82
1607	wcc-32768	406	1	0	0	1	0	290:T/T/C*[s]	26	1	287:G/R*[dl];	11	2	4.93
1608	wcc-32831	513	9	4	3	0	2	67:R/G/G*[x]; 68:R/A/A*[x]; 220:A/W/W*[i]; 280:A/G/R*[h]; 321:C/G/S*[h]; 346:A/W/W*[i]; 353:T/T/W*[h]; 358:C/Y/Y*[i]; 385:C/M/M*[i]	135.11	1	160:T/A*[dl];	6	10	19.49
1609	wcc-32856	715	2	0	0	0	2	421:G/R/G*[x]; 427:C/S/C*[x]	12.5	1	146:C/Y*[dl];	6	3	4.2
1610	wcc-32862	828	9	0	9	0	0	187:C/C/Y*[h]; 370:C/C/Y*[h]; 391:G/G/R*[h]; 448:R/G/R*[h]; 514:T/T/Y*[h]; 538:G/G/R*[h]; 550:R/A/R*[h]; 589:Y/T/Y*[h]; 637:T/C/Y*[h]	167.33	6	195:G/R*[dl]; 244:A/R*[dl]; 250:G/R*[dl]; 256:T/K*[dl]; 268:T/Y*[dl]; 376:C/Y*[dl];	21.33	15	18.12
1611	wcc-32885	405	4	0	0	0	4	152:C/C/Y*[x]; 157:C/C/M*[x]; 276:C/C/A*[x]; 344:T/T/K*[x]	20	1	257:T/K*[dl];	10	5	12.35
1612	wcc-32899	557	9	3	5	0	1	175:G/S/G*[h]; 264:C/Y/C*[h]; 288:C/C/Y*[h]; 299:C/S/S*[i]; 303:T/Y/Y*[i]; 315:T/K/K*[i]; 366:G/A/R*[h]; 412:M/A/A*[x]; 482:A/R/A*[h]	21	1	139:G/K*[dl];	6	10	17.95
1613	wcc-32924	683	4	2	2	0	0	127:A/A/R*[h]; 200:T/Y/Y*[i]; 230:C/M/A*[h]; 579:G/S/S*[i]	28.75	1	190:G/A*[dl];	6	5	7.32
1614	wcc-32940	392	5	0	4	1	0	215:C/Y/T*[h]; 229:A/A/W*[h]; 252:Y/Y/T*[h]; 264:S/S/G*[h]; 265:Y/T/C*[s]	23.4	1	246:G/R*[dl];	12	6	15.31
1615	wcc-32958	568	11	0	7	2	2	63:A/R/A*[h]; 72:C/C/S*[h]; 79:T/Y/T*[h]; 268:G/G/T*[s]; 274:Y/C/C*[x]; 299:R/G/A*[s]; 308:G/R/G*[h]; 338:Y/C/C*[x]; 352:R/R/G*[h]; 358:Y/Y/C*[h]; 374:T/Y/T*[h]	48.82	1	350:Y/C*[dl];	6	12	21.13
1616	wcc-32971	422	2	0	2	0	0	284:C/C/Y*[h]; 292:G/G/R*[h]	26	8	56:G/R*[dl]; 143:G/K*[dl]; 149:C/Y*[dl]; 159:C/Y*[dl]; 204:G/R*[dl]; 230:G/S*[dl]; 335:G/R*[dl]; 361:T/Y*[dl];	24.12	10	23.7
1617	wcc-32982	1605	3	0	1	2	0	52:R/R/G*[h]; 276:G/G/A*[s]; 729:T/T/A*[s]	180.33	2	137:G/R*[dl]; 429:A/W*[dl];	31.5	5	3.12
1618	wcc-33016	394	1	1	0	0	0	185:T/Y/Y*[i]	18	1	171:C/M*[dl];	6	2	5.08
1619	wcc-33042	173	3	3	0	0	0	55:T/W/W*[i]; 103:G/K/K*[i]; 112:A/W/W*[i]	65.67	1	40:G/R*[dl];	15	4	23.12
1620	wcc-33058	300	1	0	0	1	0	87:A/A/G*[s]	38	1	148:T/Y*[dl];	6	2	6.67
1621	wcc-33127	800	9	4	2	0	3	318:R/R/G*[h]; 378:T/G/G*[x]; 422:T/C/C*[x]; 444:G/R/R*[i]; 453:A/R/R*[i]; 510:C/Y/Y*[i]; 561:A/W/W*[i]; 591:T/Y/C*[h]; 692:T/W/W*[x]	18.56	4	124:C/S*[dl]; 173:C/M*[dl]; 197:G/R*[dl]; 277:T/Y*[dl];	26.75	13	16.25
1622	wcc-33222	381	2	0	0	2	0	208:A/A/C*[s]; 233:T/T/G*[s]	235.5	1	105:T/Y*[dl];	14	3	7.87
1623	wcc-33261	477	7	1	3	0	3	68:C/G/S*[x]; 134:C/G/S*[x]; 145:C/T/Y*[x]; 258:A/G/R*[h]; 278:G/G/K*[h]; 291:C/S/S*[i]; 366:C/C/Y*[h]	42.71	1	452:A/W*[dl];	9	8	16.77
1624	wcc-33282	258	3	0	3	0	0	40:A/W/T*[h]; 46:G/K/G*[h]; 72:A/M/A*[h]	42.33	1	141:A/T*[dl];	6	4	15.5
1625	wcc-33295	529	4	0	0	0	4	228:C/M/M*[x]; 236:A/R/R*[x]; 352:A/A/W*[x]; 372:A/A/W*[x]	12.5	1	150:G/R*[dl];	7	5	9.45
1626	wcc-33331	787	6	0	1	0	5	131:Y/Y/C*[h]; 189:C/T/T*[x]; 524:A/R/G*[x]; 555:A/R/G*[x]; 567:A/R/G*[x]; 651:C/C/Y*[x]	16	1	705:A/W*[dl];	15	7	8.89
1627	wcc-33360	190	2	0	0	0	2	40:T/T/G*[x]; 49:T/T/C*[x]	17.5	1	85:A/W*[dl];	8	3	15.79
1628	wcc-33369	586	8	3	5	0	0	401:G/G/R*[h]; 410:A/M/M*[i]; 434:T/Y/Y*[i]; 437:T/Y/Y*[i]; 476:A/R/G*[h]; 494:C/C/Y*[h]; 577:C/C/S*[h]; 582:C/Y/T*[h]	123.88	1	488:C/Y*[dl];	11	9	15.36
1629	wcc-33426	881	3	0	0	0	3	198:Y/Y/T*[x]; 275:G/G/R*[x]; 433:G/G/R*[x]	21.67	3	386:A/M*[dl]; 571:G/S*[dl]; 624:C/Y*[dl];	17.33	6	6.81
1630	wcc-33442	668	1	0	0	0	1	124:G/G/R*[x]	20	1	409:A/R*[dl];	7	2	2.99
1631	wcc-33450	309	1	1	0	0	0	107:C/Y/Y*[i]	154	1	194:A/W*[dl];	24	2	6.47
1632	wcc-33476	299	1	0	0	1	0	257:C/C/T*[s]	48	2	204:C/Y*[dl]; 238:A/W*[dl];	15.5	3	10.03
1633	wcc-33694	504	2	0	2	0	0	169:A/A/R*[h]; 218:C/Y/T*[h]	97.5	2	281:A/R*[dl]; 295:T/W*[dl];	7.5	4	7.94
1634	wcc-33695	302	2	0	0	0	2	167:K/T/T*[x]; 169:K/G/G*[x]	31.5	1	182:G/R*[dl];	6	3	9.93
1635	wcc-33731	558	5	0	4	0	1	98:C/Y/C*[x]; 170:C/C/Y*[h]; 200:R/R/G*[h]; 245:S/S/C*[h]; 284:Y/Y/C*[h]	31.2	1	449:C/Y*[dl];	7	6	10.75
1636	wcc-33812	818	3	0	1	2	0	427:R/R/W*[h]; 648:G/G/C*[s]; 651:T/T/C*[s]	16.67	1	732:C/T*[dl];	6	4	4.89
1637	wcc-33859	213	1	0	1	0	0	41:G/R/G*[h]	57	1	85:T/G*[dl];	7	2	9.39
1638	wcc-33957	563	1	0	1	0	0	242:A/A/W*[h]	24	1	158:C/S*[dl];	7	2	3.55
1639	wcc-33970	357	10	0	10	0	0	61:C/C/M*[h]; 96:G/G/K*[h]; 142:C/C/M*[h]; 151:G/G/R*[h]; 157:G/G/R*[h]; 175:C/C/M*[h]; 226:C/C/S*[h]; 245:T/T/Y*[h]; 292:G/G/R*[h]; 322:A/A/R*[h]	67.5	1	162:A/M*[dl];	9	11	30.81
1640	wcc-33987	382	2	0	0	0	2	154:A/W/W*[x]; 158:T/W/W*[x]	16	1	297:A/M*[dl];	10	3	7.85
1641	wcc-34019	748	3	0	3	0	0	299:G/G/R*[h]; 427:C/C/M*[h]; 493:T/T/Y*[h]	122.33	1	200:C/M*[dl];	15	4	5.35
1642	wcc-34085	539	1	0	0	0	1	156:A/M/N*[x]	8	2	327:M/C*[dl]; 340:R/A*[dl];	6	3	5.57
1643	wcc-34089	661	4	2	1	0	1	134:A/W/W*[i]; 247:Y/Y/C*[h]; 570:G/R/R*[i]; 592:C/S/S*[x]	35.75	2	514:R/G*[dl]; 543:S/G*[dl];	7.5	6	9.08
1644	wcc-34143	532	4	0	4	0	0	91:T/Y/C*[h]; 109:G/R/A*[h]; 145:C/Y/T*[h]; 151:A/A/W*[h]	152.5	1	79:G/R*[dl];	6	5	9.4
1645	wcc-34178	641	3	1	0	0	2	272:G/S/S*[i]; 304:A/A/M*[x]; 319:C/C/Y*[x]	23.67	1	289:A/W*[dl];	8	4	6.24
1646	wcc-34189	498	2	1	1	0	0	342:C/C/S*[h]; 385:A/M/M*[i]	25.5	1	425:A/R*[dl];	11	3	6.02
1647	wcc-34190	239	3	0	1	2	0	160:G/S/C*[h]; 190:C/C/T*[s]; 194:T/T/C*[s]	55.33	1	168:T/Y*[dl];	63	4	16.74
1648	wcc-34203	232	2	0	0	0	2	200:R/G/G*[x]; 201:R/A/A*[x]	23.5	1	135:A/M*[dl];	28	3	12.93
1649	wcc-34206	634	7	3	3	0	1	70:C/Y/Y*[i]; 73:T/Y/Y*[i]; 88:C/Y/C*[h]; 175:C/Y/T*[h]; 338:A/A/R*[h]; 442:C/T/Y*[x]; 503:C/S/S*[i]	21.86	2	317:C/S*[dl]; 322:C/Y*[dl];	7.5	9	14.2
1650	wcc-34253	424	4	2	2	0	0	180:C/Y/Y*[i]; 199:G/R/A*[h]; 300:A/W/W*[i]; 303:G/G/S*[h]	74.25	2	120:C/Y*[dl]; 380:C/Y*[dl];	9.5	6	14.15
1651	wcc-34408	440	3	0	0	0	3	74:G/G/R*[x]; 110:T/W/W*[x]; 148:R/A/A*[x]	17	3	223:R/G*[dl]; 296:A/W*[dl]; 302:C/M*[dl];	21	6	13.64
1652	wcc-34433	321	3	0	3	0	0	60:C/C/Y*[h]; 123:R/R/A*[h]; 155:C/C/S*[h]	23.67	1	113:S/C*[dl];	8	4	12.46
1653	wcc-34476	1878	2	0	2	0	0	1361:C/T/Y*[h]; 1469:A/G/R*[h]	51	2	1115:A/R*[dl]; 1403:G/K*[dl];	13.5	4	2.13
1654	wcc-34493	268	1	0	1	0	0	267:A/A/R*[h]	71	4	143:T/Y*[dl]; 170:C/M*[dl]; 182:A/W*[dl]; 221:G/R*[dl];	18	5	18.66
1655	wcc-34583	366	3	0	3	0	0	67:C/C/M*[h]; 96:G/G/R*[h]; 169:A/A/R*[h]	91.67	2	38:T/W*[dl]; 40:G/K*[dl];	14	5	13.66
1656	wcc-34619	479	3	0	3	0	0	76:A/A/R*[h]; 295:T/T/Y*[h]; 320:C/C/Y*[h]	42	1	178:T/Y*[dl];	123	4	8.35
1657	wcc-34631	332	1	0	1	0	0	200:Y/Y/T*[h]	14	1	181:A/R*[dl];	6	2	6.02
1658	wcc-34642	490	3	0	2	0	1	60:G/A/A*[x]; 295:G/G/R*[h]; 301:A/R/A*[h]	17.67	2	39:T/C*[dl]; 83:A/G*[dl];	6.5	5	10.2
1659	wcc-34659	454	4	4	0	0	0	162:C/Y/Y*[i]; 164:C/Y/Y*[i]; 176:A/W/W*[i]; 218:A/M/M*[i]	57.25	1	337:G/K*[dl];	10	5	11.01
1660	wcc-34661	390	1	0	0	1	0	180:T/T/C*[s]	34	1	102:G/R*[dl];	20	2	5.13
1661	wcc-34704	550	1	0	0	0	1	398:Y/T/T*[x]	9	1	470:A/C*[dl];	12	2	3.64
1662	wcc-34796	451	2	1	0	0	1	73:A/A/T*[x]; 247:T/W/W*[i]	19	2	388:C/Y*[dl]; 402:G/R*[dl];	11	4	8.87
1663	wcc-34797	518	1	1	0	0	0	266:T/Y/Y*[i]	87	1	295:T/Y*[dl];	14	2	3.86
1664	wcc-34823	565	5	2	3	0	0	77:G/R/R*[i]; 98:C/S/S*[i]; 140:T/T/Y*[h]; 461:A/A/R*[h]; 464:G/G/R*[h]	88	1	428:T/Y*[dl];	29	6	10.62
1665	wcc-34834	530	2	0	0	2	0	92:T/T/A*[s]; 136:T/T/G*[s]	118	8	189:C/S*[dl]; 222:C/S*[dl]; 230:G/R*[dl]; 316:G/R*[dl]; 335:T/Y*[dl]; 361:A/R*[dl]; 401:C/Y*[dl]; 440:T/W*[dl];	40.62	10	18.87
1666	wcc-34897	699	4	0	2	2	0	205:A/A/R*[h]; 220:A/A/G*[s]; 299:C/C/T*[s]; 520:T/T/Y*[h]	38	3	314:C/Y*[dl]; 341:T/K*[dl]; 345:C/Y*[dl];	7.33	7	10.01
1667	wcc-34923	409	2	0	0	0	2	162:Y/T/T*[x]; 163:Y/C/C*[x]	22	1	99:W/T*[dl];	8	3	7.33
1668	wcc-34932	316	1	0	0	0	1	131:Y/T/T*[x]	38	1	154:C/S*[dl];	13	2	6.33
1669	wcc-34948	217	2	1	1	0	0	97:G/K/K*[i]; 128:C/C/Y*[h]	74.5	1	98:A/M*[dl];	39	3	13.82
1670	wcc-34952	679	1	0	0	0	1	492:G/R/R*[x]	13	1	85:C/Y*[dl];	6	2	2.95
1671	wcc-34995	904	2	0	0	2	0	97:G/G/T*[s]; 300:C/C/T*[s]	75	2	70:T/Y*[dl]; 635:G/A*[dl];	11.5	4	4.42
1672	wcc-35012	494	3	3	0	0	0	250:C/Y/Y*[i]; 256:T/Y/Y*[i]; 422:T/Y/Y*[i]	196	1	306:W/A*[dl];	12	4	8.1
1673	wcc-35041	481	2	0	0	0	2	212:S/G/G*[x]; 371:Y/T/T*[x]	14	2	51:T/C*[dl]; 52:T/C*[dl];	34	4	8.32
1674	wcc-35102	752	1	0	0	0	1	247:A/N/R*[x]	10	1	104:T/W*[dl];	10	2	2.66
1675	wcc-35160	594	4	1	3	0	0	409:A/R/G*[h]; 442:C/S/C*[h]; 451:C/Y/T*[h]; 484:T/Y/Y*[i]	36.5	1	223:C/Y*[dl];	6	5	8.42
1676	wcc-35203	649	6	0	0	0	6	100:T/T/K*[x]; 288:T/T/Y*[x]; 315:T/T/G*[x]; 350:C/C/Y*[x]; 351:A/R/G*[x]; 467:G/R/A*[x]	18.17	2	230:C/T*[dl]; 582:A/R*[dl];	14	8	12.33
1677	wcc-35394	1001	8	0	1	3	4	337:R/A/G*[x]; 683:A/G/A*[s]; 720:T/T/A*[s]; 750:C/C/M*[h]; 774:A/A/G*[s]; 798:T/Y/Y*[x]; 806:T/Y/C*[x]; 842:A/A/R*[x]	25	1	736:A/R*[dl];	9	9	8.99
1678	wcc-35435	477	3	0	0	1	2	278:T/Y/C*[x]; 299:T/T/C*[s]; 348:T/Y/C*[x]	14	6	155:A/G*[dl]; 176:A/C*[dl]; 200:C/T*[dl]; 209:A/G*[dl]; 377:T/W*[dl]; 398:C/Y*[dl];	13.67	9	18.87
1679	wcc-35437	614	1	0	0	0	1	468:A/A/T*[x]	14	2	218:G/R*[dl]; 237:A/C*[dl];	12	3	4.89
1680	wcc-35461	472	6	5	1	0	0	11:G/R/R*[i]; 62:A/A/W*[h]; 72:G/S/S*[i]; 357:C/Y/Y*[i]; 381:A/R/R*[i]; 385:C/M/M*[i]	100	2	195:W/A*[dl]; 245:S/C*[dl];	10	8	16.95
1681	wcc-35494	322	1	0	0	0	1	75:A/R/A*[x]	16	1	96:G/R*[dl];	14	2	6.21
1682	wcc-35591	488	4	2	1	0	1	107:A/M/M*[i]; 139:C/C/S*[h]; 166:G/S/S*[i]; 335:M/C/C*[x]	35.75	1	85:G/R*[dl];	6	5	10.25
1683	wcc-35644	257	2	0	0	2	0	138:C/C/T*[s]; 189:C/C/T*[s]	37	1	174:A/W*[dl];	29	3	11.67
1684	wcc-35738	748	3	2	0	0	1	260:A/G/G*[x]; 516:A/M/M*[i]; 523:A/R/R*[i]	57	2	364:G/R*[dl]; 409:R/G*[dl];	13	5	6.68
1685	wcc-35749	258	3	0	2	0	1	176:K/K/G*[h]; 199:G/R/G*[h]; 203:G/R/R*[x]	30.67	1	75:S/G*[dl];	6	4	15.5
1686	wcc-35757	401	3	0	0	0	3	198:T/C/Y*[x]; 207:G/A/R*[x]; 285:G/N/K*[x]	45	5	105:C/M*[dl]; 153:G/R*[dl]; 264:T/C*[dl]; 276:T/Y*[dl]; 303:G/R*[dl];	54.4	8	19.95
1687	wcc-35765	238	4	0	3	1	0	109:G/G/A*[s]; 142:C/Y/C*[h]; 153:T/W/T*[h]; 175:C/Y/C*[h]	316.75	1	138:C/M*[dl];	6	5	21.01
1688	wcc-35773	417	3	0	0	0	3	92:T/T/W*[x]; 104:A/A/R*[x]; 119:G/G/R*[x]	12.33	1	141:C/Y*[dl];	7	4	9.59
1689	wcc-35838	601	3	0	2	0	1	335:G/G/R*[h]; 374:G/G/R*[x]; 425:C/C/Y*[h]	65	5	431:A/R*[dl]; 464:G/R*[dl]; 478:C/Y*[dl]; 507:A/R*[dl]; 533:A/W*[dl];	17	8	13.31
1690	wcc-35977	436	1	0	0	0	1	237:A/R/R*[x]	28	3	198:C/Y*[dl]; 231:G/S*[dl]; 269:A/Y*[dl];	18	4	9.17
1691	wcc-35981	565	1	0	0	0	1	167:A/N/M*[x]	146	4	66:C/Y*[dl]; 107:A/R*[dl]; 293:A/R*[dl]; 549:C/S*[dl];	46.25	5	8.85
1692	wcc-36029	535	6	0	5	1	0	106:C/C/T*[s]; 215:A/A/R*[h]; 219:T/T/W*[h]; 230:G/G/R*[h]; 399:T/T/W*[h]; 411:G/G/R*[h]	120.17	2	150:G/R*[dl]; 372:C/S*[dl];	30	8	14.95
1693	wcc-36063	653	2	0	0	0	2	267:Y/N/W*[x]; 485:A/N/W*[x]	28	4	297:C/Y*[dl]; 537:M/A*[dl]; 594:C/Y*[dl]; 603:T/W*[dl];	23.5	6	9.19
1694	wcc-36119	349	2	0	0	0	2	228:G/T/T*[x]; 304:G/R/R*[x]	12.5	1	305:C/Y*[dl];	14	3	8.6
1695	wcc-36124	932	3	0	0	1	2	279:A/A/G*[x]; 336:T/T/A*[s]; 639:A/A/G*[x]	99.33	3	141:T/W*[dl]; 147:T/Y*[dl]; 686:A/R*[dl];	40.67	6	6.44
1696	wcc-36128	336	3	0	0	3	0	99:G/G/A*[s]; 165:G/G/A*[s]; 168:A/A/G*[s]	36	1	105:T/A*[dl];	6	4	11.9
1697	wcc-36170	845	2	2	0	0	0	156:C/M/M*[i]; 161:G/R/R*[i]	32	1	527:C/Y*[dl];	13	3	3.55
1698	wcc-36194	776	2	0	0	0	2	640:T/T/Y*[x]; 664:T/T/W*[x]	10.5	2	607:C/T*[dl]; 628:C/Y*[dl];	8.5	4	5.15
1699	wcc-36227	536	4	3	1	0	0	87:A/R/R*[i]; 238:G/G/R*[h]; 444:T/Y/Y*[i]; 489:G/R/R*[i]	32.75	1	331:G/R*[dl];	7	5	9.33
1700	wcc-36262	346	1	0	0	0	1	110:Y/Y/C*[x]	10	1	166:M/A*[dl];	7	2	5.78
1701	wcc-36282	519	5	2	3	0	0	87:G/K/K*[i]; 95:G/R/R*[i]; 216:G/G/K*[h]; 237:A/R/A*[h]; 305:A/A/R*[h]	34.8	1	206:A/R*[dl];	10	6	11.56
1702	wcc-36347	326	1	0	0	0	1	242:A/A/W*[x]	29	2	116:C/Y*[dl]; 124:G/R*[dl];	6.5	3	9.2
1703	wcc-36357	483	2	1	1	0	0	234:R/R/G*[h]; 416:G/R/R*[i]	29.5	1	431:G/K*[dl];	17	3	6.21
1704	wcc-36383	533	5	1	0	0	4	87:G/G/K*[x]; 170:A/A/W*[x]; 188:A/A/R*[x]; 221:A/A/R*[x]; 314:C/Y/Y*[i]	17.6	1	328:C/Y*[dl];	17	6	11.26
1705	wcc-36387	379	4	1	3	0	0	240:A/R/R*[i]; 264:C/C/Y*[h]; 300:C/C/Y*[h]; 312:A/A/R*[h]	50.25	1	296:A/R*[dl];	31	5	13.19
1706	wcc-36525	586	11	6	5	0	0	56:C/C/S*[h]; 158:A/R/R*[i]; 191:G/R/R*[i]; 212:G/R/R*[i]; 216:G/R/R*[i]; 239:T/Y/T*[h]; 242:G/S/G*[h]; 293:T/Y/Y*[i]; 339:G/R/R*[i]; 453:R/R/G*[h]; 464:Y/Y/C*[h]	80.27	1	371:G/K*[dl];	7	12	20.48
1707	wcc-36546	507	1	0	0	0	1	300:G/K/K*[x]	22	1	62:T/Y*[dl];	11	2	3.94
1708	wcc-36575	734	5	2	0	1	2	218:G/G/T*[s]; 314:A/R/R*[i]; 317:A/R/R*[i]; 507:C/Y/C*[x]; 522:C/Y/C*[x]	35	1	359:R/A*[dl];	8	6	8.17
1709	wcc-36594	346	1	0	1	0	0	56:G/K/G*[h]	57	1	93:T/K*[dl];	6	2	5.78
1710	wcc-36598	404	5	4	1	0	0	40:C/Y/Y*[i]; 88:C/Y/Y*[i]; 90:A/R/R*[i]; 124:C/S/S*[i]; 329:W/W/A*[h]	63.2	1	240:Y/T*[dl];	9	6	14.85
1711	wcc-36603	804	5	2	3	0	0	507:C/Y/Y*[i]; 544:T/W/W*[i]; 605:G/G/R*[h]; 620:T/T/K*[h]; 629:A/R/A*[h]	84	1	704:T/Y*[dl];	18	6	7.46
1712	wcc-36617	602	5	1	3	0	1	279:G/G/K*[h]; 283:A/R/R*[i]; 294:T/T/W*[h]; 523:G/C/C*[x]; 547:T/C/Y*[h]	38	1	565:A/R*[dl];	6	6	9.97
1713	wcc-36629	325	1	0	0	1	0	72:C/C/G*[s]	131	1	51:C/Y*[dl];	23	2	6.15
1714	wcc-36675	242	1	0	1	0	0	47:A/R/A*[h]	64	2	133:K/T*[dl]; 134:K/G*[dl];	8	3	12.4
1715	wcc-36699	648	3	0	2	0	1	84:G/G/T*[x]; 209:G/G/R*[h]; 294:A/R/G*[h]	17	3	495:C/M*[dl]; 513:C/Y*[dl]; 515:G/S*[dl];	8.33	6	9.26
1716	wcc-36725	759	2	2	0	0	0	63:C/Y/Y*[i]; 120:G/R/R*[i]	18.5	1	264:R/G*[dl];	7	3	3.95
1717	wcc-36731	415	3	0	2	0	1	117:M/A/A*[x]; 119:Y/C/Y*[h]; 122:Y/Y/C*[h]	128.33	2	203:A/M*[dl]; 254:W/T*[dl];	21.5	5	12.05
1718	wcc-36741	566	1	0	0	0	1	426:G/N/K*[x]	9	1	235:G/R*[dl];	10	2	3.53
1719	wcc-36796	524	3	1	2	0	0	93:T/Y/T*[h]; 364:T/W/A*[h]; 418:A/R/R*[i]	33.33	2	237:R/G*[dl]; 454:A/R*[dl];	6	5	9.54
1720	wcc-36799	306	4	1	3	0	0	184:A/R/R*[i]; 193:A/W/A*[h]; 222:T/T/K*[h]; 229:T/Y/T*[h]	39.25	1	167:G/A*[dl];	14	5	16.34
1721	wcc-36827	566	1	0	0	1	0	349:G/G/A*[s]	16	1	271:G/R*[dl];	8	2	3.53
1722	wcc-36867	642	1	0	1	0	0	388:G/G/R*[h]	18	4	70:A/R*[dl]; 234:C/T*[dl]; 300:T/Y*[dl]; 493:T/A*[dl];	13.75	5	7.79
1723	wcc-36886	319	5	0	3	2	0	100:C/C/T*[s]; 219:C/C/T*[s]; 270:C/Y/C*[h]; 279:T/Y/C*[h]; 309:C/Y/T*[h]	100.6	1	247:T/Y*[dl];	11	6	18.81
1724	wcc-36970	143	1	0	0	0	1	74:G/G/A*[x]	62	2	104:T/Y*[dl]; 122:G/K*[dl];	22.5	3	20.98
1725	wcc-36993	538	5	5	0	0	0	88:T/K/K*[i]; 126:C/Y/Y*[i]; 319:C/Y/Y*[i]; 338:T/Y/Y*[i]; 364:G/K/K*[i]	23.4	7	28:G/A*[dl]; 70:G/R*[dl]; 192:G/R*[dl]; 240:G/K*[dl]; 410:A/R*[dl]; 431:C/Y*[dl]; 446:A/W*[dl];	12.86	12	22.3
1726	wcc-37034	422	8	2	1	4	1	36:G/G/A*[s]; 105:C/C/G*[s]; 145:W/T/T*[x]; 180:T/T/C*[s]; 185:C/C/G*[s]; 285:C/C/M*[h]; 311:T/Y/Y*[i]; 364:T/Y/Y*[i]	233.38	2	218:C/S*[dl]; 400:C/M*[dl];	14.5	10	23.7
1727	wcc-37049	523	3	0	0	0	3	120:T/T/Y*[x]; 210:G/G/R*[x]; 221:G/G/K*[x]	10.67	1	84:G/R*[dl];	7	4	7.65
1728	wcc-37119	323	1	0	0	0	1	129:T/K/G*[x]	15	1	252:C/Y*[dl];	6	2	6.19
1729	wcc-37227	365	2	2	0	0	0	83:A/R/R*[i]; 116:T/Y/Y*[i]	21	2	256:G/R*[dl]; 274:T/Y*[dl];	15.5	4	10.96
1730	wcc-37272	608	4	2	0	1	1	97:M/A/A*[x]; 211:C/C/A*[s]; 426:A/R/R*[i]; 486:A/W/W*[i]	182	2	507:A/W*[dl]; 533:G/R*[dl];	26	6	9.87
1731	wcc-37280	338	2	0	0	0	2	95:G/G/A*[x]; 101:T/T/W*[x]	13	1	68:T/W*[dl];	14	3	8.88
1732	wcc-37324	648	1	0	0	0	1	386:G/S/S*[x]	12	1	282:A/C*[dl];	8	2	3.09
1733	wcc-37347	659	9	0	1	4	4	171:K/G/G*[x]; 177:R/A/A*[x]; 197:Y/C/C*[x]; 210:K/T/T*[x]; 241:C/C/M*[h]; 325:M/C/A*[s]; 352:C/C/A*[s]; 360:T/T/G*[s]; 423:G/G/T*[s]	55.78	3	239:C/M*[dl]; 560:C/Y*[dl]; 584:G/R*[dl];	7	12	18.21
1734	wcc-3735	1967	32	8	21	3	0	202:C/C/Y*[h]; 205:A/A/W*[h]; 241:T/Y/T*[h]; 277:G/R/G*[h]; 459:T/Y/Y*[i]; 479:G/R/A*[h]; 481:T/T/W*[h]; 505:G/G/R*[h]; 511:G/R/R*[i]; 519:C/Y/Y*[i]; 523:G/K/K*[i]; 551:A/W/W*[i]; 739:T/W/T*[h]; 805:A/A/W*[h]; 897:T/T/W*[h]; 946:T/T/Y*[h]; 957:T/T/Y*[h]; 1016:C/M/C*[h]; 1176:G/R/R*[i]; 1288:G/R/R*[i]; 1320:G/S/S*[i]; 1437:A/A/Y*[h]; 1441:A/A/G*[s]; 1467:G/G/S*[h]; 1508:G/R/A*[h]; 1510:A/R/G*[h]; …	199.53	1	1870:A/W*[dl];	7	33	16.78
1735	wcc-37383	562	9	8	0	0	1	151:G/K/K*[i]; 239:C/Y/Y*[i]; 266:G/R/R*[i]; 321:G/R/R*[i]; 329:G/R/R*[i]; 438:C/Y/Y*[i]; 456:G/K/K*[i]; 477:C/M/M*[i]; 519:G/K/G*[x]	37.11	2	296:G/K*[dl]; 358:G/R*[dl];	8.5	11	19.57
1736	wcc-37385	783	4	1	1	0	2	121:G/G/R*[x]; 179:C/Y/Y*[i]; 360:R/A/R*[h]; 510:C/M/M*[x]	21.25	2	326:G/R*[dl]; 328:A/R*[dl];	6	6	7.66
1737	wcc-37476	474	8	1	5	0	2	199:T/Y/T*[x]; 215:T/Y/Y*[i]; 241:A/W/A*[h]; 269:C/Y/C*[h]; 280:C/Y/C*[h]; 299:C/C/Y*[h]; 340:C/T/T*[x]; 345:A/T/W*[h]	52.88	1	318:C/Y*[dl];	10	9	18.99
1738	wcc-37480	510	2	0	0	0	2	133:T/W/W*[x]; 223:G/R/R*[x]	26.5	6	27:A/R*[dl]; 28:A/M*[dl]; 112:A/R*[dl]; 163:G/R*[dl]; 301:R/G*[dl]; 380:W/T*[dl];	9	8	15.69
1739	wcc-37482	366	8	4	1	0	3	47:G/R/R*[i]; 53:T/Y/Y*[i]; 80:G/S/S*[i]; 116:T/T/Y*[h]; 155:A/R/R*[i]; 188:A/R/A*[x]; 195:A/R/A*[x]; 215:Y/C/C*[x]	17.5	1	130:G/K*[dl];	7	9	24.59
1740	wcc-37501	486	2	0	0	0	2	53:A/R/R*[x]; 80:A/R/A*[x]	12	1	121:C/Y*[dl];	6	3	6.17
1741	wcc-37550	643	3	0	2	1	0	126:T/T/A*[s]; 307:C/C/M*[h]; 335:C/C/Y*[h]	14	2	311:G/A*[dl]; 315:C/Y*[dl];	6	5	7.78
1742	wcc-37582	485	4	0	0	1	3	102:A/A/T*[s]; 183:A/A/M*[x]; 255:C/C/M*[x]; 302:G/R/R*[x]	14.5	4	64:G/R*[dl]; 81:G/R*[dl]; 201:T/Y*[dl]; 338:C/Y*[dl];	18.25	8	16.49
1743	wcc-37667	327	6	1	1	0	4	63:G/G/R*[x]; 71:A/A/R*[x]; 105:C/C/Y*[h]; 158:C/M/M*[i]; 186:A/R/G*[x]; 195:A/R/R*[x]	25.33	3	207:C/T*[dl]; 228:G/R*[dl]; 286:C/Y*[dl];	8.33	9	27.52
1744	wcc-37681	635	7	1	5	0	1	107:A/A/R*[h]; 149:T/K/S*[h]; 200:C/C/M*[h]; 206:Y/Y/C*[h]; 257:A/R/R*[i]; 272:Y/T/T*[x]; 464:G/R/G*[h]	26.29	2	77:A/C*[dl]; 89:A/G*[dl];	6	9	14.17
1745	wcc-37703	578	3	0	0	0	3	286:G/G/R*[x]; 303:T/T/K*[x]; 320:T/T/Y*[x]	25.67	4	138:A/R*[dl]; 180:A/R*[dl]; 222:G/R*[dl]; 451:G/S*[dl];	20	7	12.11
1746	wcc-37746	263	1	0	0	0	1	132:Y/T/T*[x]	46	1	51:T/Y*[dl];	13	2	7.6
1747	wcc-37772	494	5	0	1	3	1	52:C/T/T*[x]; 187:A/R/G*[h]; 286:G/G/A*[s]; 301:C/C/T*[s]; 354:A/A/G*[s]	32.6	1	390:A/R*[dl];	9	6	12.15
1748	wcc-37833	519	5	0	0	0	5	281:T/Y/T*[x]; 292:G/R/G*[x]; 308:C/Y/C*[x]; 311:G/K/G*[x]; 336:R/A/A*[x]	20	2	134:G/R*[dl]; 209:T/K*[dl];	8	7	13.49
1749	wcc-37838	365	2	1	0	0	1	47:A/M/M*[i]; 137:C/C/M*[x]	32	3	56:C/Y*[dl]; 61:A/M*[dl]; 101:G/K*[dl];	14	5	13.7
1750	wcc-37985	687	10	6	4	0	0	57:C/S/S*[i]; 66:A/A/R*[h]; 85:G/R/R*[i]; 115:T/Y/Y*[i]; 197:T/W/W*[i]; 230:G/R/R*[i]; 411:C/C/M*[h]; 438:C/C/Y*[h]; 551:G/R/R*[i]; 578:C/Y/T*[h]	39.8	1	146:C/Y*[dl];	6	11	16.01
1751	wcc-38038	670	2	1	0	0	1	115:T/T/G*[x]; 406:G/R/R*[i]	17.5	4	283:G/K*[dl]; 489:A/R*[dl]; 569:T/W*[dl]; 587:G/R*[dl];	16.75	6	8.96
1752	wcc-38060	374	4	2	1	1	0	98:A/A/C*[s]; 172:A/A/M*[h]; 194:G/R/R*[i]; 275:A/R/R*[i]	40.25	1	265:C/M*[dl];	9	5	13.37
1753	wcc-38081	341	4	4	0	0	0	201:C/Y/Y*[i]; 231:C/Y/Y*[i]; 232:A/R/R*[i]; 246:C/Y/Y*[i]	158.75	1	94:R/A*[dl];	14	5	14.66
1754	wcc-38087	366	2	2	0	0	0	309:C/M/M*[i]; 353:C/M/M*[i]	94	3	158:A/M*[dl]; 171:G/R*[dl]; 283:G/R*[dl];	14.67	5	13.66
1755	wcc-38162	399	4	0	0	0	4	297:G/R/G*[x]; 318:C/Y/C*[x]; 327:T/Y/T*[x]; 357:G/R/G*[x]	29.5	2	62:G/R*[dl]; 69:C/M*[dl];	6	6	15.04
1756	wcc-38170	390	6	2	2	0	2	70:K/T/T*[x]; 71:M/C/C*[x]; 190:R/R/G*[h]; 235:A/R/A*[h]; 241:A/R/R*[i]; 253:C/S/S*[i]	88.83	1	166:C/Y*[dl];	8	7	17.95
1757	wcc-38282	150	5	2	3	0	0	58:A/W/W*[i]; 82:C/C/M*[h]; 97:G/K/G*[h]; 120:A/A/R*[h]; 138:T/Y/Y*[i]	156.8	1	68:G/R*[dl];	16	6	40
1758	wcc-38342	578	7	2	5	0	0	247:C/C/Y*[h]; 268:A/A/R*[h]; 415:A/W/W*[i]; 421:T/Y/C*[h]; 442:C/C/S*[h]; 456:T/T/W*[h]; 464:T/Y/Y*[i]	36.14	1	469:T/K*[dl];	7	8	13.84
1759	wcc-38343	348	3	2	1	0	0	81:C/Y/T*[h]; 137:G/R/R*[i]; 169:T/K/K*[i]	99	1	245:T/Y*[dl];	9	4	11.49
1760	wcc-38370	603	6	0	2	3	1	160:G/G/A*[s]; 262:A/A/G*[s]; 264:G/G/A*[s]; 285:Y/Y/T*[h]; 335:K/G/G*[x]; 348:W/A/W*[h]	36.5	1	85:T/W*[dl];	17	7	11.61
1761	wcc-38384	317	3	0	1	2	0	86:T/T/Y*[h]; 158:G/G/A*[s]; 161:A/A/G*[s]	18.67	2	68:K/T*[dl]; 71:R/A*[dl];	25.5	5	15.77
1762	wcc-38432	520	1	0	0	0	1	209:C/C/S*[x]	25	5	165:A/M*[dl]; 195:C/M*[dl]; 266:G/R*[dl]; 299:C/M*[dl]; 358:C/M*[dl];	27	6	11.54
1763	wcc-38442	297	2	0	0	0	2	209:R/A/A*[x]; 231:M/C/C*[x]	14	1	240:A/M*[dl];	8	3	10.1
1764	wcc-38455	672	2	1	1	0	0	149:G/R/R*[i]; 303:T/Y/T*[h]	26	1	227:T/Y*[dl];	6	3	4.46
1765	wcc-38488	388	2	0	0	2	0	111:T/T/C*[s]; 123:C/C/T*[s]	29.5	2	23:G/R*[dl]; 44:T/W*[dl];	7	4	10.31
1766	wcc-38550	561	2	0	0	0	2	183:C/C/Y*[x]; 439:C/C/M*[x]	17	2	167:G/S*[dl]; 309:A/M*[dl];	7.5	4	7.13
1767	wcc-38617	450	4	0	2	0	2	285:S/S/G*[h]; 296:S/S/G*[h]; 305:R/A/A*[x]; 380:W/A/A*[x]	25.25	1	163:G/R*[dl];	45	5	11.11
1768	wcc-38679	393	3	0	2	1	0	147:C/C/Y*[h]; 193:G/G/R*[h]; 320:T/T/C*[s]	115	2	268:G/R*[dl]; 326:T/K*[dl];	30	5	12.72
1769	wcc-38911	268	2	1	1	0	0	21:C/S/C*[h]; 142:G/R/R*[i]	28.5	1	69:G/R*[dl];	7	3	11.19
1770	wcc-38930	450	2	0	0	0	2	98:C/Y/Y*[x]; 107:C/Y/Y*[x]	103.5	4	205:G/R*[dl]; 223:G/R*[dl]; 296:R/G*[dl]; 334:G/R*[dl];	11.5	6	13.33
1771	wcc-38956	420	8	0	5	1	2	110:A/A/G*[x]; 140:G/R/W*[h]; 158:G/G/R*[h]; 206:Y/C/C*[x]; 251:T/T/W*[h]; 299:A/A/W*[h]; 362:C/C/M*[h]; 373:G/G/C*[s]	80.5	1	134:T/Y*[dl];	6	9	21.43
1772	wcc-38970	303	4	0	0	4	0	126:A/A/C*[s]; 140:A/A/G*[s]; 174:G/G/A*[s]; 186:G/G/A*[s]	90.75	1	31:C/Y*[dl];	7	5	16.5
1773	wcc-39021	780	13	6	6	0	1	32:A/A/W*[h]; 64:A/R/A*[h]; 96:A/R/A*[h]; 111:G/R/R*[i]; 149:A/R/R*[i]; 152:C/Y/Y*[i]; 248:G/R/R*[i]; 251:G/R/R*[i]; 322:G/G/R*[h]; 419:G/G/K*[x]; 437:C/C/Y*[h]; 479:G/R/R*[i]; 626:G/R/G*[h]	58.46	1	482:T/W*[dl];	6	14	17.95
1774	wcc-39084	243	4	0	4	0	0	71:M/A/M*[h]; 76:Y/T/Y*[h]; 92:M/A/M*[h]; 128:Y/C/Y*[h]	83.5	1	137:T/Y*[dl];	25	5	20.58
1775	wcc-39093	235	1	0	0	0	1	131:T/T/A*[x]	11	1	50:C/T*[dl];	10	2	8.51
1776	wcc-39154	435	1	0	0	0	1	137:A/G/G*[x]	97	1	186:T/K*[dl];	6	2	4.6
1777	wcc-39189	394	2	0	0	2	0	69:C/C/T*[s]; 256:A/A/G*[s]	193.5	2	216:A/M*[dl]; 240:A/W*[dl];	55.5	4	10.15
1778	wcc-39226	272	2	1	1	0	0	78:C/S/S*[i]; 131:T/T/Y*[h]	18.5	1	212:C/Y*[dl];	6	3	11.03
1779	wcc-39233	712	10	1	2	0	7	44:A/W/W*[i]; 82:C/C/Y*[h]; 118:G/G/A*[x]; 130:A/A/G*[x]; 187:T/T/C*[x]; 196:T/T/A*[x]; 234:G/G/C*[x]; 238:A/A/R*[x]; 411:A/A/R*[h]; 532:G/G/S*[x]	42.3	3	64:C/M*[dl]; 77:A/R*[dl]; 175:T/Y*[dl];	30.67	13	18.26
1780	wcc-39277	694	1	0	0	0	1	480:A/A/G*[x]	104	4	176:G/S*[dl]; 233:A/W*[dl]; 235:T/Y*[dl]; 523:C/Y*[dl];	13.5	5	7.2
1781	wcc-39317	326	2	2	0	0	0	201:T/W/W*[i]; 277:T/Y/Y*[i]	48	1	115:C/A*[dl];	7	3	9.2
1782	wcc-39377	498	3	0	3	0	0	317:C/C/Y*[h]; 353:C/C/Y*[h]; 384:C/C/Y*[h]	39	4	125:M/A*[dl]; 126:S/G*[dl]; 257:C/Y*[dl]; 415:A/W*[dl];	8.5	7	14.06
1783	wcc-39488	667	1	0	0	0	1	418:T/N/Y*[x]	13	1	249:C/T*[dl];	6	2	3
1784	wcc-39512	473	2	0	0	0	2	241:R/G/G*[x]; 366:A/A/R*[x]	14	1	91:A/R*[dl];	7	3	6.34
1785	wcc-39683	295	2	0	2	0	0	62:C/Y/C*[h]; 65:T/Y/T*[h]	321	1	193:G/R*[dl];	9	3	10.17
1786	wcc-39791	474	2	0	0	0	2	81:C/A/A*[x]; 134:G/A/A*[x]	68	1	90:G/R*[dl];	11	3	6.33
1787	wcc-39792	442	1	0	0	0	1	161:A/A/R*[x]	19	1	341:A/M*[dl];	6	2	4.52
1788	wcc-39808	484	2	0	0	0	2	206:C/C/Y*[x]; 294:T/T/W*[x]	17.5	1	167:T/W*[dl];	10	3	6.2
1789	wcc-39825	234	1	0	1	0	0	115:T/T/Y*[h]	22	1	81:A/M*[dl];	22	2	8.55
1790	wcc-39828	350	1	0	0	1	0	139:T/T/C*[s]	89	1	68:G/R*[dl];	190	2	5.71
1791	wcc-39843	888	5	0	1	4	0	42:T/W/A*[h]; 392:G/G/A*[s]; 404:G/G/A*[s]; 485:C/C/T*[s]; 557:C/C/T*[s]	207	1	76:A/W*[dl];	26	6	6.76
1792	wcc-39856	459	1	0	0	0	1	307:A/A/W*[x]	12	5	266:C/Y*[dl]; 308:G/R*[dl]; 345:A/R*[dl]; 369:T/C*[dl]; 372:C/Y*[dl];	21.4	6	13.07
1793	wcc-39873	1057	3	0	0	0	3	651:C/C/Y*[x]; 687:A/A/W*[x]; 693:G/G/R*[x]	16	5	155:C/Y*[dl]; 197:T/W*[dl]; 222:C/G*[dl]; 395:G/K*[dl]; 667:G/K*[dl];	11.6	8	7.57
1794	wcc-39880	562	2	0	0	0	2	297:A/G/R*[x]; 402:C/C/Y*[x]	15.5	1	68:G/T*[dl];	6	3	5.34
1795	wcc-40080	488	1	0	0	0	1	199:C/Y/T*[x]	12	1	380:C/Y*[dl];	7	2	4.1
1796	wcc-40144	450	3	0	0	0	3	147:G/S/G*[x]; 159:T/Y/T*[x]; 166:G/S/C*[x]	13	4	178:A/R*[dl]; 213:T/A*[dl]; 228:T/K*[dl]; 269:C/S*[dl];	16.25	7	15.56
1797	wcc-40150	669	8	0	4	3	1	34:T/T/Y*[h]; 37:A/A/M*[h]; 56:T/T/Y*[h]; 179:G/A/A*[x]; 230:T/T/Y*[h]; 483:T/T/G*[s]; 515:C/C/T*[s]; 546:A/A/G*[s]	54.88	1	77:A/R*[dl];	56	9	13.45
1798	wcc-40223	462	3	2	1	0	0	81:G/R/R*[i]; 194:G/K/K*[i]; 218:C/C/Y*[h]	62.67	1	384:A/R*[dl];	11	4	8.66
1799	wcc-40231	396	3	0	0	0	3	115:T/T/Y*[x]; 132:A/T/W*[x]; 213:A/T/W*[x]	18	2	141:A/G*[dl]; 144:C/T*[dl];	7	5	12.63
1800	wcc-4028	1790	10	2	7	1	0	199:G/R/G*[h]; 208:T/Y/T*[h]; 301:C/Y/C*[h]; 311:T/Y/T*[h]; 319:G/G/A*[s]; 406:A/R/A*[h]; 440:G/S/G*[h]; 475:T/Y/Y*[i]; 552:C/M/M*[i]; 574:G/G/R*[h]	33.5	10	1103:T/Y*[dl]; 1143:A/R*[dl]; 1158:A/G*[dl]; 1161:G/R*[dl]; 1267:C/M*[dl]; 1268:G/K*[dl]; 1313:G/R*[dl]; 1314:G/R*[dl]; 1560:A/R*[dl]; 1656:G/R*[dl];	9.4	20	11.17
1801	wcc-40379	238	2	2	0	0	0	71:C/M/M*[i]; 97:C/M/M*[i]	130	3	24:T/Y*[dl]; 167:G/S*[dl]; 194:C/Y*[dl];	29	5	21.01
1802	wcc-40383	586	4	0	1	0	3	307:T/Y/T*[x]; 310:C/Y/C*[x]; 319:G/R/G*[x]; 334:T/W/A*[h]	15.25	3	391:A/M*[dl]; 457:C/T*[dl]; 519:G/R*[dl];	10	7	11.95
1803	wcc-40505	397	7	0	3	4	0	107:T/T/Y*[h]; 129:C/Y/T*[h]; 176:T/T/C*[s]; 206:T/T/A*[s]; 256:A/A/M*[h]; 272:C/C/G*[s]; 313:T/T/G*[s]	28.71	1	86:C/M*[dl];	13	8	20.15
1804	wcc-40523	666	2	0	2	0	0	343:A/A/M*[h]; 394:C/S/C*[h]	22	2	286:C/M*[dl]; 319:T/Y*[dl];	6.5	4	6.01
1805	wcc-40542	457	3	0	0	2	1	237:T/T/C*[s]; 276:A/A/G*[s]; 298:C/C/G*[x]	75	1	192:C/Y*[dl];	6	4	8.75
1806	wcc-40553	281	7	1	3	1	2	71:G/G/R*[h]; 104:T/T/W*[h]; 112:T/T/C*[s]; 128:G/R/R*[i]; 199:C/C/Y*[h]; 231:Y/C/C*[x]; 247:G/R/G*[x]	42	1	172:W/T*[dl];	8	8	28.47
1807	wcc-40703	555	1	0	0	0	1	237:C/C/A*[x]	12	1	421:G/R*[dl];	6	2	3.6
1808	wcc-4083	1371	4	0	3	0	1	998:G/R/G*[h]; 1218:C/C/M*[h]; 1265:T/T/Y*[h]; 1288:A/R/R*[x]	50	4	358:T/Y*[dl]; 359:T/Y*[dl]; 1044:A/W*[dl]; 1052:A/R*[dl];	29.5	8	5.84
1809	wcc-40855	670	7	1	6	0	0	84:A/C/M*[h]; 121:C/Y/T*[h]; 365:A/R/A*[h]; 403:T/T/R*[h]; 442:T/Y/T*[h]; 461:C/S/S*[i]; 496:T/T/Y*[h]	23.86	1	235:T/C*[dl];	10	8	11.94
1810	wcc-40930	332	1	0	0	0	1	40:W/A/R*[x]	13	1	174:T/W*[dl];	7	2	6.02
1811	wcc-41019	443	6	1	5	0	0	28:C/C/Y*[h]; 119:G/G/R*[h]; 129:C/C/M*[h]; 180:G/G/S*[h]; 236:T/Y/Y*[i]; 361:C/Y/C*[h]	63.33	1	256:G/R*[dl];	11	7	15.8
1812	wcc-41046	603	1	0	0	0	1	123:G/N/K*[x]	12	1	302:G/R*[dl];	10	2	3.32
1813	wcc-41103	437	1	0	1	0	0	312:T/Y/C*[h]	29	3	132:G/A*[dl]; 176:G/R*[dl]; 185:G/R*[dl];	8.67	4	9.15
1814	wcc-41112	416	2	0	0	0	2	69:T/T/Y*[x]; 306:T/Y/Y*[x]	14	1	54:C/Y*[dl];	6	3	7.21
1815	wcc-41139	250	2	0	1	0	1	96:M/A/A*[x]; 227:T/W/T*[h]	67	1	140:C/T*[dl];	7	3	12
1816	wcc-41163	652	8	0	8	0	0	117:C/C/Y*[h]; 174:A/A/W*[h]; 175:G/G/K*[h]; 256:T/Y/C*[h]; 264:G/S/C*[h]; 294:C/M/C*[h]; 301:G/R/G*[h]; 304:A/A/W*[h]	42	1	421:C/Y*[dl];	7	9	13.8
1817	wcc-41184	509	5	5	0	0	0	147:T/Y/Y*[i]; 162:A/R/R*[i]; 183:C/Y/Y*[i]; 288:A/R/R*[i]; 294:A/R/R*[i]	69.4	3	204:T/K*[dl]; 231:A/M*[dl]; 396:C/S*[dl];	7.67	8	15.72
1818	wcc-41185	721	4	0	4	0	0	236:A/A/R*[h]; 307:G/R/G*[h]; 311:T/Y/T*[h]; 321:G/R/G*[h]	24	6	117:A/R*[dl]; 417:W/A*[dl]; 427:G/S*[dl]; 458:G/K*[dl]; 471:G/R*[dl]; 597:T/K*[dl];	7.17	10	13.87
1819	wcc-41280	583	6	1	3	0	2	346:A/W/T*[h]; 356:A/T/W*[h]; 378:C/A/A*[x]; 389:G/A/A*[x]; 429:C/S/S*[i]; 474:A/R/A*[h]	32	1	445:W/T*[dl];	15	7	12.01
1820	wcc-41331	371	2	0	2	0	0	128:G/G/R*[h]; 214:T/T/Y*[h]	342	1	81:T/Y*[dl];	16	3	8.09
1821	wcc-41365	348	2	0	0	0	2	158:A/G/G*[x]; 162:T/Y/T*[x]	11	1	80:C/Y*[dl];	6	3	8.62
1822	wcc-41368	648	3	0	3	0	0	251:C/Y/C*[h]; 260:A/R/A*[h]; 560:A/W/T*[h]	107.33	1	428:C/Y*[dl];	8	4	6.17
1823	wcc-41423	787	6	0	0	0	6	81:A/A/M*[x]; 492:A/A/R*[x]; 493:C/C/Y*[x]; 510:C/C/M*[x]; 519:A/A/R*[x]; 534:T/T/W*[x]	117.5	2	28:G/K*[dl]; 312:G/R*[dl];	32	8	10.17
1824	wcc-4144	1094	15	11	4	0	0	194:C/S/S*[i]; 222:C/Y/Y*[i]; 236:C/M/C*[h]; 381:G/R/R*[i]; 417:A/R/R*[i]; 489:T/Y/Y*[i]; 525:G/K/K*[i]; 549:C/C/S*[h]; 741:T/T/Y*[h]; 747:G/R/R*[i]; 771:A/M/M*[i]; 839:C/S/C*[h]; 903:A/R/R*[i]; 918:A/R/R*[i]; 933:C/M/M*[i]	195.73	2	899:A/R*[dl]; 939:G/A*[dl];	30	17	15.54
1825	wcc-41501	509	2	0	0	0	2	129:A/A/M*[x]; 177:T/T/C*[x]	22	1	211:G/A*[dl];	13	3	5.89
1826	wcc-41579	119	1	0	0	0	1	27:Y/T/T*[x]	57	1	76:A/G*[dl];	8	2	16.81
1827	wcc-41627	600	9	6	1	0	2	77:G/R/R*[x]; 99:T/Y/Y*[i]; 159:T/Y/Y*[i]; 197:G/R/R*[i]; 243:C/Y/Y*[x]; 259:G/K/K*[i]; 369:T/Y/T*[h]; 444:A/W/W*[i]; 471:A/M/M*[i]	16.33	1	354:C/Y*[dl];	7	10	16.67
1828	wcc-41628	818	1	0	1	0	0	590:G/G/R*[h]	15	1	523:T/Y*[dl];	6	2	2.44
1829	wcc-41649	400	3	0	3	0	0	245:C/C/Y*[h]; 272:C/C/Y*[h]; 304:T/T/W*[h]	34.33	1	248:T/W*[dl];	10	4	10
1830	wcc-41651	586	2	2	0	0	0	237:A/W/W*[i]; 471:A/M/M*[i]	94.5	1	433:A/R*[dl];	12	3	5.12
1831	wcc-41684	453	5	1	3	1	0	302:T/T/C*[s]; 317:G/R/A*[h]; 326:G/R/A*[h]; 347:C/C/M*[h]; 377:G/K/K*[i]	35.2	1	395:G/R*[dl];	11	6	13.25
1832	wcc-41720	325	2	1	1	0	0	7:T/T/W*[h]; 260:T/Y/Y*[i]	252	1	196:T/K*[dl];	15	3	9.23
1833	wcc-41776	529	1	0	0	0	1	351:G/G/K*[x]	12	1	268:C/T*[dl];	8	2	3.78
1834	wcc-41923	697	1	0	0	0	1	144:A/A/T*[x]	18	4	164:G/R*[dl]; 182:C/Y*[dl]; 485:T/Y*[dl]; 497:A/M*[dl];	7	5	7.17
1835	wcc-41941	600	13	11	2	0	0	169:A/R/R*[i]; 257:A/M/M*[i]; 335:C/S/S*[i]; 367:C/M/M*[i]; 372:G/G/R*[h]; 389:A/R/R*[i]; 446:T/Y/Y*[i]; 467:G/K/K*[i]; 470:G/R/G*[h]; 478:A/R/R*[i]; 510:G/S/S*[i]; 533:T/Y/Y*[i]; 557:C/Y/Y*[i]	72.31	1	433:A/R*[dl];	7	14	23.33
1836	wcc-41947	410	1	0	1	0	0	170:G/K/G*[h]	51	1	19:A/W*[dl];	7	2	4.88
1837	wcc-41949	540	4	3	0	1	0	43:T/W/W*[i]; 60:T/Y/Y*[i]; 70:T/W/W*[i]; 172:A/A/T*[s]	38.75	2	49:C/M*[dl]; 63:T/W*[dl];	9	6	11.11
1838	wcc-41958	384	8	1	4	3	0	39:G/G/S*[h]; 43:T/Y/C*[h]; 104:T/Y/C*[h]; 183:C/Y/Y*[i]; 186:G/G/R*[h]; 286:A/A/C*[s]; 295:T/T/A*[s]; 300:G/G/A*[s]	74.62	1	92:T/W*[dl];	13	9	23.44
1839	wcc-41959	197	1	0	0	0	1	136:A/W/W*[x]	13	2	106:C/T*[dl]; 169:T/C*[dl];	8	3	15.23
1840	wcc-42694	817	2	0	2	0	0	159:C/Y/C*[h]; 185:A/W/A*[h]	20	2	47:G/W*[dl]; 75:T/C*[dl];	7	4	4.9
1841	wcc-42975	780	2	0	2	0	0	78:C/C/M*[h]; 173:A/A/R*[h]	64.5	1	281:A/W*[dl];	8	3	3.85
1842	wcc-4326	895	10	2	6	0	2	316:C/A/M*[h]; 349:C/C/M*[h]; 403:C/Y/Y*[i]; 487:G/R/R*[i]; 619:G/G/R*[h]; 736:G/G/R*[h]; 774:C/C/S*[h]; 795:G/G/K*[h]; 859:W/A/A*[x]; 861:W/A/A*[x]	94.5	3	322:C/Y*[dl]; 499:G/K*[dl]; 805:G/K*[dl];	15	13	14.53
1843	wcc-43483	1035	2	0	0	0	2	748:A/G/G*[x]; 822:R/G/G*[x]	53.5	1	855:A/W*[dl];	19	3	2.9
1844	wcc-4387	1151	16	6	8	0	2	93:A/C/C*[x]; 147:C/S/S*[i]; 289:G/R/R*[i]; 415:C/Y/Y*[i]; 532:T/Y/Y*[i]; 547:G/K/K*[i]; 621:T/K/T*[h]; 781:T/T/Y*[h]; 790:M/A/M*[h]; 805:A/A/R*[h]; 837:A/M/M*[i]; 859:C/C/S*[h]; 877:C/Y/C*[h]; 1052:G/G/K*[h]; 1076:G/G/R*[h]; 1107:T/T/K*[x]	223.12	3	378:A/R*[dl]; 808:A/R*[dl]; 991:T/K*[dl];	29	19	16.51
1845	wcc-4416	2581	30	13	17	0	0	42:G/S/G*[h]; 49:T/Y/T*[h]; 108:T/Y/Y*[i]; 115:A/A/M*[h]; 330:A/R/R*[i]; 336:A/R/R*[i]; 366:A/A/R*[h]; 412:C/C/Y*[h]; 439:G/G/R*[h]; 525:Y/Y/W*[h]; 531:T/Y/T*[h]; 551:T/Y/Y*[i]; 1307:A/M/M*[i]; 1349:G/R/R*[i]; 1425:G/G/K*[h]; 1485:G/R/R*[i]; 1497:G/R/R*[i]; 1683:T/Y/Y*[i]; 1707:T/W/W*[i]; 1731:T/W/W*[i]; 1878:G/G/R*[h]; 1935:T/T/Y*[h]; 1974:C/C/Y*[h]; 2075:C/C/Y*[h]; 2127:T/K/K*[i]; 2145:C/Y/C*[h…	117.43	12	843:A/W*[dl]; 855:C/Y*[dl]; 891:G/R*[dl]; 1496:G/R*[dl]; 1788:R/G*[dl]; 1800:A/R*[dl]; 2052:C/M*[dl]; 2199:A/R*[dl]; 2217:G/R*[dl]; 2223:G/R*[dl]; 2268:A/R*[dl]; 2415:G/R*[dl];	31.5	42	16.27
1846	wcc-44404	571	1	0	0	0	1	78:C/G/G*[x]	107	2	37:A/W*[dl]; 56:T/Y*[dl];	33.5	3	5.25
1847	wcc-4464	1457	13	11	1	0	1	185:C/Y/Y*[i]; 227:T/Y/T*[h]; 248:C/Y/Y*[i]; 269:C/Y/Y*[i]; 314:A/M/M*[i]; 413:C/Y/Y*[i]; 512:G/R/R*[i]; 532:G/K/K*[i]; 578:A/W/W*[i]; 590:G/S/S*[i]; 965:T/Y/Y*[i]; 980:C/S/S*[i]; 1292:K/G/G*[x]	52.08	2	1052:Y/T*[dl]; 1076:R/G*[dl];	6	15	10.3
1848	wcc-4626	1655	11	1	7	0	3	322:G/R/A*[x]; 442:T/K/T*[x]; 447:C/Y/C*[x]; 478:G/G/R*[h]; 613:A/A/M*[h]; 646:A/A/R*[h]; 682:A/R/R*[i]; 709:A/A/R*[h]; 1000:G/R/A*[h]; 1036:T/T/Y*[h]; 1216:T/T/W*[h]	21.36	2	1258:A/M*[dl]; 1275:A/W*[dl];	6	13	7.85
1849	wcc-4644	3068	50	31	14	0	5	203:C/C/M*[x]; 263:A/A/W*[x]; 485:T/K/K*[i]; 512:G/R/R*[i]; 526:A/R/R*[i]; 533:T/Y/Y*[x]; 605:G/A/R*[x]; 629:G/R/R*[i]; 686:T/K/G*[h]; 716:C/C/Y*[h]; 785:T/Y/Y*[i]; 881:T/T/W*[h]; 935:C/Y/Y*[i]; 938:C/Y/Y*[i]; 968:G/G/R*[h]; 988:C/Y/Y*[i]; 998:A/M/M*[i]; 1142:A/R/R*[i]; 1266:T/Y/Y*[i]; 1324:C/T/Y*[h]; 1342:G/A/R*[h]; 1348:T/Y/Y*[i]; 1392:A/R/A*[h]; 1399:T/T/W*[h]; 1420:G/R/R*[i]; 1445:T/Y/Y*[i]; …	54.28	7	302:C/S*[dl]; 326:G/R*[dl]; 398:T/Y*[dl]; 407:G/K*[dl]; 1118:G/R*[dl]; 1555:A/W*[dl]; 2217:C/Y*[dl];	17	57	18.58
1850	wcc-4657	1119	18	0	15	2	1	92:C/C/M*[x]; 180:A/M/C*[h]; 203:G/R/G*[h]; 245:G/G/A*[s]; 269:T/W/T*[h]; 272:A/R/A*[h]; 311:C/Y/C*[h]; 320:T/Y/T*[h]; 395:A/W/A*[h]; 412:A/A/R*[h]; 425:T/Y/T*[h]; 458:T/Y/C*[h]; 479:T/Y/T*[h]; 539:C/Y/T*[h]; 551:A/A/G*[s]; 605:A/R/A*[h]; 758:A/A/R*[h]; 765:A/A/W*[h]	57.06	1	489:A/W*[dl];	14	19	16.98
1851	wcc-4675	1654	15	0	13	0	2	222:A/A/W*[h]; 414:C/C/Y*[h]; 444:C/C/Y*[h]; 453:A/A/W*[h]; 470:C/C/Y*[h]; 486:A/A/R*[h]; 558:T/T/W*[h]; 660:G/G/R*[x]; 678:A/A/R*[x]; 756:A/A/R*[h]; 972:G/G/R*[h]; 1047:C/C/Y*[h]; 1122:C/C/Y*[h]; 1284:C/C/S*[h]; 1378:G/G/R*[h]	152	5	274:G/R*[dl]; 1029:T/K*[dl]; 1068:T/W*[dl]; 1453:T/Y*[dl]; 1455:G/R*[dl];	60	20	12.09
1852	wcc-4690	824	8	0	3	5	0	150:T/T/G*[s]; 222:T/T/C*[s]; 314:A/A/G*[s]; 389:C/C/T*[s]; 414:G/G/R*[h]; 469:T/T/Y*[h]; 588:C/C/A*[s]; 698:G/G/R*[h]	76.75	6	140:T/K*[dl]; 233:A/W*[dl]; 246:A/W*[dl]; 350:C/Y*[dl]; 793:T/Y*[dl]; 796:C/M*[dl];	23	14	16.99
1853	wcc-4700	1332	1	0	0	0	1	972:G/G/C*[x]	9	1	112:G/R*[dl];	9	2	1.5
1854	wcc-4733	1899	16	4	1	0	11	190:T/T/Y*[x]; 197:C/C/Y*[x]; 403:T/T/Y*[x]; 487:C/M/M*[i]; 529:A/R/R*[i]; 853:T/T/Y*[x]; 1067:C/C/M*[x]; 1076:A/A/R*[x]; 1247:A/M/M*[i]; 1368:C/C/S*[x]; 1388:G/G/R*[x]; 1430:G/G/R*[x]; 1436:T/T/Y*[x]; 1547:A/R/R*[i]; 1604:G/G/R*[h]; 1694:A/T/W*[x]	39	7	661:T/Y*[dl]; 670:T/K*[dl]; 731:T/Y*[dl]; 991:G/R*[dl]; 1166:T/Y*[dl]; 1202:T/W*[dl]; 1424:T/Y*[dl];	61.29	23	12.11
1855	wcc-4759	1630	19	18	1	0	0	61:T/Y/Y*[i]; 97:T/K/T*[h]; 100:C/Y/Y*[i]; 136:C/S/S*[i]; 148:C/Y/Y*[i]; 243:A/M/M*[i]; 281:C/Y/Y*[i]; 674:C/Y/Y*[i]; 743:A/R/R*[i]; 809:C/S/S*[i]; 887:C/M/M*[i]; 1004:C/Y/Y*[i]; 1022:A/R/R*[i]; 1082:C/Y/Y*[i]; 1124:T/Y/Y*[i]; 1193:C/S/S*[i]; 1265:G/R/R*[i]; 1332:T/Y/Y*[i]; 1346:C/Y/Y*[i]	106.84	2	317:R/G*[dl]; 1442:C/Y*[dl];	17	21	12.88
1856	wcc-4767	1968	1	0	0	0	1	1278:Y/Y/C*[x]	10	2	85:C/W*[dl]; 857:T/C*[dl];	7	3	1.52
1857	wcc-4773	1456	22	11	10	0	1	161:Y/T/T*[x]; 220:W/A/W*[h]; 301:T/W/W*[i]; 436:W/A/W*[h]; 574:A/T/W*[h]; 628:T/Y/Y*[i]; 654:T/Y/C*[h]; 691:T/Y/Y*[i]; 712:A/G/R*[h]; 739:T/Y/Y*[i]; 763:T/Y/Y*[i]; 772:A/M/M*[i]; 785:A/M/M*[i]; 820:C/Y/Y*[i]; 868:A/M/A*[h]; 916:C/Y/Y*[i]; 928:A/R/R*[i]; 934:C/Y/Y*[i]; 1000:T/G/K*[h]; 1129:M/C/M*[h]; 1153:R/A/R*[h]; 1345:A/W/A*[h]	289.82	7	85:T/Y*[dl]; 127:A/M*[dl]; 469:G/R*[dl]; 490:A/W*[dl]; 499:T/Y*[dl]; 802:T/M*[dl]; 1228:C/Y*[dl];	69.71	29	19.92
1858	wcc-4833	1061	4	2	2	0	0	114:C/C/Y*[h]; 289:G/K/K*[i]; 291:T/Y/Y*[i]; 400:G/R/G*[h]	103	9	178:A/R*[dl]; 222:A/R*[dl]; 264:C/Y*[dl]; 425:T/Y*[dl]; 429:A/R*[dl]; 441:G/S*[dl]; 603:G/K*[dl]; 641:C/Y*[dl]; 700:G/R*[dl];	28.11	13	12.25
1859	wcc-4864	1256	6	0	0	0	6	335:A/A/T*[x]; 380:A/A/R*[x]; 401:C/C/T*[x]; 467:G/G/R*[x]; 851:T/T/Y*[x]; 887:A/R/R*[x]	15.17	1	266:T/W*[dl];	6	7	5.57
1860	wcc-4929	812	12	0	11	0	1	95:M/A/M*[h]; 98:Y/C/Y*[h]; 134:R/G/R*[h]; 159:S/G/G*[x]; 170:C/C/Y*[h]; 206:G/G/R*[h]; 207:C/C/Y*[h]; 245:C/C/Y*[h]; 444:G/G/K*[h]; 459:C/C/Y*[h]; 625:T/T/W*[h]; 633:T/T/Y*[h]	95.25	4	188:T/Y*[dl]; 561:G/R*[dl]; 615:A/R*[dl]; 660:A/R*[dl];	22.75	16	19.7
1861	wcc-4934	1969	11	2	6	0	3	570:G/G/R*[h]; 689:C/C/Y*[x]; 1011:T/T/Y*[h]; 1116:G/R/R*[x]; 1487:G/G/R*[h]; 1550:C/C/Y*[x]; 1577:G/G/K*[h]; 1592:A/A/W*[h]; 1619:T/W/W*[i]; 1682:G/G/R*[h]; 1823:T/Y/Y*[i]	20.73	5	261:A/R*[dl]; 316:A/W*[dl]; 318:A/R*[dl]; 851:G/R*[dl]; 1256:C/Y*[dl];	8.4	16	8.13
1862	wcc-4992	2238	17	13	4	0	0	87:T/G/K*[h]; 144:T/K/K*[i]; 156:A/R/R*[i]; 171:C/S/S*[i]; 187:C/S/S*[i]; 207:A/R/R*[i]; 301:T/K/K*[i]; 317:T/W/W*[i]; 335:C/Y/C*[h]; 386:A/R/R*[i]; 392:T/Y/Y*[i]; 404:T/Y/Y*[i]; 638:T/W/W*[i]; 659:C/S/S*[i]; 1323:C/Y/Y*[i]; 1436:G/G/S*[h]; 1736:T/T/Y*[h]	49.71	1	424:T/W*[dl];	14	18	8.04
1863	wcc-5018	602	3	0	1	0	2	88:G/G/K*[x]; 91:G/G/R*[x]; 274:G/G/R*[h]	12.33	3	285:G/R*[dl]; 327:C/Y*[dl]; 328:C/Y*[dl];	18.67	6	9.97
1864	wcc-5022	2189	32	2	26	4	0	938:A/A/G*[s]; 983:C/C/Y*[h]; 992:A/A/R*[h]; 1029:T/T/W*[h]; 1064:T/T/Y*[h]; 1087:C/C/S*[h]; 1118:C/C/M*[h]; 1130:C/C/Y*[h]; 1139:T/T/Y*[h]; 1208:G/G/R*[h]; 1217:G/G/K*[h]; 1223:T/T/Y*[h]; 1247:A/A/R*[h]; 1295:T/T/C*[s]; 1346:G/G/R*[h]; 1358:A/R/R*[i]; 1385:A/A/R*[h]; 1517:A/A/W*[h]; 1559:G/G/R*[h]; 1583:T/T/Y*[h]; 1619:G/G/K*[h]; 1632:T/T/Y*[h]; 1634:G/G/R*[h]; 1673:C/C/Y*[h]; 1674:G/G/R*[h]; 17…	87.5	4	376:G/R*[dl]; 1544:C/Y*[dl]; 1598:G/S*[dl]; 2019:T/W*[dl];	31.75	36	16.45
1865	wcc-5093	1307	12	0	10	0	2	229:A/G/R*[x]; 286:C/C/Y*[h]; 400:T/T/W*[x]; 448:A/M/C*[h]; 565:A/R/G*[h]; 929:T/T/K*[h]; 947:T/T/Y*[h]; 962:T/W/T*[h]; 980:W/W/T*[h]; 1022:T/T/Y*[h]; 1031:M/M/C*[h]; 1070:C/C/Y*[h]	113.67	1	382:T/Y*[dl];	27	13	9.95
1866	wcc-5109	1597	13	1	6	4	2	277:A/G/R*[h]; 447:A/A/T*[s]; 453:A/A/G*[s]; 588:A/A/R*[x]; 723:T/T/K*[h]; 762:G/G/R*[h]; 790:A/A/W*[h]; 845:T/T/Y*[h]; 906:T/T/W*[h]; 1158:C/Y/Y*[i]; 1224:C/C/Y*[x]; 1311:G/G/A*[s]; 1344:C/C/T*[s]	69.77	9	92:T/Y*[dl]; 167:T/W*[dl]; 320:A/W*[dl]; 498:A/T*[dl]; 534:A/W*[dl]; 567:T/W*[dl]; 1285:T/Y*[dl]; 1290:C/Y*[dl]; 1572:C/Y*[dl];	18.11	22	13.78
1867	wcc-5198	827	5	0	2	0	3	37:C/C/Y*[h]; 54:M/A/A*[x]; 710:Y/C/Y*[h]; 734:R/G/G*[x]; 735:S/G/G*[x]	438.6	8	131:A/W*[dl]; 224:G/R*[dl]; 434:A/R*[dl]; 437:T/W*[dl]; 554:A/R*[dl]; 599:C/Y*[dl]; 602:A/R*[dl]; 659:R/A*[dl];	54.62	13	15.72
1868	wcc-5200	958	5	4	1	0	0	319:T/Y/Y*[i]; 379:A/R/R*[i]; 387:A/R/R*[i]; 727:G/K/K*[i]; 814:K/K/T*[h]	187.2	3	88:A/R*[dl]; 99:G/K*[dl]; 162:T/Y*[dl];	30	8	8.35
1869	wcc-5212	1205	4	0	2	1	1	460:C/C/T*[s]; 633:C/C/M*[h]; 635:T/T/Y*[h]; 1058:K/T/T*[x]	177.75	1	751:T/C*[dl];	6	5	4.15
1870	wcc-5320	1569	29	9	2	0	18	163:C/T/T*[x]; 205:G/R/R*[i]; 228:G/S/S*[i]; 289:T/W/W*[i]; 322:T/Y/Y*[i]; 343:G/K/K*[i]; 364:T/G/G*[x]; 388:G/K/K*[i]; 430:A/R/R*[i]; 520:A/R/R*[i]; 526:G/R/G*[h]; 682:C/A/A*[x]; 691:G/A/A*[x]; 703:G/A/A*[x]; 727:C/T/T*[x]; 743:T/C/C*[x]; 1198:A/C/C*[x]; 1234:C/T/T*[x]; 1249:C/T/T*[x]; 1307:A/G/G*[x]; 1354:T/Y/T*[h]; 1357:A/G/G*[x]; 1378:T/W/W*[i]; 1399:C/T/T*[x]; 1459:G/A/A*[x]; 1485:C/T/T*[x];…	138.03	1	313:G/R*[dl];	9	30	19.12
1871	wcc-5321	1214	14	5	9	0	0	258:T/T/Y*[h]; 285:C/Y/Y*[i]; 329:C/Y/S*[h]; 385:G/K/K*[i]; 460:T/Y/Y*[i]; 579:A/A/M*[h]; 583:C/C/Y*[h]; 653:T/K/K*[i]; 701:G/G/R*[h]; 725:A/M/A*[h]; 830:A/R/A*[h]; 834:C/S/C*[h]; 857:A/A/R*[h]; 988:C/Y/Y*[i]	233.64	6	132:C/Y*[dl]; 554:G/R*[dl]; 564:T/Y*[dl]; 1037:A/W*[dl]; 1052:T/W*[dl]; 1060:G/Y*[dl];	14.83	20	16.47
1872	wcc-5332	1295	7	3	4	0	0	207:G/K/K*[i]; 278:T/T/Y*[h]; 562:C/S/C*[h]; 791:W/W/M*[h]; 848:C/Y/Y*[i]; 866:A/A/R*[h]; 899:T/Y/Y*[i]	31.57	3	580:G/R*[dl]; 1138:G/S*[dl]; 1151:C/M*[dl];	16.67	10	7.72
1873	wcc-5338	1962	6	0	3	0	3	700:C/C/Y*[h]; 772:T/T/Y*[h]; 784:T/T/Y*[h]; 1929:R/A/A*[x]; 1935:K/G/G*[x]; 1947:W/A/A*[x]	121.5	1	1843:T/Y*[dl];	33	7	3.57
1874	wcc-5369	2345	15	9	5	0	1	987:C/Y/Y*[i]; 1209:T/W/W*[i]; 1249:T/Y/Y*[i]; 1411:G/G/R*[h]; 1461:G/K/K*[i]; 1607:A/R/R*[i]; 1683:A/R/R*[i]; 1780:T/W/W*[i]; 1804:A/R/A*[h]; 1810:T/K/T*[h]; 1887:G/S/S*[i]; 2055:T/W/W*[i]; 2134:A/G/R*[h]; 2192:R/G/G*[x]; 2196:W/T/W*[h]	67.2	1	2239:C/T*[dl];	8	16	6.82
1875	wcc-5377	2240	3	0	2	0	1	1600:G/R/A*[h]; 1885:G/G/K*[h]; 1958:A/A/G*[x]	12.33	8	75:A/S*[dl]; 87:T/Y*[dl]; 265:G/R*[dl]; 793:T/C*[dl]; 1081:C/M*[dl]; 1138:C/Y*[dl]; 1241:A/R*[dl]; 1931:A/R*[dl];	8.25	11	4.91
1876	wcc-5379	1324	11	0	8	2	1	370:G/S/C*[h]; 391:T/Y/T*[h]; 445:G/K/N*[x]; 466:T/T/A*[s]; 474:T/T/G*[s]; 514:A/R/G*[h]; 534:G/R/A*[h]; 550:T/W/A*[h]; 565:Y/Y/C*[h]; 604:R/R/G*[h]; 817:A/W/A*[h]	67.45	7	493:T/K*[dl]; 619:G/R*[dl]; 634:A/R*[dl]; 837:G/R*[dl]; 897:G/R*[dl]; 1030:G/S*[dl]; 1151:C/Y*[dl];	26.71	18	13.6
1877	wcc-5402	1407	20	13	5	0	2	284:R/A/A*[x]; 286:R/A/A*[x]; 540:T/Y/Y*[i]; 576:T/Y/Y*[i]; 603:T/Y/Y*[i]; 615:T/K/K*[i]; 696:C/Y/Y*[i]; 738:G/R/R*[i]; 777:A/R/A*[h]; 807:T/Y/C*[h]; 825:G/R/R*[i]; 876:G/R/R*[i]; 891:C/C/Y*[h]; 894:G/R/R*[i]; 969:G/R/R*[i]; 1044:G/R/A*[h]; 1053:C/M/M*[i]; 1068:C/Y/Y*[i]; 1130:G/G/K*[h]; 1162:G/K/K*[i]	43.75	1	552:C/Y*[dl];	12	21	14.93
1878	wcc-5405	1061	11	2	5	4	0	83:A/M/M*[i]; 162:T/Y/T*[h]; 337:A/R/A*[h]; 420:A/M/C*[h]; 421:A/W/T*[h]; 665:T/W/W*[i]; 693:A/R/G*[h]; 725:T/T/A*[s]; 736:T/T/G*[s]; 739:A/A/C*[s]; 945:A/A/G*[s]	163.45	2	329:A/R*[dl]; 661:C/S*[dl];	12	13	12.25
1879	wcc-5425	1623	3	0	0	2	1	284:G/G/C*[s]; 642:C/C/T*[x]; 1320:G/G/C*[s]	15.33	10	301:A/W*[dl]; 455:C/Y*[dl]; 550:T/Y*[dl]; 555:T/W*[dl]; 600:T/K*[dl]; 614:G/K*[dl]; 753:C/Y*[dl]; 1167:T/Y*[dl]; 1201:T/W*[dl]; 1208:C/Y*[dl];	11.3	13	8.01
1880	wcc-5428	1076	15	8	6	0	1	72:G/R/R*[i]; 87:G/K/K*[i]; 93:T/K/K*[i]; 165:C/M/W*[h]; 175:A/R/R*[i]; 317:A/R/A*[h]; 348:Y/T/T*[x]; 416:G/R/G*[h]; 551:G/G/K*[h]; 882:R/R/G*[h]; 930:G/K/K*[i]; 1000:A/W/W*[i]; 1014:T/Y/Y*[i]; 1049:C/S/S*[i]; 1052:T/T/Y*[h]	169.8	2	860:A/R*[dl]; 901:G/K*[dl];	30	17	15.8
1881	wcc-5478	1138	23	6	16	1	0	44:C/Y/Y*[i]; 52:A/M/C*[h]; 56:C/C/A*[s]; 154:K/K/G*[h]; 266:T/Y/T*[h]; 342:A/R/A*[h]; 420:G/G/R*[h]; 423:G/R/R*[i]; 528:C/Y/Y*[i]; 542:T/Y/Y*[i]; 600:C/C/Y*[h]; 615:T/K/T*[h]; 630:T/Y/T*[h]; 633:A/R/A*[h]; 651:T/T/K*[h]; 672:G/R/R*[i]; 749:A/R/G*[h]; 750:T/T/Y*[h]; 816:T/T/K*[h]; 876:C/Y/Y*[i]; 949:A/M/A*[h]; 950:A/R/A*[h]; 969:T/T/Y*[h]	66.09	1	95:S/C*[dl];	10	24	21.09
1882	wcc-5487	911	10	4	6	0	0	243:A/A/R*[h]; 360:C/Y/Y*[i]; 366:G/R/R*[i]; 381:A/R/R*[i]; 585:T/W/W*[i]; 725:T/T/Y*[h]; 738:G/G/S*[h]; 742:T/T/Y*[h]; 770:A/A/R*[h]; 785:C/C/Y*[h]	138.7	4	677:G/R*[dl]; 840:A/R*[dl]; 858:T/W*[dl]; 861:G/R*[dl];	27.75	14	15.37
1883	wcc-5503	1109	20	12	7	0	1	134:G/R/R*[i]; 165:A/T/W*[h]; 300:T/Y/G*[h]; 303:A/R/R*[i]; 371:C/Y/Y*[i]; 459:G/R/R*[i]; 480:T/Y/Y*[i]; 486:C/Y/Y*[i]; 508:G/R/R*[i]; 555:G/R/G*[h]; 703:G/S/C*[h]; 759:C/Y/Y*[x]; 774:T/Y/Y*[i]; 788:T/Y/Y*[i]; 816:A/R/R*[i]; 849:G/R/R*[i]; 867:A/R/R*[i]; 906:T/T/K*[h]; 920:Y/T/Y*[h]; 942:T/T/K*[h]	99.65	7	78:G/T*[dl]; 196:T/K*[dl]; 507:C/Y*[dl]; 720:A/M*[dl]; 1041:G/K*[dl]; 1053:G/K*[dl]; 1055:C/T*[dl];	56.29	27	24.35
1884	wcc-5509	1203	17	4	8	5	0	75:A/A/C*[s]; 271:T/Y/T*[h]; 325:T/T/Y*[h]; 385:G/R/R*[i]; 397:A/R/R*[i]; 450:G/R/G*[h]; 559:G/R/R*[i]; 664:Y/Y/C*[h]; 697:R/A/G*[s]; 714:G/G/K*[h]; 739:C/C/S*[h]; 760:A/R/R*[i]; 820:C/C/Y*[h]; 838:K/K/R*[h]; 859:C/C/T*[s]; 862:C/C/A*[s]; 910:T/T/C*[s]	194.59	6	83:G/R*[dl]; 86:T/K*[dl]; 122:C/Y*[dl]; 156:G/S*[dl]; 157:G/R*[dl]; 304:C/Y*[dl];	45.17	23	19.12
1885	wcc-5516	1066	5	0	5	0	0	45:M/M/A*[h]; 230:C/C/Y*[h]; 500:G/G/S*[h]; 758:T/Y/C*[h]; 785:G/R/A*[h]	62.4	1	685:T/K*[dl];	25	6	5.63
1886	wcc-5552	714	3	0	0	3	0	208:C/C/T*[s]; 210:A/A/G*[s]; 570:G/G/A*[s]	94.33	5	288:A/R*[dl]; 300:A/M*[dl]; 359:G/R*[dl]; 387:T/Y*[dl]; 529:C/M*[dl];	46.6	8	11.2
1887	wcc-5558	2248	15	12	3	0	0	1087:C/Y/Y*[i]; 1097:T/T/Y*[h]; 1105:G/G/R*[h]; 1284:G/R/R*[i]; 1469:T/Y/C*[h]; 1498:T/Y/Y*[i]; 1587:A/R/R*[i]; 1650:G/R/R*[i]; 1691:C/Y/Y*[i]; 1776:A/R/R*[i]; 2007:G/K/K*[i]; 2022:A/R/R*[i]; 2054:A/R/R*[i]; 2080:C/Y/Y*[i]; 2103:G/R/R*[i]	81	2	1283:C/Y*[dl]; 2176:G/R*[dl];	8	17	7.56
1888	wcc-5563	1221	2	0	2	0	0	171:A/M/C*[h]; 614:G/R/G*[h]	62	1	876:T/C*[dl];	35	3	2.46
1889	wcc-5591	2520	10	5	4	0	1	76:G/K/G*[h]; 92:T/Y/T*[h]; 113:G/R/G*[x]; 518:A/M/M*[i]; 617:A/R/R*[i]; 701:C/M/M*[i]; 710:T/Y/Y*[i]; 1580:R/R/A*[h]; 1688:G/R/R*[i]; 1790:C/C/S*[h]	26.3	1	498:A/G*[dl];	7	11	4.37
1890	wcc-5592	1955	5	2	3	0	0	418:G/R/R*[i]; 481:A/R/R*[i]; 1025:G/G/R*[h]; 1766:G/R/A*[h]; 1796:T/Y/C*[h]	43.6	3	235:A/M*[dl]; 673:Y/C*[dl]; 1670:A/W*[dl];	7	8	4.09
1891	wcc-5601	1721	14	6	5	3	0	485:T/Y/Y*[i]; 515:A/R/R*[i]; 521:G/R/R*[i]; 554:A/R/R*[i]; 575:C/M/C*[h]; 758:T/T/C*[s]; 923:T/T/C*[s]; 1001:A/A/G*[s]; 1007:A/R/G*[h]; 1034:C/Y/C*[h]; 1169:A/R/A*[h]; 1202:A/W/W*[i]; 1205:A/R/R*[i]; 1225:C/Y/C*[h]	177.57	4	242:G/K*[dl]; 251:T/Y*[dl]; 272:A/W*[dl]; 325:C/Y*[dl];	118.75	18	10.46
1892	wcc-5612	1613	4	0	1	0	3	104:M/A/A*[x]; 124:M/C/C*[x]; 125:M/A/A*[x]; 1168:Y/Y/T*[h]	314.5	1	1108:S/C*[dl];	7	5	3.1
1893	wcc-5620	1534	24	15	8	1	0	161:G/S/S*[i]; 169:T/T/Y*[h]; 186:T/Y/Y*[i]; 245:A/W/W*[i]; 294:C/Y/Y*[i]; 360:G/K/K*[i]; 461:C/C/Y*[h]; 575:C/Y/Y*[i]; 593:T/Y/C*[h]; 617:C/Y/T*[h]; 1004:G/K/K*[i]; 1007:T/K/G*[h]; 1025:A/M/M*[i]; 1184:C/Y/T*[h]; 1238:T/Y/Y*[i]; 1265:T/W/W*[i]; 1272:G/R/R*[i]; 1280:C/Y/Y*[i]; 1346:T/Y/Y*[i]; 1357:G/R/R*[i]; 1374:T/Y/Y*[i]; 1379:C/C/Y*[h]; 1391:T/T/Y*[h]; 1445:A/A/C*[s]	76.12	1	800:Y/C*[dl];	9	25	16.3
1894	wcc-5644	1557	24	14	9	0	1	342:G/A/A*[x]; 420:A/A/R*[h]; 426:A/A/R*[h]; 582:A/R/R*[i]; 633:T/W/W*[i]; 660:A/R/R*[i]; 726:C/Y/Y*[i]; 787:T/T/Y*[h]; 831:G/R/R*[i]; 915:T/K/K*[i]; 1080:C/Y/Y*[i]; 1092:G/R/R*[i]; 1101:A/R/A*[h]; 1132:A/M/M*[i]; 1206:C/Y/Y*[i]; 1245:T/T/Y*[h]; 1290:A/M/M*[i]; 1311:A/W/W*[i]; 1386:T/Y/Y*[i]; 1398:T/Y/C*[h]; 1407:G/G/R*[h]; 1464:T/Y/Y*[i]; 1503:G/R/A*[h]; 1539:C/T/Y*[h]	117.08	1	1314:C/Y*[dl];	7	25	16.06
1895	wcc-5667	1906	20	12	8	0	0	57:T/K/G*[h]; 231:T/Y/Y*[i]; 272:C/Y/Y*[i]; 286:A/R/R*[i]; 326:G/K/K*[i]; 327:C/Y/Y*[i]; 558:G/G/R*[h]; 591:G/R/R*[i]; 711:A/R/G*[h]; 732:A/R/G*[h]; 753:G/R/R*[i]; 807:G/R/R*[i]; 891:C/Y/Y*[i]; 1116:A/A/R*[h]; 1149:C/Y/Y*[i]; 1338:A/A/W*[h]; 1345:G/G/K*[h]; 1416:G/G/R*[h]; 1437:G/R/R*[i]; 1560:G/R/R*[i]	67.5	7	309:T/Y*[dl]; 570:A/W*[dl]; 571:C/Y*[dl]; 1087:A/R*[dl]; 1545:G/R*[dl]; 1717:C/Y*[dl]; 1762:C/Y*[dl];	16	27	14.17
1896	wcc-5707	1013	5	0	5	0	0	342:T/T/K*[h]; 472:G/G/R*[h]; 495:C/C/S*[h]; 542:G/G/R*[h]; 777:A/A/R*[h]	127.2	3	548:T/Y*[dl]; 748:C/Y*[dl]; 814:C/Y*[dl];	10.67	8	7.9
1897	wcc-5726	1027	13	0	4	9	0	76:T/T/W*[h]; 116:C/C/G*[s]; 167:C/C/T*[s]; 290:C/C/T*[s]; 311:T/T/C*[s]; 317:T/T/G*[s]; 327:T/T/K*[h]; 395:T/T/A*[s]; 440:T/T/K*[h]; 455:G/G/T*[s]; 467:A/A/T*[s]; 554:G/G/R*[h]; 971:T/T/C*[s]	100.69	1	836:T/Y*[dl];	64	14	13.63
1898	wcc-5727	1735	11	5	4	0	2	534:G/K/K*[i]; 603:G/G/R*[h]; 681:C/C/M*[h]; 696:G/S/S*[i]; 774:T/T/Y*[x]; 807:G/C/C*[x]; 990:C/C/Y*[h]; 1047:C/C/Y*[h]; 1119:C/Y/Y*[i]; 1143:C/Y/Y*[i]; 1302:C/Y/Y*[i]	22.55	5	939:G/K*[dl]; 956:T/Y*[dl]; 978:T/Y*[dl]; 1584:T/Y*[dl]; 1596:T/Y*[dl];	12.4	16	9.22
1899	wcc-5751	1000	9	8	1	0	0	219:A/W/W*[i]; 245:A/M/M*[i]; 392:G/R/R*[i]; 416:T/Y/Y*[i]; 419:A/R/R*[i]; 544:T/K/K*[i]; 635:C/Y/Y*[i]; 761:T/Y/Y*[i]; 905:A/A/R*[h]	249	4	86:A/W*[dl]; 186:T/Y*[dl]; 232:C/Y*[dl]; 564:G/R*[dl];	15.5	13	13
1900	wcc-5763	1201	15	2	9	0	4	189:C/C/Y*[h]; 370:G/G/K*[h]; 452:A/A/R*[h]; 561:A/A/R*[h]; 583:A/A/R*[h]; 692:G/R/R*[i]; 758:A/A/R*[h]; 776:C/Y/Y*[i]; 868:Y/C/C*[x]; 894:C/C/M*[h]; 948:R/A/A*[x]; 965:C/T/Y*[h]; 1049:T/W/A*[h]; 1072:R/G/G*[x]; 1078:R/A/A*[x]	196.07	3	133:C/A*[dl]; 149:A/W*[dl]; 416:T/Y*[dl];	14	18	14.99
1901	wcc-5772	1517	25	2	18	4	1	42:T/T/K*[h]; 114:C/M/A*[h]; 216:T/W/T*[h]; 288:T/Y/C*[h]; 332:C/Y/Y*[i]; 395:T/T/W*[h]; 402:T/T/Y*[h]; 465:A/A/R*[h]; 547:A/A/G*[s]; 726:R/R/G*[h]; 771:T/T/Y*[h]; 772:G/G/S*[h]; 919:G/G/K*[h]; 933:T/T/Y*[h]; 984:G/G/A*[s]; 999:G/C/G*[s]; 1078:G/S/G*[h]; 1130:T/T/Y*[h]; 1233:T/T/C*[s]; 1285:G/S/G*[h]; 1406:C/T/Y*[h]; 1409:G/G/R*[h]; 1437:G/A/R*[h]; 1454:A/R/R*[i]; 1479:G/S/S*[x]	65.28	4	240:A/W*[dl]; 525:A/R*[dl]; 588:G/R*[dl]; 1307:G/R*[dl];	12.25	29	19.12
1902	wcc-5778	1462	29	1	20	5	3	93:A/A/W*[h]; 122:C/C/Y*[h]; 219:C/Y/T*[h]; 245:C/C/T*[s]; 257:T/T/Y*[h]; 312:T/Y/T*[h]; 317:T/T/Y*[h]; 359:A/W/W*[i]; 371:C/C/Y*[h]; 380:C/C/Y*[h]; 383:C/C/Y*[h]; 520:A/R/A*[h]; 587:A/A/G*[s]; 617:G/G/S*[h]; 620:C/Y/C*[h]; 706:G/G/R*[h]; 818:A/C/C*[x]; 869:C/S/C*[h]; 941:A/W/T*[h]; 1016:A/R/A*[h]; 1034:T/T/Y*[h]; 1078:A/R/G*[h]; 1083:G/R/A*[h]; 1139:A/A/G*[s]; 1148:T/T/C*[s]; 1211:G/G/R*[h]; 122…	59.31	1	1386:A/M*[dl];	22	30	20.52
1903	wcc-5797	3375	25	18	5	0	2	797:C/S/S*[x]; 807:T/Y/Y*[i]; 927:T/T/Y*[h]; 1183:C/Y/Y*[i]; 1247:G/G/K*[h]; 1277:C/Y/Y*[i]; 1306:G/S/S*[i]; 1366:T/Y/Y*[i]; 1491:T/Y/Y*[i]; 1495:C/Y/Y*[i]; 1628:T/Y/T*[h]; 1664:T/Y/Y*[i]; 1687:C/Y/Y*[i]; 1688:G/R/R*[i]; 1730:G/R/G*[h]; 1737:G/R/G*[h]; 1799:G/R/R*[i]; 1871:G/R/R*[i]; 2679:C/Y/Y*[i]; 2774:G/K/K*[i]; 2852:T/Y/Y*[i]; 2861:A/W/W*[i]; 3268:G/R/R*[i]; 3272:G/R/R*[i]; 3359:T/K/G*[x]	70.04	3	1748:A/R*[dl]; 2750:C/Y*[dl]; 2864:C/Y*[dl];	10	28	8.3
1904	wcc-5799	1337	24	5	18	0	1	99:A/A/W*[h]; 216:C/Y/Y*[i]; 368:C/C/Y*[h]; 383:A/R/R*[i]; 439:T/Y/T*[h]; 440:A/A/R*[h]; 500:G/R/G*[h]; 620:G/G/R*[h]; 668:T/Y/T*[h]; 686:G/G/R*[h]; 713:A/A/R*[h]; 785:A/M/Y*[h]; 807:G/K/K*[i]; 860:A/R/A*[h]; 866:K/G/G*[x]; 1040:A/M/A*[h]; 1098:G/R/G*[h]; 1106:T/K/G*[h]; 1159:G/S/G*[h]; 1169:A/W/A*[h]; 1182:A/W/W*[i]; 1223:T/Y/C*[h]; 1226:T/K/K*[i]; 1251:G/G/S*[h]	46.29	1	740:T/Y*[dl];	14	25	18.7
1905	wcc-5803	1352	27	11	11	3	2	132:G/R/A*[h]; 139:A/M/M*[i]; 204:T/Y/Y*[i]; 227:T/Y/C*[h]; 249:G/G/R*[h]; 313:T/Y/Y*[i]; 335:C/Y/Y*[i]; 351:C/Y/C*[h]; 359:T/T/G*[s]; 426:A/R/G*[h]; 450:C/Y/Y*[i]; 489:A/R/R*[i]; 518:T/T/C*[s]; 579:G/G/A*[s]; 672:C/C/S*[h]; 681:G/R/R*[i]; 792:T/K/K*[i]; 801:T/Y/Y*[i]; 859:G/R/R*[i]; 874:T/T/Y*[h]; 903:C/Y/Y*[i]; 919:T/T/Y*[h]; 934:A/W/A*[h]; 1015:C/C/Y*[h]; 1042:R/A/A*[x]; 1087:K/T/W*[h]; 1096:T…	53.3	1	498:A/M*[dl];	7	28	20.71
1906	wcc-5805	1885	25	2	16	3	4	108:G/G/T*[s]; 155:G/G/A*[s]; 242:G/G/R*[h]; 416:C/C/Y*[h]; 459:T/T/Y*[x]; 770:C/C/Y*[h]; 784:T/T/Y*[h]; 807:A/A/R*[h]; 826:A/A/R*[h]; 866:A/A/W*[h]; 900:C/C/Y*[x]; 1034:T/T/Y*[h]; 1044:G/G/R*[x]; 1049:C/C/Y*[h]; 1067:T/T/W*[h]; 1231:A/A/W*[x]; 1261:T/W/W*[i]; 1279:G/R/R*[i]; 1372:C/T/C*[s]; 1426:G/A/R*[h]; 1434:G/G/S*[h]; 1438:A/A/R*[h]; 1465:T/T/Y*[h]; 1477:K/G/K*[h]; 1479:R/A/R*[h]	19.32	4	662:C/M*[dl]; 1537:C/Y*[dl]; 1550:A/M*[dl]; 1819:T/Y*[dl];	10.75	29	15.38
1907	wcc-5808	911	18	0	18	0	0	286:A/A/R*[h]; 300:C/C/Y*[h]; 307:A/A/M*[h]; 352:G/G/K*[h]; 360:G/R/G*[h]; 361:C/C/M*[h]; 412:A/A/R*[h]; 445:G/G/R*[h]; 482:C/C/Y*[h]; 495:T/T/Y*[h]; 640:C/C/Y*[h]; 646:C/C/Y*[h]; 676:C/C/S*[h]; 745:A/A/R*[h]; 763:G/G/R*[h]; 775:A/A/R*[h]; 778:G/R/G*[h]; 838:R/R/A*[h]	124.39	6	55:A/R*[dl]; 97:T/K*[dl]; 271:C/M*[dl]; 328:A/R*[dl]; 331:C/M*[dl]; 852:G/R*[dl];	27.17	24	26.34
1908	wcc-5809	2749	36	20	15	0	1	379:A/R/R*[i]; 412:A/A/R*[h]; 423:C/Y/Y*[i]; 574:G/G/R*[h]; 652:T/Y/Y*[i]; 790:A/W/W*[i]; 844:T/T/Y*[h]; 961:T/T/Y*[h]; 1108:T/T/K*[h]; 1220:G/R/R*[i]; 1352:C/Y/Y*[i]; 1364:C/Y/Y*[i]; 1532:C/Y/Y*[i]; 1577:A/W/W*[i]; 1603:G/R/A*[h]; 1670:A/G/G*[x]; 1689:G/R/A*[h]; 1690:G/R/A*[h]; 1718:T/K/K*[i]; 1832:C/Y/Y*[i]; 1841:T/Y/Y*[i]; 1910:T/Y/Y*[i]; 1967:T/K/G*[h]; 2012:G/A/R*[h]; 2042:T/Y/Y*[i]; 2084:A/…	47.28	7	199:T/Y*[dl]; 211:C/Y*[dl]; 346:T/W*[dl]; 1078:C/Y*[dl]; 1111:T/Y*[dl]; 1916:A/R*[dl]; 2626:T/G*[dl];	9.14	43	15.64
1909	wcc-5844	1762	16	5	6	0	5	163:C/Y/T*[h]; 190:T/T/Y*[h]; 244:T/Y/C*[h]; 341:T/Y/Y*[i]; 347:A/A/R*[h]; 482:C/M/A*[h]; 597:C/Y/Y*[i]; 741:G/R/R*[i]; 744:A/W/T*[h]; 822:G/R/A*[x]; 891:A/R/R*[x]; 930:A/R/R*[i]; 1045:T/T/C*[x]; 1165:C/Y/Y*[i]; 1205:A/A/R*[x]; 1224:G/G/R*[x]	15.81	6	323:A/R*[dl]; 1035:T/Y*[dl]; 1384:T/C*[dl]; 1424:A/R*[dl]; 1439:A/R*[dl]; 1542:R/G*[dl];	7.83	22	12.49
1910	wcc-5848	2016	23	12	11	0	0	244:A/M/M*[i]; 267:C/Y/C*[h]; 356:T/Y/Y*[i]; 414:T/Y/Y*[i]; 493:T/Y/Y*[i]; 650:A/R/R*[i]; 715:T/Y/T*[h]; 739:C/Y/Y*[i]; 761:T/Y/T*[h]; 802:G/R/R*[i]; 835:C/C/Y*[h]; 841:G/R/G*[h]; 901:T/Y/T*[h]; 957:T/W/W*[i]; 1045:T/W/T*[h]; 1099:G/R/G*[h]; 1117:G/R/G*[h]; 1126:A/W/A*[h]; 1168:C/Y/Y*[i]; 1236:A/W/A*[h]; 1586:T/Y/Y*[i]; 1636:G/R/R*[i]; 1694:G/R/R*[i]	29.61	4	527:A/C*[dl]; 1351:G/R*[dl]; 1360:G/R*[dl]; 1483:C/Y*[dl];	17.25	27	13.39
1911	wcc-5852	1426	40	19	18	3	0	167:T/Y/C*[h]; 198:T/W/W*[i]; 201:A/W/W*[i]; 247:T/W/W*[i]; 280:C/C/Y*[h]; 282:A/M/M*[i]; 301:T/T/W*[h]; 341:C/Y/Y*[i]; 367:A/A/R*[h]; 380:A/R/R*[i]; 392:T/Y/Y*[i]; 393:G/R/R*[i]; 446:T/W/W*[i]; 476:G/R/G*[h]; 560:A/A/R*[h]; 599:C/Y/Y*[i]; 606:A/M/M*[i]; 632:G/R/R*[i]; 653:G/G/K*[h]; 666:C/C/Y*[h]; 749:A/A/G*[s]; 764:C/C/S*[h]; 871:A/M/M*[i]; 875:T/Y/C*[h]; 893:A/A/G*[s]; 902:G/G/M*[h]; 917:T/T/Y…	79	3	335:C/Y*[dl]; 1050:G/K*[dl]; 1136:A/R*[dl];	17.67	43	30.15
1912	wcc-5872	1531	19	11	8	0	0	76:A/M/M*[i]; 181:C/Y/Y*[i]; 184:A/R/R*[i]; 244:C/Y/Y*[i]; 424:T/Y/Y*[i]; 464:T/Y/Y*[i]; 581:G/R/R*[i]; 661:G/R/G*[h]; 662:T/Y/T*[h]; 672:G/S/G*[h]; 680:T/K/T*[h]; 703:T/Y/T*[h]; 854:T/Y/T*[h]; 890:C/M/M*[i]; 1055:G/K/K*[i]; 1091:R/A/R*[h]; 1242:C/C/Y*[h]; 1259:G/R/R*[i]; 1289:G/R/R*[i]	45.68	1	1505:W/A*[dl];	7	20	13.06
1913	wcc-5925	1909	18	5	10	1	2	336:C/C/Y*[h]; 401:G/G/T*[s]; 594:A/R/G*[h]; 666:C/Y/T*[h]; 741:T/Y/Y*[i]; 762:C/Y/Y*[i]; 780:T/W/A*[h]; 817:G/R/A*[h]; 837:C/Y/Y*[i]; 879:A/A/R*[h]; 890:G/G/K*[h]; 932:G/R/R*[i]; 1305:A/A/W*[x]; 1455:C/C/Y*[x]; 1795:G/G/R*[h]; 1798:G/G/R*[h]; 1837:G/R/R*[i]; 1846:A/R/G*[h]	20.06	4	387:G/R*[dl]; 1005:A/R*[dl]; 1038:A/R*[dl]; 1377:A/R*[dl];	7.5	22	11.52
1914	wcc-5930	2001	24	5	10	3	6	130:G/R/R*[i]; 147:A/A/W*[h]; 267:T/Y/Y*[x]; 280:T/Y/Y*[x]; 325:A/R/R*[i]; 473:G/R/R*[i]; 506:G/K/K*[i]; 602:A/A/R*[x]; 725:A/G/R*[x]; 737:A/T/W*[x]; 878:G/G/A*[x]; 926:C/C/Y*[h]; 1018:A/A/R*[h]; 1067:G/G/R*[h]; 1073:C/C/Y*[h]; 1127:T/T/C*[s]; 1241:S/C/S*[h]; 1271:Y/T/C*[s]; 1334:R/A/R*[h]; 1346:S/G/C*[s]; 1674:A/A/R*[h]; 1804:T/T/K*[h]; 1863:G/R/R*[i]; 1908:A/R/A*[h]	31.79	3	988:A/M*[dl]; 1436:T/Y*[dl]; 1499:A/R*[dl];	8.67	27	13.49
1915	wcc-5932	1520	3	1	1	0	1	421:W/T/T*[x]; 525:T/Y/T*[h]; 780:T/Y/Y*[i]	29.67	3	462:A/M*[dl]; 925:T/Y*[dl]; 1345:G/K*[dl];	11.67	6	3.95
1916	wcc-5943	1763	2	0	0	1	1	425:A/A/G*[s]; 1124:M/C/C*[x]	15.5	2	526:C/S*[dl]; 598:G/K*[dl];	8.5	4	2.27
1917	wcc-5980	1608	9	0	4	2	3	57:A/A/G*[s]; 165:Y/T/T*[x]; 166:S/G/G*[x]; 879:G/G/K*[h]; 882:T/T/K*[h]; 1525:Y/Y/C*[h]; 1529:Y/C/C*[x]; 1540:R/R/A*[h]; 1554:T/T/C*[s]	363.33	14	291:T/C*[dl]; 384:T/K*[dl]; 396:A/R*[dl]; 444:A/R*[dl]; 451:G/R*[dl]; 555:G/K*[dl]; 585:G/R*[dl]; 684:G/A*[dl]; 820:T/W*[dl]; 1192:C/Y*[dl]; 1222:A/W*[dl]; 1227:A/M*[dl]; 1236:C/Y*[dl]; 1408:G/K*[dl];	39.36	23	14.3
1918	wcc-5984	891	9	4	5	0	0	48:G/G/R*[h]; 108:A/A/R*[h]; 397:G/R/R*[i]; 427:A/R/R*[i]; 493:C/C/Y*[h]; 616:C/Y/Y*[i]; 703:C/C/Y*[h]; 706:T/T/Y*[h]; 751:G/K/K*[i]	49.67	1	700:T/Y*[dl];	22	10	11.22
1919	wcc-6022	598	1	0	1	0	0	430:C/C/Y*[h]	96	4	59:T/Y*[dl]; 60:G/R*[dl]; 151:G/R*[dl]; 352:T/K*[dl];	45	5	8.36
1920	wcc-6025	1790	23	15	8	0	0	326:G/R/R*[i]; 327:G/R/R*[i]; 353:T/Y/Y*[i]; 367:G/S/S*[i]; 499:G/S/S*[i]; 516:G/R/R*[i]; 523:T/W/W*[i]; 544:T/Y/Y*[i]; 582:T/W/T*[h]; 622:C/S/C*[h]; 647:T/W/W*[i]; 807:A/R/R*[i]; 872:A/A/R*[h]; 938:T/Y/Y*[i]; 1012:G/S/S*[i]; 1043:G/S/G*[h]; 1127:A/M/A*[h]; 1131:G/S/G*[h]; 1168:A/A/R*[h]; 1196:A/R/R*[i]; 1223:A/W/A*[h]; 1280:C/Y/Y*[i]; 1301:T/K/K*[i]	171.48	1	1159:C/Y*[dl];	10	24	13.41
1921	wcc-6036	1364	15	2	9	2	2	105:C/C/T*[s]; 118:C/C/G*[s]; 282:T/T/Y*[h]; 399:T/T/Y*[h]; 504:C/C/Y*[h]; 510:C/C/M*[h]; 537:C/Y/C*[h]; 693:T/T/K*[h]; 714:C/C/Y*[h]; 858:T/Y/Y*[i]; 906:T/Y/Y*[i]; 1033:K/G/G*[x]; 1035:K/T/T*[x]; 1150:C/C/Y*[h]; 1176:G/G/R*[h]	112.6	1	900:G/R*[dl];	27	16	11.73
1922	wcc-6047	1005	12	3	9	0	0	87:A/R/R*[i]; 108:T/T/Y*[h]; 261:G/R/R*[i]; 314:A/A/W*[h]; 337:G/G/K*[h]; 393:T/T/Y*[h]; 463:T/W/T*[h]; 676:G/R/R*[i]; 785:C/Y/C*[h]; 844:T/Y/T*[h]; 860:G/G/R*[h]; 872:A/A/M*[h]	173.92	2	12:A/R*[dl]; 118:G/K*[dl];	40	14	13.93
1923	wcc-6053	1280	19	1	12	4	2	136:C/C/Y*[x]; 147:T/T/W*[h]; 148:C/C/M*[h]; 183:C/Y/C*[h]; 188:C/Y/C*[h]; 203:A/A/W*[h]; 244:C/M/C*[h]; 285:T/W/T*[h]; 326:A/A/W*[h]; 364:T/T/C*[s]; 466:Y/C/C*[x]; 522:G/G/T*[s]; 826:C/Y/T*[h]; 999:C/C/M*[h]; 1013:T/Y/Y*[i]; 1035:G/G/R*[h]; 1053:A/A/M*[h]; 1110:T/T/C*[s]; 1184:C/C/A*[s]	90.79	3	1001:C/M*[dl]; 1114:A/R*[dl]; 1131:A/R*[dl];	8.33	22	17.19
1924	wcc-6073	977	2	0	0	1	1	294:K/G/G*[x]; 328:C/C/A*[s]	28.5	3	450:A/R*[dl]; 720:C/G*[dl]; 725:C/T*[dl];	10	5	5.12
1925	wcc-6083	2577	40	15	19	1	5	58:A/A/R*[h]; 122:W/T/T*[x]; 123:W/A/A*[x]; 267:G/R/A*[h]; 335:Y/Y/T*[h]; 420:A/R/R*[i]; 433:T/W/W*[i]; 525:G/R/G*[h]; 540:T/Y/T*[h]; 582:A/R/A*[h]; 588:T/Y/T*[h]; 650:C/Y/Y*[i]; 682:A/R/A*[h]; 706:T/Y/Y*[i]; 928:A/R/A*[h]; 970:G/R/R*[i]; 1022:C/Y/Y*[i]; 1029:A/R/R*[i]; 1050:G/S/S*[i]; 1079:G/R/R*[i]; 1087:G/G/R*[h]; 1107:G/S/S*[i]; 1199:C/Y/Y*[i]; 1200:C/Y/Y*[i]; 1231:G/R/G*[h]; 1240:C/M/C*[h]; …	34	8	1282:C/M*[dl]; 1515:G/R*[dl]; 1516:T/Y*[dl]; 1716:T/W*[dl]; 2025:A/R*[dl]; 2088:A/R*[dl]; 2106:C/M*[dl]; 2109:G/R*[dl];	10	48	18.63
1926	wcc-6102	864	2	0	1	1	0	403:R/R/A*[h]; 475:A/A/G*[s]	56.5	2	97:G/R*[dl]; 111:G/R*[dl];	43.5	4	4.63
1927	wcc-6115	757	12	3	6	2	1	48:A/A/R*[h]; 72:G/G/K*[h]; 77:G/G/R*[h]; 97:T/Y/Y*[i]; 285:G/R/R*[i]; 405:T/T/Y*[h]; 408:A/R/A*[h]; 534:T/T/A*[s]; 575:R/R/G*[x]; 609:G/G/A*[s]; 676:A/R/R*[i]; 679:T/W/T*[h]	25.75	1	231:A/W*[dl];	8	13	17.17
1928	wcc-6156	1949	30	8	12	0	10	219:T/K/K*[i]; 221:T/Y/Y*[i]; 252:A/R/R*[i]; 360:A/R/R*[i]; 363:G/R/R*[i]; 444:R/R/G*[h]; 508:A/A/R*[h]; 573:A/A/M*[h]; 597:C/Y/C*[h]; 599:A/R/R*[i]; 637:G/G/K*[h]; 642:G/G/R*[h]; 657:A/W/W*[i]; 663:T/T/K*[h]; 730:C/Y/C*[h]; 892:A/A/R*[x]; 946:Y/Y/C*[x]; 948:K/K/G*[x]; 958:Y/Y/C*[x]; 1069:Y/Y/C*[x]; 1084:T/T/A*[x]; 1120:C/Y/T*[x]; 1147:T/Y/C*[h]; 1282:G/G/T*[x]; 1285:C/Y/T*[x]; 1645:A/R/R*[i]; 16…	26.87	4	570:A/R*[dl]; 855:T/K*[dl]; 1234:T/W*[dl]; 1381:T/Y*[dl];	11.5	34	17.44
1929	wcc-6174	1327	12	8	3	1	0	291:G/G/A*[s]; 939:T/Y/Y*[i]; 941:T/K/K*[i]; 960:C/Y/Y*[i]; 1009:T/K/K*[i]; 1050:T/K/K*[i]; 1056:A/R/R*[i]; 1090:A/R/A*[h]; 1099:A/R/R*[i]; 1110:T/Y/T*[h]; 1111:G/R/G*[h]; 1154:C/Y/Y*[i]	99.83	2	926:A/W*[dl]; 1003:G/K*[dl];	16.5	14	10.55
1930	wcc-6181	1346	18	9	9	0	0	64:A/M/C*[h]; 101:T/W/A*[h]; 143:C/M/M*[i]; 204:G/R/G*[h]; 212:T/Y/Y*[i]; 224:T/Y/T*[h]; 266:A/A/R*[h]; 308:G/R/R*[i]; 372:A/R/G*[h]; 524:T/W/T*[h]; 623:T/Y/Y*[i]; 666:G/R/R*[i]; 744:T/Y/Y*[i]; 809:T/K/T*[h]; 956:C/Y/Y*[i]; 980:C/Y/T*[h]; 1064:T/Y/Y*[i]; 1253:C/Y/Y*[i]	43	2	449:G/R*[dl]; 1163:G/R*[dl];	15	20	14.86
1931	wcc-6189	1215	17	8	8	1	0	95:C/C/M*[h]; 111:G/R/G*[h]; 409:G/K/K*[i]; 418:A/R/R*[i]; 424:A/R/R*[i]; 467:C/Y/S*[h]; 499:G/S/S*[i]; 558:A/W/W*[i]; 606:G/G/K*[h]; 615:A/A/R*[h]; 688:G/G/R*[h]; 691:G/G/S*[h]; 739:A/R/R*[i]; 840:A/W/W*[i]; 843:C/Y/Y*[i]; 1060:C/C/Y*[h]; 1096:G/G/A*[s]	114.29	1	620:A/R*[dl];	49	18	14.81
1932	wcc-6226	870	11	4	2	4	1	124:C/C/A*[s]; 172:G/G/A*[s]; 262:A/A/G*[s]; 511:T/Y/Y*[i]; 544:T/Y/Y*[i]; 618:T/T/A*[s]; 629:C/Y/C*[h]; 666:A/M/M*[i]; 752:T/W/T*[h]; 780:C/Y/Y*[i]; 816:K/G/G*[x]	54.55	1	181:G/R*[dl];	14	12	13.79
1933	wcc-6231	2378	23	15	6	1	1	82:A/R/R*[i]; 86:A/W/W*[i]; 268:T/W/W*[i]; 279:A/W/W*[i]; 355:M/M/C*[h]; 528:A/R/R*[i]; 549:G/R/R*[i]; 582:C/M/M*[x]; 656:A/A/R*[h]; 660:G/R/R*[i]; 681:C/S/S*[i]; 684:T/Y/Y*[i]; 1116:C/C/S*[h]; 1321:T/K/K*[i]; 1555:C/C/Y*[h]; 1602:G/G/K*[h]; 1838:C/Y/Y*[i]; 1848:T/Y/Y*[i]; 1900:G/G/T*[s]; 1975:T/Y/Y*[i]; 2002:A/W/W*[i]; 2008:G/R/R*[i]; 2164:G/K/G*[h]	40.91	1	642:Y/C*[dl];	9	24	10.09
1934	wcc-6251	1010	9	9	0	0	0	39:C/M/M*[i]; 188:A/W/W*[i]; 307:C/Y/Y*[i]; 362:G/S/S*[i]; 415:T/Y/Y*[i]; 427:G/K/K*[i]; 439:T/Y/Y*[i]; 582:C/Y/Y*[i]; 754:A/R/R*[i]	73.56	3	363:C/Y*[dl]; 391:A/R*[dl]; 468:C/S*[dl];	24	12	11.88
1935	wcc-6252	1662	18	4	13	0	1	810:C/C/Y*[h]; 824:C/T/Y*[h]; 828:T/T/Y*[h]; 888:T/Y/T*[h]; 984:T/C/C*[x]; 1059:T/T/K*[h]; 1146:G/R/G*[h]; 1164:C/Y/Y*[i]; 1174:G/G/S*[h]; 1176:T/T/W*[h]; 1221:A/R/R*[i]; 1236:A/R/G*[h]; 1254:G/R/R*[i]; 1293:T/Y/Y*[i]; 1350:C/Y/C*[h]; 1354:T/Y/T*[h]; 1389:A/R/A*[h]; 1410:A/W/A*[h]	24.39	2	102:C/S*[dl]; 119:G/R*[dl];	7	20	12.03
1936	wcc-6273	3497	25	5	13	0	7	92:T/K/K*[i]; 213:A/W/A*[h]; 216:G/S/G*[h]; 292:A/M/A*[h]; 300:T/Y/T*[h]; 327:T/Y/T*[h]; 429:T/Y/T*[h]; 450:C/M/M*[i]; 653:T/Y/Y*[i]; 759:C/C/Y*[h]; 1002:C/C/Y*[h]; 1272:G/G/K*[h]; 1281:G/G/R*[h]; 1422:T/Y/C*[h]; 1641:G/G/R*[h]; 2236:G/G/A*[x]; 2321:G/G/K*[h]; 2451:A/A/G*[x]; 2500:A/A/R*[x]; 2562:A/W/W*[i]; 2595:T/W/W*[x]; 2655:T/Y/Y*[x]; 2721:A/R/R*[x]; 2760:T/Y/Y*[x]; 2892:A/W/W*[i]	36.44	18	26:A/W*[dl]; 51:A/R*[dl]; 65:T/C*[dl]; 169:C/Y*[dl]; 435:G/R*[dl]; 480:A/R*[dl]; 795:C/M*[dl]; 810:A/R*[dl]; 1117:T/Y*[dl]; 1133:T/K*[dl]; 1308:A/M*[dl]; 1540:C/Y*[dl]; 1545:A/R*[dl]; 1672:T/Y*[dl]; 1675:A/R*[dl]; 1856:G/C*[dl]; 2929:T/A*[dl]; 2931:G/T*[dl];	24.33	43	12.3
1937	wcc-6284	1001	22	17	5	0	0	53:C/Y/Y*[i]; 107:G/R/R*[i]; 137:A/R/R*[i]; 179:G/R/R*[i]; 236:G/G/R*[h]; 339:T/Y/Y*[i]; 350:G/R/R*[i]; 353:T/Y/Y*[i]; 396:A/R/R*[i]; 428:G/R/R*[i]; 435:G/G/R*[h]; 473:T/Y/Y*[i]; 479:A/M/M*[i]; 587:C/Y/Y*[i]; 603:T/Y/C*[h]; 639:A/M/C*[h]; 698:T/Y/Y*[i]; 710:T/W/W*[i]; 726:T/T/Y*[h]; 782:G/R/R*[i]; 788:G/S/S*[i]; 941:G/R/R*[i]	47.64	3	400:C/Y*[dl]; 431:G/R*[dl]; 446:T/Y*[dl];	11.67	25	24.98
1938	wcc-6292	1815	1	0	0	0	1	1085:G/G/S*[x]	10	1	1016:T/Y*[dl];	6	2	1.1
1939	wcc-6327	1066	13	9	4	0	0	100:T/Y/Y*[i]; 146:A/R/R*[i]; 152:T/W/A*[h]; 314:A/R/R*[i]; 331:C/M/C*[h]; 351:C/C/Y*[h]; 440:C/C/Y*[h]; 464:C/M/M*[i]; 571:G/S/S*[i]; 598:G/K/K*[i]; 620:A/M/M*[i]; 645:T/Y/Y*[i]; 695:A/R/R*[i]	81.54	3	759:A/M*[dl]; 771:G/R*[dl]; 824:A/W*[dl];	7	16	15.01
1940	wcc-6333	1282	18	4	10	3	1	246:G/R/R*[i]; 294:A/R/R*[i]; 405:T/T/Y*[h]; 523:G/R/R*[i]; 541:Y/T/T*[x]; 548:G/G/R*[h]; 588:C/C/S*[h]; 661:T/T/C*[s]; 677:C/C/Y*[h]; 714:C/C/Y*[h]; 723:A/A/C*[s]; 786:A/A/R*[h]; 789:A/A/R*[h]; 819:T/Y/Y*[i]; 831:G/G/R*[h]; 882:A/A/G*[s]; 888:A/A/W*[h]; 954:T/T/W*[h]	102.56	1	549:T/K*[dl];	7	19	14.82
1941	wcc-6343	1146	19	12	3	0	4	51:G/S/S*[i]; 178:R/G/G*[x]; 179:R/A/A*[x]; 316:G/R/G*[h]; 373:C/C/Y*[h]; 376:A/R/R*[i]; 418:T/Y/Y*[i]; 445:A/A/W*[h]; 453:A/R/R*[i]; 478:C/Y/Y*[i]; 481:T/W/W*[i]; 499:A/R/R*[i]; 607:G/R/R*[i]; 655:C/S/S*[i]; 715:A/R/R*[i]; 814:A/W/W*[i]; 831:G/S/S*[i]; 924:S/G/G*[x]; 934:K/T/T*[x]	204.37	1	55:T/W*[dl];	17	20	17.45
1942	wcc-6349	1777	20	10	7	0	3	119:G/A/R*[h]; 132:T/T/W*[h]; 139:C/A/M*[h]; 278:A/R/G*[h]; 290:A/R/R*[i]; 371:G/R/R*[i]; 455:G/R/R*[i]; 476:A/A/R*[h]; 659:A/M/M*[i]; 737:G/R/R*[i]; 800:A/R/R*[i]; 869:G/R/A*[h]; 1032:A/R/R*[i]; 1143:G/R/G*[h]; 1277:A/R/R*[x]; 1311:C/C/Y*[x]; 1314:G/G/S*[x]; 1386:T/Y/Y*[i]; 1494:G/R/R*[i]; 1536:T/Y/Y*[i]	27.85	1	554:A/R*[dl];	10	21	11.82
1943	wcc-6357	1585	26	14	11	0	1	174:C/M/M*[i]; 195:C/C/Y*[h]; 204:T/Y/Y*[i]; 226:C/Y/C*[h]; 317:G/S/S*[i]; 373:G/R/R*[i]; 433:T/T/W*[h]; 529:T/Y/T*[h]; 530:G/G/S*[h]; 565:G/R/R*[i]; 649:G/G/R*[h]; 715:A/M/M*[i]; 730:C/Y/C*[h]; 808:A/R/R*[i]; 943:C/M/M*[i]; 1009:G/G/K*[h]; 1075:G/R/R*[i]; 1139:Y/Y/T*[h]; 1328:C/Y/Y*[i]; 1355:C/Y/Y*[i]; 1373:T/K/T*[h]; 1443:A/M/A*[h]; 1466:A/M/M*[i]; 1475:T/Y/Y*[i]; 1545:W/A/A*[x]; 1558:T/W/W*[i]	240.62	5	409:T/A*[dl]; 1244:C/M*[dl]; 1262:C/Y*[dl]; 1376:A/G*[dl]; 1506:G/R*[dl];	23.6	31	19.56
1944	wcc-6391	1661	4	1	0	0	3	408:T/Y/Y*[i]; 1302:C/N/Y*[x]; 1311:G/N/R*[x]; 1399:G/G/R*[x]	101.5	16	99:C/Y*[dl]; 112:A/R*[dl]; 228:A/R*[dl]; 547:C/Y*[dl]; 573:C/Y*[dl]; 700:C/Y*[dl]; 720:C/Y*[dl]; 819:T/Y*[dl]; 906:T/K*[dl]; 1110:C/Y*[dl]; 1141:T/C*[dl]; 1173:C/S*[dl]; 1518:A/M*[dl]; 1581:A/R*[dl]; 1590:A/R*[dl]; 1593:G/R*[dl];	87.38	20	12.04
1945	wcc-6408	1098	5	0	1	0	4	256:G/G/A*[x]; 313:G/G/R*[h]; 640:T/T/C*[x]; 748:T/T/Y*[x]; 750:C/Y/T*[x]	16.8	2	295:G/R*[dl]; 490:T/Y*[dl];	7.5	7	6.38
1946	wcc-6411	1402	14	2	12	0	0	42:G/G/R*[h]; 197:C/C/Y*[h]; 224:G/G/S*[h]; 323:T/K/K*[i]; 335:C/Y/Y*[i]; 359:A/A/R*[h]; 428:A/A/W*[h]; 529:T/T/Y*[h]; 626:C/C/Y*[h]; 719:A/A/R*[h]; 806:A/A/R*[h]; 1012:A/A/R*[h]; 1045:G/G/S*[h]; 1172:T/T/K*[h]	276.86	6	75:T/A*[dl]; 150:T/Y*[dl]; 278:T/Y*[dl]; 566:A/R*[dl]; 584:T/Y*[dl]; 671:T/Y*[dl];	12.5	20	14.27
1947	wcc-6415	2506	9	0	7	0	2	803:C/C/Y*[h]; 872:G/G/S*[h]; 1065:G/G/R*[h]; 1164:A/A/W*[x]; 1194:G/G/R*[x]; 1264:C/C/S*[h]; 1283:C/C/M*[h]; 1548:T/T/Y*[h]; 1590:T/T/K*[h]	21.33	9	1326:C/T*[dl]; 1485:C/S*[dl]; 1960:G/R*[dl]; 1966:T/Y*[dl]; 2000:C/Y*[dl]; 2110:G/T*[dl]; 2300:C/Y*[dl]; 2324:A/M*[dl]; 2426:T/W*[dl];	10.44	18	7.18
1948	wcc-6419	3090	21	8	8	0	5	109:A/M/W*[x]; 358:G/G/S*[x]; 685:G/G/R*[x]; 727:G/T/T*[x]; 1027:C/C/Y*[x]; 1123:G/K/K*[i]; 1157:A/A/R*[h]; 1177:R/R/G*[h]; 1216:G/G/R*[h]; 1465:T/Y/C*[h]; 1567:C/C/Y*[h]; 1636:G/G/R*[h]; 1696:A/M/M*[i]; 2236:G/G/R*[h]; 2321:A/R/R*[i]; 2345:C/S/S*[i]; 2805:G/R/R*[i]; 2819:T/W/W*[i]; 2828:A/M/M*[i]; 2897:G/R/R*[i]; 2927:T/T/K*[h]	39.71	1	2108:C/Y*[dl];	7	22	7.12
1949	wcc-6421	2954	35	13	10	2	10	448:C/M/A*[h]; 488:C/Y/Y*[x]; 607:A/A/R*[x]; 629:T/K/K*[x]; 722:C/N/Y*[x]; 730:C/N/Y*[x]; 743:C/N/Y*[x]; 1050:C/C/Y*[x]; 1137:C/Y/T*[h]; 1164:C/Y/Y*[i]; 1185:T/T/Y*[x]; 1230:R/G/A*[s]; 1341:G/G/R*[h]; 1356:R/G/G*[x]; 1385:Y/T/T*[x]; 1392:A/A/W*[h]; 1485:C/Y/Y*[i]; 1659:T/Y/T*[h]; 1671:T/Y/Y*[i]; 1716:A/R/R*[i]; 1829:T/Y/Y*[i]; 1841:A/R/R*[i]; 1872:A/M/M*[i]; 2010:A/A/G*[s]; 2099:C/Y/Y*[i]; 2108:T…	24.09	4	2006:C/Y*[dl]; 2163:G/A*[dl]; 2172:Y/T*[dl]; 2228:G/R*[dl];	7.25	39	13.2
1950	wcc-6464	1040	20	3	10	2	5	109:C/C/T*[s]; 128:A/A/R*[h]; 164:R/A/G*[s]; 215:A/M/M*[i]; 236:G/S/C*[h]; 253:A/A/R*[h]; 272:T/Y/C*[h]; 284:T/Y/C*[x]; 293:A/W/W*[x]; 295:T/Y/Y*[x]; 327:G/G/K*[h]; 332:C/Y/T*[h]; 399:A/G/R*[h]; 424:C/G/S*[h]; 536:A/W/W*[i]; 540:T/Y/Y*[i]; 590:C/M/A*[h]; 651:R/A/A*[x]; 768:G/K/T*[h]; 810:A/A/T*[x]	35.55	1	188:Y/T*[dl];	7	21	20.19
1951	wcc-6465	1588	32	7	20	4	1	125:C/M/C*[h]; 211:T/Y/C*[h]; 236:G/R/R*[i]; 412:T/Y/Y*[i]; 426:T/W/T*[h]; 443:A/R/A*[h]; 448:C/Y/C*[h]; 454:R/R/A*[h]; 470:G/K/T*[h]; 501:C/C/Y*[h]; 511:C/C/T*[s]; 538:A/R/R*[i]; 541:C/S/S*[i]; 559:G/R/R*[i]; 611:G/R/A*[h]; 856:C/C/G*[s]; 879:G/G/T*[s]; 949:G/G/A*[s]; 1102:T/T/K*[h]; 1131:G/G/R*[h]; 1162:G/G/R*[h]; 1172:R/A/A*[x]; 1231:R/R/G*[h]; 1307:G/R/G*[h]; 1385:T/Y/Y*[i]; 1459:A/A/R*[h]; 1…	94.91	2	517:T/K*[dl]; 1145:T/Y*[dl];	13	34	21.41
1952	wcc-6478	2565	20	16	3	0	1	565:A/R/R*[i]; 600:G/R/A*[h]; 744:A/W/W*[i]; 822:T/Y/Y*[i]; 855:C/Y/Y*[i]; 888:T/W/W*[i]; 894:A/M/M*[i]; 976:T/Y/Y*[i]; 1000:A/R/R*[i]; 1014:A/W/W*[i]; 1053:C/Y/Y*[i]; 1065:T/W/W*[i]; 1071:G/R/R*[i]; 1179:T/Y/Y*[i]; 1230:T/Y/Y*[i]; 1233:C/Y/Y*[i]; 1257:T/T/W*[h]; 1306:C/M/M*[i]; 1308:C/C/M*[h]; 1458:T/C/C*[x]	64.9	10	432:A/W*[dl]; 660:C/Y*[dl]; 816:T/Y*[dl]; 861:T/Y*[dl]; 1173:C/Y*[dl]; 2001:T/K*[dl]; 2062:C/Y*[dl]; 2110:T/A*[dl]; 2134:C/A*[dl]; 2295:A/W*[dl];	17.9	30	11.7
1953	wcc-6481	853	11	5	6	0	0	299:T/Y/Y*[i]; 311:T/Y/T*[h]; 376:T/K/G*[h]; 390:A/R/R*[i]; 395:G/K/G*[h]; 425:C/Y/C*[h]; 488:T/T/Y*[h]; 509:T/Y/Y*[i]; 512:A/W/W*[i]; 521:G/R/R*[i]; 524:C/Y/C*[h]	121.45	1	305:A/R*[dl];	17	12	14.07
1954	wcc-6482	2207	29	15	12	2	0	103:A/A/G*[s]; 125:C/C/M*[h]; 248:T/T/Y*[h]; 324:C/Y/Y*[i]; 349:A/A/W*[h]; 403:G/R/R*[i]; 406:G/R/R*[i]; 478:T/Y/Y*[i]; 556:G/R/R*[i]; 769:A/M/M*[i]; 827:G/G/S*[h]; 839:T/T/W*[h]; 865:T/T/Y*[h]; 901:T/W/W*[i]; 913:G/R/R*[i]; 930:C/C/M*[h]; 946:S/S/C*[h]; 961:A/R/R*[i]; 1006:C/Y/T*[h]; 1012:C/Y/T*[h]; 1114:C/Y/Y*[i]; 1541:R/R/G*[h]; 1565:A/R/R*[i]; 1613:G/R/R*[i]; 1619:C/M/M*[i]; 1700:T/Y/Y*[i]; 1…	250.79	1	454:A/W*[dl];	8	30	13.59
1955	wcc-6494	889	8	6	2	0	0	360:A/R/R*[i]; 376:A/R/R*[i]; 424:G/A/R*[h]; 493:A/R/R*[i]; 501:A/M/M*[i]; 532:G/R/R*[i]; 598:K/K/G*[h]; 826:T/Y/Y*[i]	50.12	1	577:T/Y*[dl];	7	9	10.12
1956	wcc-6496	1528	22	8	10	3	1	27:A/A/T*[s]; 42:T/W/A*[h]; 64:R/A/A*[x]; 88:C/M/M*[i]; 167:C/C/Y*[h]; 270:A/R/M*[h]; 273:T/Y/Y*[i]; 282:G/R/R*[i]; 339:A/R/R*[i]; 393:T/Y/T*[h]; 603:Y/C/T*[s]; 621:T/T/Y*[h]; 670:R/A/R*[h]; 715:T/T/Y*[h]; 742:T/W/W*[i]; 793:T/W/W*[i]; 802:C/Y/Y*[i]; 805:C/M/A*[h]; 946:T/Y/T*[h]; 989:T/Y/Y*[i]; 1258:C/C/Y*[h]; 1454:A/A/T*[s]	110.14	2	408:G/R*[dl]; 447:T/W*[dl];	7	24	15.71
1957	wcc-6503	1085	16	11	5	0	0	276:A/W/W*[i]; 282:G/R/R*[i]; 288:A/W/W*[i]; 327:T/Y/T*[h]; 342:G/R/G*[h]; 468:A/W/W*[i]; 497:T/Y/Y*[i]; 522:C/Y/Y*[i]; 537:A/M/M*[i]; 599:C/Y/Y*[i]; 744:C/Y/M*[h]; 756:T/W/W*[i]; 810:A/R/R*[i]; 843:T/Y/T*[h]; 858:R/R/G*[h]; 892:A/M/M*[i]	136.12	2	198:T/Y*[dl]; 202:G/R*[dl];	7.5	18	16.59
1958	wcc-6509	1277	21	6	15	0	0	144:C/C/M*[h]; 218:A/R/A*[h]; 224:G/G/K*[h]; 235:G/G/R*[h]; 251:G/G/R*[h]; 395:C/C/M*[h]; 470:C/C/Y*[h]; 530:C/M/M*[i]; 587:A/A/R*[h]; 685:T/T/Y*[h]; 712:C/C/M*[h]; 747:A/A/M*[h]; 769:C/Y/Y*[i]; 818:T/T/K*[h]; 836:T/Y/T*[h]; 866:G/R/R*[i]; 920:C/Y/Y*[i]; 928:C/Y/Y*[i]; 1094:T/Y/C*[h]; 1136:T/Y/C*[h]; 1227:C/Y/Y*[i]	58.71	1	684:T/W*[dl];	28	22	17.23
1959	wcc-6522	1618	26	7	14	5	0	228:A/R/R*[i]; 270:C/C/Y*[h]; 446:A/A/R*[h]; 492:W/W/T*[h]; 575:G/K/T*[h]; 576:G/K/T*[h]; 669:A/A/R*[h]; 675:G/R/R*[i]; 804:G/K/K*[i]; 841:C/Y/T*[h]; 873:G/R/R*[i]; 891:A/A/R*[h]; 913:A/A/M*[h]; 930:A/R/G*[h]; 972:C/Y/Y*[i]; 999:G/G/R*[h]; 1002:A/R/R*[i]; 1092:A/M/M*[i]; 1142:A/R/G*[h]; 1146:A/R/G*[h]; 1213:T/T/Y*[h]; 1283:G/G/A*[s]; 1286:T/T/G*[s]; 1424:T/T/A*[s]; 1447:C/C/G*[s]; 1454:A/A/T*[s]	125.88	3	1302:A/R*[dl]; 1360:C/M*[dl]; 1587:G/S*[dl];	17	29	17.92
1960	wcc-6528	985	9	0	2	0	7	71:T/W/A*[x]; 130:C/C/S*[x]; 287:A/N/R*[x]; 431:A/A/R*[x]; 524:G/A/R*[x]; 599:A/A/M*[h]; 620:Y/C/Y*[h]; 737:G/A/R*[x]; 764:A/G/R*[x]	25	5	167:A/R*[dl]; 173:G/K*[dl]; 190:G/T*[dl]; 209:A/S*[dl]; 350:C/Y*[dl];	7	14	14.21
1961	wcc-6533	1498	8	1	0	0	7	429:T/T/Y*[x]; 546:A/A/R*[x]; 549:A/A/M*[x]; 672:C/C/M*[x]; 969:C/S/S*[i]; 1011:A/R/R*[x]; 1157:G/G/S*[x]; 1184:T/T/Y*[x]	51.25	7	54:C/Y*[dl]; 492:T/Y*[dl]; 753:G/R*[dl]; 1223:T/W*[dl]; 1265:T/K*[dl]; 1293:T/Y*[dl]; 1313:G/R*[dl];	46.43	15	10.01
1962	wcc-6534	1776	35	5	27	3	0	176:C/Y/Y*[i]; 288:C/C/Y*[h]; 305:A/A/R*[h]; 314:C/C/M*[h]; 320:C/C/Y*[h]; 331:T/T/C*[s]; 356:A/M/M*[i]; 407:G/R/G*[h]; 413:C/Y/C*[h]; 434:A/R/A*[h]; 453:G/R/G*[h]; 461:G/R/G*[h]; 530:T/T/W*[h]; 535:G/G/S*[h]; 543:T/K/K*[i]; 575:A/R/R*[i]; 717:Y/Y/T*[h]; 798:G/R/A*[h]; 990:T/T/Y*[h]; 1264:T/W/T*[h]; 1315:A/M/A*[h]; 1339:T/K/T*[h]; 1360:A/R/A*[h]; 1375:C/C/Y*[h]; 1381:C/C/T*[s]; 1403:G/R/R*[i]; 14…	80.43	2	1310:C/Y*[dl]; 1497:T/Y*[dl];	10	37	20.83
1963	wcc-6539	1775	30	23	3	2	2	199:C/Y/Y*[i]; 209:G/R/R*[i]; 237:G/G/R*[h]; 322:A/A/C*[s]; 327:T/T/A*[s]; 363:C/S/S*[i]; 395:A/R/R*[i]; 462:G/R/R*[i]; 549:T/Y/Y*[i]; 552:C/Y/Y*[i]; 564:G/R/R*[i]; 663:A/W/W*[i]; 740:T/Y/Y*[i]; 741:T/W/W*[i]; 753:C/Y/Y*[i]; 810:A/R/R*[i]; 846:A/M/C*[h]; 850:A/W/W*[i]; 861:A/R/R*[i]; 885:T/Y/C*[h]; 1008:A/R/R*[i]; 1020:C/Y/Y*[i]; 1022:G/K/K*[i]; 1179:T/Y/Y*[i]; 1356:T/K/K*[i]; 1452:T/K/K*[i]; 152…	53.3	1	422:G/S*[dl];	11	31	17.46
1964	wcc-6573	1524	29	9	15	2	3	42:C/C/T*[s]; 73:A/C/C*[x]; 151:K/G/G*[x]; 152:K/T/T*[x]; 164:C/C/Y*[h]; 218:C/C/S*[h]; 249:T/T/Y*[h]; 275:C/C/S*[h]; 300:C/Y/T*[h]; 365:T/Y/Y*[i]; 427:A/R/R*[i]; 445:G/G/R*[h]; 469:A/R/R*[i]; 478:T/T/Y*[h]; 493:A/W/W*[i]; 503:C/Y/Y*[i]; 573:A/W/W*[i]; 841:R/R/A*[h]; 877:G/R/G*[h]; 902:T/Y/Y*[i]; 933:C/Y/T*[h]; 950:R/R/A*[h]; 1052:G/R/R*[i]; 1082:C/M/M*[i]; 1219:C/C/S*[h]; 1248:T/T/C*[s]; 1260:G/…	170.76	3	1100:C/Y*[dl]; 1255:A/R*[dl]; 1275:G/K*[dl];	10	32	21
1965	wcc-6613	2635	13	1	12	0	0	416:G/R/G*[h]; 525:T/W/W*[i]; 1022:A/A/M*[h]; 1243:C/Y/C*[h]; 1745:A/A/R*[h]; 1985:G/R/G*[h]; 2051:G/R/G*[h]; 2108:G/G/R*[h]; 2227:G/G/K*[h]; 2436:G/G/K*[h]; 2439:A/A/R*[h]; 2482:C/C/Y*[h]; 2519:C/C/M*[h]	41.62	1	763:A/R*[dl];	15	14	5.31
1966	wcc-6620	1007	1	0	1	0	0	369:C/C/M*[h]	17	1	356:C/Y*[dl];	6	2	1.99
1967	wcc-6622	1260	23	7	16	0	0	87:W/A/W*[h]; 221:A/A/W*[h]; 243:A/R/R*[i]; 290:A/R/R*[i]; 315:G/R/G*[h]; 323:A/W/R*[h]; 343:G/K/K*[i]; 367:A/R/R*[i]; 422:C/C/Y*[h]; 440:T/W/W*[i]; 509:T/K/G*[h]; 533:G/G/R*[h]; 665:A/A/R*[h]; 668:A/A/R*[h]; 680:A/A/R*[h]; 716:G/G/R*[h]; 728:G/G/R*[h]; 746:T/T/K*[h]; 907:G/G/R*[h]; 1034:C/C/Y*[h]; 1052:G/S/S*[i]; 1082:G/S/S*[i]; 1088:T/T/Y*[h]	142.04	1	641:C/Y*[dl];	20	24	19.05
1968	wcc-6627	1623	25	11	14	0	0	263:C/C/Y*[h]; 319:A/W/W*[i]; 369:G/K/K*[i]; 391:R/R/G*[h]; 493:G/R/R*[i]; 505:G/R/R*[i]; 684:G/R/R*[i]; 784:A/A/R*[h]; 787:C/C/M*[h]; 823:G/R/R*[i]; 859:C/Y/C*[h]; 883:A/R/A*[h]; 928:G/R/G*[h]; 940:C/C/Y*[h]; 952:A/R/A*[h]; 958:A/W/M*[h]; 967:T/W/W*[i]; 1009:T/T/Y*[h]; 1063:C/C/M*[h]; 1111:A/M/M*[i]; 1192:A/R/R*[i]; 1201:A/W/A*[h]; 1270:R/R/A*[h]; 1273:A/R/R*[i]; 1324:G/R/R*[i]	91.32	2	174:C/M*[dl]; 739:C/M*[dl];	13.5	27	16.64
1969	wcc-6641	900	3	1	2	0	0	254:G/R/R*[i]; 478:G/K/G*[h]; 786:A/M/A*[h]	31.33	2	204:A/W*[dl]; 637:A/W*[dl];	11	5	5.56
1970	wcc-6643	947	2	0	2	0	0	538:C/M/A*[h]; 844:T/K/G*[h]	61.5	1	53:G/R*[dl];	17	3	3.17
1971	wcc-6664	2647	18	4	1	2	11	110:A/R/R*[i]; 140:C/M/C*[x]; 690:A/R/A*[h]; 796:T/Y/Y*[i]; 1036:T/T/C*[s]; 1051:T/T/A*[s]; 1508:A/R/R*[i]; 1550:G/R/R*[x]; 1878:C/C/M*[x]; 1890:G/G/R*[x]; 2001:G/G/R*[x]; 2003:T/T/Y*[x]; 2040:G/G/R*[x]; 2118:A/G/R*[x]; 2211:G/A/R*[x]; 2355:G/R/R*[i]; 2536:G/G/R*[x]; 2564:C/C/Y*[x]	15.89	4	663:G/R*[dl]; 962:T/W*[dl]; 969:A/W*[dl]; 1421:A/W*[dl];	9.25	22	8.31
1972	wcc-6668	2348	5	0	4	0	1	294:T/W/T*[h]; 305:C/S/C*[h]; 469:A/R/A*[h]; 717:T/Y/C*[x]; 1108:G/R/A*[h]	16.4	7	131:A/M*[dl]; 1424:T/Y*[dl]; 1489:G/R*[dl]; 1571:T/W*[dl]; 1653:A/C*[dl]; 1884:A/G*[dl]; 1962:G/R*[dl];	8	12	5.11
1973	wcc-6693	588	6	4	2	0	0	13:C/Y/Y*[i]; 53:C/Y/Y*[i]; 73:T/Y/C*[h]; 182:G/R/R*[i]; 203:G/R/R*[i]; 236:T/W/T*[h]	279.83	2	248:G/S*[dl]; 250:G/R*[dl];	26	8	13.61
1974	wcc-6704	959	4	1	3	0	0	106:W/T/W*[h]; 352:T/T/Y*[h]; 714:A/A/R*[h]; 749:G/R/R*[i]	21.25	1	364:A/R*[dl];	6	5	5.21
1975	wcc-6712	633	8	3	4	0	1	413:G/R/A*[h]; 428:T/Y/C*[h]; 446:T/W/W*[i]; 478:G/K/K*[i]; 555:A/R/G*[h]; 567:T/Y/Y*[i]; 577:G/G/S*[h]; 607:G/R/R*[x]	94.5	1	346:C/S*[dl];	9	9	14.22
1976	wcc-6748	636	1	0	1	0	0	485:G/R/G*[h]	21	1	237:G/R*[dl];	6	2	3.14
1977	wcc-6764	1677	47	4	38	5	0	84:T/Y/T*[h]; 118:A/M/A*[h]; 151:T/T/Y*[h]; 194:A/R/A*[h]; 209:G/R/G*[h]; 212:A/W/A*[h]; 245:G/S/G*[h]; 250:A/R/A*[h]; 299:G/S/G*[h]; 330:A/R/G*[h]; 344:T/Y/T*[h]; 357:G/K/T*[h]; 426:C/Y/T*[h]; 444:G/K/K*[i]; 452:C/Y/Y*[i]; 470:C/Y/T*[h]; 653:A/A/R*[h]; 665:T/T/Y*[h]; 758:A/A/S*[h]; 768:T/T/C*[s]; 773:A/A/G*[s]; 787:T/T/W*[h]; 795:G/G/A*[s]; 849:T/Y/T*[h]; 862:A/A/M*[h]; 1003:G/G/R*[h]; 1048:A/W/…	122.72	3	277:G/K*[dl]; 303:G/C*[dl]; 825:C/T*[dl];	14.33	50	29.82
1978	wcc-6768	1271	33	3	25	5	0	84:T/T/Y*[h]; 112:G/R/G*[h]; 123:T/Y/T*[h]; 165:C/Y/T*[h]; 201:C/C/Y*[h]; 209:T/Y/C*[h]; 255:T/T/C*[s]; 276:T/T/Y*[h]; 294:G/G/R*[h]; 361:A/A/M*[h]; 363:G/G/R*[h]; 374:G/G/R*[h]; 379:A/R/A*[h]; 396:G/R/R*[i]; 426:G/G/R*[h]; 449:C/Y/Y*[i]; 513:C/C/G*[s]; 618:C/S/C*[h]; 621:C/Y/C*[h]; 642:G/R/G*[h]; 648:C/M/C*[h]; 675:A/R/A*[h]; 786:G/G/K*[h]; 807:G/G/A*[s]; 825:A/A/G*[s]; 959:A/R/A*[h]; 976:C/Y/Y*…	193.82	1	694:C/Y*[dl];	8	34	26.75
1979	wcc-6778	1401	14	2	9	2	1	140:W/T/T*[x]; 183:C/Y/C*[h]; 304:C/Y/C*[h]; 339:T/T/W*[h]; 374:T/Y/T*[h]; 379:T/Y/T*[h]; 487:R/R/G*[h]; 511:G/G/R*[h]; 571:G/G/R*[h]; 580:A/R/A*[h]; 595:T/Y/Y*[i]; 622:A/R/R*[i]; 908:G/G/A*[s]; 1184:T/T/C*[s]	238.14	3	932:A/R*[dl]; 986:G/R*[dl]; 1034:A/R*[dl];	31.33	17	12.13
1980	wcc-6795	1497	22	6	5	5	6	78:A/A/T*[s]; 399:Y/Y/C*[x]; 401:Y/T/T*[x]; 444:A/A/G*[x]; 457:C/C/S*[x]; 493:C/C/Y*[x]; 502:A/A/R*[x]; 519:G/R/R*[i]; 567:C/Y/Y*[i]; 624:T/T/K*[h]; 639:A/R/R*[i]; 675:G/S/S*[i]; 700:T/T/G*[s]; 711:C/C/Y*[h]; 744:T/Y/C*[h]; 879:C/C/Y*[h]; 890:C/C/Y*[h]; 897:G/G/A*[s]; 951:T/T/C*[s]; 1047:A/A/G*[s]; 1284:T/W/W*[i]; 1438:T/K/K*[i]	44.27	2	436:C/M*[dl]; 696:C/M*[dl];	13	24	16.03
1981	wcc-6811	2172	18	1	5	4	8	204:A/A/G*[x]; 273:C/C/T*[x]; 385:A/A/G*[s]; 461:A/A/R*[x]; 647:C/Y/Y*[i]; 706:T/W/A*[h]; 922:A/A/G*[s]; 997:A/A/G*[s]; 1075:T/T/Y*[h]; 1087:C/C/T*[s]; 1249:T/Y/C*[h]; 1487:G/R/R*[x]; 1535:Y/Y/T*[h]; 1562:T/W/A*[h]; 1669:C/Y/T*[x]; 1685:C/Y/Y*[x]; 1723:Y/T/T*[x]; 2072:G/G/A*[x]	16.11	8	557:A/T*[dl]; 578:T/Y*[dl]; 584:G/R*[dl]; 944:C/M*[dl]; 1255:A/R*[dl]; 1607:C/Y*[dl]; 1718:R/A*[dl]; 1748:M/C*[dl];	10.38	26	11.97
1982	wcc-6814	742	4	0	2	1	1	83:A/A/T*[s]; 150:C/Y/C*[h]; 194:A/M/W*[h]; 585:Y/C/C*[x]	86.75	1	471:C/Y*[dl];	6	5	6.74
1983	wcc-6823	1246	11	1	7	3	0	223:T/T/A*[s]; 635:A/W/T*[h]; 782:C/C/Y*[h]; 804:T/T/K*[h]; 818:T/T/C*[s]; 929:C/C/S*[h]; 938:C/C/Y*[h]; 990:A/R/R*[i]; 1034:G/G/K*[h]; 1070:C/C/T*[s]; 1160:A/A/R*[h]	74.82	5	339:A/M*[dl]; 364:T/Y*[dl]; 419:T/Y*[dl]; 426:A/R*[dl]; 448:G/R*[dl];	44.4	16	12.84
1984	wcc-6855	1141	1	0	1	0	0	712:A/A/R*[h]	168	17	127:G/R*[dl]; 227:G/S*[dl]; 245:G/R*[dl]; 299:T/Y*[dl]; 310:T/Y*[dl]; 340:C/T*[dl]; 353:T/Y*[dl]; 374:T/Y*[dl]; 386:C/Y*[dl]; 419:C/Y*[dl]; 425:A/R*[dl]; 434:C/Y*[dl]; 566:G/R*[dl]; 593:T/Y*[dl]; 624:T/Y*[dl]; 644:G/R*[dl]; 855:T/Y*[dl];	17.41	18	15.78
1985	wcc-6875	1757	33	8	25	0	0	125:T/T/Y*[h]; 140:C/C/S*[h]; 197:T/T/Y*[h]; 215:T/Y/C*[h]; 239:C/Y/Y*[i]; 245:T/Y/Y*[i]; 338:T/W/A*[h]; 398:A/A/R*[h]; 497:A/W/A*[h]; 539:C/S/C*[h]; 611:G/G/R*[h]; 653:G/G/R*[h]; 683:S/S/M*[h]; 686:Y/Y/T*[h]; 713:G/G/R*[h]; 758:T/W/A*[h]; 780:G/K/K*[i]; 782:G/G/K*[h]; 828:T/T/K*[h]; 832:C/C/S*[h]; 927:T/T/Y*[h]; 956:C/S/S*[i]; 1035:G/R/G*[h]; 1195:C/Y/C*[h]; 1199:A/A/M*[h]; 1227:C/Y/Y*[i]; 1246:…	50.36	1	1093:C/M*[dl];	19	34	19.35
1986	wcc-6878	1002	15	5	9	1	0	234:A/A/C*[s]; 248:G/K/G*[h]; 298:A/M/M*[i]; 346:C/S/C*[h]; 361:T/Y/T*[h]; 397:C/Y/C*[h]; 409:T/Y/T*[h]; 541:A/R/R*[i]; 602:A/R/R*[i]; 625:A/R/G*[h]; 643:T/Y/Y*[i]; 755:A/W/A*[h]; 785:T/Y/T*[h]; 852:A/M/A*[h]; 956:G/R/R*[i]	177.73	2	355:C/Y*[dl]; 725:C/S*[dl];	19.5	17	16.97
1987	wcc-6882	2185	16	10	2	0	4	421:C/Y/C*[x]; 691:G/R/R*[i]; 853:T/Y/Y*[i]; 898:G/R/R*[i]; 909:A/R/A*[h]; 926:C/M/M*[i]; 947:T/Y/Y*[i]; 1063:T/Y/Y*[i]; 1462:C/Y/Y*[i]; 1531:A/R/R*[i]; 1582:G/R/R*[i]; 1645:G/R/G*[x]; 1651:T/W/T*[x]; 1807:T/Y/C*[h]; 1840:C/Y/Y*[i]; 1894:T/Y/C*[x]	65.5	1	1246:Y/T*[dl];	6	17	7.78
1988	wcc-6892	1276	8	4	3	0	1	430:C/Y/Y*[i]; 457:T/W/T*[h]; 544:G/R/G*[h]; 549:G/T/T*[x]; 659:A/R/R*[i]; 779:A/R/R*[i]; 1040:G/R/R*[i]; 1163:G/G/R*[h]	39.5	2	211:C/A*[dl]; 538:A/R*[dl];	11.5	10	7.84
1989	wcc-6919	2204	5	0	2	1	2	405:C/M/A*[h]; 472:C/C/T*[s]; 575:C/Y/C*[x]; 708:A/R/A*[h]; 739:C/Y/T*[x]	19.6	3	144:T/K*[dl]; 145:T/W*[dl]; 193:T/Y*[dl];	8	8	3.63
1990	wcc-6957	2597	33	11	18	0	4	33:T/Y/Y*[i]; 213:T/T/Y*[h]; 260:C/C/S*[h]; 270:A/A/R*[h]; 332:T/Y/Y*[i]; 404:G/G/R*[h]; 449:G/R/R*[i]; 542:T/Y/Y*[i]; 587:T/W/A*[h]; 611:G/R/R*[i]; 710:C/Y/Y*[i]; 818:T/T/W*[h]; 1037:C/Y/Y*[i]; 1040:T/Y/Y*[i]; 1058:C/M/M*[i]; 1124:G/R/G*[h]; 1139:T/W/T*[h]; 1145:T/W/T*[h]; 1151:C/Y/C*[h]; 1166:G/R/G*[h]; 1199:A/R/G*[h]; 1205:G/G/R*[h]; 1232:G/R/R*[i]; 1253:C/C/Y*[h]; 1367:T/Y/Y*[i]; 1451:G/R/R*[…	41.24	1	485:A/R*[dl];	11	34	13.09
1991	wcc-6972	812	8	4	3	0	1	111:A/R/R*[i]; 246:A/W/A*[h]; 312:A/R/R*[i]; 396:G/R/G*[h]; 470:A/R/R*[i]; 538:R/A/A*[x]; 606:T/Y/Y*[i]; 609:A/R/A*[h]	67.38	1	504:G/K*[dl];	14	9	11.08
1992	wcc-6985	884	17	5	12	0	0	83:G/G/R*[h]; 101:G/K/K*[i]; 109:T/Y/C*[h]; 126:A/A/W*[h]; 132:C/Y/Y*[i]; 148:G/G/R*[h]; 155:A/R/R*[i]; 173:C/C/Y*[h]; 177:C/C/M*[h]; 243:G/K/K*[i]; 251:T/Y/C*[h]; 291:T/Y/C*[h]; 309:G/G/R*[h]; 454:T/W/W*[i]; 711:A/A/R*[h]; 725:C/C/Y*[h]; 772:G/G/R*[h]	76.71	6	154:C/Y*[dl]; 496:K/T*[dl]; 499:C/Y*[dl]; 640:A/K*[dl]; 672:G/A*[dl]; 702:G/K*[dl];	67.5	23	26.02
1993	wcc-6988	1247	15	9	5	0	1	211:C/Y/Y*[i]; 308:T/T/Y*[h]; 398:G/R/R*[i]; 461:T/Y/Y*[i]; 505:C/C/Y*[h]; 518:T/T/Y*[h]; 531:A/G/G*[x]; 677:C/Y/Y*[i]; 698:A/W/W*[i]; 719:G/R/R*[i]; 827:T/Y/Y*[i]; 878:G/R/R*[i]; 899:T/W/W*[i]; 1016:T/T/Y*[h]; 1018:A/A/R*[h]	153	2	91:A/C*[dl]; 766:C/Y*[dl];	11.5	17	13.63
1994	wcc-6994	1227	23	10	10	0	3	149:R/A/A*[x]; 154:R/G/G*[x]; 162:M/A/A*[x]; 174:R/A/R*[h]; 185:R/A/R*[h]; 217:G/G/K*[h]; 257:A/A/R*[h]; 284:A/A/R*[h]; 510:A/R/R*[i]; 523:G/R/R*[i]; 549:A/R/R*[i]; 560:A/R/R*[i]; 583:C/M/M*[i]; 656:A/W/W*[i]; 701:C/T/Y*[h]; 785:T/Y/Y*[i]; 818:A/R/R*[i]; 824:T/Y/Y*[i]; 932:C/Y/Y*[i]; 1088:T/Y/T*[h]; 1097:T/Y/C*[h]; 1108:C/Y/C*[h]; 1119:G/R/G*[h]	61.04	3	212:G/R*[dl]; 515:Y/T*[dl]; 719:C/Y*[dl];	15.67	26	21.19
1995	wcc-7030	1134	14	1	1	9	3	275:A/A/C*[s]; 288:G/G/A*[s]; 303:G/G/A*[s]; 543:T/T/C*[s]; 545:A/A/G*[s]; 555:C/C/T*[s]; 585:G/G/A*[s]; 645:Y/T/C*[s]; 714:R/R/G*[x]; 780:G/R/A*[x]; 900:A/R/R*[i]; 939:G/K/T*[h]; 1017:A/A/G*[s]; 1031:M/C/C*[x]	46.86	1	492:C/Y*[dl];	73	15	13.23
1996	wcc-7047	1602	17	1	7	3	6	423:A/A/R*[x]; 449:T/T/Y*[x]; 468:G/G/R*[h]; 475:T/T/C*[s]; 530:C/C/Y*[x]; 558:G/G/R*[x]; 585:G/G/R*[h]; 648:C/C/K*[x]; 659:A/A/G*[s]; 660:A/A/G*[s]; 687:A/A/R*[h]; 801:G/G/R*[h]; 849:C/C/Y*[x]; 1037:R/R/G*[h]; 1049:T/T/W*[h]; 1168:A/R/R*[i]; 1196:G/G/R*[h]	21	1	374:G/R*[dl];	8	18	11.24
1997	wcc-7049	1350	15	8	4	2	1	129:M/C/C*[x]; 202:A/W/W*[i]; 257:G/R/R*[i]; 348:T/Y/Y*[i]; 354:G/R/R*[i]; 515:C/S/S*[i]; 642:A/A/R*[h]; 832:T/T/Y*[h]; 849:C/M/M*[i]; 896:T/Y/C*[h]; 904:C/Y/Y*[i]; 913:T/W/W*[i]; 1247:C/C/Y*[h]; 1291:W/T/A*[s]; 1296:R/A/G*[s]	43.13	1	1154:M/C*[dl];	6	16	11.85
1998	wcc-7087	1671	21	19	2	0	0	171:T/Y/Y*[i]; 271:T/W/W*[i]; 364:G/K/K*[i]; 374:T/W/W*[i]; 398:G/G/K*[h]; 406:T/K/K*[i]; 409:C/M/M*[i]; 429:T/W/W*[i]; 501:C/M/A*[h]; 562:T/Y/Y*[i]; 615:T/K/K*[i]; 626:T/Y/Y*[i]; 660:C/S/S*[i]; 707:T/Y/Y*[i]; 740:G/K/K*[i]; 748:G/R/R*[i]; 817:A/W/W*[i]; 826:G/R/R*[i]; 934:G/R/R*[i]; 945:C/Y/Y*[i]; 1158:A/R/R*[i]	289.76	1	337:T/W*[dl];	6	22	13.17
1999	wcc-7092	1721	27	13	9	1	4	127:A/A/M*[h]; 156:T/T/Y*[h]; 176:A/M/A*[h]; 348:A/M/M*[i]; 352:G/R/R*[i]; 547:T/K/K*[i]; 631:A/R/A*[h]; 695:C/M/M*[i]; 709:A/W/W*[i]; 811:A/R/R*[i]; 884:A/M/M*[i]; 934:G/G/R*[h]; 947:C/M/M*[i]; 1018:A/R/R*[i]; 1022:G/R/G*[h]; 1053:T/Y/Y*[i]; 1267:G/R/R*[i]; 1276:G/R/R*[i]; 1295:A/A/W*[h]; 1330:Y/Y/C*[h]; 1332:Y/Y/T*[h]; 1398:G/R/R*[i]; 1420:A/A/C*[s]; 1536:M/C/C*[x]; 1544:C/T/T*[x]; 1551:Y/T/T*[…	112.81	1	416:G/S*[dl];	6	28	16.27
[truncated: 29,716 more rows]
